# Supplementary material for: Different Behaviors of a Substrate in P450 Decarboxylase and Hydroxylase Reveal Reactivity-Enabling Actors
Source: Sci Rep. 2018 Aug 27;8:12826. doi: 10.1038/s41598-018-31237-4 (PMC6110716; doi:10.1038/s41598-018-31237-4)
Supplement: Supplementary file 2 — Dataset 1 [file 41598_2018_31237_MOESM2_ESM.zip]

Archive with 6 entries (6 files):
- apo_1IZO.pdb
- apo_4L40.pdb
- cpd1_1IZO.pdb
- cpd1_4L40.pdb
- feoh_1IZO.pdb
- feoh_4L40.pdb
