# Supplementary material for: Different Behaviors of a Substrate in P450 Decarboxylase and Hydroxylase Reveal Reactivity-Enabling Actors
Source: Sci Rep. 2018 Aug 27;8:12826. doi: 10.1038/s41598-018-31237-4 (PMC6110716; doi:10.1038/s41598-018-31237-4)
Supplement: Supplementary file 2 — Dataset 1 [file 41598_2018_31237_MOESM2_ESM.zip › apo_1IZO.pdb]

#REMARK: Equilibrated snapshot of the P450 hydroxylase (PDB ID 1IZO) with heme
#REMARK: in compound I state
CRYST1   82.167   87.296   67.247  90.00  90.00  90.00 P 1           1
ATOM      1  N   PRO X   1      61.214  70.303  23.801  0.00  0.00            
ATOM      2  H2  PRO X   1      60.747  71.166  24.040  0.00  0.00            
ATOM      3  H3  PRO X   1      62.155  70.505  23.494  0.00  0.00            
ATOM      4  CD  PRO X   1      61.299  69.378  24.945  0.00  0.00            
ATOM      5  HD2 PRO X   1      60.283  69.367  25.340  0.00  0.00            
ATOM      6  HD3 PRO X   1      62.089  69.579  25.668  0.00  0.00            
ATOM      7  CG  PRO X   1      61.666  68.084  24.290  0.00  0.00            
ATOM      8  HG2 PRO X   1      61.431  67.286  24.994  0.00  0.00            
ATOM      9  HG3 PRO X   1      62.716  68.050  23.999  0.00  0.00            
ATOM     10  CB  PRO X   1      60.729  68.023  23.017  0.00  0.00            
ATOM     11  HB2 PRO X   1      59.755  67.543  23.116  0.00  0.00            
ATOM     12  HB3 PRO X   1      61.201  67.534  22.164  0.00  0.00            
ATOM     13  CA  PRO X   1      60.590  69.559  22.737  0.00  0.00            
ATOM     14  HA  PRO X   1      61.161  69.852  21.856  0.00  0.00            
ATOM     15  C   PRO X   1      59.083  69.815  22.553  0.00  0.00            
ATOM     16  O   PRO X   1      58.285  69.562  23.469  0.00  0.00            
ATOM     17  N   HIE X   2      58.649  70.520  21.456  0.00  0.00            
ATOM     18  H   HIE X   2      59.311  70.986  20.852  0.00  0.00            
ATOM     19  CA  HIE X   2      57.218  70.721  21.093  0.00  0.00            
ATOM     20  HA  HIE X   2      56.706  70.017  21.749  0.00  0.00            
ATOM     21  CB  HIE X   2      56.778  72.218  21.348  0.00  0.00            
ATOM     22  HB2 HIE X   2      56.938  72.367  22.416  0.00  0.00            
ATOM     23  HB3 HIE X   2      57.412  73.014  20.958  0.00  0.00            
ATOM     24  CG  HIE X   2      55.376  72.418  20.990  0.00  0.00            
ATOM     25  ND1 HIE X   2      54.278  71.702  21.522  0.00  0.00            
ATOM     26  CE1 HIE X   2      53.224  72.174  20.796  0.00  0.00            
ATOM     27  HE1 HIE X   2      52.241  71.729  20.769  0.00  0.00            
ATOM     28  NE2 HIE X   2      53.590  73.201  20.080  0.00  0.00            
ATOM     29  HE2 HIE X   2      52.960  73.697  19.465  0.00  0.00            
ATOM     30  CD2 HIE X   2      54.892  73.374  20.149  0.00  0.00            
ATOM     31  HD2 HIE X   2      55.634  73.933  19.598  0.00  0.00            
ATOM     32  C   HIE X   2      56.907  70.281  19.591  0.00  0.00            
ATOM     33  O   HIE X   2      57.890  70.025  18.886  0.00  0.00            
ATOM     34  N   ASP X   3      55.664  69.923  19.328  0.00  0.00            
ATOM     35  H   ASP X   3      55.020  69.825  20.100  0.00  0.00            
ATOM     36  CA  ASP X   3      55.030  69.685  18.063  0.00  0.00            
ATOM     37  HA  ASP X   3      55.683  70.188  17.349  0.00  0.00            
ATOM     38  CB  ASP X   3      55.236  68.163  17.819  0.00  0.00            
ATOM     39  HB2 ASP X   3      56.299  67.969  17.678  0.00  0.00            
ATOM     40  HB3 ASP X   3      54.991  67.701  18.775  0.00  0.00            
ATOM     41  CG  ASP X   3      54.490  67.516  16.623  0.00  0.00            
ATOM     42  OD1 ASP X   3      53.873  68.315  15.849  0.00  0.00            
ATOM     43  OD2 ASP X   3      54.568  66.285  16.351  0.00  0.00            
ATOM     44  C   ASP X   3      53.556  70.210  18.004  0.00  0.00            
ATOM     45  O   ASP X   3      52.666  69.823  18.795  0.00  0.00            
ATOM     46  N   LYS X   4      53.354  71.221  17.108  0.00  0.00            
ATOM     47  H   LYS X   4      54.065  71.358  16.404  0.00  0.00            
ATOM     48  CA  LYS X   4      52.076  71.875  16.803  0.00  0.00            
ATOM     49  HA  LYS X   4      51.617  72.039  17.778  0.00  0.00            
ATOM     50  CB  LYS X   4      52.396  73.189  16.102  0.00  0.00            
ATOM     51  HB2 LYS X   4      51.493  73.676  15.733  0.00  0.00            
ATOM     52  HB3 LYS X   4      52.852  73.856  16.834  0.00  0.00            
ATOM     53  CG  LYS X   4      53.353  73.047  14.793  0.00  0.00            
ATOM     54  HG2 LYS X   4      54.301  72.557  15.015  0.00  0.00            
ATOM     55  HG3 LYS X   4      52.796  72.492  14.039  0.00  0.00            
ATOM     56  CD  LYS X   4      53.614  74.389  14.106  0.00  0.00            
ATOM     57  HD2 LYS X   4      52.671  74.819  13.768  0.00  0.00            
ATOM     58  HD3 LYS X   4      53.902  75.131  14.851  0.00  0.00            
ATOM     59  CE  LYS X   4      54.741  74.263  12.992  0.00  0.00            
ATOM     60  HE2 LYS X   4      55.595  73.675  13.331  0.00  0.00            
ATOM     61  HE3 LYS X   4      54.308  73.673  12.184  0.00  0.00            
ATOM     62  NZ  LYS X   4      55.240  75.539  12.462  0.00  0.00            
ATOM     63  HZ1 LYS X   4      54.506  76.026  11.967  0.00  0.00            
ATOM     64  HZ2 LYS X   4      55.501  76.186  13.193  0.00  0.00            
ATOM     65  HZ3 LYS X   4      56.008  75.426  11.816  0.00  0.00            
ATOM     66  C   LYS X   4      51.062  71.068  15.956  0.00  0.00            
ATOM     67  O   LYS X   4      49.945  71.461  15.715  0.00  0.00            
ATOM     68  N   SER X   5      51.519  69.907  15.462  0.00  0.00            
ATOM     69  H   SER X   5      52.380  69.437  15.704  0.00  0.00            
ATOM     70  CA  SER X   5      50.735  69.233  14.323  0.00  0.00            
ATOM     71  HA  SER X   5      50.417  69.954  13.569  0.00  0.00            
ATOM     72  CB  SER X   5      51.568  68.100  13.644  0.00  0.00            
ATOM     73  HB2 SER X   5      52.423  68.484  13.088  0.00  0.00            
ATOM     74  HB3 SER X   5      51.965  67.481  14.449  0.00  0.00            
ATOM     75  OG  SER X   5      50.747  67.378  12.818  0.00  0.00            
ATOM     76  HG  SER X   5      50.593  66.522  13.224  0.00  0.00            
ATOM     77  C   SER X   5      49.416  68.633  14.990  0.00  0.00            
ATOM     78  O   SER X   5      49.536  67.898  15.950  0.00  0.00            
ATOM     79  N   LEU X   6      48.240  68.917  14.355  0.00  0.00            
ATOM     80  H   LEU X   6      48.311  69.516  13.546  0.00  0.00            
ATOM     81  CA  LEU X   6      46.895  68.473  14.762  0.00  0.00            
ATOM     82  HA  LEU X   6      46.899  68.460  15.852  0.00  0.00            
ATOM     83  CB  LEU X   6      45.916  69.468  14.192  0.00  0.00            
ATOM     84  HB2 LEU X   6      46.158  69.590  13.136  0.00  0.00            
ATOM     85  HB3 LEU X   6      44.875  69.186  14.354  0.00  0.00            
ATOM     86  CG  LEU X   6      46.082  70.828  14.913  0.00  0.00            
ATOM     87  HG  LEU X   6      47.127  71.136  14.927  0.00  0.00            
ATOM     88  CD1 LEU X   6      45.250  71.853  14.220  0.00  0.00            
ATOM     89 HD11 LEU X   6      45.289  72.691  14.916  0.00  0.00            
ATOM     90 HD12 LEU X   6      45.741  72.126  13.286  0.00  0.00            
ATOM     91 HD13 LEU X   6      44.223  71.530  14.055  0.00  0.00            
ATOM     92  CD2 LEU X   6      45.644  70.872  16.414  0.00  0.00            
ATOM     93 HD21 LEU X   6      46.241  70.286  17.112  0.00  0.00            
ATOM     94 HD22 LEU X   6      45.638  71.883  16.821  0.00  0.00            
ATOM     95 HD23 LEU X   6      44.612  70.529  16.344  0.00  0.00            
ATOM     96  C   LEU X   6      46.533  67.102  14.269  0.00  0.00            
ATOM     97  O   LEU X   6      45.375  66.863  13.980  0.00  0.00            
ATOM     98  N   ASP X   7      47.583  66.306  14.015  0.00  0.00            
ATOM     99  H   ASP X   7      48.502  66.709  14.130  0.00  0.00            
ATOM    100  CA  ASP X   7      47.474  64.855  13.922  0.00  0.00            
ATOM    101  HA  ASP X   7      46.401  64.676  13.853  0.00  0.00            
ATOM    102  CB  ASP X   7      48.194  64.353  12.675  0.00  0.00            
ATOM    103  HB2 ASP X   7      47.665  63.438  12.410  0.00  0.00            
ATOM    104  HB3 ASP X   7      47.896  65.109  11.948  0.00  0.00            
ATOM    105  CG  ASP X   7      49.646  64.448  12.649  0.00  0.00            
ATOM    106  OD1 ASP X   7      50.275  65.044  13.598  0.00  0.00            
ATOM    107  OD2 ASP X   7      50.330  64.061  11.636  0.00  0.00            
ATOM    108  C   ASP X   7      47.915  64.066  15.220  0.00  0.00            
ATOM    109  O   ASP X   7      47.745  62.846  15.279  0.00  0.00            
ATOM    110  N   ASN X   8      48.468  64.753  16.271  0.00  0.00            
ATOM    111  H   ASN X   8      48.429  65.758  16.182  0.00  0.00            
ATOM    112  CA  ASN X   8      48.990  64.084  17.418  0.00  0.00            
ATOM    113  HA  ASN X   8      49.785  63.371  17.198  0.00  0.00            
ATOM    114  CB  ASN X   8      49.550  65.088  18.341  0.00  0.00            
ATOM    115  HB2 ASN X   8      48.910  65.969  18.392  0.00  0.00            
ATOM    116  HB3 ASN X   8      49.562  64.724  19.369  0.00  0.00            
ATOM    117  CG  ASN X   8      51.060  65.326  17.923  0.00  0.00            
ATOM    118  OD1 ASN X   8      51.935  64.523  18.158  0.00  0.00            
ATOM    119  ND2 ASN X   8      51.320  66.461  17.316  0.00  0.00            
ATOM    120 HD21 ASN X   8      52.205  66.422  16.831  0.00  0.00            
ATOM    121 HD22 ASN X   8      50.633  67.146  17.035  0.00  0.00            
ATOM    122  C   ASN X   8      48.064  63.197  18.244  0.00  0.00            
ATOM    123  O   ASN X   8      48.432  62.099  18.647  0.00  0.00            
ATOM    124  N   SER X   9      46.792  63.652  18.466  0.00  0.00            
ATOM    125  H   SER X   9      46.440  64.496  18.038  0.00  0.00            
ATOM    126  CA  SER X   9      45.798  62.857  19.300  0.00  0.00            
ATOM    127  HA  SER X   9      46.364  62.630  20.203  0.00  0.00            
ATOM    128  CB  SER X   9      44.663  63.762  19.694  0.00  0.00            
ATOM    129  HB2 SER X   9      43.862  63.179  20.149  0.00  0.00            
ATOM    130  HB3 SER X   9      44.964  64.440  20.493  0.00  0.00            
ATOM    131  OG  SER X   9      44.162  64.522  18.666  0.00  0.00            
ATOM    132  HG  SER X   9      43.599  63.999  18.090  0.00  0.00            
ATOM    133  C   SER X   9      45.364  61.568  18.573  0.00  0.00            
ATOM    134  O   SER X   9      44.880  60.601  19.153  0.00  0.00            
ATOM    135  N   LEU X  10      45.469  61.537  17.236  0.00  0.00            
ATOM    136  H   LEU X  10      45.638  62.448  16.834  0.00  0.00            
ATOM    137  CA  LEU X  10      45.122  60.469  16.369  0.00  0.00            
ATOM    138  HA  LEU X  10      44.302  59.891  16.794  0.00  0.00            
ATOM    139  CB  LEU X  10      44.583  61.154  15.098  0.00  0.00            
ATOM    140  HB2 LEU X  10      43.665  61.697  15.322  0.00  0.00            
ATOM    141  HB3 LEU X  10      45.381  61.774  14.689  0.00  0.00            
ATOM    142  CG  LEU X  10      44.092  60.291  13.965  0.00  0.00            
ATOM    143  HG  LEU X  10      44.976  59.757  13.616  0.00  0.00            
ATOM    144  CD1 LEU X  10      43.021  59.339  14.381  0.00  0.00            
ATOM    145 HD11 LEU X  10      42.543  58.905  13.502  0.00  0.00            
ATOM    146 HD12 LEU X  10      43.445  58.521  14.963  0.00  0.00            
ATOM    147 HD13 LEU X  10      42.219  59.882  14.881  0.00  0.00            
ATOM    148  CD2 LEU X  10      43.568  61.137  12.814  0.00  0.00            
ATOM    149 HD21 LEU X  10      44.331  61.843  12.485  0.00  0.00            
ATOM    150 HD22 LEU X  10      43.261  60.446  12.029  0.00  0.00            
ATOM    151 HD23 LEU X  10      42.691  61.694  13.145  0.00  0.00            
ATOM    152  C   LEU X  10      46.402  59.575  16.161  0.00  0.00            
ATOM    153  O   LEU X  10      46.328  58.323  16.076  0.00  0.00            
ATOM    154  N   THR X  11      47.577  60.140  16.114  0.00  0.00            
ATOM    155  H   THR X  11      47.568  61.146  16.029  0.00  0.00            
ATOM    156  CA  THR X  11      48.912  59.509  16.257  0.00  0.00            
ATOM    157  HA  THR X  11      48.954  58.774  15.454  0.00  0.00            
ATOM    158  CB  THR X  11      50.093  60.523  16.090  0.00  0.00            
ATOM    159  HB  THR X  11      50.125  61.161  16.973  0.00  0.00            
ATOM    160  CG2 THR X  11      51.469  59.884  16.026  0.00  0.00            
ATOM    161 HG21 THR X  11      51.451  58.957  15.453  0.00  0.00            
ATOM    162 HG22 THR X  11      52.269  60.501  15.616  0.00  0.00            
ATOM    163 HG23 THR X  11      51.860  59.590  17.000  0.00  0.00            
ATOM    164  OG1 THR X  11      49.955  61.343  15.006  0.00  0.00            
ATOM    165  HG1 THR X  11      49.084  61.744  14.950  0.00  0.00            
ATOM    166  C   THR X  11      49.157  58.723  17.544  0.00  0.00            
ATOM    167  O   THR X  11      49.799  57.703  17.476  0.00  0.00            
ATOM    168  N   LEU X  12      48.594  59.177  18.727  0.00  0.00            
ATOM    169  H   LEU X  12      48.230  60.119  18.722  0.00  0.00            
ATOM    170  CA  LEU X  12      48.485  58.429  19.992  0.00  0.00            
ATOM    171  HA  LEU X  12      49.506  58.179  20.278  0.00  0.00            
ATOM    172  CB  LEU X  12      47.957  59.388  21.082  0.00  0.00            
ATOM    173  HB2 LEU X  12      48.785  60.043  21.350  0.00  0.00            
ATOM    174  HB3 LEU X  12      47.168  60.030  20.690  0.00  0.00            
ATOM    175  CG  LEU X  12      47.406  58.769  22.408  0.00  0.00            
ATOM    176  HG  LEU X  12      46.667  57.992  22.209  0.00  0.00            
ATOM    177  CD1 LEU X  12      48.558  57.981  23.063  0.00  0.00            
ATOM    178 HD11 LEU X  12      49.447  58.608  23.011  0.00  0.00            
ATOM    179 HD12 LEU X  12      48.235  57.782  24.085  0.00  0.00            
ATOM    180 HD13 LEU X  12      48.721  57.082  22.468  0.00  0.00            
ATOM    181  CD2 LEU X  12      46.763  59.855  23.344  0.00  0.00            
ATOM    182 HD21 LEU X  12      45.778  60.071  22.932  0.00  0.00            
ATOM    183 HD22 LEU X  12      46.643  59.574  24.391  0.00  0.00            
ATOM    184 HD23 LEU X  12      47.315  60.794  23.392  0.00  0.00            
ATOM    185  C   LEU X  12      47.633  57.181  19.781  0.00  0.00            
ATOM    186  O   LEU X  12      47.942  56.137  20.318  0.00  0.00            
ATOM    187  N   LEU X  13      46.648  57.178  18.860  0.00  0.00            
ATOM    188  H   LEU X  13      46.424  58.007  18.327  0.00  0.00            
ATOM    189  CA  LEU X  13      45.777  56.007  18.562  0.00  0.00            
ATOM    190  HA  LEU X  13      45.669  55.457  19.497  0.00  0.00            
ATOM    191  CB  LEU X  13      44.420  56.551  18.101  0.00  0.00            
ATOM    192  HB2 LEU X  13      44.682  57.288  17.341  0.00  0.00            
ATOM    193  HB3 LEU X  13      43.865  55.689  17.731  0.00  0.00            
ATOM    194  CG  LEU X  13      43.575  57.158  19.220  0.00  0.00            
ATOM    195  HG  LEU X  13      44.225  57.646  19.945  0.00  0.00            
ATOM    196  CD1 LEU X  13      42.568  58.041  18.510  0.00  0.00            
ATOM    197 HD11 LEU X  13      41.860  57.433  17.946  0.00  0.00            
ATOM    198 HD12 LEU X  13      42.010  58.657  19.216  0.00  0.00            
ATOM    199 HD13 LEU X  13      43.049  58.685  17.774  0.00  0.00            
ATOM    200  CD2 LEU X  13      42.933  56.038  20.065  0.00  0.00            
ATOM    201 HD21 LEU X  13      41.999  55.655  19.654  0.00  0.00            
ATOM    202 HD22 LEU X  13      43.603  55.189  20.197  0.00  0.00            
ATOM    203 HD23 LEU X  13      42.782  56.509  21.037  0.00  0.00            
ATOM    204  C   LEU X  13      46.322  55.111  17.528  0.00  0.00            
ATOM    205  O   LEU X  13      46.173  53.903  17.630  0.00  0.00            
ATOM    206  N   LYS X  14      47.041  55.607  16.552  0.00  0.00            
ATOM    207  H   LYS X  14      47.103  56.612  16.474  0.00  0.00            
ATOM    208  CA  LYS X  14      47.753  54.772  15.535  0.00  0.00            
ATOM    209  HA  LYS X  14      47.133  53.970  15.134  0.00  0.00            
ATOM    210  CB  LYS X  14      48.136  55.574  14.371  0.00  0.00            
ATOM    211  HB2 LYS X  14      48.595  56.512  14.683  0.00  0.00            
ATOM    212  HB3 LYS X  14      48.872  55.040  13.771  0.00  0.00            
ATOM    213  CG  LYS X  14      46.869  55.924  13.542  0.00  0.00            
ATOM    214  HG2 LYS X  14      46.537  54.978  13.114  0.00  0.00            
ATOM    215  HG3 LYS X  14      46.080  56.279  14.205  0.00  0.00            
ATOM    216  CD  LYS X  14      47.307  56.904  12.444  0.00  0.00            
ATOM    217  HD2 LYS X  14      47.915  57.685  12.901  0.00  0.00            
ATOM    218  HD3 LYS X  14      47.943  56.246  11.852  0.00  0.00            
ATOM    219  CE  LYS X  14      46.158  57.509  11.707  0.00  0.00            
ATOM    220  HE2 LYS X  14      45.497  56.745  11.298  0.00  0.00            
ATOM    221  HE3 LYS X  14      45.611  58.128  12.419  0.00  0.00            
ATOM    222  NZ  LYS X  14      46.471  58.568  10.804  0.00  0.00            
ATOM    223  HZ1 LYS X  14      46.959  58.215   9.993  0.00  0.00            
ATOM    224  HZ2 LYS X  14      45.685  59.125  10.499  0.00  0.00            
ATOM    225  HZ3 LYS X  14      47.182  59.200  11.143  0.00  0.00            
ATOM    226  C   LYS X  14      49.006  54.111  16.062  0.00  0.00            
ATOM    227  O   LYS X  14      49.280  52.919  15.692  0.00  0.00            
ATOM    228  N   GLU X  15      49.884  54.749  16.908  0.00  0.00            
ATOM    229  H   GLU X  15      49.695  55.690  17.223  0.00  0.00            
ATOM    230  CA  GLU X  15      51.093  54.253  17.516  0.00  0.00            
ATOM    231  HA  GLU X  15      51.359  53.386  16.912  0.00  0.00            
ATOM    232  CB  GLU X  15      52.250  55.215  17.586  0.00  0.00            
ATOM    233  HB2 GLU X  15      51.941  55.997  18.279  0.00  0.00            
ATOM    234  HB3 GLU X  15      53.112  54.677  17.980  0.00  0.00            
ATOM    235  CG  GLU X  15      52.631  55.778  16.182  0.00  0.00            
ATOM    236  HG2 GLU X  15      53.144  55.003  15.612  0.00  0.00            
ATOM    237  HG3 GLU X  15      51.865  56.155  15.505  0.00  0.00            
ATOM    238  CD  GLU X  15      53.660  56.907  16.377  0.00  0.00            
ATOM    239  OE1 GLU X  15      54.340  57.069  17.384  0.00  0.00            
ATOM    240  OE2 GLU X  15      53.612  57.895  15.584  0.00  0.00            
ATOM    241  C   GLU X  15      50.799  53.542  18.852  0.00  0.00            
ATOM    242  O   GLU X  15      51.752  52.934  19.359  0.00  0.00            
ATOM    243  N   GLY X  16      49.644  53.673  19.512  0.00  0.00            
ATOM    244  H   GLY X  16      48.967  54.361  19.215  0.00  0.00            
ATOM    245  CA  GLY X  16      49.276  53.089  20.842  0.00  0.00            
ATOM    246  HA2 GLY X  16      48.419  53.560  21.323  0.00  0.00            
ATOM    247  HA3 GLY X  16      49.209  52.006  20.738  0.00  0.00            
ATOM    248  C   GLY X  16      50.480  53.342  21.764  0.00  0.00            
ATOM    249  O   GLY X  16      51.054  54.422  21.993  0.00  0.00            
ATOM    250  N   TYR X  17      50.881  52.256  22.349  0.00  0.00            
ATOM    251  H   TYR X  17      50.709  51.354  21.930  0.00  0.00            
ATOM    252  CA  TYR X  17      51.743  52.268  23.511  0.00  0.00            
ATOM    253  HA  TYR X  17      51.331  53.007  24.198  0.00  0.00            
ATOM    254  CB  TYR X  17      51.635  50.903  24.208  0.00  0.00            
ATOM    255  HB2 TYR X  17      52.213  50.130  23.700  0.00  0.00            
ATOM    256  HB3 TYR X  17      52.183  50.986  25.147  0.00  0.00            
ATOM    257  CG  TYR X  17      50.228  50.424  24.560  0.00  0.00            
ATOM    258  CD1 TYR X  17      49.651  49.317  23.935  0.00  0.00            
ATOM    259  HD1 TYR X  17      50.235  48.705  23.264  0.00  0.00            
ATOM    260  CE1 TYR X  17      48.345  48.968  24.322  0.00  0.00            
ATOM    261  HE1 TYR X  17      47.821  48.143  23.862  0.00  0.00            
ATOM    262  CZ  TYR X  17      47.681  49.723  25.387  0.00  0.00            
ATOM    263  OH  TYR X  17      46.539  49.313  25.845  0.00  0.00            
ATOM    264  HH  TYR X  17      46.408  49.624  26.744  0.00  0.00            
ATOM    265  CE2 TYR X  17      48.247  50.814  25.972  0.00  0.00            
ATOM    266  HE2 TYR X  17      47.797  51.462  26.709  0.00  0.00            
ATOM    267  CD2 TYR X  17      49.530  51.155  25.556  0.00  0.00            
ATOM    268  HD2 TYR X  17      50.028  51.997  26.015  0.00  0.00            
ATOM    269  C   TYR X  17      53.201  52.608  23.239  0.00  0.00            
ATOM    270  O   TYR X  17      54.083  52.638  24.133  0.00  0.00            
ATOM    271  N   LEU X  18      53.532  53.013  21.979  0.00  0.00            
ATOM    272  H   LEU X  18      52.712  52.979  21.391  0.00  0.00            
ATOM    273  CA  LEU X  18      54.831  53.503  21.554  0.00  0.00            
ATOM    274  HA  LEU X  18      55.596  53.197  22.268  0.00  0.00            
ATOM    275  CB  LEU X  18      55.181  52.802  20.230  0.00  0.00            
ATOM    276  HB2 LEU X  18      54.575  53.193  19.413  0.00  0.00            
ATOM    277  HB3 LEU X  18      56.184  53.132  19.958  0.00  0.00            
ATOM    278  CG  LEU X  18      55.085  51.263  20.210  0.00  0.00            
ATOM    279  HG  LEU X  18      54.049  51.040  20.466  0.00  0.00            
ATOM    280  CD1 LEU X  18      55.398  50.679  18.794  0.00  0.00            
ATOM    281 HD11 LEU X  18      56.252  51.178  18.337  0.00  0.00            
ATOM    282 HD12 LEU X  18      55.487  49.593  18.795  0.00  0.00            
ATOM    283 HD13 LEU X  18      54.520  50.998  18.233  0.00  0.00            
ATOM    284  CD2 LEU X  18      55.848  50.654  21.347  0.00  0.00            
ATOM    285 HD21 LEU X  18      56.691  51.262  21.676  0.00  0.00            
ATOM    286 HD22 LEU X  18      55.206  50.502  22.215  0.00  0.00            
ATOM    287 HD23 LEU X  18      56.218  49.683  21.017  0.00  0.00            
ATOM    288  C   LEU X  18      54.782  55.059  21.415  0.00  0.00            
ATOM    289  O   LEU X  18      55.805  55.665  21.055  0.00  0.00            
ATOM    290  N   PHE X  19      53.688  55.833  21.640  0.00  0.00            
ATOM    291  H   PHE X  19      52.879  55.259  21.831  0.00  0.00            
ATOM    292  CA  PHE X  19      53.570  57.227  21.278  0.00  0.00            
ATOM    293  HA  PHE X  19      53.733  57.148  20.203  0.00  0.00            
ATOM    294  CB  PHE X  19      52.127  57.761  21.421  0.00  0.00            
ATOM    295  HB2 PHE X  19      51.583  57.209  20.654  0.00  0.00            
ATOM    296  HB3 PHE X  19      51.786  57.562  22.437  0.00  0.00            
ATOM    297  CG  PHE X  19      52.015  59.323  21.258  0.00  0.00            
ATOM    298  CD1 PHE X  19      51.952  59.793  19.921  0.00  0.00            
ATOM    299  HD1 PHE X  19      52.258  59.145  19.114  0.00  0.00            
ATOM    300  CE1 PHE X  19      51.769  61.156  19.662  0.00  0.00            
ATOM    301  HE1 PHE X  19      51.684  61.487  18.637  0.00  0.00            
ATOM    302  CZ  PHE X  19      51.714  62.098  20.689  0.00  0.00            
ATOM    303  HZ  PHE X  19      51.595  63.148  20.464  0.00  0.00            
ATOM    304  CE2 PHE X  19      51.728  61.635  21.983  0.00  0.00            
ATOM    305  HE2 PHE X  19      51.568  62.365  22.763  0.00  0.00            
ATOM    306  CD2 PHE X  19      51.825  60.298  22.301  0.00  0.00            
ATOM    307  HD2 PHE X  19      51.822  60.023  23.346  0.00  0.00            
ATOM    308  C   PHE X  19      54.547  58.192  22.017  0.00  0.00            
ATOM    309  O   PHE X  19      55.379  58.878  21.389  0.00  0.00            
ATOM    310  N   ILE X  20      54.570  58.104  23.355  0.00  0.00            
ATOM    311  H   ILE X  20      53.898  57.552  23.867  0.00  0.00            
ATOM    312  CA  ILE X  20      55.594  58.784  24.164  0.00  0.00            
ATOM    313  HA  ILE X  20      55.818  59.739  23.687  0.00  0.00            
ATOM    314  CB  ILE X  20      54.967  58.984  25.589  0.00  0.00            
ATOM    315  HB  ILE X  20      54.467  58.056  25.867  0.00  0.00            
ATOM    316  CG2 ILE X  20      55.938  59.216  26.705  0.00  0.00            
ATOM    317 HG21 ILE X  20      56.353  60.210  26.538  0.00  0.00            
ATOM    318 HG22 ILE X  20      55.322  59.376  27.589  0.00  0.00            
ATOM    319 HG23 ILE X  20      56.715  58.484  26.926  0.00  0.00            
ATOM    320  CG1 ILE X  20      53.948  60.152  25.536  0.00  0.00            
ATOM    321 HG12 ILE X  20      54.499  61.072  25.341  0.00  0.00            
ATOM    322 HG13 ILE X  20      53.201  59.915  24.779  0.00  0.00            
ATOM    323  CD1 ILE X  20      53.079  60.337  26.759  0.00  0.00            
ATOM    324 HD11 ILE X  20      52.512  59.415  26.882  0.00  0.00            
ATOM    325 HD12 ILE X  20      53.556  60.565  27.712  0.00  0.00            
ATOM    326 HD13 ILE X  20      52.387  61.150  26.542  0.00  0.00            
ATOM    327  C   ILE X  20      56.919  58.043  24.264  0.00  0.00            
ATOM    328  O   ILE X  20      57.947  58.734  24.386  0.00  0.00            
ATOM    329  N   LYS X  21      56.890  56.678  24.209  0.00  0.00            
ATOM    330  H   LYS X  21      55.988  56.260  24.385  0.00  0.00            
ATOM    331  CA  LYS X  21      58.132  55.873  24.405  0.00  0.00            
ATOM    332  HA  LYS X  21      58.624  56.101  25.350  0.00  0.00            
ATOM    333  CB  LYS X  21      57.704  54.447  24.436  0.00  0.00            
ATOM    334  HB2 LYS X  21      57.125  54.333  25.352  0.00  0.00            
ATOM    335  HB3 LYS X  21      57.064  54.198  23.589  0.00  0.00            
ATOM    336  CG  LYS X  21      58.814  53.385  24.584  0.00  0.00            
ATOM    337  HG2 LYS X  21      59.418  53.347  23.678  0.00  0.00            
ATOM    338  HG3 LYS X  21      59.478  53.713  25.384  0.00  0.00            
ATOM    339  CD  LYS X  21      58.371  51.929  24.761  0.00  0.00            
ATOM    340  HD2 LYS X  21      57.749  51.941  25.656  0.00  0.00            
ATOM    341  HD3 LYS X  21      57.673  51.666  23.966  0.00  0.00            
ATOM    342  CE  LYS X  21      59.557  50.926  24.860  0.00  0.00            
ATOM    343  HE2 LYS X  21      59.264  50.012  25.375  0.00  0.00            
ATOM    344  HE3 LYS X  21      59.773  50.652  23.827  0.00  0.00            
ATOM    345  NZ  LYS X  21      60.727  51.513  25.533  0.00  0.00            
ATOM    346  HZ1 LYS X  21      61.289  50.754  25.889  0.00  0.00            
ATOM    347  HZ2 LYS X  21      61.230  52.094  24.878  0.00  0.00            
ATOM    348  HZ3 LYS X  21      60.548  52.004  26.398  0.00  0.00            
ATOM    349  C   LYS X  21      59.196  56.086  23.316  0.00  0.00            
ATOM    350  O   LYS X  21      60.365  56.127  23.658  0.00  0.00            
ATOM    351  N   ASN X  22      58.898  56.186  22.029  0.00  0.00            
ATOM    352  H   ASN X  22      57.971  55.903  21.745  0.00  0.00            
ATOM    353  CA  ASN X  22      59.895  56.411  21.011  0.00  0.00            
ATOM    354  HA  ASN X  22      60.728  55.734  21.202  0.00  0.00            
ATOM    355  CB  ASN X  22      59.419  56.038  19.675  0.00  0.00            
ATOM    356  HB2 ASN X  22      58.387  56.344  19.502  0.00  0.00            
ATOM    357  HB3 ASN X  22      60.055  56.428  18.881  0.00  0.00            
ATOM    358  CG  ASN X  22      59.454  54.484  19.504  0.00  0.00            
ATOM    359  OD1 ASN X  22      58.733  53.776  20.156  0.00  0.00            
ATOM    360  ND2 ASN X  22      60.311  53.917  18.709  0.00  0.00            
ATOM    361 HD21 ASN X  22      60.148  52.945  18.487  0.00  0.00            
ATOM    362 HD22 ASN X  22      60.911  54.501  18.145  0.00  0.00            
ATOM    363  C   ASN X  22      60.316  57.895  21.125  0.00  0.00            
ATOM    364  O   ASN X  22      61.484  58.183  20.880  0.00  0.00            
ATOM    365  N   ARG X  23      59.355  58.873  21.394  0.00  0.00            
ATOM    366  H   ARG X  23      58.436  58.503  21.592  0.00  0.00            
ATOM    367  CA  ARG X  23      59.592  60.253  21.373  0.00  0.00            
ATOM    368  HA  ARG X  23      60.126  60.570  20.477  0.00  0.00            
ATOM    369  CB  ARG X  23      58.214  61.006  21.472  0.00  0.00            
ATOM    370  HB2 ARG X  23      57.527  60.587  22.207  0.00  0.00            
ATOM    371  HB3 ARG X  23      58.428  62.072  21.540  0.00  0.00            
ATOM    372  CG  ARG X  23      57.522  60.904  20.129  0.00  0.00            
ATOM    373  HG2 ARG X  23      58.138  61.508  19.463  0.00  0.00            
ATOM    374  HG3 ARG X  23      57.510  59.884  19.743  0.00  0.00            
ATOM    375  CD  ARG X  23      56.193  61.621  20.017  0.00  0.00            
ATOM    376  HD2 ARG X  23      55.517  61.245  20.785  0.00  0.00            
ATOM    377  HD3 ARG X  23      56.358  62.696  20.092  0.00  0.00            
ATOM    378  NE  ARG X  23      55.540  61.502  18.689  0.00  0.00            
ATOM    379  HE  ARG X  23      55.549  62.383  18.196  0.00  0.00            
ATOM    380  CZ  ARG X  23      55.047  60.476  18.029  0.00  0.00            
ATOM    381  NH1 ARG X  23      55.019  59.337  18.689  0.00  0.00            
ATOM    382 HH11 ARG X  23      55.116  59.337  19.694  0.00  0.00            
ATOM    383 HH12 ARG X  23      54.835  58.559  18.071  0.00  0.00            
ATOM    384  NH2 ARG X  23      54.566  60.486  16.837  0.00  0.00            
ATOM    385 HH21 ARG X  23      54.923  61.189  16.206  0.00  0.00            
ATOM    386 HH22 ARG X  23      54.420  59.558  16.465  0.00  0.00            
ATOM    387  C   ARG X  23      60.407  60.768  22.596  0.00  0.00            
ATOM    388  O   ARG X  23      61.334  61.526  22.317  0.00  0.00            
ATOM    389  N   THR X  24      60.135  60.417  23.829  0.00  0.00            
ATOM    390  H   THR X  24      59.563  59.589  23.922  0.00  0.00            
ATOM    391  CA  THR X  24      61.006  60.653  25.006  0.00  0.00            
ATOM    392  HA  THR X  24      61.193  61.719  25.135  0.00  0.00            
ATOM    393  CB  THR X  24      60.345  60.198  26.288  0.00  0.00            
ATOM    394  HB  THR X  24      60.918  60.468  27.175  0.00  0.00            
ATOM    395  CG2 THR X  24      59.041  60.983  26.544  0.00  0.00            
ATOM    396 HG21 THR X  24      59.256  62.014  26.822  0.00  0.00            
ATOM    397 HG22 THR X  24      58.391  60.949  25.669  0.00  0.00            
ATOM    398 HG23 THR X  24      58.616  60.507  27.427  0.00  0.00            
ATOM    399  OG1 THR X  24      60.128  58.805  26.245  0.00  0.00            
ATOM    400  HG1 THR X  24      59.465  58.716  25.557  0.00  0.00            
ATOM    401  C   THR X  24      62.432  60.159  24.962  0.00  0.00            
ATOM    402  O   THR X  24      63.394  60.738  25.417  0.00  0.00            
ATOM    403  N   GLU X  25      62.679  59.146  24.152  0.00  0.00            
ATOM    404  H   GLU X  25      61.894  58.605  23.819  0.00  0.00            
ATOM    405  CA  GLU X  25      64.011  58.678  23.632  0.00  0.00            
ATOM    406  HA  GLU X  25      64.698  58.643  24.478  0.00  0.00            
ATOM    407  CB  GLU X  25      63.838  57.229  23.238  0.00  0.00            
ATOM    408  HB2 GLU X  25      63.161  56.771  23.959  0.00  0.00            
ATOM    409  HB3 GLU X  25      63.391  57.165  22.246  0.00  0.00            
ATOM    410  CG  GLU X  25      65.154  56.439  23.313  0.00  0.00            
ATOM    411  HG2 GLU X  25      65.733  56.684  24.203  0.00  0.00            
ATOM    412  HG3 GLU X  25      64.957  55.380  23.480  0.00  0.00            
ATOM    413  CD  GLU X  25      65.975  56.640  22.105  0.00  0.00            
ATOM    414  OE1 GLU X  25      65.486  56.403  20.911  0.00  0.00            
ATOM    415  OE2 GLU X  25      67.092  57.137  22.349  0.00  0.00            
ATOM    416  C   GLU X  25      64.636  59.563  22.580  0.00  0.00            
ATOM    417  O   GLU X  25      65.688  60.062  22.856  0.00  0.00            
ATOM    418  N   ARG X  26      63.969  59.760  21.397  0.00  0.00            
ATOM    419  H   ARG X  26      63.197  59.159  21.144  0.00  0.00            
ATOM    420  CA  ARG X  26      64.262  60.729  20.323  0.00  0.00            
ATOM    421  HA  ARG X  26      65.293  60.539  20.024  0.00  0.00            
ATOM    422  CB  ARG X  26      63.236  60.411  19.229  0.00  0.00            
ATOM    423  HB2 ARG X  26      62.281  60.391  19.755  0.00  0.00            
ATOM    424  HB3 ARG X  26      63.246  61.290  18.586  0.00  0.00            
ATOM    425  CG  ARG X  26      63.413  59.092  18.446  0.00  0.00            
ATOM    426  HG2 ARG X  26      63.294  58.237  19.112  0.00  0.00            
ATOM    427  HG3 ARG X  26      62.659  59.006  17.663  0.00  0.00            
ATOM    428  CD  ARG X  26      64.908  58.947  17.880  0.00  0.00            
ATOM    429  HD2 ARG X  26      64.731  58.361  16.979  0.00  0.00            
ATOM    430  HD3 ARG X  26      65.349  59.923  17.677  0.00  0.00            
ATOM    431  NE  ARG X  26      65.826  58.290  18.803  0.00  0.00            
ATOM    432  HE  ARG X  26      65.360  58.005  19.653  0.00  0.00            
ATOM    433  CZ  ARG X  26      67.134  58.103  18.634  0.00  0.00            
ATOM    434  NH1 ARG X  26      67.784  58.499  17.575  0.00  0.00            
ATOM    435 HH11 ARG X  26      67.259  58.888  16.805  0.00  0.00            
ATOM    436 HH12 ARG X  26      68.793  58.496  17.613  0.00  0.00            
ATOM    437  NH2 ARG X  26      67.864  57.547  19.575  0.00  0.00            
ATOM    438 HH21 ARG X  26      67.414  57.319  20.450  0.00  0.00            
ATOM    439 HH22 ARG X  26      68.863  57.402  19.550  0.00  0.00            
ATOM    440  C   ARG X  26      64.448  62.205  20.756  0.00  0.00            
ATOM    441  O   ARG X  26      64.957  63.010  20.016  0.00  0.00            
ATOM    442  N   TYR X  27      64.028  62.555  22.046  0.00  0.00            
ATOM    443  H   TYR X  27      63.587  61.797  22.548  0.00  0.00            
ATOM    444  CA  TYR X  27      64.279  63.855  22.725  0.00  0.00            
ATOM    445  HA  TYR X  27      64.940  64.428  22.074  0.00  0.00            
ATOM    446  CB  TYR X  27      62.971  64.608  23.081  0.00  0.00            
ATOM    447  HB2 TYR X  27      62.417  64.017  23.809  0.00  0.00            
ATOM    448  HB3 TYR X  27      63.173  65.567  23.558  0.00  0.00            
ATOM    449  CG  TYR X  27      62.105  64.920  21.878  0.00  0.00            
ATOM    450  CD1 TYR X  27      60.728  64.849  22.007  0.00  0.00            
ATOM    451  HD1 TYR X  27      60.364  64.362  22.899  0.00  0.00            
ATOM    452  CE1 TYR X  27      59.945  65.393  20.968  0.00  0.00            
ATOM    453  HE1 TYR X  27      58.870  65.299  20.998  0.00  0.00            
ATOM    454  CZ  TYR X  27      60.509  66.138  19.921  0.00  0.00            
ATOM    455  OH  TYR X  27      59.666  66.498  18.886  0.00  0.00            
ATOM    456  HH  TYR X  27      58.858  65.982  18.933  0.00  0.00            
ATOM    457  CE2 TYR X  27      61.887  66.269  19.847  0.00  0.00            
ATOM    458  HE2 TYR X  27      62.353  66.733  18.990  0.00  0.00            
ATOM    459  CD2 TYR X  27      62.720  65.646  20.828  0.00  0.00            
ATOM    460  HD2 TYR X  27      63.770  65.900  20.839  0.00  0.00            
ATOM    461  C   TYR X  27      65.139  63.795  23.958  0.00  0.00            
ATOM    462  O   TYR X  27      65.473  64.833  24.540  0.00  0.00            
ATOM    463  N   ASN X  28      65.508  62.625  24.520  0.00  0.00            
ATOM    464  H   ASN X  28      65.255  61.768  24.049  0.00  0.00            
ATOM    465  CA  ASN X  28      66.512  62.480  25.620  0.00  0.00            
ATOM    466  HA  ASN X  28      66.612  61.418  25.843  0.00  0.00            
ATOM    467  CB  ASN X  28      67.928  62.944  25.162  0.00  0.00            
ATOM    468  HB2 ASN X  28      67.790  64.013  24.996  0.00  0.00            
ATOM    469  HB3 ASN X  28      68.526  63.003  26.071  0.00  0.00            
ATOM    470  CG  ASN X  28      68.703  62.104  24.202  0.00  0.00            
ATOM    471  OD1 ASN X  28      68.929  62.509  23.093  0.00  0.00            
ATOM    472  ND2 ASN X  28      69.106  60.874  24.531  0.00  0.00            
ATOM    473 HD21 ASN X  28      69.315  60.201  23.807  0.00  0.00            
ATOM    474 HD22 ASN X  28      69.075  60.541  25.484  0.00  0.00            
ATOM    475  C   ASN X  28      66.008  63.170  26.901  0.00  0.00            
ATOM    476  O   ASN X  28      66.851  63.787  27.617  0.00  0.00            
ATOM    477  N   SER X  29      64.689  63.138  27.085  0.00  0.00            
ATOM    478  H   SER X  29      64.187  62.673  26.342  0.00  0.00            
ATOM    479  CA  SER X  29      63.972  63.847  28.175  0.00  0.00            
ATOM    480  HA  SER X  29      64.403  63.899  29.175  0.00  0.00            
ATOM    481  CB  SER X  29      63.692  65.268  27.761  0.00  0.00            
ATOM    482  HB2 SER X  29      64.569  65.892  27.586  0.00  0.00            
ATOM    483  HB3 SER X  29      63.144  65.204  26.821  0.00  0.00            
ATOM    484  OG  SER X  29      62.881  65.860  28.756  0.00  0.00            
ATOM    485  HG  SER X  29      63.196  65.780  29.660  0.00  0.00            
ATOM    486  C   SER X  29      62.656  63.148  28.479  0.00  0.00            
ATOM    487  O   SER X  29      61.957  62.710  27.508  0.00  0.00            
ATOM    488  N   ASP X  30      62.239  63.068  29.753  0.00  0.00            
ATOM    489  H   ASP X  30      62.730  63.584  30.469  0.00  0.00            
ATOM    490  CA  ASP X  30      61.016  62.325  30.185  0.00  0.00            
ATOM    491  HA  ASP X  30      61.105  61.359  29.689  0.00  0.00            
ATOM    492  CB  ASP X  30      61.162  62.025  31.747  0.00  0.00            
ATOM    493  HB2 ASP X  30      61.349  62.937  32.314  0.00  0.00            
ATOM    494  HB3 ASP X  30      60.278  61.574  32.198  0.00  0.00            
ATOM    495  CG  ASP X  30      62.365  61.105  31.992  0.00  0.00            
ATOM    496  OD1 ASP X  30      63.026  61.248  33.061  0.00  0.00            
ATOM    497  OD2 ASP X  30      62.719  60.203  31.174  0.00  0.00            
ATOM    498  C   ASP X  30      59.703  63.007  29.769  0.00  0.00            
ATOM    499  O   ASP X  30      58.613  62.464  30.140  0.00  0.00            
ATOM    500  N   LEU X  31      59.777  64.207  29.206  0.00  0.00            
ATOM    501  H   LEU X  31      60.713  64.545  29.036  0.00  0.00            
ATOM    502  CA  LEU X  31      58.678  65.053  28.852  0.00  0.00            
ATOM    503  HA  LEU X  31      57.759  64.500  28.657  0.00  0.00            
ATOM    504  CB  LEU X  31      58.307  65.839  30.110  0.00  0.00            
ATOM    505  HB2 LEU X  31      57.357  66.309  29.856  0.00  0.00            
ATOM    506  HB3 LEU X  31      58.075  65.076  30.852  0.00  0.00            
ATOM    507  CG  LEU X  31      59.236  66.946  30.676  0.00  0.00            
ATOM    508  HG  LEU X  31      59.651  67.562  29.878  0.00  0.00            
ATOM    509  CD1 LEU X  31      58.513  67.901  31.759  0.00  0.00            
ATOM    510 HD11 LEU X  31      57.652  68.338  31.252  0.00  0.00            
ATOM    511 HD12 LEU X  31      58.236  67.278  32.609  0.00  0.00            
ATOM    512 HD13 LEU X  31      59.138  68.720  32.116  0.00  0.00            
ATOM    513  CD2 LEU X  31      60.525  66.503  31.415  0.00  0.00            
ATOM    514 HD21 LEU X  31      60.367  65.789  32.223  0.00  0.00            
ATOM    515 HD22 LEU X  31      61.014  65.917  30.637  0.00  0.00            
ATOM    516 HD23 LEU X  31      61.160  67.341  31.703  0.00  0.00            
ATOM    517  C   LEU X  31      58.898  65.879  27.603  0.00  0.00            
ATOM    518  O   LEU X  31      59.944  66.481  27.457  0.00  0.00            
ATOM    519  N   PHE X  32      57.834  65.994  26.764  0.00  0.00            
ATOM    520  H   PHE X  32      57.019  65.458  27.028  0.00  0.00            
ATOM    521  CA  PHE X  32      57.600  66.840  25.601  0.00  0.00            
ATOM    522  HA  PHE X  32      58.272  67.699  25.607  0.00  0.00            
ATOM    523  CB  PHE X  32      57.790  66.076  24.273  0.00  0.00            
ATOM    524  HB2 PHE X  32      57.717  66.818  23.478  0.00  0.00            
ATOM    525  HB3 PHE X  32      58.820  65.720  24.297  0.00  0.00            
ATOM    526  CG  PHE X  32      56.874  64.877  24.007  0.00  0.00            
ATOM    527  CD1 PHE X  32      55.747  65.035  23.175  0.00  0.00            
ATOM    528  HD1 PHE X  32      55.482  66.041  22.885  0.00  0.00            
ATOM    529  CE1 PHE X  32      54.973  63.946  22.820  0.00  0.00            
ATOM    530  HE1 PHE X  32      54.071  63.997  22.228  0.00  0.00            
ATOM    531  CZ  PHE X  32      55.296  62.650  23.284  0.00  0.00            
ATOM    532  HZ  PHE X  32      54.741  61.772  22.986  0.00  0.00            
ATOM    533  CE2 PHE X  32      56.498  62.491  24.034  0.00  0.00            
ATOM    534  HE2 PHE X  32      56.823  61.520  24.377  0.00  0.00            
ATOM    535  CD2 PHE X  32      57.298  63.601  24.344  0.00  0.00            
ATOM    536  HD2 PHE X  32      58.166  63.343  24.932  0.00  0.00            
ATOM    537  C   PHE X  32      56.268  67.527  25.728  0.00  0.00            
ATOM    538  O   PHE X  32      55.398  67.147  26.508  0.00  0.00            
ATOM    539  N   GLN X  33      55.949  68.399  24.748  0.00  0.00            
ATOM    540  H   GLN X  33      56.539  68.568  23.945  0.00  0.00            
ATOM    541  CA  GLN X  33      54.649  68.985  24.625  0.00  0.00            
ATOM    542  HA  GLN X  33      53.959  68.563  25.356  0.00  0.00            
ATOM    543  CB  GLN X  33      54.792  70.479  24.953  0.00  0.00            
ATOM    544  HB2 GLN X  33      55.442  70.515  25.827  0.00  0.00            
ATOM    545  HB3 GLN X  33      55.318  71.053  24.191  0.00  0.00            
ATOM    546  CG  GLN X  33      53.427  71.144  25.293  0.00  0.00            
ATOM    547  HG2 GLN X  33      52.995  71.389  24.322  0.00  0.00            
ATOM    548  HG3 GLN X  33      52.894  70.404  25.890  0.00  0.00            
ATOM    549  CD  GLN X  33      53.560  72.399  26.143  0.00  0.00            
ATOM    550  OE1 GLN X  33      54.539  73.062  26.088  0.00  0.00            
ATOM    551  NE2 GLN X  33      52.598  72.660  26.976  0.00  0.00            
ATOM    552 HE21 GLN X  33      52.525  73.561  27.427  0.00  0.00            
ATOM    553 HE22 GLN X  33      51.842  71.998  27.073  0.00  0.00            
ATOM    554  C   GLN X  33      54.120  68.711  23.192  0.00  0.00            
ATOM    555  O   GLN X  33      54.891  68.651  22.225  0.00  0.00            
ATOM    556  N   ALA X  34      52.825  68.581  23.024  0.00  0.00            
ATOM    557  H   ALA X  34      52.174  68.723  23.784  0.00  0.00            
ATOM    558  CA  ALA X  34      52.270  68.317  21.708  0.00  0.00            
ATOM    559  HA  ALA X  34      52.835  68.963  21.036  0.00  0.00            
ATOM    560  CB  ALA X  34      52.403  66.809  21.441  0.00  0.00            
ATOM    561  HB1 ALA X  34      51.604  66.523  20.758  0.00  0.00            
ATOM    562  HB2 ALA X  34      53.360  66.605  20.961  0.00  0.00            
ATOM    563  HB3 ALA X  34      52.264  66.340  22.415  0.00  0.00            
ATOM    564  C   ALA X  34      50.816  68.785  21.688  0.00  0.00            
ATOM    565  O   ALA X  34      50.111  68.745  22.710  0.00  0.00            
ATOM    566  N   ARG X  35      50.327  69.176  20.504  0.00  0.00            
ATOM    567  H   ARG X  35      50.968  69.483  19.787  0.00  0.00            
ATOM    568  CA  ARG X  35      48.970  69.681  20.332  0.00  0.00            
ATOM    569  HA  ARG X  35      48.908  70.078  21.345  0.00  0.00            
ATOM    570  CB  ARG X  35      49.050  70.854  19.409  0.00  0.00            
ATOM    571  HB2 ARG X  35      49.817  71.568  19.710  0.00  0.00            
ATOM    572  HB3 ARG X  35      49.290  70.499  18.406  0.00  0.00            
ATOM    573  CG  ARG X  35      47.794  71.788  19.327  0.00  0.00            
ATOM    574  HG2 ARG X  35      47.053  71.254  18.732  0.00  0.00            
ATOM    575  HG3 ARG X  35      47.437  71.939  20.346  0.00  0.00            
ATOM    576  CD  ARG X  35      47.960  73.142  18.687  0.00  0.00            
ATOM    577  HD2 ARG X  35      48.212  73.064  17.630  0.00  0.00            
ATOM    578  HD3 ARG X  35      47.021  73.678  18.828  0.00  0.00            
ATOM    579  NE  ARG X  35      49.050  73.841  19.396  0.00  0.00            
ATOM    580  HE  ARG X  35      49.401  73.468  20.267  0.00  0.00            
ATOM    581  CZ  ARG X  35      49.870  74.766  18.881  0.00  0.00            
ATOM    582  NH1 ARG X  35      49.669  75.431  17.771  0.00  0.00            
ATOM    583 HH11 ARG X  35      48.762  75.316  17.342  0.00  0.00            
ATOM    584 HH12 ARG X  35      50.288  76.124  17.375  0.00  0.00            
ATOM    585  NH2 ARG X  35      50.972  74.964  19.522  0.00  0.00            
ATOM    586 HH21 ARG X  35      51.179  74.421  20.348  0.00  0.00            
ATOM    587 HH22 ARG X  35      51.579  75.732  19.276  0.00  0.00            
ATOM    588  C   ARG X  35      47.780  68.716  20.187  0.00  0.00            
ATOM    589  O   ARG X  35      46.907  68.770  19.369  0.00  0.00            
ATOM    590  N   LEU X  36      47.702  67.764  21.101  0.00  0.00            
ATOM    591  H   LEU X  36      48.476  67.796  21.749  0.00  0.00            
ATOM    592  CA  LEU X  36      46.688  66.692  21.195  0.00  0.00            
ATOM    593  HA  LEU X  36      46.672  66.172  20.238  0.00  0.00            
ATOM    594  CB  LEU X  36      47.009  65.638  22.295  0.00  0.00            
ATOM    595  HB2 LEU X  36      47.131  66.209  23.215  0.00  0.00            
ATOM    596  HB3 LEU X  36      46.027  65.180  22.420  0.00  0.00            
ATOM    597  CG  LEU X  36      48.127  64.629  22.020  0.00  0.00            
ATOM    598  HG  LEU X  36      48.066  64.203  21.018  0.00  0.00            
ATOM    599  CD1 LEU X  36      49.471  65.258  22.087  0.00  0.00            
ATOM    600 HD11 LEU X  36      49.521  65.664  23.098  0.00  0.00            
ATOM    601 HD12 LEU X  36      50.222  64.491  21.897  0.00  0.00            
ATOM    602 HD13 LEU X  36      49.599  66.062  21.363  0.00  0.00            
ATOM    603  CD2 LEU X  36      48.023  63.373  22.942  0.00  0.00            
ATOM    604 HD21 LEU X  36      47.067  62.891  22.735  0.00  0.00            
ATOM    605 HD22 LEU X  36      48.842  62.697  22.696  0.00  0.00            
ATOM    606 HD23 LEU X  36      48.031  63.588  24.010  0.00  0.00            
ATOM    607  C   LEU X  36      45.335  67.375  21.409  0.00  0.00            
ATOM    608  O   LEU X  36      45.184  68.200  22.310  0.00  0.00            
ATOM    609  N   LEU X  37      44.392  67.038  20.595  0.00  0.00            
ATOM    610  H   LEU X  37      44.477  66.353  19.857  0.00  0.00            
ATOM    611  CA  LEU X  37      43.026  67.671  20.640  0.00  0.00            
ATOM    612  HA  LEU X  37      42.567  67.426  19.682  0.00  0.00            
ATOM    613  CB  LEU X  37      42.196  66.976  21.721  0.00  0.00            
ATOM    614  HB2 LEU X  37      42.724  67.185  22.651  0.00  0.00            
ATOM    615  HB3 LEU X  37      41.237  67.494  21.686  0.00  0.00            
ATOM    616  CG  LEU X  37      41.939  65.450  21.618  0.00  0.00            
ATOM    617  HG  LEU X  37      42.920  65.061  21.344  0.00  0.00            
ATOM    618  CD1 LEU X  37      41.327  64.927  22.937  0.00  0.00            
ATOM    619 HD11 LEU X  37      41.963  65.153  23.793  0.00  0.00            
ATOM    620 HD12 LEU X  37      40.407  65.471  23.152  0.00  0.00            
ATOM    621 HD13 LEU X  37      41.184  63.849  22.867  0.00  0.00            
ATOM    622  CD2 LEU X  37      41.110  65.091  20.460  0.00  0.00            
ATOM    623 HD21 LEU X  37      41.544  65.386  19.505  0.00  0.00            
ATOM    624 HD22 LEU X  37      40.973  64.011  20.411  0.00  0.00            
ATOM    625 HD23 LEU X  37      40.098  65.489  20.530  0.00  0.00            
ATOM    626  C   LEU X  37      42.925  69.199  20.655  0.00  0.00            
ATOM    627  O   LEU X  37      41.976  69.753  21.142  0.00  0.00            
ATOM    628  N   GLY X  38      43.735  69.902  19.969  0.00  0.00            
ATOM    629  H   GLY X  38      44.461  69.464  19.421  0.00  0.00            
ATOM    630  CA  GLY X  38      43.849  71.380  19.987  0.00  0.00            
ATOM    631  HA2 GLY X  38      44.372  71.649  19.069  0.00  0.00            
ATOM    632  HA3 GLY X  38      42.835  71.781  19.972  0.00  0.00            
ATOM    633  C   GLY X  38      44.494  72.061  21.219  0.00  0.00            
ATOM    634  O   GLY X  38      44.909  73.207  21.165  0.00  0.00            
ATOM    635  N   LYS X  39      44.641  71.399  22.298  0.00  0.00            
ATOM    636  H   LYS X  39      44.276  70.457  22.298  0.00  0.00            
ATOM    637  CA  LYS X  39      45.433  71.764  23.545  0.00  0.00            
ATOM    638  HA  LYS X  39      45.360  72.831  23.756  0.00  0.00            
ATOM    639  CB  LYS X  39      44.670  71.121  24.691  0.00  0.00            
ATOM    640  HB2 LYS X  39      44.638  70.044  24.525  0.00  0.00            
ATOM    641  HB3 LYS X  39      45.269  71.357  25.570  0.00  0.00            
ATOM    642  CG  LYS X  39      43.228  71.576  24.755  0.00  0.00            
ATOM    643  HG2 LYS X  39      43.143  72.644  24.554  0.00  0.00            
ATOM    644  HG3 LYS X  39      42.593  71.160  23.972  0.00  0.00            
ATOM    645  CD  LYS X  39      42.530  71.135  26.089  0.00  0.00            
ATOM    646  HD2 LYS X  39      42.502  70.053  26.216  0.00  0.00            
ATOM    647  HD3 LYS X  39      43.234  71.459  26.856  0.00  0.00            
ATOM    648  CE  LYS X  39      41.146  71.784  26.256  0.00  0.00            
ATOM    649  HE2 LYS X  39      41.165  72.729  25.713  0.00  0.00            
ATOM    650  HE3 LYS X  39      40.431  71.047  25.889  0.00  0.00            
ATOM    651  NZ  LYS X  39      40.756  72.084  27.605  0.00  0.00            
ATOM    652  HZ1 LYS X  39      41.314  72.902  27.805  0.00  0.00            
ATOM    653  HZ2 LYS X  39      39.779  72.328  27.686  0.00  0.00            
ATOM    654  HZ3 LYS X  39      41.063  71.306  28.171  0.00  0.00            
ATOM    655  C   LYS X  39      46.896  71.282  23.558  0.00  0.00            
ATOM    656  O   LYS X  39      47.337  70.315  22.917  0.00  0.00            
ATOM    657  N   ASN X  40      47.791  72.063  24.161  0.00  0.00            
ATOM    658  H   ASN X  40      47.324  72.840  24.606  0.00  0.00            
ATOM    659  CA  ASN X  40      49.203  71.705  24.301  0.00  0.00            
ATOM    660  HA  ASN X  40      49.537  71.102  23.456  0.00  0.00            
ATOM    661  CB  ASN X  40      49.901  73.044  24.357  0.00  0.00            
ATOM    662  HB2 ASN X  40      49.603  73.592  25.251  0.00  0.00            
ATOM    663  HB3 ASN X  40      50.946  72.811  24.560  0.00  0.00            
ATOM    664  CG  ASN X  40      49.759  73.882  23.147  0.00  0.00            
ATOM    665  OD1 ASN X  40      50.157  73.524  22.078  0.00  0.00            
ATOM    666  ND2 ASN X  40      49.406  75.118  23.222  0.00  0.00            
ATOM    667 HD21 ASN X  40      49.518  75.743  22.436  0.00  0.00            
ATOM    668 HD22 ASN X  40      49.153  75.483  24.129  0.00  0.00            
ATOM    669  C   ASN X  40      49.393  70.880  25.639  0.00  0.00            
ATOM    670  O   ASN X  40      50.027  71.307  26.594  0.00  0.00            
ATOM    671  N   PHE X  41      48.885  69.575  25.607  0.00  0.00            
ATOM    672  H   PHE X  41      48.454  69.163  24.792  0.00  0.00            
ATOM    673  CA  PHE X  41      49.128  68.624  26.679  0.00  0.00            
ATOM    674  HA  PHE X  41      48.587  68.820  27.605  0.00  0.00            
ATOM    675  CB  PHE X  41      48.631  67.212  26.263  0.00  0.00            
ATOM    676  HB2 PHE X  41      48.894  67.008  25.225  0.00  0.00            
ATOM    677  HB3 PHE X  41      49.182  66.416  26.763  0.00  0.00            
ATOM    678  CG  PHE X  41      47.221  66.894  26.477  0.00  0.00            
ATOM    679  CD1 PHE X  41      46.730  66.180  27.610  0.00  0.00            
ATOM    680  HD1 PHE X  41      47.432  65.673  28.255  0.00  0.00            
ATOM    681  CE1 PHE X  41      45.359  66.012  27.853  0.00  0.00            
ATOM    682  HE1 PHE X  41      45.040  65.454  28.720  0.00  0.00            
ATOM    683  CZ  PHE X  41      44.388  66.681  27.016  0.00  0.00            
ATOM    684  HZ  PHE X  41      43.324  66.593  27.181  0.00  0.00            
ATOM    685  CE2 PHE X  41      44.853  67.460  25.961  0.00  0.00            
ATOM    686  HE2 PHE X  41      44.186  67.871  25.218  0.00  0.00            
ATOM    687  CD2 PHE X  41      46.247  67.517  25.662  0.00  0.00            
ATOM    688  HD2 PHE X  41      46.600  68.267  24.970  0.00  0.00            
ATOM    689  C   PHE X  41      50.693  68.396  26.843  0.00  0.00            
ATOM    690  O   PHE X  41      51.418  68.508  25.840  0.00  0.00            
ATOM    691  N   ILE X  42      51.159  68.166  28.083  0.00  0.00            
ATOM    692  H   ILE X  42      50.507  68.062  28.848  0.00  0.00            
ATOM    693  CA  ILE X  42      52.494  67.690  28.294  0.00  0.00            
ATOM    694  HA  ILE X  42      53.049  67.945  27.391  0.00  0.00            
ATOM    695  CB  ILE X  42      53.146  68.444  29.456  0.00  0.00            
ATOM    696  HB  ILE X  42      52.631  68.212  30.387  0.00  0.00            
ATOM    697  CG2 ILE X  42      54.581  67.974  29.621  0.00  0.00            
ATOM    698 HG21 ILE X  42      55.149  68.341  28.766  0.00  0.00            
ATOM    699 HG22 ILE X  42      55.155  68.355  30.466  0.00  0.00            
ATOM    700 HG23 ILE X  42      54.792  66.907  29.694  0.00  0.00            
ATOM    701  CG1 ILE X  42      53.158  69.971  29.047  0.00  0.00            
ATOM    702 HG12 ILE X  42      53.756  70.106  28.146  0.00  0.00            
ATOM    703 HG13 ILE X  42      52.142  70.323  28.866  0.00  0.00            
ATOM    704  CD1 ILE X  42      53.640  70.912  30.174  0.00  0.00            
ATOM    705 HD11 ILE X  42      54.701  70.730  30.345  0.00  0.00            
ATOM    706 HD12 ILE X  42      53.542  71.957  29.880  0.00  0.00            
ATOM    707 HD13 ILE X  42      53.140  70.635  31.102  0.00  0.00            
ATOM    708  C   ILE X  42      52.496  66.211  28.558  0.00  0.00            
ATOM    709  O   ILE X  42      51.837  65.682  29.467  0.00  0.00            
ATOM    710  N   CYS X  43      53.212  65.514  27.683  0.00  0.00            
ATOM    711  H   CYS X  43      53.920  66.002  27.153  0.00  0.00            
ATOM    712  CA  CYS X  43      53.186  64.094  27.508  0.00  0.00            
ATOM    713  HA  CYS X  43      52.351  63.560  27.962  0.00  0.00            
ATOM    714  CB  CYS X  43      53.270  63.913  26.028  0.00  0.00            
ATOM    715  HB2 CYS X  43      53.825  64.726  25.558  0.00  0.00            
ATOM    716  HB3 CYS X  43      53.732  62.977  25.715  0.00  0.00            
ATOM    717  SG  CYS X  43      51.603  64.023  25.320  0.00  0.00            
ATOM    718  HG  CYS X  43      51.750  65.339  25.146  0.00  0.00            
ATOM    719  C   CYS X  43      54.485  63.665  28.265  0.00  0.00            
ATOM    720  O   CYS X  43      55.507  64.307  28.092  0.00  0.00            
ATOM    721  N   MET X  44      54.385  62.605  29.107  0.00  0.00            
ATOM    722  H   MET X  44      53.536  62.058  29.110  0.00  0.00            
ATOM    723  CA  MET X  44      55.554  62.254  29.978  0.00  0.00            
ATOM    724  HA  MET X  44      56.480  62.348  29.411  0.00  0.00            
ATOM    725  CB  MET X  44      55.516  63.279  31.129  0.00  0.00            
ATOM    726  HB2 MET X  44      56.357  62.992  31.761  0.00  0.00            
ATOM    727  HB3 MET X  44      55.731  64.297  30.805  0.00  0.00            
ATOM    728  CG  MET X  44      54.246  63.106  31.999  0.00  0.00            
ATOM    729  HG2 MET X  44      53.471  63.395  31.289  0.00  0.00            
ATOM    730  HG3 MET X  44      54.114  62.047  32.222  0.00  0.00            
ATOM    731  SD  MET X  44      53.854  64.218  33.343  0.00  0.00            
ATOM    732  CE  MET X  44      53.903  65.785  32.487  0.00  0.00            
ATOM    733  HE1 MET X  44      52.930  65.827  32.000  0.00  0.00            
ATOM    734  HE2 MET X  44      53.991  66.628  33.173  0.00  0.00            
ATOM    735  HE3 MET X  44      54.749  65.841  31.802  0.00  0.00            
ATOM    736  C   MET X  44      55.628  60.796  30.430  0.00  0.00            
ATOM    737  O   MET X  44      54.679  59.982  30.235  0.00  0.00            
ATOM    738  N   THR X  45      56.794  60.391  30.963  0.00  0.00            
ATOM    739  H   THR X  45      57.554  61.002  31.225  0.00  0.00            
ATOM    740  CA  THR X  45      57.207  59.010  31.268  0.00  0.00            
ATOM    741  HA  THR X  45      56.303  58.448  31.503  0.00  0.00            
ATOM    742  CB  THR X  45      57.775  58.362  30.004  0.00  0.00            
ATOM    743  HB  THR X  45      57.155  58.641  29.152  0.00  0.00            
ATOM    744  CG2 THR X  45      59.196  58.741  29.680  0.00  0.00            
ATOM    745 HG21 THR X  45      59.267  58.436  28.635  0.00  0.00            
ATOM    746 HG22 THR X  45      59.261  59.824  29.786  0.00  0.00            
ATOM    747 HG23 THR X  45      59.923  58.193  30.279  0.00  0.00            
ATOM    748  OG1 THR X  45      57.641  56.973  30.275  0.00  0.00            
ATOM    749  HG1 THR X  45      58.424  56.663  30.737  0.00  0.00            
ATOM    750  C   THR X  45      58.065  58.656  32.530  0.00  0.00            
ATOM    751  O   THR X  45      58.891  59.545  32.899  0.00  0.00            
ATOM    752  N   GLY X  46      57.875  57.515  33.157  0.00  0.00            
ATOM    753  H   GLY X  46      57.114  56.939  32.827  0.00  0.00            
ATOM    754  CA  GLY X  46      58.762  57.022  34.191  0.00  0.00            
ATOM    755  HA2 GLY X  46      58.772  55.957  33.960  0.00  0.00            
ATOM    756  HA3 GLY X  46      59.804  57.310  34.053  0.00  0.00            
ATOM    757  C   GLY X  46      58.363  57.296  35.637  0.00  0.00            
ATOM    758  O   GLY X  46      57.513  58.144  35.981  0.00  0.00            
ATOM    759  N   ALA X  47      58.987  56.492  36.430  0.00  0.00            
ATOM    760  H   ALA X  47      59.833  56.030  36.128  0.00  0.00            
ATOM    761  CA  ALA X  47      58.696  56.300  37.828  0.00  0.00            
ATOM    762  HA  ALA X  47      57.661  55.998  37.991  0.00  0.00            
ATOM    763  CB  ALA X  47      59.561  55.154  38.344  0.00  0.00            
ATOM    764  HB1 ALA X  47      59.452  55.019  39.420  0.00  0.00            
ATOM    765  HB2 ALA X  47      59.178  54.290  37.802  0.00  0.00            
ATOM    766  HB3 ALA X  47      60.617  55.287  38.110  0.00  0.00            
ATOM    767  C   ALA X  47      58.837  57.577  38.732  0.00  0.00            
ATOM    768  O   ALA X  47      58.148  57.860  39.744  0.00  0.00            
ATOM    769  N   GLU X  48      59.830  58.453  38.431  0.00  0.00            
ATOM    770  H   GLU X  48      60.288  58.287  37.546  0.00  0.00            
ATOM    771  CA  GLU X  48      59.969  59.851  38.909  0.00  0.00            
ATOM    772  HA  GLU X  48      59.964  59.871  39.999  0.00  0.00            
ATOM    773  CB  GLU X  48      61.252  60.532  38.359  0.00  0.00            
ATOM    774  HB2 GLU X  48      62.119  59.902  38.555  0.00  0.00            
ATOM    775  HB3 GLU X  48      61.070  60.637  37.289  0.00  0.00            
ATOM    776  CG  GLU X  48      61.525  61.911  38.933  0.00  0.00            
ATOM    777  HG2 GLU X  48      62.368  62.383  38.429  0.00  0.00            
ATOM    778  HG3 GLU X  48      60.634  62.482  38.671  0.00  0.00            
ATOM    779  CD  GLU X  48      61.860  61.939  40.371  0.00  0.00            
ATOM    780  OE1 GLU X  48      61.776  63.005  41.028  0.00  0.00            
ATOM    781  OE2 GLU X  48      62.232  60.906  40.989  0.00  0.00            
ATOM    782  C   GLU X  48      58.813  60.750  38.484  0.00  0.00            
ATOM    783  O   GLU X  48      58.199  61.313  39.408  0.00  0.00            
ATOM    784  N   ALA X  49      58.375  60.743  37.222  0.00  0.00            
ATOM    785  H   ALA X  49      58.805  60.112  36.560  0.00  0.00            
ATOM    786  CA  ALA X  49      57.207  61.448  36.715  0.00  0.00            
ATOM    787  HA  ALA X  49      57.339  62.485  37.022  0.00  0.00            
ATOM    788  CB  ALA X  49      57.137  61.474  35.245  0.00  0.00            
ATOM    789  HB1 ALA X  49      56.284  62.133  35.080  0.00  0.00            
ATOM    790  HB2 ALA X  49      57.905  61.970  34.653  0.00  0.00            
ATOM    791  HB3 ALA X  49      57.020  60.450  34.890  0.00  0.00            
ATOM    792  C   ALA X  49      55.870  60.958  37.319  0.00  0.00            
ATOM    793  O   ALA X  49      54.944  61.779  37.518  0.00  0.00            
ATOM    794  N   ALA X  50      55.715  59.643  37.644  0.00  0.00            
ATOM    795  H   ALA X  50      56.497  59.026  37.476  0.00  0.00            
ATOM    796  CA  ALA X  50      54.496  59.066  38.311  0.00  0.00            
ATOM    797  HA  ALA X  50      53.677  59.337  37.645  0.00  0.00            
ATOM    798  CB  ALA X  50      54.611  57.549  38.135  0.00  0.00            
ATOM    799  HB1 ALA X  50      55.510  57.226  38.660  0.00  0.00            
ATOM    800  HB2 ALA X  50      53.671  57.081  38.425  0.00  0.00            
ATOM    801  HB3 ALA X  50      54.702  57.277  37.084  0.00  0.00            
ATOM    802  C   ALA X  50      54.223  59.701  39.690  0.00  0.00            
ATOM    803  O   ALA X  50      53.164  60.263  39.939  0.00  0.00            
ATOM    804  N   LYS X  51      55.331  59.801  40.447  0.00  0.00            
ATOM    805  H   LYS X  51      56.111  59.237  40.143  0.00  0.00            
ATOM    806  CA  LYS X  51      55.402  60.520  41.738  0.00  0.00            
ATOM    807  HA  LYS X  51      54.694  59.995  42.379  0.00  0.00            
ATOM    808  CB  LYS X  51      56.777  60.278  42.374  0.00  0.00            
ATOM    809  HB2 LYS X  51      56.888  59.202  42.513  0.00  0.00            
ATOM    810  HB3 LYS X  51      57.595  60.740  41.821  0.00  0.00            
ATOM    811  CG  LYS X  51      56.817  60.829  43.826  0.00  0.00            
ATOM    812  HG2 LYS X  51      56.652  61.903  43.743  0.00  0.00            
ATOM    813  HG3 LYS X  51      56.031  60.355  44.414  0.00  0.00            
ATOM    814  CD  LYS X  51      58.227  60.843  44.418  0.00  0.00            
ATOM    815  HD2 LYS X  51      58.607  59.833  44.269  0.00  0.00            
ATOM    816  HD3 LYS X  51      58.935  61.488  43.897  0.00  0.00            
ATOM    817  CE  LYS X  51      58.125  61.407  45.819  0.00  0.00            
ATOM    818  HE2 LYS X  51      57.649  62.387  45.771  0.00  0.00            
ATOM    819  HE3 LYS X  51      57.382  60.832  46.372  0.00  0.00            
ATOM    820  NZ  LYS X  51      59.339  61.199  46.666  0.00  0.00            
ATOM    821  HZ1 LYS X  51      60.178  61.611  46.285  0.00  0.00            
ATOM    822  HZ2 LYS X  51      59.237  61.526  47.616  0.00  0.00            
ATOM    823  HZ3 LYS X  51      59.691  60.254  46.734  0.00  0.00            
ATOM    824  C   LYS X  51      55.001  61.976  41.681  0.00  0.00            
ATOM    825  O   LYS X  51      54.557  62.538  42.679  0.00  0.00            
ATOM    826  N   VAL X  52      55.171  62.612  40.577  0.00  0.00            
ATOM    827  H   VAL X  52      55.476  61.992  39.841  0.00  0.00            
ATOM    828  CA  VAL X  52      54.613  63.960  40.259  0.00  0.00            
ATOM    829  HA  VAL X  52      54.658  64.610  41.132  0.00  0.00            
ATOM    830  CB  VAL X  52      55.387  64.784  39.149  0.00  0.00            
ATOM    831  HB  VAL X  52      55.009  64.475  38.175  0.00  0.00            
ATOM    832  CG1 VAL X  52      55.150  66.234  39.284  0.00  0.00            
ATOM    833 HG11 VAL X  52      55.755  66.779  38.559  0.00  0.00            
ATOM    834 HG12 VAL X  52      54.122  66.405  38.964  0.00  0.00            
ATOM    835 HG13 VAL X  52      55.275  66.617  40.297  0.00  0.00            
ATOM    836  CG2 VAL X  52      56.916  64.574  39.246  0.00  0.00            
ATOM    837 HG21 VAL X  52      57.480  65.017  38.425  0.00  0.00            
ATOM    838 HG22 VAL X  52      57.325  65.021  40.152  0.00  0.00            
ATOM    839 HG23 VAL X  52      57.333  63.569  39.316  0.00  0.00            
ATOM    840  C   VAL X  52      53.072  63.892  39.848  0.00  0.00            
ATOM    841  O   VAL X  52      52.345  64.607  40.437  0.00  0.00            
ATOM    842  N   PHE X  53      52.751  63.098  38.837  0.00  0.00            
ATOM    843  H   PHE X  53      53.461  62.495  38.446  0.00  0.00            
ATOM    844  CA  PHE X  53      51.401  63.108  38.260  0.00  0.00            
ATOM    845  HA  PHE X  53      51.110  64.082  37.865  0.00  0.00            
ATOM    846  CB  PHE X  53      51.466  62.148  37.019  0.00  0.00            
ATOM    847  HB2 PHE X  53      52.152  62.674  36.354  0.00  0.00            
ATOM    848  HB3 PHE X  53      51.852  61.186  37.355  0.00  0.00            
ATOM    849  CG  PHE X  53      50.117  61.892  36.385  0.00  0.00            
ATOM    850  CD1 PHE X  53      49.764  62.501  35.135  0.00  0.00            
ATOM    851  HD1 PHE X  53      50.506  63.098  34.625  0.00  0.00            
ATOM    852  CE1 PHE X  53      48.574  62.220  34.438  0.00  0.00            
ATOM    853  HE1 PHE X  53      48.498  62.605  33.432  0.00  0.00            
ATOM    854  CZ  PHE X  53      47.714  61.258  35.024  0.00  0.00            
ATOM    855  HZ  PHE X  53      46.800  60.947  34.540  0.00  0.00            
ATOM    856  CE2 PHE X  53      48.031  60.657  36.253  0.00  0.00            
ATOM    857  HE2 PHE X  53      47.495  59.840  36.713  0.00  0.00            
ATOM    858  CD2 PHE X  53      49.170  61.026  37.009  0.00  0.00            
ATOM    859  HD2 PHE X  53      49.503  60.456  37.864  0.00  0.00            
ATOM    860  C   PHE X  53      50.319  62.767  39.372  0.00  0.00            
ATOM    861  O   PHE X  53      49.185  63.299  39.462  0.00  0.00            
ATOM    862  N   TYR X  54      50.620  61.865  40.299  0.00  0.00            
ATOM    863  H   TYR X  54      51.516  61.404  40.226  0.00  0.00            
ATOM    864  CA  TYR X  54      49.660  61.429  41.330  0.00  0.00            
ATOM    865  HA  TYR X  54      48.605  61.540  41.079  0.00  0.00            
ATOM    866  CB  TYR X  54      50.033  60.067  41.818  0.00  0.00            
ATOM    867  HB2 TYR X  54      51.120  60.088  41.895  0.00  0.00            
ATOM    868  HB3 TYR X  54      49.576  59.958  42.802  0.00  0.00            
ATOM    869  CG  TYR X  54      49.609  58.909  40.952  0.00  0.00            
ATOM    870  CD1 TYR X  54      48.379  58.233  41.200  0.00  0.00            
ATOM    871  HD1 TYR X  54      47.891  58.529  42.117  0.00  0.00            
ATOM    872  CE1 TYR X  54      47.987  57.219  40.296  0.00  0.00            
ATOM    873  HE1 TYR X  54      47.133  56.600  40.528  0.00  0.00            
ATOM    874  CZ  TYR X  54      48.812  56.804  39.194  0.00  0.00            
ATOM    875  OH  TYR X  54      48.428  55.823  38.340  0.00  0.00            
ATOM    876  HH  TYR X  54      47.510  55.573  38.469  0.00  0.00            
ATOM    877  CE2 TYR X  54      49.987  57.550  38.941  0.00  0.00            
ATOM    878  HE2 TYR X  54      50.656  57.284  38.136  0.00  0.00            
ATOM    879  CD2 TYR X  54      50.293  58.705  39.741  0.00  0.00            
ATOM    880  HD2 TYR X  54      50.996  59.406  39.316  0.00  0.00            
ATOM    881  C   TYR X  54      49.635  62.436  42.507  0.00  0.00            
ATOM    882  O   TYR X  54      48.781  62.270  43.404  0.00  0.00            
ATOM    883  N   ASP X  55      50.452  63.529  42.568  0.00  0.00            
ATOM    884  H   ASP X  55      51.055  63.695  41.775  0.00  0.00            
ATOM    885  CA  ASP X  55      50.364  64.384  43.776  0.00  0.00            
ATOM    886  HA  ASP X  55      50.339  63.842  44.721  0.00  0.00            
ATOM    887  CB  ASP X  55      51.532  65.369  43.837  0.00  0.00            
ATOM    888  HB2 ASP X  55      52.459  64.795  43.804  0.00  0.00            
ATOM    889  HB3 ASP X  55      51.632  66.067  43.006  0.00  0.00            
ATOM    890  CG  ASP X  55      51.577  66.181  45.092  0.00  0.00            
ATOM    891  OD1 ASP X  55      51.054  65.738  46.163  0.00  0.00            
ATOM    892  OD2 ASP X  55      52.225  67.288  44.968  0.00  0.00            
ATOM    893  C   ASP X  55      49.090  65.084  43.825  0.00  0.00            
ATOM    894  O   ASP X  55      48.859  65.936  43.046  0.00  0.00            
ATOM    895  N   THR X  56      48.175  64.679  44.773  0.00  0.00            
ATOM    896  H   THR X  56      48.244  63.754  45.171  0.00  0.00            
ATOM    897  CA  THR X  56      46.861  65.342  44.838  0.00  0.00            
ATOM    898  HA  THR X  56      46.345  65.142  43.900  0.00  0.00            
ATOM    899  CB  THR X  56      45.974  64.552  45.821  0.00  0.00            
ATOM    900  HB  THR X  56      46.214  64.796  46.856  0.00  0.00            
ATOM    901  CG2 THR X  56      44.468  64.870  45.682  0.00  0.00            
ATOM    902 HG21 THR X  56      44.225  64.832  44.620  0.00  0.00            
ATOM    903 HG22 THR X  56      43.810  64.223  46.261  0.00  0.00            
ATOM    904 HG23 THR X  56      44.320  65.909  45.977  0.00  0.00            
ATOM    905  OG1 THR X  56      45.967  63.140  45.629  0.00  0.00            
ATOM    906  HG1 THR X  56      46.807  62.785  45.932  0.00  0.00            
ATOM    907  C   THR X  56      46.992  66.859  45.080  0.00  0.00            
ATOM    908  O   THR X  56      46.063  67.600  44.932  0.00  0.00            
ATOM    909  N   ASP X  57      48.094  67.305  45.688  0.00  0.00            
ATOM    910  H   ASP X  57      48.845  66.665  45.903  0.00  0.00            
ATOM    911  CA  ASP X  57      48.365  68.770  45.924  0.00  0.00            
ATOM    912  HA  ASP X  57      47.478  69.163  46.422  0.00  0.00            
ATOM    913  CB  ASP X  57      49.470  69.023  46.914  0.00  0.00            
ATOM    914  HB2 ASP X  57      49.328  68.524  47.873  0.00  0.00            
ATOM    915  HB3 ASP X  57      50.412  68.610  46.554  0.00  0.00            
ATOM    916  CG  ASP X  57      49.702  70.489  47.177  0.00  0.00            
ATOM    917  OD1 ASP X  57      48.857  71.102  47.866  0.00  0.00            
ATOM    918  OD2 ASP X  57      50.754  70.999  46.849  0.00  0.00            
ATOM    919  C   ASP X  57      48.491  69.583  44.629  0.00  0.00            
ATOM    920  O   ASP X  57      47.933  70.618  44.392  0.00  0.00            
ATOM    921  N   ARG X  58      49.205  69.000  43.616  0.00  0.00            
ATOM    922  H   ARG X  58      49.653  68.121  43.832  0.00  0.00            
ATOM    923  CA  ARG X  58      49.359  69.419  42.277  0.00  0.00            
ATOM    924  HA  ARG X  58      49.184  70.494  42.234  0.00  0.00            
ATOM    925  CB  ARG X  58      50.815  69.293  41.923  0.00  0.00            
ATOM    926  HB2 ARG X  58      51.114  68.246  41.856  0.00  0.00            
ATOM    927  HB3 ARG X  58      51.101  69.731  40.967  0.00  0.00            
ATOM    928  CG  ARG X  58      51.642  70.112  42.975  0.00  0.00            
ATOM    929  HG2 ARG X  58      51.421  71.177  43.046  0.00  0.00            
ATOM    930  HG3 ARG X  58      51.515  69.845  44.025  0.00  0.00            
ATOM    931  CD  ARG X  58      53.103  69.951  42.579  0.00  0.00            
ATOM    932  HD2 ARG X  58      53.173  70.142  41.509  0.00  0.00            
ATOM    933  HD3 ARG X  58      53.703  70.672  43.134  0.00  0.00            
ATOM    934  NE  ARG X  58      53.684  68.685  43.062  0.00  0.00            
ATOM    935  HE  ARG X  58      53.123  68.367  43.839  0.00  0.00            
ATOM    936  CZ  ARG X  58      54.893  68.194  42.721  0.00  0.00            
ATOM    937  NH1 ARG X  58      55.721  68.750  41.960  0.00  0.00            
ATOM    938 HH11 ARG X  58      55.409  69.660  41.652  0.00  0.00            
ATOM    939 HH12 ARG X  58      56.708  68.538  41.924  0.00  0.00            
ATOM    940  NH2 ARG X  58      55.322  67.090  43.266  0.00  0.00            
ATOM    941 HH21 ARG X  58      54.703  66.584  43.883  0.00  0.00            
ATOM    942 HH22 ARG X  58      56.210  66.713  42.968  0.00  0.00            
ATOM    943  C   ARG X  58      48.349  69.006  41.248  0.00  0.00            
ATOM    944  O   ARG X  58      48.174  69.719  40.257  0.00  0.00            
ATOM    945  N   PHE X  59      47.633  67.909  41.452  0.00  0.00            
ATOM    946  H   PHE X  59      47.907  67.318  42.224  0.00  0.00            
ATOM    947  CA  PHE X  59      46.832  67.218  40.385  0.00  0.00            
ATOM    948  HA  PHE X  59      46.649  67.870  39.530  0.00  0.00            
ATOM    949  CB  PHE X  59      47.693  66.020  39.885  0.00  0.00            
ATOM    950  HB2 PHE X  59      48.028  65.466  40.761  0.00  0.00            
ATOM    951  HB3 PHE X  59      47.033  65.354  39.329  0.00  0.00            
ATOM    952  CG  PHE X  59      48.782  66.454  38.974  0.00  0.00            
ATOM    953  CD1 PHE X  59      48.509  66.842  37.723  0.00  0.00            
ATOM    954  HD1 PHE X  59      47.478  66.761  37.411  0.00  0.00            
ATOM    955  CE1 PHE X  59      49.522  67.409  36.922  0.00  0.00            
ATOM    956  HE1 PHE X  59      49.429  67.534  35.854  0.00  0.00            
ATOM    957  CZ  PHE X  59      50.796  67.475  37.382  0.00  0.00            
ATOM    958  HZ  PHE X  59      51.664  67.791  36.822  0.00  0.00            
ATOM    959  CE2 PHE X  59      51.044  67.114  38.713  0.00  0.00            
ATOM    960  HE2 PHE X  59      52.026  67.292  39.125  0.00  0.00            
ATOM    961  CD2 PHE X  59      50.070  66.580  39.469  0.00  0.00            
ATOM    962  HD2 PHE X  59      50.268  66.426  40.519  0.00  0.00            
ATOM    963  C   PHE X  59      45.446  66.672  40.806  0.00  0.00            
ATOM    964  O   PHE X  59      45.281  66.153  41.885  0.00  0.00            
ATOM    965  N   GLN X  60      44.530  66.702  39.820  0.00  0.00            
ATOM    966  H   GLN X  60      44.813  67.204  38.991  0.00  0.00            
ATOM    967  CA  GLN X  60      43.204  65.970  39.726  0.00  0.00            
ATOM    968  HA  GLN X  60      43.159  65.169  40.464  0.00  0.00            
ATOM    969  CB  GLN X  60      42.022  66.877  40.095  0.00  0.00            
ATOM    970  HB2 GLN X  60      41.081  66.334  40.013  0.00  0.00            
ATOM    971  HB3 GLN X  60      42.189  67.177  41.130  0.00  0.00            
ATOM    972  CG  GLN X  60      41.880  68.205  39.117  0.00  0.00            
ATOM    973  HG2 GLN X  60      42.896  68.553  38.930  0.00  0.00            
ATOM    974  HG3 GLN X  60      41.608  67.713  38.184  0.00  0.00            
ATOM    975  CD  GLN X  60      40.962  69.381  39.494  0.00  0.00            
ATOM    976  OE1 GLN X  60      41.034  70.419  38.820  0.00  0.00            
ATOM    977  NE2 GLN X  60      40.181  69.308  40.459  0.00  0.00            
ATOM    978 HE21 GLN X  60      39.426  69.969  40.572  0.00  0.00            
ATOM    979 HE22 GLN X  60      40.086  68.495  41.051  0.00  0.00            
ATOM    980  C   GLN X  60      43.040  65.405  38.287  0.00  0.00            
ATOM    981  O   GLN X  60      43.678  65.858  37.293  0.00  0.00            
ATOM    982  N   ARG X  61      42.297  64.320  38.135  0.00  0.00            
ATOM    983  H   ARG X  61      41.990  63.911  39.006  0.00  0.00            
ATOM    984  CA  ARG X  61      41.723  63.744  36.894  0.00  0.00            
ATOM    985  HA  ARG X  61      42.491  63.826  36.125  0.00  0.00            
ATOM    986  CB  ARG X  61      41.344  62.290  37.046  0.00  0.00            
ATOM    987  HB2 ARG X  61      40.371  62.317  37.535  0.00  0.00            
ATOM    988  HB3 ARG X  61      41.215  61.833  36.064  0.00  0.00            
ATOM    989  CG  ARG X  61      42.335  61.480  37.896  0.00  0.00            
ATOM    990  HG2 ARG X  61      42.389  61.914  38.894  0.00  0.00            
ATOM    991  HG3 ARG X  61      41.800  60.533  37.821  0.00  0.00            
ATOM    992  CD  ARG X  61      43.724  61.437  37.167  0.00  0.00            
ATOM    993  HD2 ARG X  61      43.584  61.099  36.140  0.00  0.00            
ATOM    994  HD3 ARG X  61      44.265  62.383  37.147  0.00  0.00            
ATOM    995  NE  ARG X  61      44.681  60.508  37.843  0.00  0.00            
ATOM    996  HE  ARG X  61      45.340  60.945  38.470  0.00  0.00            
ATOM    997  CZ  ARG X  61      44.648  59.196  37.787  0.00  0.00            
ATOM    998  NH1 ARG X  61      43.797  58.441  37.083  0.00  0.00            
ATOM    999 HH11 ARG X  61      43.010  58.882  36.630  0.00  0.00            
ATOM   1000 HH12 ARG X  61      43.930  57.461  37.291  0.00  0.00            
ATOM   1001  NH2 ARG X  61      45.545  58.499  38.415  0.00  0.00            
ATOM   1002 HH21 ARG X  61      46.148  58.999  39.052  0.00  0.00            
ATOM   1003 HH22 ARG X  61      45.305  57.545  38.644  0.00  0.00            
ATOM   1004  C   ARG X  61      40.476  64.535  36.319  0.00  0.00            
ATOM   1005  O   ARG X  61      40.227  64.439  35.137  0.00  0.00            
ATOM   1006  N   GLN X  62      39.756  65.355  37.150  0.00  0.00            
ATOM   1007  H   GLN X  62      39.994  65.272  38.128  0.00  0.00            
ATOM   1008  CA  GLN X  62      38.684  66.251  36.657  0.00  0.00            
ATOM   1009  HA  GLN X  62      37.791  65.684  36.394  0.00  0.00            
ATOM   1010  CB  GLN X  62      38.296  67.047  37.884  0.00  0.00            
ATOM   1011  HB2 GLN X  62      38.101  66.466  38.786  0.00  0.00            
ATOM   1012  HB3 GLN X  62      39.007  67.813  38.193  0.00  0.00            
ATOM   1013  CG  GLN X  62      36.970  67.825  37.683  0.00  0.00            
ATOM   1014  HG2 GLN X  62      37.309  68.683  37.101  0.00  0.00            
ATOM   1015  HG3 GLN X  62      36.251  67.240  37.110  0.00  0.00            
ATOM   1016  CD  GLN X  62      36.407  68.431  39.035  0.00  0.00            
ATOM   1017  OE1 GLN X  62      37.087  68.437  40.023  0.00  0.00            
ATOM   1018  NE2 GLN X  62      35.203  68.852  39.162  0.00  0.00            
ATOM   1019 HE21 GLN X  62      34.991  69.354  40.013  0.00  0.00            
ATOM   1020 HE22 GLN X  62      34.608  68.864  38.347  0.00  0.00            
ATOM   1021  C   GLN X  62      39.049  67.008  35.343  0.00  0.00            
ATOM   1022  O   GLN X  62      40.177  67.481  35.244  0.00  0.00            
ATOM   1023  N   ASN X  63      38.220  67.115  34.362  0.00  0.00            
ATOM   1024  H   ASN X  63      37.319  66.683  34.509  0.00  0.00            
ATOM   1025  CA  ASN X  63      38.405  67.832  33.142  0.00  0.00            
ATOM   1026  HA  ASN X  63      37.422  67.815  32.673  0.00  0.00            
ATOM   1027  CB  ASN X  63      38.685  69.313  33.408  0.00  0.00            
ATOM   1028  HB2 ASN X  63      39.725  69.587  33.584  0.00  0.00            
ATOM   1029  HB3 ASN X  63      38.420  69.904  32.531  0.00  0.00            
ATOM   1030  CG  ASN X  63      37.992  69.852  34.651  0.00  0.00            
ATOM   1031  OD1 ASN X  63      36.776  69.842  34.763  0.00  0.00            
ATOM   1032  ND2 ASN X  63      38.713  70.222  35.670  0.00  0.00            
ATOM   1033 HD21 ASN X  63      38.284  70.447  36.556  0.00  0.00            
ATOM   1034 HD22 ASN X  63      39.721  70.252  35.627  0.00  0.00            
ATOM   1035  C   ASN X  63      39.429  67.112  32.154  0.00  0.00            
ATOM   1036  O   ASN X  63      39.725  67.566  31.060  0.00  0.00            
ATOM   1037  N   ALA X  64      40.026  66.020  32.562  0.00  0.00            
ATOM   1038  H   ALA X  64      39.818  65.715  33.502  0.00  0.00            
ATOM   1039  CA  ALA X  64      41.295  65.444  32.024  0.00  0.00            
ATOM   1040  HA  ALA X  64      41.484  65.821  31.019  0.00  0.00            
ATOM   1041  CB  ALA X  64      42.472  66.039  32.787  0.00  0.00            
ATOM   1042  HB1 ALA X  64      43.399  65.571  32.455  0.00  0.00            
ATOM   1043  HB2 ALA X  64      42.586  67.122  32.746  0.00  0.00            
ATOM   1044  HB3 ALA X  64      42.341  65.824  33.847  0.00  0.00            
ATOM   1045  C   ALA X  64      41.393  63.922  31.947  0.00  0.00            
ATOM   1046  O   ALA X  64      42.196  63.502  31.152  0.00  0.00            
ATOM   1047  N   LEU X  65      40.519  63.090  32.552  0.00  0.00            
ATOM   1048  H   LEU X  65      39.799  63.541  33.098  0.00  0.00            
ATOM   1049  CA  LEU X  65      40.197  61.788  32.094  0.00  0.00            
ATOM   1050  HA  LEU X  65      41.113  61.198  32.068  0.00  0.00            
ATOM   1051  CB  LEU X  65      39.211  61.198  33.114  0.00  0.00            
ATOM   1052  HB2 LEU X  65      39.803  60.943  33.993  0.00  0.00            
ATOM   1053  HB3 LEU X  65      38.433  61.946  33.271  0.00  0.00            
ATOM   1054  CG  LEU X  65      38.506  59.911  32.563  0.00  0.00            
ATOM   1055  HG  LEU X  65      38.075  60.111  31.582  0.00  0.00            
ATOM   1056  CD1 LEU X  65      39.311  58.667  32.585  0.00  0.00            
ATOM   1057 HD11 LEU X  65      38.656  57.864  32.247  0.00  0.00            
ATOM   1058 HD12 LEU X  65      40.133  58.708  31.871  0.00  0.00            
ATOM   1059 HD13 LEU X  65      39.771  58.557  33.568  0.00  0.00            
ATOM   1060  CD2 LEU X  65      37.341  59.671  33.508  0.00  0.00            
ATOM   1061 HD21 LEU X  65      37.722  59.748  34.526  0.00  0.00            
ATOM   1062 HD22 LEU X  65      36.648  60.505  33.402  0.00  0.00            
ATOM   1063 HD23 LEU X  65      37.026  58.640  33.352  0.00  0.00            
ATOM   1064  C   LEU X  65      39.578  61.905  30.631  0.00  0.00            
ATOM   1065  O   LEU X  65      38.713  62.740  30.345  0.00  0.00            
ATOM   1066  N   PRO X  66      40.024  61.071  29.608  0.00  0.00            
ATOM   1067  CD  PRO X  66      41.073  60.124  29.697  0.00  0.00            
ATOM   1068  HD2 PRO X  66      40.743  59.090  29.792  0.00  0.00            
ATOM   1069  HD3 PRO X  66      41.915  60.419  30.324  0.00  0.00            
ATOM   1070  CG  PRO X  66      41.567  60.040  28.212  0.00  0.00            
ATOM   1071  HG2 PRO X  66      42.122  59.126  28.000  0.00  0.00            
ATOM   1072  HG3 PRO X  66      42.303  60.796  27.941  0.00  0.00            
ATOM   1073  CB  PRO X  66      40.366  60.246  27.368  0.00  0.00            
ATOM   1074  HB2 PRO X  66      39.871  59.310  27.110  0.00  0.00            
ATOM   1075  HB3 PRO X  66      40.714  60.762  26.473  0.00  0.00            
ATOM   1076  CA  PRO X  66      39.520  61.136  28.215  0.00  0.00            
ATOM   1077  HA  PRO X  66      39.646  62.148  27.830  0.00  0.00            
ATOM   1078  C   PRO X  66      38.122  60.722  28.103  0.00  0.00            
ATOM   1079  O   PRO X  66      37.696  59.802  28.832  0.00  0.00            
ATOM   1080  N   LYS X  67      37.395  61.282  27.084  0.00  0.00            
ATOM   1081  H   LYS X  67      37.828  62.052  26.595  0.00  0.00            
ATOM   1082  CA  LYS X  67      35.949  61.123  26.993  0.00  0.00            
ATOM   1083  HA  LYS X  67      35.461  61.143  27.968  0.00  0.00            
ATOM   1084  CB  LYS X  67      35.432  62.226  26.064  0.00  0.00            
ATOM   1085  HB2 LYS X  67      36.020  62.255  25.147  0.00  0.00            
ATOM   1086  HB3 LYS X  67      34.412  61.903  25.851  0.00  0.00            
ATOM   1087  CG  LYS X  67      35.266  63.557  26.834  0.00  0.00            
ATOM   1088  HG2 LYS X  67      34.677  63.305  27.717  0.00  0.00            
ATOM   1089  HG3 LYS X  67      36.281  63.862  27.087  0.00  0.00            
ATOM   1090  CD  LYS X  67      34.442  64.561  26.057  0.00  0.00            
ATOM   1091  HD2 LYS X  67      34.915  64.899  25.135  0.00  0.00            
ATOM   1092  HD3 LYS X  67      33.455  64.192  25.779  0.00  0.00            
ATOM   1093  CE  LYS X  67      34.162  65.863  26.817  0.00  0.00            
ATOM   1094  HE2 LYS X  67      33.859  65.574  27.823  0.00  0.00            
ATOM   1095  HE3 LYS X  67      35.126  66.351  26.961  0.00  0.00            
ATOM   1096  NZ  LYS X  67      33.131  66.659  26.163  0.00  0.00            
ATOM   1097  HZ1 LYS X  67      33.536  66.909  25.272  0.00  0.00            
ATOM   1098  HZ2 LYS X  67      32.297  66.104  26.032  0.00  0.00            
ATOM   1099  HZ3 LYS X  67      32.888  67.470  26.714  0.00  0.00            
ATOM   1100  C   LYS X  67      35.624  59.770  26.348  0.00  0.00            
ATOM   1101  O   LYS X  67      34.720  59.010  26.789  0.00  0.00            
ATOM   1102  N   ARG X  68      36.463  59.419  25.390  0.00  0.00            
ATOM   1103  H   ARG X  68      37.189  60.066  25.117  0.00  0.00            
ATOM   1104  CA  ARG X  68      36.461  57.997  24.863  0.00  0.00            
ATOM   1105  HA  ARG X  68      35.470  57.797  24.454  0.00  0.00            
ATOM   1106  CB  ARG X  68      37.473  57.916  23.755  0.00  0.00            
ATOM   1107  HB2 ARG X  68      37.121  58.670  23.051  0.00  0.00            
ATOM   1108  HB3 ARG X  68      38.454  58.216  24.122  0.00  0.00            
ATOM   1109  CG  ARG X  68      37.641  56.602  23.009  0.00  0.00            
ATOM   1110  HG2 ARG X  68      37.825  55.797  23.720  0.00  0.00            
ATOM   1111  HG3 ARG X  68      36.726  56.402  22.453  0.00  0.00            
ATOM   1112  CD  ARG X  68      38.822  56.622  21.992  0.00  0.00            
ATOM   1113  HD2 ARG X  68      39.713  57.005  22.490  0.00  0.00            
ATOM   1114  HD3 ARG X  68      39.164  55.651  21.635  0.00  0.00            
ATOM   1115  NE  ARG X  68      38.503  57.512  20.858  0.00  0.00            
ATOM   1116  HE  ARG X  68      37.809  57.208  20.190  0.00  0.00            
ATOM   1117  CZ  ARG X  68      38.905  58.717  20.570  0.00  0.00            
ATOM   1118  NH1 ARG X  68      39.676  59.309  21.399  0.00  0.00            
ATOM   1119 HH11 ARG X  68      40.010  58.811  22.212  0.00  0.00            
ATOM   1120 HH12 ARG X  68      40.133  60.100  20.969  0.00  0.00            
ATOM   1121  NH2 ARG X  68      38.535  59.216  19.514  0.00  0.00            
ATOM   1122 HH21 ARG X  68      37.981  58.621  18.916  0.00  0.00            
ATOM   1123 HH22 ARG X  68      38.786  60.149  19.220  0.00  0.00            
ATOM   1124  C   ARG X  68      36.662  56.960  25.944  0.00  0.00            
ATOM   1125  O   ARG X  68      35.968  55.926  25.917  0.00  0.00            
ATOM   1126  N   VAL X  69      37.563  57.159  26.877  0.00  0.00            
ATOM   1127  H   VAL X  69      38.042  58.035  26.721  0.00  0.00            
ATOM   1128  CA  VAL X  69      37.765  56.322  28.050  0.00  0.00            
ATOM   1129  HA  VAL X  69      37.782  55.276  27.745  0.00  0.00            
ATOM   1130  CB  VAL X  69      39.178  56.579  28.689  0.00  0.00            
ATOM   1131  HB  VAL X  69      39.395  57.646  28.729  0.00  0.00            
ATOM   1132  CG1 VAL X  69      39.394  55.948  30.088  0.00  0.00            
ATOM   1133 HG11 VAL X  69      39.230  54.871  30.113  0.00  0.00            
ATOM   1134 HG12 VAL X  69      40.411  56.179  30.405  0.00  0.00            
ATOM   1135 HG13 VAL X  69      38.686  56.392  30.788  0.00  0.00            
ATOM   1136  CG2 VAL X  69      40.133  55.959  27.810  0.00  0.00            
ATOM   1137 HG21 VAL X  69      41.175  56.114  28.090  0.00  0.00            
ATOM   1138 HG22 VAL X  69      39.896  54.895  27.807  0.00  0.00            
ATOM   1139 HG23 VAL X  69      39.918  56.236  26.778  0.00  0.00            
ATOM   1140  C   VAL X  69      36.599  56.356  29.094  0.00  0.00            
ATOM   1141  O   VAL X  69      36.331  55.357  29.756  0.00  0.00            
ATOM   1142  N   GLN X  70      36.017  57.482  29.370  0.00  0.00            
ATOM   1143  H   GLN X  70      36.295  58.305  28.854  0.00  0.00            
ATOM   1144  CA  GLN X  70      34.650  57.560  29.969  0.00  0.00            
ATOM   1145  HA  GLN X  70      34.720  57.161  30.981  0.00  0.00            
ATOM   1146  CB  GLN X  70      33.991  58.863  30.270  0.00  0.00            
ATOM   1147  HB2 GLN X  70      33.533  59.352  29.410  0.00  0.00            
ATOM   1148  HB3 GLN X  70      33.090  58.588  30.818  0.00  0.00            
ATOM   1149  CG  GLN X  70      34.811  59.862  31.064  0.00  0.00            
ATOM   1150  HG2 GLN X  70      35.440  59.425  31.840  0.00  0.00            
ATOM   1151  HG3 GLN X  70      35.515  60.266  30.337  0.00  0.00            
ATOM   1152  CD  GLN X  70      33.900  60.911  31.598  0.00  0.00            
ATOM   1153  OE1 GLN X  70      33.477  61.829  30.938  0.00  0.00            
ATOM   1154  NE2 GLN X  70      33.687  60.870  32.891  0.00  0.00            
ATOM   1155 HE21 GLN X  70      33.119  61.587  33.320  0.00  0.00            
ATOM   1156 HE22 GLN X  70      34.126  60.254  33.561  0.00  0.00            
ATOM   1157  C   GLN X  70      33.626  56.677  29.267  0.00  0.00            
ATOM   1158  O   GLN X  70      33.069  55.751  29.863  0.00  0.00            
ATOM   1159  N   LYS X  71      33.391  56.981  27.977  0.00  0.00            
ATOM   1160  H   LYS X  71      33.939  57.669  27.481  0.00  0.00            
ATOM   1161  CA  LYS X  71      32.385  56.296  27.194  0.00  0.00            
ATOM   1162  HA  LYS X  71      31.409  56.502  27.633  0.00  0.00            
ATOM   1163  CB  LYS X  71      32.428  56.939  25.743  0.00  0.00            
ATOM   1164  HB2 LYS X  71      32.544  58.004  25.946  0.00  0.00            
ATOM   1165  HB3 LYS X  71      33.376  56.623  25.307  0.00  0.00            
ATOM   1166  CG  LYS X  71      31.207  56.632  24.883  0.00  0.00            
ATOM   1167  HG2 LYS X  71      31.278  56.835  23.815  0.00  0.00            
ATOM   1168  HG3 LYS X  71      30.923  55.582  24.957  0.00  0.00            
ATOM   1169  CD  LYS X  71      29.952  57.360  25.385  0.00  0.00            
ATOM   1170  HD2 LYS X  71      29.658  56.892  26.325  0.00  0.00            
ATOM   1171  HD3 LYS X  71      30.255  58.393  25.560  0.00  0.00            
ATOM   1172  CE  LYS X  71      28.846  57.422  24.318  0.00  0.00            
ATOM   1173  HE2 LYS X  71      29.215  58.004  23.474  0.00  0.00            
ATOM   1174  HE3 LYS X  71      28.542  56.430  23.984  0.00  0.00            
ATOM   1175  NZ  LYS X  71      27.634  58.094  24.888  0.00  0.00            
ATOM   1176  HZ1 LYS X  71      27.276  57.368  25.492  0.00  0.00            
ATOM   1177  HZ2 LYS X  71      27.910  58.893  25.439  0.00  0.00            
ATOM   1178  HZ3 LYS X  71      26.941  58.171  24.157  0.00  0.00            
ATOM   1179  C   LYS X  71      32.606  54.754  27.077  0.00  0.00            
ATOM   1180  O   LYS X  71      31.645  53.978  26.965  0.00  0.00            
ATOM   1181  N   SER X  72      33.790  54.290  27.025  0.00  0.00            
ATOM   1182  H   SER X  72      34.557  54.924  27.194  0.00  0.00            
ATOM   1183  CA  SER X  72      34.207  52.925  26.920  0.00  0.00            
ATOM   1184  HA  SER X  72      33.505  52.350  26.316  0.00  0.00            
ATOM   1185  CB  SER X  72      35.558  52.787  26.152  0.00  0.00            
ATOM   1186  HB2 SER X  72      35.873  51.747  26.229  0.00  0.00            
ATOM   1187  HB3 SER X  72      35.352  53.007  25.105  0.00  0.00            
ATOM   1188  OG  SER X  72      36.531  53.495  26.717  0.00  0.00            
ATOM   1189  HG  SER X  72      36.469  54.416  26.452  0.00  0.00            
ATOM   1190  C   SER X  72      34.323  52.257  28.288  0.00  0.00            
ATOM   1191  O   SER X  72      33.350  51.883  28.880  0.00  0.00            
ATOM   1192  N   LEU X  73      35.490  52.187  28.864  0.00  0.00            
ATOM   1193  H   LEU X  73      36.305  52.299  28.279  0.00  0.00            
ATOM   1194  CA  LEU X  73      35.837  51.651  30.200  0.00  0.00            
ATOM   1195  HA  LEU X  73      35.773  50.567  30.285  0.00  0.00            
ATOM   1196  CB  LEU X  73      37.343  51.934  30.522  0.00  0.00            
ATOM   1197  HB2 LEU X  73      37.513  52.985  30.289  0.00  0.00            
ATOM   1198  HB3 LEU X  73      37.467  51.777  31.594  0.00  0.00            
ATOM   1199  CG  LEU X  73      38.378  51.183  29.680  0.00  0.00            
ATOM   1200  HG  LEU X  73      38.196  51.265  28.608  0.00  0.00            
ATOM   1201  CD1 LEU X  73      39.740  51.728  29.881  0.00  0.00            
ATOM   1202 HD11 LEU X  73      39.831  52.810  29.985  0.00  0.00            
ATOM   1203 HD12 LEU X  73      40.114  51.328  30.824  0.00  0.00            
ATOM   1204 HD13 LEU X  73      40.338  51.357  29.050  0.00  0.00            
ATOM   1205  CD2 LEU X  73      38.349  49.708  30.097  0.00  0.00            
ATOM   1206 HD21 LEU X  73      38.478  49.622  31.176  0.00  0.00            
ATOM   1207 HD22 LEU X  73      37.434  49.256  29.714  0.00  0.00            
ATOM   1208 HD23 LEU X  73      39.181  49.166  29.646  0.00  0.00            
ATOM   1209  C   LEU X  73      34.866  52.078  31.350  0.00  0.00            
ATOM   1210  O   LEU X  73      34.370  51.194  32.053  0.00  0.00            
ATOM   1211  N   PHE X  74      34.723  53.354  31.647  0.00  0.00            
ATOM   1212  H   PHE X  74      35.222  53.970  31.021  0.00  0.00            
ATOM   1213  CA  PHE X  74      34.275  53.732  32.968  0.00  0.00            
ATOM   1214  HA  PHE X  74      34.334  52.853  33.609  0.00  0.00            
ATOM   1215  CB  PHE X  74      35.329  54.698  33.609  0.00  0.00            
ATOM   1216  HB2 PHE X  74      35.394  55.572  32.961  0.00  0.00            
ATOM   1217  HB3 PHE X  74      35.007  54.938  34.622  0.00  0.00            
ATOM   1218  CG  PHE X  74      36.739  54.004  33.614  0.00  0.00            
ATOM   1219  CD1 PHE X  74      37.001  52.845  34.401  0.00  0.00            
ATOM   1220  HD1 PHE X  74      36.123  52.491  34.921  0.00  0.00            
ATOM   1221  CE1 PHE X  74      38.228  52.186  34.395  0.00  0.00            
ATOM   1222  HE1 PHE X  74      38.407  51.219  34.843  0.00  0.00            
ATOM   1223  CZ  PHE X  74      39.362  52.761  33.748  0.00  0.00            
ATOM   1224  HZ  PHE X  74      40.371  52.385  33.827  0.00  0.00            
ATOM   1225  CE2 PHE X  74      39.175  54.066  33.127  0.00  0.00            
ATOM   1226  HE2 PHE X  74      40.050  54.646  32.874  0.00  0.00            
ATOM   1227  CD2 PHE X  74      37.850  54.571  32.998  0.00  0.00            
ATOM   1228  HD2 PHE X  74      37.686  55.496  32.466  0.00  0.00            
ATOM   1229  C   PHE X  74      32.876  54.219  33.219  0.00  0.00            
ATOM   1230  O   PHE X  74      32.453  54.019  34.351  0.00  0.00            
ATOM   1231  N   GLY X  75      32.243  54.858  32.278  0.00  0.00            
ATOM   1232  H   GLY X  75      32.715  54.895  31.386  0.00  0.00            
ATOM   1233  CA  GLY X  75      30.996  55.571  32.371  0.00  0.00            
ATOM   1234  HA2 GLY X  75      30.570  55.624  31.370  0.00  0.00            
ATOM   1235  HA3 GLY X  75      30.286  55.100  33.050  0.00  0.00            
ATOM   1236  C   GLY X  75      31.157  57.059  32.770  0.00  0.00            
ATOM   1237  O   GLY X  75      31.932  57.442  33.659  0.00  0.00            
ATOM   1238  N   VAL X  76      30.406  57.996  32.208  0.00  0.00            
ATOM   1239  H   VAL X  76      29.698  57.656  31.572  0.00  0.00            
ATOM   1240  CA  VAL X  76      30.438  59.480  32.560  0.00  0.00            
ATOM   1241  HA  VAL X  76      31.448  59.888  32.517  0.00  0.00            
ATOM   1242  CB  VAL X  76      29.558  60.195  31.500  0.00  0.00            
ATOM   1243  HB  VAL X  76      28.602  59.672  31.543  0.00  0.00            
ATOM   1244  CG1 VAL X  76      29.398  61.694  31.721  0.00  0.00            
ATOM   1245 HG11 VAL X  76      28.674  61.870  32.516  0.00  0.00            
ATOM   1246 HG12 VAL X  76      30.357  62.144  31.980  0.00  0.00            
ATOM   1247 HG13 VAL X  76      29.044  62.166  30.804  0.00  0.00            
ATOM   1248  CG2 VAL X  76      30.043  59.877  30.118  0.00  0.00            
ATOM   1249 HG21 VAL X  76      31.124  60.015  30.088  0.00  0.00            
ATOM   1250 HG22 VAL X  76      29.802  58.869  29.781  0.00  0.00            
ATOM   1251 HG23 VAL X  76      29.755  60.642  29.397  0.00  0.00            
ATOM   1252  C   VAL X  76      30.007  59.731  34.050  0.00  0.00            
ATOM   1253  O   VAL X  76      29.237  58.995  34.654  0.00  0.00            
ATOM   1254  N   ASN X  77      30.687  60.722  34.681  0.00  0.00            
ATOM   1255  H   ASN X  77      31.411  61.211  34.176  0.00  0.00            
ATOM   1256  CA  ASN X  77      30.506  61.295  36.075  0.00  0.00            
ATOM   1257  HA  ASN X  77      31.157  62.163  36.178  0.00  0.00            
ATOM   1258  CB  ASN X  77      28.979  61.658  36.250  0.00  0.00            
ATOM   1259  HB2 ASN X  77      28.333  61.062  35.605  0.00  0.00            
ATOM   1260  HB3 ASN X  77      28.683  61.377  37.261  0.00  0.00            
ATOM   1261  CG  ASN X  77      28.644  63.083  35.954  0.00  0.00            
ATOM   1262  OD1 ASN X  77      29.398  63.916  36.475  0.00  0.00            
ATOM   1263  ND2 ASN X  77      27.722  63.444  35.100  0.00  0.00            
ATOM   1264 HD21 ASN X  77      27.546  64.438  35.063  0.00  0.00            
ATOM   1265 HD22 ASN X  77      27.257  62.765  34.514  0.00  0.00            
ATOM   1266  C   ASN X  77      30.887  60.350  37.328  0.00  0.00            
ATOM   1267  O   ASN X  77      30.593  60.782  38.461  0.00  0.00            
ATOM   1268  N   ALA X  78      31.462  59.181  36.980  0.00  0.00            
ATOM   1269  H   ALA X  78      31.555  58.934  36.005  0.00  0.00            
ATOM   1270  CA  ALA X  78      31.944  58.254  37.928  0.00  0.00            
ATOM   1271  HA  ALA X  78      31.221  58.292  38.743  0.00  0.00            
ATOM   1272  CB  ALA X  78      32.044  56.902  37.174  0.00  0.00            
ATOM   1273  HB1 ALA X  78      32.784  56.997  36.380  0.00  0.00            
ATOM   1274  HB2 ALA X  78      32.135  56.007  37.789  0.00  0.00            
ATOM   1275  HB3 ALA X  78      31.046  56.636  36.826  0.00  0.00            
ATOM   1276  C   ALA X  78      33.301  58.643  38.532  0.00  0.00            
ATOM   1277  O   ALA X  78      33.902  59.655  38.235  0.00  0.00            
ATOM   1278  N   ILE X  79      33.675  57.796  39.548  0.00  0.00            
ATOM   1279  H   ILE X  79      33.063  57.038  39.817  0.00  0.00            
ATOM   1280  CA  ILE X  79      34.824  57.976  40.403  0.00  0.00            
ATOM   1281  HA  ILE X  79      34.540  58.807  41.049  0.00  0.00            
ATOM   1282  CB  ILE X  79      35.120  56.759  41.333  0.00  0.00            
ATOM   1283  HB  ILE X  79      34.183  56.557  41.853  0.00  0.00            
ATOM   1284  CG2 ILE X  79      35.323  55.474  40.493  0.00  0.00            
ATOM   1285 HG21 ILE X  79      36.312  55.520  40.039  0.00  0.00            
ATOM   1286 HG22 ILE X  79      35.233  54.632  41.180  0.00  0.00            
ATOM   1287 HG23 ILE X  79      34.442  55.381  39.858  0.00  0.00            
ATOM   1288  CG1 ILE X  79      36.196  56.916  42.432  0.00  0.00            
ATOM   1289 HG12 ILE X  79      37.171  57.084  41.974  0.00  0.00            
ATOM   1290 HG13 ILE X  79      35.960  57.816  42.999  0.00  0.00            
ATOM   1291  CD1 ILE X  79      36.271  55.692  43.398  0.00  0.00            
ATOM   1292 HD11 ILE X  79      35.402  55.569  44.044  0.00  0.00            
ATOM   1293 HD12 ILE X  79      36.665  54.813  42.888  0.00  0.00            
ATOM   1294 HD13 ILE X  79      36.947  55.959  44.210  0.00  0.00            
ATOM   1295  C   ILE X  79      36.128  58.492  39.799  0.00  0.00            
ATOM   1296  O   ILE X  79      36.740  59.362  40.377  0.00  0.00            
ATOM   1297  N   GLN X  80      36.519  57.945  38.625  0.00  0.00            
ATOM   1298  H   GLN X  80      35.876  57.242  38.288  0.00  0.00            
ATOM   1299  CA  GLN X  80      37.805  58.084  37.912  0.00  0.00            
ATOM   1300  HA  GLN X  80      38.525  57.686  38.627  0.00  0.00            
ATOM   1301  CB  GLN X  80      37.750  57.219  36.594  0.00  0.00            
ATOM   1302  HB2 GLN X  80      37.090  57.643  35.837  0.00  0.00            
ATOM   1303  HB3 GLN X  80      38.782  57.275  36.250  0.00  0.00            
ATOM   1304  CG  GLN X  80      37.485  55.745  36.774  0.00  0.00            
ATOM   1305  HG2 GLN X  80      37.777  55.219  35.865  0.00  0.00            
ATOM   1306  HG3 GLN X  80      38.128  55.391  37.580  0.00  0.00            
ATOM   1307  CD  GLN X  80      36.009  55.430  37.048  0.00  0.00            
ATOM   1308  OE1 GLN X  80      35.134  56.193  36.766  0.00  0.00            
ATOM   1309  NE2 GLN X  80      35.622  54.292  37.599  0.00  0.00            
ATOM   1310 HE21 GLN X  80      34.627  54.120  37.640  0.00  0.00            
ATOM   1311 HE22 GLN X  80      36.269  53.528  37.730  0.00  0.00            
ATOM   1312  C   GLN X  80      38.176  59.503  37.467  0.00  0.00            
ATOM   1313  O   GLN X  80      39.374  59.825  37.293  0.00  0.00            
ATOM   1314  N   GLY X  81      37.160  60.258  37.171  0.00  0.00            
ATOM   1315  H   GLY X  81      36.263  59.803  37.262  0.00  0.00            
ATOM   1316  CA  GLY X  81      37.210  61.733  36.990  0.00  0.00            
ATOM   1317  HA2 GLY X  81      38.230  61.908  36.646  0.00  0.00            
ATOM   1318  HA3 GLY X  81      36.571  62.129  36.201  0.00  0.00            
ATOM   1319  C   GLY X  81      37.045  62.566  38.290  0.00  0.00            
ATOM   1320  O   GLY X  81      37.055  63.767  38.259  0.00  0.00            
ATOM   1321  N   MET X  82      36.777  61.924  39.466  0.00  0.00            
ATOM   1322  H   MET X  82      36.975  60.937  39.541  0.00  0.00            
ATOM   1323  CA  MET X  82      36.420  62.606  40.773  0.00  0.00            
ATOM   1324  HA  MET X  82      35.747  63.396  40.440  0.00  0.00            
ATOM   1325  CB  MET X  82      35.550  61.681  41.613  0.00  0.00            
ATOM   1326  HB2 MET X  82      35.028  61.000  40.941  0.00  0.00            
ATOM   1327  HB3 MET X  82      36.158  60.938  42.131  0.00  0.00            
ATOM   1328  CG  MET X  82      34.468  62.295  42.506  0.00  0.00            
ATOM   1329  HG2 MET X  82      34.926  62.751  43.384  0.00  0.00            
ATOM   1330  HG3 MET X  82      33.982  63.117  41.980  0.00  0.00            
ATOM   1331  SD  MET X  82      33.316  61.155  43.164  0.00  0.00            
ATOM   1332  CE  MET X  82      32.012  61.284  41.903  0.00  0.00            
ATOM   1333  HE1 MET X  82      31.101  61.571  42.427  0.00  0.00            
ATOM   1334  HE2 MET X  82      32.339  62.007  41.156  0.00  0.00            
ATOM   1335  HE3 MET X  82      31.930  60.333  41.376  0.00  0.00            
ATOM   1336  C   MET X  82      37.638  63.047  41.552  0.00  0.00            
ATOM   1337  O   MET X  82      38.740  62.534  41.344  0.00  0.00            
ATOM   1338  N   ASP X  83      37.453  63.900  42.557  0.00  0.00            
ATOM   1339  H   ASP X  83      36.507  64.072  42.866  0.00  0.00            
ATOM   1340  CA  ASP X  83      38.498  64.520  43.345  0.00  0.00            
ATOM   1341  HA  ASP X  83      39.382  63.896  43.213  0.00  0.00            
ATOM   1342  CB  ASP X  83      38.814  65.982  42.787  0.00  0.00            
ATOM   1343  HB2 ASP X  83      38.998  65.840  41.722  0.00  0.00            
ATOM   1344  HB3 ASP X  83      37.946  66.633  42.886  0.00  0.00            
ATOM   1345  CG  ASP X  83      40.080  66.628  43.171  0.00  0.00            
ATOM   1346  OD1 ASP X  83      40.920  66.034  43.834  0.00  0.00            
ATOM   1347  OD2 ASP X  83      40.249  67.778  42.749  0.00  0.00            
ATOM   1348  C   ASP X  83      38.167  64.545  44.872  0.00  0.00            
ATOM   1349  O   ASP X  83      36.965  64.657  45.227  0.00  0.00            
ATOM   1350  N   GLY X  84      39.172  64.599  45.724  0.00  0.00            
ATOM   1351  H   GLY X  84      40.090  64.389  45.359  0.00  0.00            
ATOM   1352  CA  GLY X  84      39.080  64.873  47.157  0.00  0.00            
ATOM   1353  HA2 GLY X  84      40.025  65.053  47.669  0.00  0.00            
ATOM   1354  HA3 GLY X  84      38.568  65.829  47.265  0.00  0.00            
ATOM   1355  C   GLY X  84      38.290  63.888  48.042  0.00  0.00            
ATOM   1356  O   GLY X  84      38.379  62.687  47.922  0.00  0.00            
ATOM   1357  N   SER X  85      37.408  64.443  48.843  0.00  0.00            
ATOM   1358  H   SER X  85      37.404  65.451  48.909  0.00  0.00            
ATOM   1359  CA  SER X  85      36.646  63.694  49.751  0.00  0.00            
ATOM   1360  HA  SER X  85      37.257  62.883  50.146  0.00  0.00            
ATOM   1361  CB  SER X  85      36.097  64.667  50.845  0.00  0.00            
ATOM   1362  HB2 SER X  85      36.945  65.136  51.344  0.00  0.00            
ATOM   1363  HB3 SER X  85      35.585  65.523  50.405  0.00  0.00            
ATOM   1364  OG  SER X  85      35.228  64.166  51.836  0.00  0.00            
ATOM   1365  HG  SER X  85      35.780  63.816  52.540  0.00  0.00            
ATOM   1366  C   SER X  85      35.480  63.007  49.113  0.00  0.00            
ATOM   1367  O   SER X  85      35.096  61.943  49.578  0.00  0.00            
ATOM   1368  N   ALA X  86      34.943  63.542  48.019  0.00  0.00            
ATOM   1369  H   ALA X  86      35.180  64.461  47.675  0.00  0.00            
ATOM   1370  CA  ALA X  86      33.944  62.837  47.116  0.00  0.00            
ATOM   1371  HA  ALA X  86      33.034  62.662  47.689  0.00  0.00            
ATOM   1372  CB  ALA X  86      33.645  63.774  45.911  0.00  0.00            
ATOM   1373  HB1 ALA X  86      34.520  63.713  45.263  0.00  0.00            
ATOM   1374  HB2 ALA X  86      32.813  63.275  45.415  0.00  0.00            
ATOM   1375  HB3 ALA X  86      33.320  64.750  46.271  0.00  0.00            
ATOM   1376  C   ALA X  86      34.466  61.531  46.595  0.00  0.00            
ATOM   1377  O   ALA X  86      33.733  60.587  46.725  0.00  0.00            
ATOM   1378  N   HIE X  87      35.763  61.469  46.094  0.00  0.00            
ATOM   1379  H   HIE X  87      36.261  62.348  46.115  0.00  0.00            
ATOM   1380  CA  HIE X  87      36.395  60.237  45.655  0.00  0.00            
ATOM   1381  HA  HIE X  87      35.746  59.743  44.932  0.00  0.00            
ATOM   1382  CB  HIE X  87      37.790  60.522  45.078  0.00  0.00            
ATOM   1383  HB2 HIE X  87      37.586  61.195  44.244  0.00  0.00            
ATOM   1384  HB3 HIE X  87      38.376  61.064  45.821  0.00  0.00            
ATOM   1385  CG  HIE X  87      38.602  59.399  44.507  0.00  0.00            
ATOM   1386  ND1 HIE X  87      39.459  58.639  45.236  0.00  0.00            
ATOM   1387  CE1 HIE X  87      39.954  57.739  44.351  0.00  0.00            
ATOM   1388  HE1 HIE X  87      40.607  56.946  44.686  0.00  0.00            
ATOM   1389  NE2 HIE X  87      39.406  57.944  43.121  0.00  0.00            
ATOM   1390  HE2 HIE X  87      39.638  57.427  42.285  0.00  0.00            
ATOM   1391  CD2 HIE X  87      38.547  59.013  43.212  0.00  0.00            
ATOM   1392  HD2 HIE X  87      37.887  59.374  42.437  0.00  0.00            
ATOM   1393  C   HIE X  87      36.540  59.265  46.789  0.00  0.00            
ATOM   1394  O   HIE X  87      36.110  58.164  46.651  0.00  0.00            
ATOM   1395  N   ILE X  88      37.026  59.764  47.916  0.00  0.00            
ATOM   1396  H   ILE X  88      37.277  60.742  47.924  0.00  0.00            
ATOM   1397  CA  ILE X  88      37.432  58.934  49.031  0.00  0.00            
ATOM   1398  HA  ILE X  88      38.089  58.108  48.761  0.00  0.00            
ATOM   1399  CB  ILE X  88      38.032  59.848  50.206  0.00  0.00            
ATOM   1400  HB  ILE X  88      37.392  60.727  50.283  0.00  0.00            
ATOM   1401  CG2 ILE X  88      37.947  59.163  51.570  0.00  0.00            
ATOM   1402 HG21 ILE X  88      36.913  59.301  51.887  0.00  0.00            
ATOM   1403 HG22 ILE X  88      38.132  58.091  51.516  0.00  0.00            
ATOM   1404 HG23 ILE X  88      38.506  59.635  52.378  0.00  0.00            
ATOM   1405  CG1 ILE X  88      39.452  60.249  49.820  0.00  0.00            
ATOM   1406 HG12 ILE X  88      40.125  59.396  49.903  0.00  0.00            
ATOM   1407 HG13 ILE X  88      39.424  60.574  48.780  0.00  0.00            
ATOM   1408  CD1 ILE X  88      40.123  61.286  50.752  0.00  0.00            
ATOM   1409 HD11 ILE X  88      40.231  60.944  51.781  0.00  0.00            
ATOM   1410 HD12 ILE X  88      41.147  61.516  50.459  0.00  0.00            
ATOM   1411 HD13 ILE X  88      39.527  62.192  50.648  0.00  0.00            
ATOM   1412  C   ILE X  88      36.099  58.363  49.637  0.00  0.00            
ATOM   1413  O   ILE X  88      36.104  57.173  49.869  0.00  0.00            
ATOM   1414  N   HIE X  89      34.968  59.029  49.776  0.00  0.00            
ATOM   1415  H   HIE X  89      35.121  59.970  49.442  0.00  0.00            
ATOM   1416  CA  HIE X  89      33.757  58.528  50.371  0.00  0.00            
ATOM   1417  HA  HIE X  89      33.790  58.269  51.429  0.00  0.00            
ATOM   1418  CB  HIE X  89      32.733  59.645  50.417  0.00  0.00            
ATOM   1419  HB2 HIE X  89      33.036  60.251  51.271  0.00  0.00            
ATOM   1420  HB3 HIE X  89      32.764  60.154  49.454  0.00  0.00            
ATOM   1421  CG  HIE X  89      31.317  59.225  50.652  0.00  0.00            
ATOM   1422  ND1 HIE X  89      30.748  58.742  51.832  0.00  0.00            
ATOM   1423  CE1 HIE X  89      29.371  58.680  51.687  0.00  0.00            
ATOM   1424  HE1 HIE X  89      28.653  58.323  52.411  0.00  0.00            
ATOM   1425  NE2 HIE X  89      29.099  59.119  50.463  0.00  0.00            
ATOM   1426  HE2 HIE X  89      28.174  59.057  50.062  0.00  0.00            
ATOM   1427  CD2 HIE X  89      30.302  59.334  49.727  0.00  0.00            
ATOM   1428  HD2 HIE X  89      30.324  59.541  48.667  0.00  0.00            
ATOM   1429  C   HIE X  89      33.150  57.327  49.573  0.00  0.00            
ATOM   1430  O   HIE X  89      32.539  56.417  50.135  0.00  0.00            
ATOM   1431  N   ARG X  90      33.460  57.295  48.275  0.00  0.00            
ATOM   1432  H   ARG X  90      33.861  58.158  47.938  0.00  0.00            
ATOM   1433  CA  ARG X  90      33.094  56.304  47.199  0.00  0.00            
ATOM   1434  HA  ARG X  90      32.159  55.810  47.463  0.00  0.00            
ATOM   1435  CB  ARG X  90      32.843  57.043  45.867  0.00  0.00            
ATOM   1436  HB2 ARG X  90      32.261  57.918  46.155  0.00  0.00            
ATOM   1437  HB3 ARG X  90      33.742  57.359  45.338  0.00  0.00            
ATOM   1438  CG  ARG X  90      32.056  56.205  44.887  0.00  0.00            
ATOM   1439  HG2 ARG X  90      32.715  55.359  44.692  0.00  0.00            
ATOM   1440  HG3 ARG X  90      31.127  55.822  45.311  0.00  0.00            
ATOM   1441  CD  ARG X  90      31.655  56.785  43.490  0.00  0.00            
ATOM   1442  HD2 ARG X  90      32.470  57.345  43.031  0.00  0.00            
ATOM   1443  HD3 ARG X  90      31.313  55.991  42.825  0.00  0.00            
ATOM   1444  NE  ARG X  90      30.499  57.690  43.686  0.00  0.00            
ATOM   1445  HE  ARG X  90      30.312  57.959  44.642  0.00  0.00            
ATOM   1446  CZ  ARG X  90      29.927  58.303  42.667  0.00  0.00            
ATOM   1447  NH1 ARG X  90      29.904  57.934  41.461  0.00  0.00            
ATOM   1448 HH11 ARG X  90      30.492  57.185  41.125  0.00  0.00            
ATOM   1449 HH12 ARG X  90      29.231  58.329  40.820  0.00  0.00            
ATOM   1450  NH2 ARG X  90      29.235  59.388  42.915  0.00  0.00            
ATOM   1451 HH21 ARG X  90      29.054  59.522  43.899  0.00  0.00            
ATOM   1452 HH22 ARG X  90      29.060  60.024  42.150  0.00  0.00            
ATOM   1453  C   ARG X  90      34.149  55.192  47.085  0.00  0.00            
ATOM   1454  O   ARG X  90      33.808  54.033  47.016  0.00  0.00            
ATOM   1455  N   LYS X  91      35.427  55.557  47.026  0.00  0.00            
ATOM   1456  H   LYS X  91      35.604  56.552  47.024  0.00  0.00            
ATOM   1457  CA  LYS X  91      36.609  54.686  47.013  0.00  0.00            
ATOM   1458  HA  LYS X  91      36.391  54.139  46.096  0.00  0.00            
ATOM   1459  CB  LYS X  91      37.916  55.506  46.958  0.00  0.00            
ATOM   1460  HB2 LYS X  91      37.782  56.292  46.214  0.00  0.00            
ATOM   1461  HB3 LYS X  91      38.082  56.049  47.888  0.00  0.00            
ATOM   1462  CG  LYS X  91      39.150  54.719  46.529  0.00  0.00            
ATOM   1463  HG2 LYS X  91      40.004  55.364  46.326  0.00  0.00            
ATOM   1464  HG3 LYS X  91      39.520  54.093  47.341  0.00  0.00            
ATOM   1465  CD  LYS X  91      38.913  53.814  45.337  0.00  0.00            
ATOM   1466  HD2 LYS X  91      38.141  53.056  45.470  0.00  0.00            
ATOM   1467  HD3 LYS X  91      38.648  54.518  44.548  0.00  0.00            
ATOM   1468  CE  LYS X  91      40.187  53.007  44.972  0.00  0.00            
ATOM   1469  HE2 LYS X  91      40.533  52.525  45.886  0.00  0.00            
ATOM   1470  HE3 LYS X  91      39.854  52.153  44.381  0.00  0.00            
ATOM   1471  NZ  LYS X  91      41.259  53.711  44.259  0.00  0.00            
ATOM   1472  HZ1 LYS X  91      40.838  54.297  43.553  0.00  0.00            
ATOM   1473  HZ2 LYS X  91      41.826  54.256  44.893  0.00  0.00            
ATOM   1474  HZ3 LYS X  91      41.928  53.081  43.841  0.00  0.00            
ATOM   1475  C   LYS X  91      36.648  53.639  48.111  0.00  0.00            
ATOM   1476  O   LYS X  91      37.013  52.540  47.828  0.00  0.00            
ATOM   1477  N   MET X  92      36.117  53.982  49.266  0.00  0.00            
ATOM   1478  H   MET X  92      35.802  54.939  49.193  0.00  0.00            
ATOM   1479  CA  MET X  92      35.964  53.122  50.483  0.00  0.00            
ATOM   1480  HA  MET X  92      36.900  52.594  50.662  0.00  0.00            
ATOM   1481  CB  MET X  92      35.710  54.074  51.740  0.00  0.00            
ATOM   1482  HB2 MET X  92      36.425  54.897  51.763  0.00  0.00            
ATOM   1483  HB3 MET X  92      34.757  54.587  51.606  0.00  0.00            
ATOM   1484  CG  MET X  92      35.766  53.291  53.069  0.00  0.00            
ATOM   1485  HG2 MET X  92      35.374  53.906  53.879  0.00  0.00            
ATOM   1486  HG3 MET X  92      35.111  52.452  52.834  0.00  0.00            
ATOM   1487  SD  MET X  92      37.379  52.541  53.508  0.00  0.00            
ATOM   1488  CE  MET X  92      36.840  52.191  55.270  0.00  0.00            
ATOM   1489  HE1 MET X  92      36.633  53.107  55.822  0.00  0.00            
ATOM   1490  HE2 MET X  92      35.959  51.554  55.191  0.00  0.00            
ATOM   1491  HE3 MET X  92      37.520  51.502  55.771  0.00  0.00            
ATOM   1492  C   MET X  92      34.847  52.086  50.372  0.00  0.00            
ATOM   1493  O   MET X  92      34.932  50.993  50.907  0.00  0.00            
ATOM   1494  N   LEU X  93      33.764  52.502  49.671  0.00  0.00            
ATOM   1495  H   LEU X  93      33.606  53.414  49.266  0.00  0.00            
ATOM   1496  CA  LEU X  93      32.812  51.467  49.314  0.00  0.00            
ATOM   1497  HA  LEU X  93      32.638  50.949  50.257  0.00  0.00            
ATOM   1498  CB  LEU X  93      31.442  51.956  48.954  0.00  0.00            
ATOM   1499  HB2 LEU X  93      31.084  52.533  49.807  0.00  0.00            
ATOM   1500  HB3 LEU X  93      31.515  52.731  48.191  0.00  0.00            
ATOM   1501  CG  LEU X  93      30.319  51.001  48.627  0.00  0.00            
ATOM   1502  HG  LEU X  93      30.648  50.335  47.829  0.00  0.00            
ATOM   1503  CD1 LEU X  93      30.225  50.019  49.758  0.00  0.00            
ATOM   1504 HD11 LEU X  93      30.258  50.479  50.745  0.00  0.00            
ATOM   1505 HD12 LEU X  93      29.229  49.577  49.790  0.00  0.00            
ATOM   1506 HD13 LEU X  93      30.981  49.236  49.702  0.00  0.00            
ATOM   1507  CD2 LEU X  93      29.051  51.826  48.221  0.00  0.00            
ATOM   1508 HD21 LEU X  93      28.184  51.168  48.167  0.00  0.00            
ATOM   1509 HD22 LEU X  93      28.764  52.457  49.062  0.00  0.00            
ATOM   1510 HD23 LEU X  93      29.115  52.321  47.252  0.00  0.00            
ATOM   1511  C   LEU X  93      33.382  50.500  48.337  0.00  0.00            
ATOM   1512  O   LEU X  93      33.302  49.311  48.662  0.00  0.00            
ATOM   1513  N   PHE X  94      34.037  50.944  47.309  0.00  0.00            
ATOM   1514  H   PHE X  94      34.077  51.945  47.184  0.00  0.00            
ATOM   1515  CA  PHE X  94      34.744  50.131  46.332  0.00  0.00            
ATOM   1516  HA  PHE X  94      33.936  49.536  45.907  0.00  0.00            
ATOM   1517  CB  PHE X  94      35.422  50.934  45.250  0.00  0.00            
ATOM   1518  HB2 PHE X  94      35.873  51.806  45.724  0.00  0.00            
ATOM   1519  HB3 PHE X  94      36.207  50.255  44.920  0.00  0.00            
ATOM   1520  CG  PHE X  94      34.590  51.273  44.026  0.00  0.00            
ATOM   1521  CD1 PHE X  94      34.207  50.230  43.107  0.00  0.00            
ATOM   1522  HD1 PHE X  94      34.350  49.176  43.294  0.00  0.00            
ATOM   1523  CE1 PHE X  94      33.466  50.684  41.962  0.00  0.00            
ATOM   1524  HE1 PHE X  94      33.272  49.939  41.205  0.00  0.00            
ATOM   1525  CZ  PHE X  94      33.047  52.031  41.759  0.00  0.00            
ATOM   1526  HZ  PHE X  94      32.412  52.289  40.924  0.00  0.00            
ATOM   1527  CE2 PHE X  94      33.421  52.990  42.702  0.00  0.00            
ATOM   1528  HE2 PHE X  94      33.178  54.019  42.481  0.00  0.00            
ATOM   1529  CD2 PHE X  94      34.202  52.614  43.808  0.00  0.00            
ATOM   1530  HD2 PHE X  94      34.525  53.333  44.546  0.00  0.00            
ATOM   1531  C   PHE X  94      35.722  49.164  47.055  0.00  0.00            
ATOM   1532  O   PHE X  94      35.635  47.951  46.928  0.00  0.00            
ATOM   1533  N   LEU X  95      36.671  49.747  47.844  0.00  0.00            
ATOM   1534  H   LEU X  95      36.588  50.707  48.146  0.00  0.00            
ATOM   1535  CA  LEU X  95      37.752  48.936  48.508  0.00  0.00            
ATOM   1536  HA  LEU X  95      38.289  48.316  47.790  0.00  0.00            
ATOM   1537  CB  LEU X  95      38.666  49.940  49.194  0.00  0.00            
ATOM   1538  HB2 LEU X  95      38.080  50.662  49.761  0.00  0.00            
ATOM   1539  HB3 LEU X  95      39.096  49.373  50.020  0.00  0.00            
ATOM   1540  CG  LEU X  95      39.680  50.682  48.331  0.00  0.00            
ATOM   1541  HG  LEU X  95      39.255  51.112  47.423  0.00  0.00            
ATOM   1542  CD1 LEU X  95      40.172  51.870  49.195  0.00  0.00            
ATOM   1543 HD11 LEU X  95      40.602  51.486  50.120  0.00  0.00            
ATOM   1544 HD12 LEU X  95      40.907  52.510  48.707  0.00  0.00            
ATOM   1545 HD13 LEU X  95      39.305  52.482  49.444  0.00  0.00            
ATOM   1546  CD2 LEU X  95      40.926  49.865  48.017  0.00  0.00            
ATOM   1547 HD21 LEU X  95      40.677  48.925  47.524  0.00  0.00            
ATOM   1548 HD22 LEU X  95      41.631  50.363  47.352  0.00  0.00            
ATOM   1549 HD23 LEU X  95      41.411  49.664  48.972  0.00  0.00            
ATOM   1550  C   LEU X  95      37.126  47.953  49.528  0.00  0.00            
ATOM   1551  O   LEU X  95      37.540  46.797  49.504  0.00  0.00            
ATOM   1552  N   SER X  96      36.029  48.300  50.254  0.00  0.00            
ATOM   1553  H   SER X  96      35.715  49.259  50.223  0.00  0.00            
ATOM   1554  CA  SER X  96      35.431  47.303  51.248  0.00  0.00            
ATOM   1555  HA  SER X  96      36.153  46.855  51.931  0.00  0.00            
ATOM   1556  CB  SER X  96      34.379  47.987  52.075  0.00  0.00            
ATOM   1557  HB2 SER X  96      33.542  48.274  51.439  0.00  0.00            
ATOM   1558  HB3 SER X  96      33.993  47.359  52.878  0.00  0.00            
ATOM   1559  OG  SER X  96      34.887  49.123  52.634  0.00  0.00            
ATOM   1560  HG  SER X  96      34.843  49.886  52.054  0.00  0.00            
ATOM   1561  C   SER X  96      34.794  46.069  50.579  0.00  0.00            
ATOM   1562  O   SER X  96      34.414  45.184  51.299  0.00  0.00            
ATOM   1563  N   LEU X  97      34.629  45.937  49.238  0.00  0.00            
ATOM   1564  H   LEU X  97      34.689  46.806  48.725  0.00  0.00            
ATOM   1565  CA  LEU X  97      34.165  44.761  48.610  0.00  0.00            
ATOM   1566  HA  LEU X  97      33.879  43.960  49.291  0.00  0.00            
ATOM   1567  CB  LEU X  97      32.841  44.999  47.834  0.00  0.00            
ATOM   1568  HB2 LEU X  97      33.117  45.667  47.017  0.00  0.00            
ATOM   1569  HB3 LEU X  97      32.492  44.012  47.532  0.00  0.00            
ATOM   1570  CG  LEU X  97      31.852  45.930  48.526  0.00  0.00            
ATOM   1571  HG  LEU X  97      32.215  46.952  48.632  0.00  0.00            
ATOM   1572  CD1 LEU X  97      30.602  46.004  47.664  0.00  0.00            
ATOM   1573 HD11 LEU X  97      29.996  45.112  47.508  0.00  0.00            
ATOM   1574 HD12 LEU X  97      29.999  46.869  47.942  0.00  0.00            
ATOM   1575 HD13 LEU X  97      30.882  46.290  46.650  0.00  0.00            
ATOM   1576  CD2 LEU X  97      31.277  45.440  49.859  0.00  0.00            
ATOM   1577 HD21 LEU X  97      32.119  45.310  50.540  0.00  0.00            
ATOM   1578 HD22 LEU X  97      30.809  46.299  50.338  0.00  0.00            
ATOM   1579 HD23 LEU X  97      30.602  44.601  49.690  0.00  0.00            
ATOM   1580  C   LEU X  97      35.226  44.126  47.739  0.00  0.00            
ATOM   1581  O   LEU X  97      35.009  43.371  46.802  0.00  0.00            
ATOM   1582  N   MET X  98      36.524  44.528  47.937  0.00  0.00            
ATOM   1583  H   MET X  98      36.643  45.317  48.556  0.00  0.00            
ATOM   1584  CA  MET X  98      37.730  43.945  47.265  0.00  0.00            
ATOM   1585  HA  MET X  98      37.540  43.026  46.710  0.00  0.00            
ATOM   1586  CB  MET X  98      38.170  45.001  46.226  0.00  0.00            
ATOM   1587  HB2 MET X  98      38.464  45.976  46.614  0.00  0.00            
ATOM   1588  HB3 MET X  98      38.991  44.536  45.682  0.00  0.00            
ATOM   1589  CG  MET X  98      37.024  45.250  45.197  0.00  0.00            
ATOM   1590  HG2 MET X  98      36.655  44.284  44.852  0.00  0.00            
ATOM   1591  HG3 MET X  98      36.205  45.731  45.732  0.00  0.00            
ATOM   1592  SD  MET X  98      37.597  46.237  43.771  0.00  0.00            
ATOM   1593  CE  MET X  98      36.057  46.961  43.333  0.00  0.00            
ATOM   1594  HE1 MET X  98      35.725  47.565  44.177  0.00  0.00            
ATOM   1595  HE2 MET X  98      36.121  47.643  42.484  0.00  0.00            
ATOM   1596  HE3 MET X  98      35.372  46.135  43.143  0.00  0.00            
ATOM   1597  C   MET X  98      38.878  43.671  48.230  0.00  0.00            
ATOM   1598  O   MET X  98      39.920  43.125  47.817  0.00  0.00            
ATOM   1599  N   THR X  99      38.712  44.004  49.497  0.00  0.00            
ATOM   1600  H   THR X  99      37.869  44.393  49.894  0.00  0.00            
ATOM   1601  CA  THR X  99      39.595  43.505  50.590  0.00  0.00            
ATOM   1602  HA  THR X  99      40.592  43.943  50.560  0.00  0.00            
ATOM   1603  CB  THR X  99      38.914  44.041  51.894  0.00  0.00            
ATOM   1604  HB  THR X  99      39.368  43.541  52.750  0.00  0.00            
ATOM   1605  CG2 THR X  99      39.064  45.523  52.101  0.00  0.00            
ATOM   1606 HG21 THR X  99      39.997  45.884  51.670  0.00  0.00            
ATOM   1607 HG22 THR X  99      38.128  45.986  51.789  0.00  0.00            
ATOM   1608 HG23 THR X  99      38.983  45.888  53.125  0.00  0.00            
ATOM   1609  OG1 THR X  99      37.576  43.797  51.894  0.00  0.00            
ATOM   1610  HG1 THR X  99      37.324  44.259  52.697  0.00  0.00            
ATOM   1611  C   THR X  99      39.664  41.969  50.714  0.00  0.00            
ATOM   1612  O   THR X  99      38.862  41.242  50.113  0.00  0.00            
ATOM   1613  N   PRO X 100      40.505  41.421  51.580  0.00  0.00            
ATOM   1614  CD  PRO X 100      41.462  42.117  52.456  0.00  0.00            
ATOM   1615  HD2 PRO X 100      40.971  42.296  53.412  0.00  0.00            
ATOM   1616  HD3 PRO X 100      41.728  43.120  52.124  0.00  0.00            
ATOM   1617  CG  PRO X 100      42.681  41.157  52.607  0.00  0.00            
ATOM   1618  HG2 PRO X 100      43.189  41.477  53.517  0.00  0.00            
ATOM   1619  HG3 PRO X 100      43.273  41.230  51.694  0.00  0.00            
ATOM   1620  CB  PRO X 100      41.938  39.799  52.575  0.00  0.00            
ATOM   1621  HB2 PRO X 100      41.402  39.649  53.513  0.00  0.00            
ATOM   1622  HB3 PRO X 100      42.673  39.027  52.349  0.00  0.00            
ATOM   1623  CA  PRO X 100      40.966  39.986  51.455  0.00  0.00            
ATOM   1624  HA  PRO X 100      41.485  39.971  50.496  0.00  0.00            
ATOM   1625  C   PRO X 100      39.850  38.864  51.509  0.00  0.00            
ATOM   1626  O   PRO X 100      39.967  37.934  50.715  0.00  0.00            
ATOM   1627  N   PRO X 101      38.667  39.002  52.250  0.00  0.00            
ATOM   1628  CD  PRO X 101      38.262  40.127  53.146  0.00  0.00            
ATOM   1629  HD2 PRO X 101      37.759  40.996  52.722  0.00  0.00            
ATOM   1630  HD3 PRO X 101      39.093  40.538  53.719  0.00  0.00            
ATOM   1631  CG  PRO X 101      37.236  39.565  54.086  0.00  0.00            
ATOM   1632  HG2 PRO X 101      36.529  40.256  54.545  0.00  0.00            
ATOM   1633  HG3 PRO X 101      37.638  39.007  54.932  0.00  0.00            
ATOM   1634  CB  PRO X 101      36.530  38.626  53.116  0.00  0.00            
ATOM   1635  HB2 PRO X 101      35.772  39.195  52.578  0.00  0.00            
ATOM   1636  HB3 PRO X 101      36.120  37.849  53.761  0.00  0.00            
ATOM   1637  CA  PRO X 101      37.558  38.059  52.166  0.00  0.00            
ATOM   1638  HA  PRO X 101      37.856  37.059  52.478  0.00  0.00            
ATOM   1639  C   PRO X 101      37.019  37.998  50.678  0.00  0.00            
ATOM   1640  O   PRO X 101      36.845  36.937  50.091  0.00  0.00            
ATOM   1641  N   HIE X 102      36.693  39.145  50.041  0.00  0.00            
ATOM   1642  H   HIE X 102      36.781  40.021  50.536  0.00  0.00            
ATOM   1643  CA  HIE X 102      36.273  39.162  48.617  0.00  0.00            
ATOM   1644  HA  HIE X 102      35.389  38.538  48.492  0.00  0.00            
ATOM   1645  CB  HIE X 102      35.923  40.602  48.399  0.00  0.00            
ATOM   1646  HB2 HIE X 102      36.798  41.252  48.375  0.00  0.00            
ATOM   1647  HB3 HIE X 102      35.487  40.656  47.402  0.00  0.00            
ATOM   1648  CG  HIE X 102      34.853  40.992  49.399  0.00  0.00            
ATOM   1649  ND1 HIE X 102      33.517  40.516  49.495  0.00  0.00            
ATOM   1650  CE1 HIE X 102      33.013  40.954  50.670  0.00  0.00            
ATOM   1651  HE1 HIE X 102      32.009  40.778  51.024  0.00  0.00            
ATOM   1652  NE2 HIE X 102      33.909  41.820  51.213  0.00  0.00            
ATOM   1653  HE2 HIE X 102      33.799  42.370  52.053  0.00  0.00            
ATOM   1654  CD2 HIE X 102      35.035  41.861  50.391  0.00  0.00            
ATOM   1655  HD2 HIE X 102      35.963  42.348  50.651  0.00  0.00            
ATOM   1656  C   HIE X 102      37.352  38.673  47.629  0.00  0.00            
ATOM   1657  O   HIE X 102      36.865  38.160  46.631  0.00  0.00            
ATOM   1658  N   GLN X 103      38.645  38.886  47.851  0.00  0.00            
ATOM   1659  H   GLN X 103      38.962  39.334  48.699  0.00  0.00            
ATOM   1660  CA  GLN X 103      39.689  38.366  47.011  0.00  0.00            
ATOM   1661  HA  GLN X 103      39.584  38.669  45.969  0.00  0.00            
ATOM   1662  CB  GLN X 103      41.036  38.941  47.433  0.00  0.00            
ATOM   1663  HB2 GLN X 103      41.371  38.483  48.363  0.00  0.00            
ATOM   1664  HB3 GLN X 103      41.799  38.620  46.724  0.00  0.00            
ATOM   1665  CG  GLN X 103      41.182  40.472  47.607  0.00  0.00            
ATOM   1666  HG2 GLN X 103      40.988  40.928  46.636  0.00  0.00            
ATOM   1667  HG3 GLN X 103      40.368  40.720  48.287  0.00  0.00            
ATOM   1668  CD  GLN X 103      42.458  41.000  48.312  0.00  0.00            
ATOM   1669  OE1 GLN X 103      43.389  40.324  48.650  0.00  0.00            
ATOM   1670  NE2 GLN X 103      42.525  42.269  48.577  0.00  0.00            
ATOM   1671 HE21 GLN X 103      43.388  42.576  49.003  0.00  0.00            
ATOM   1672 HE22 GLN X 103      41.752  42.850  48.286  0.00  0.00            
ATOM   1673  C   GLN X 103      39.625  36.820  47.036  0.00  0.00            
ATOM   1674  O   GLN X 103      39.702  36.187  45.978  0.00  0.00            
ATOM   1675  N   LYS X 104      39.609  36.140  48.251  0.00  0.00            
ATOM   1676  H   LYS X 104      39.775  36.682  49.087  0.00  0.00            
ATOM   1677  CA  LYS X 104      39.577  34.663  48.311  0.00  0.00            
ATOM   1678  HA  LYS X 104      40.241  34.263  47.545  0.00  0.00            
ATOM   1679  CB  LYS X 104      40.097  34.187  49.670  0.00  0.00            
ATOM   1680  HB2 LYS X 104      39.504  34.674  50.444  0.00  0.00            
ATOM   1681  HB3 LYS X 104      39.751  33.160  49.791  0.00  0.00            
ATOM   1682  CG  LYS X 104      41.578  34.245  49.884  0.00  0.00            
ATOM   1683  HG2 LYS X 104      41.934  33.393  50.463  0.00  0.00            
ATOM   1684  HG3 LYS X 104      42.025  34.078  48.903  0.00  0.00            
ATOM   1685  CD  LYS X 104      42.244  35.419  50.476  0.00  0.00            
ATOM   1686  HD2 LYS X 104      42.376  36.205  49.732  0.00  0.00            
ATOM   1687  HD3 LYS X 104      41.540  35.641  51.278  0.00  0.00            
ATOM   1688  CE  LYS X 104      43.605  35.152  51.132  0.00  0.00            
ATOM   1689  HE2 LYS X 104      43.831  36.055  51.700  0.00  0.00            
ATOM   1690  HE3 LYS X 104      43.440  34.352  51.854  0.00  0.00            
ATOM   1691  NZ  LYS X 104      44.777  34.819  50.255  0.00  0.00            
ATOM   1692  HZ1 LYS X 104      44.661  33.875  49.916  0.00  0.00            
ATOM   1693  HZ2 LYS X 104      45.013  35.430  49.486  0.00  0.00            
ATOM   1694  HZ3 LYS X 104      45.648  34.701  50.753  0.00  0.00            
ATOM   1695  C   LYS X 104      38.242  34.034  47.926  0.00  0.00            
ATOM   1696  O   LYS X 104      38.360  32.956  47.329  0.00  0.00            
ATOM   1697  N   ARG X 105      37.096  34.691  48.171  0.00  0.00            
ATOM   1698  H   ARG X 105      37.238  35.521  48.729  0.00  0.00            
ATOM   1699  CA  ARG X 105      35.815  34.250  47.740  0.00  0.00            
ATOM   1700  HA  ARG X 105      35.779  33.224  48.107  0.00  0.00            
ATOM   1701  CB  ARG X 105      34.636  35.055  48.424  0.00  0.00            
ATOM   1702  HB2 ARG X 105      34.765  34.791  49.473  0.00  0.00            
ATOM   1703  HB3 ARG X 105      34.805  36.129  48.503  0.00  0.00            
ATOM   1704  CG  ARG X 105      33.182  34.735  47.949  0.00  0.00            
ATOM   1705  HG2 ARG X 105      32.584  35.394  48.579  0.00  0.00            
ATOM   1706  HG3 ARG X 105      32.907  35.035  46.938  0.00  0.00            
ATOM   1707  CD  ARG X 105      32.739  33.321  48.092  0.00  0.00            
ATOM   1708  HD2 ARG X 105      33.526  32.729  47.625  0.00  0.00            
ATOM   1709  HD3 ARG X 105      32.713  33.044  49.146  0.00  0.00            
ATOM   1710  NE  ARG X 105      31.434  33.118  47.483  0.00  0.00            
ATOM   1711  HE  ARG X 105      30.899  33.956  47.304  0.00  0.00            
ATOM   1712  CZ  ARG X 105      30.767  32.051  47.379  0.00  0.00            
ATOM   1713  NH1 ARG X 105      31.354  30.928  47.463  0.00  0.00            
ATOM   1714 HH11 ARG X 105      32.261  30.704  47.845  0.00  0.00            
ATOM   1715 HH12 ARG X 105      30.723  30.177  47.220  0.00  0.00            
ATOM   1716  NH2 ARG X 105      29.498  32.128  47.108  0.00  0.00            
ATOM   1717 HH21 ARG X 105      29.115  33.053  46.973  0.00  0.00            
ATOM   1718 HH22 ARG X 105      28.996  31.277  46.896  0.00  0.00            
ATOM   1719  C   ARG X 105      35.730  34.192  46.178  0.00  0.00            
ATOM   1720  O   ARG X 105      35.233  33.246  45.634  0.00  0.00            
ATOM   1721  N   LEU X 106      36.276  35.168  45.439  0.00  0.00            
ATOM   1722  H   LEU X 106      36.531  36.067  45.821  0.00  0.00            
ATOM   1723  CA  LEU X 106      36.206  35.134  43.903  0.00  0.00            
ATOM   1724  HA  LEU X 106      35.232  34.822  43.524  0.00  0.00            
ATOM   1725  CB  LEU X 106      36.580  36.612  43.453  0.00  0.00            
ATOM   1726  HB2 LEU X 106      37.352  37.024  44.103  0.00  0.00            
ATOM   1727  HB3 LEU X 106      36.951  36.587  42.428  0.00  0.00            
ATOM   1728  CG  LEU X 106      35.431  37.589  43.496  0.00  0.00            
ATOM   1729  HG  LEU X 106      34.885  37.424  44.424  0.00  0.00            
ATOM   1730  CD1 LEU X 106      35.907  39.012  43.545  0.00  0.00            
ATOM   1731 HD11 LEU X 106      36.363  39.348  42.614  0.00  0.00            
ATOM   1732 HD12 LEU X 106      35.085  39.632  43.904  0.00  0.00            
ATOM   1733 HD13 LEU X 106      36.699  39.062  44.292  0.00  0.00            
ATOM   1734  CD2 LEU X 106      34.575  37.547  42.168  0.00  0.00            
ATOM   1735 HD21 LEU X 106      35.213  37.811  41.324  0.00  0.00            
ATOM   1736 HD22 LEU X 106      34.193  36.537  42.016  0.00  0.00            
ATOM   1737 HD23 LEU X 106      33.712  38.192  42.334  0.00  0.00            
ATOM   1738  C   LEU X 106      37.142  34.081  43.400  0.00  0.00            
ATOM   1739  O   LEU X 106      36.792  33.499  42.399  0.00  0.00            
ATOM   1740  N   ALA X 107      38.297  33.765  44.002  0.00  0.00            
ATOM   1741  H   ALA X 107      38.523  34.381  44.770  0.00  0.00            
ATOM   1742  CA  ALA X 107      39.128  32.665  43.564  0.00  0.00            
ATOM   1743  HA  ALA X 107      39.326  32.663  42.492  0.00  0.00            
ATOM   1744  CB  ALA X 107      40.504  32.831  44.110  0.00  0.00            
ATOM   1745  HB1 ALA X 107      41.191  32.036  43.823  0.00  0.00            
ATOM   1746  HB2 ALA X 107      40.933  33.792  43.826  0.00  0.00            
ATOM   1747  HB3 ALA X 107      40.585  32.686  45.187  0.00  0.00            
ATOM   1748  C   ALA X 107      38.562  31.250  43.972  0.00  0.00            
ATOM   1749  O   ALA X 107      38.773  30.287  43.251  0.00  0.00            
ATOM   1750  N   GLU X 108      37.857  31.200  45.063  0.00  0.00            
ATOM   1751  H   GLU X 108      37.892  31.881  45.808  0.00  0.00            
ATOM   1752  CA  GLU X 108      37.123  29.938  45.464  0.00  0.00            
ATOM   1753  HA  GLU X 108      37.901  29.175  45.460  0.00  0.00            
ATOM   1754  CB  GLU X 108      36.521  30.075  46.889  0.00  0.00            
ATOM   1755  HB2 GLU X 108      37.406  30.036  47.524  0.00  0.00            
ATOM   1756  HB3 GLU X 108      35.906  30.969  46.787  0.00  0.00            
ATOM   1757  CG  GLU X 108      35.613  28.944  47.479  0.00  0.00            
ATOM   1758  HG2 GLU X 108      34.972  28.641  46.651  0.00  0.00            
ATOM   1759  HG3 GLU X 108      36.302  28.141  47.742  0.00  0.00            
ATOM   1760  CD  GLU X 108      34.690  29.411  48.642  0.00  0.00            
ATOM   1761  OE1 GLU X 108      34.024  30.478  48.512  0.00  0.00            
ATOM   1762  OE2 GLU X 108      34.604  28.683  49.670  0.00  0.00            
ATOM   1763  C   GLU X 108      36.070  29.590  44.378  0.00  0.00            
ATOM   1764  O   GLU X 108      35.986  28.454  43.877  0.00  0.00            
ATOM   1765  N   LEU X 109      35.192  30.517  43.997  0.00  0.00            
ATOM   1766  H   LEU X 109      35.118  31.377  44.521  0.00  0.00            
ATOM   1767  CA  LEU X 109      34.208  30.378  42.938  0.00  0.00            
ATOM   1768  HA  LEU X 109      33.590  29.493  43.092  0.00  0.00            
ATOM   1769  CB  LEU X 109      33.233  31.582  42.809  0.00  0.00            
ATOM   1770  HB2 LEU X 109      33.876  32.455  42.921  0.00  0.00            
ATOM   1771  HB3 LEU X 109      32.741  31.578  41.837  0.00  0.00            
ATOM   1772  CG  LEU X 109      32.110  31.800  43.923  0.00  0.00            
ATOM   1773  HG  LEU X 109      32.531  31.658  44.918  0.00  0.00            
ATOM   1774  CD1 LEU X 109      31.415  33.219  43.911  0.00  0.00            
ATOM   1775 HD11 LEU X 109      32.135  34.035  43.851  0.00  0.00            
ATOM   1776 HD12 LEU X 109      30.884  33.142  42.962  0.00  0.00            
ATOM   1777 HD13 LEU X 109      30.742  33.344  44.760  0.00  0.00            
ATOM   1778  CD2 LEU X 109      30.928  30.801  43.794  0.00  0.00            
ATOM   1779 HD21 LEU X 109      31.340  29.792  43.829  0.00  0.00            
ATOM   1780 HD22 LEU X 109      30.167  31.047  44.535  0.00  0.00            
ATOM   1781 HD23 LEU X 109      30.425  30.950  42.839  0.00  0.00            
ATOM   1782  C   LEU X 109      34.851  30.117  41.576  0.00  0.00            
ATOM   1783  O   LEU X 109      34.280  29.276  40.812  0.00  0.00            
ATOM   1784  N   MET X 110      35.970  30.738  41.231  0.00  0.00            
ATOM   1785  H   MET X 110      36.181  31.601  41.713  0.00  0.00            
ATOM   1786  CA  MET X 110      36.661  30.389  39.988  0.00  0.00            
ATOM   1787  HA  MET X 110      35.987  30.309  39.135  0.00  0.00            
ATOM   1788  CB  MET X 110      37.830  31.340  39.683  0.00  0.00            
ATOM   1789  HB2 MET X 110      38.428  31.576  40.563  0.00  0.00            
ATOM   1790  HB3 MET X 110      38.557  30.836  39.047  0.00  0.00            
ATOM   1791  CG  MET X 110      37.372  32.720  39.198  0.00  0.00            
ATOM   1792  HG2 MET X 110      36.683  33.221  39.877  0.00  0.00            
ATOM   1793  HG3 MET X 110      38.213  33.409  39.119  0.00  0.00            
ATOM   1794  SD  MET X 110      36.605  32.677  37.501  0.00  0.00            
ATOM   1795  CE  MET X 110      37.828  31.722  36.498  0.00  0.00            
ATOM   1796  HE1 MET X 110      37.664  31.756  35.421  0.00  0.00            
ATOM   1797  HE2 MET X 110      38.897  31.882  36.645  0.00  0.00            
ATOM   1798  HE3 MET X 110      37.727  30.674  36.781  0.00  0.00            
ATOM   1799  C   MET X 110      37.348  28.959  39.998  0.00  0.00            
ATOM   1800  O   MET X 110      37.404  28.249  39.063  0.00  0.00            
ATOM   1801  N   THR X 111      37.798  28.482  41.167  0.00  0.00            
ATOM   1802  H   THR X 111      37.698  29.189  41.881  0.00  0.00            
ATOM   1803  CA  THR X 111      38.338  27.041  41.386  0.00  0.00            
ATOM   1804  HA  THR X 111      38.918  26.826  40.488  0.00  0.00            
ATOM   1805  CB  THR X 111      39.123  26.900  42.685  0.00  0.00            
ATOM   1806  HB  THR X 111      38.391  27.135  43.458  0.00  0.00            
ATOM   1807  CG2 THR X 111      39.730  25.550  42.940  0.00  0.00            
ATOM   1808 HG21 THR X 111      38.988  24.816  42.626  0.00  0.00            
ATOM   1809 HG22 THR X 111      40.591  25.264  42.335  0.00  0.00            
ATOM   1810 HG23 THR X 111      40.043  25.429  43.977  0.00  0.00            
ATOM   1811  OG1 THR X 111      40.237  27.809  42.630  0.00  0.00            
ATOM   1812  HG1 THR X 111      39.778  28.650  42.573  0.00  0.00            
ATOM   1813  C   THR X 111      37.208  25.989  41.201  0.00  0.00            
ATOM   1814  O   THR X 111      37.474  24.929  40.636  0.00  0.00            
ATOM   1815  N   GLU X 112      35.968  26.293  41.582  0.00  0.00            
ATOM   1816  H   GLU X 112      35.901  27.189  42.043  0.00  0.00            
ATOM   1817  CA  GLU X 112      34.750  25.584  41.377  0.00  0.00            
ATOM   1818  HA  GLU X 112      34.899  24.588  41.794  0.00  0.00            
ATOM   1819  CB  GLU X 112      33.527  26.137  42.244  0.00  0.00            
ATOM   1820  HB2 GLU X 112      33.818  26.255  43.288  0.00  0.00            
ATOM   1821  HB3 GLU X 112      33.216  27.126  41.908  0.00  0.00            
ATOM   1822  CG  GLU X 112      32.263  25.301  42.173  0.00  0.00            
ATOM   1823  HG2 GLU X 112      31.591  25.747  42.906  0.00  0.00            
ATOM   1824  HG3 GLU X 112      31.784  25.399  41.199  0.00  0.00            
ATOM   1825  CD  GLU X 112      32.456  23.786  42.430  0.00  0.00            
ATOM   1826  OE1 GLU X 112      31.947  23.027  41.640  0.00  0.00            
ATOM   1827  OE2 GLU X 112      32.983  23.402  43.480  0.00  0.00            
ATOM   1828  C   GLU X 112      34.438  25.674  39.872  0.00  0.00            
ATOM   1829  O   GLU X 112      34.170  24.601  39.313  0.00  0.00            
ATOM   1830  N   GLU X 113      34.549  26.792  39.232  0.00  0.00            
ATOM   1831  H   GLU X 113      34.665  27.635  39.776  0.00  0.00            
ATOM   1832  CA  GLU X 113      34.325  26.834  37.748  0.00  0.00            
ATOM   1833  HA  GLU X 113      33.336  26.387  37.642  0.00  0.00            
ATOM   1834  CB  GLU X 113      34.235  28.327  37.194  0.00  0.00            
ATOM   1835  HB2 GLU X 113      35.030  28.909  37.659  0.00  0.00            
ATOM   1836  HB3 GLU X 113      34.397  28.380  36.118  0.00  0.00            
ATOM   1837  CG  GLU X 113      32.851  28.990  37.584  0.00  0.00            
ATOM   1838  HG2 GLU X 113      32.635  28.776  38.630  0.00  0.00            
ATOM   1839  HG3 GLU X 113      32.889  30.079  37.581  0.00  0.00            
ATOM   1840  CD  GLU X 113      31.599  28.515  36.831  0.00  0.00            
ATOM   1841  OE1 GLU X 113      31.812  27.745  35.852  0.00  0.00            
ATOM   1842  OE2 GLU X 113      30.479  29.045  37.105  0.00  0.00            
ATOM   1843  C   GLU X 113      35.295  26.061  36.977  0.00  0.00            
ATOM   1844  O   GLU X 113      34.940  25.369  36.033  0.00  0.00            
ATOM   1845  N   TRP X 114      36.600  26.168  37.250  0.00  0.00            
ATOM   1846  H   TRP X 114      36.828  26.781  38.020  0.00  0.00            
ATOM   1847  CA  TRP X 114      37.726  25.423  36.594  0.00  0.00            
ATOM   1848  HA  TRP X 114      37.835  25.569  35.519  0.00  0.00            
ATOM   1849  CB  TRP X 114      39.102  25.879  37.100  0.00  0.00            
ATOM   1850  HB2 TRP X 114      39.089  25.808  38.187  0.00  0.00            
ATOM   1851  HB3 TRP X 114      39.921  25.253  36.746  0.00  0.00            
ATOM   1852  CG  TRP X 114      39.424  27.324  36.716  0.00  0.00            
ATOM   1853  CD1 TRP X 114      40.283  27.978  37.568  0.00  0.00            
ATOM   1854  HD1 TRP X 114      40.663  27.548  38.483  0.00  0.00            
ATOM   1855  NE1 TRP X 114      40.532  29.198  37.011  0.00  0.00            
ATOM   1856  HE1 TRP X 114      41.079  29.945  37.416  0.00  0.00            
ATOM   1857  CE2 TRP X 114      40.214  29.262  35.663  0.00  0.00            
ATOM   1858  CZ2 TRP X 114      40.501  30.239  34.669  0.00  0.00            
ATOM   1859  HZ2 TRP X 114      41.078  31.135  34.848  0.00  0.00            
ATOM   1860  CH2 TRP X 114      39.893  29.990  33.410  0.00  0.00            
ATOM   1861  HH2 TRP X 114      39.976  30.726  32.624  0.00  0.00            
ATOM   1862  CZ3 TRP X 114      39.190  28.818  33.097  0.00  0.00            
ATOM   1863  HZ3 TRP X 114      38.853  28.650  32.085  0.00  0.00            
ATOM   1864  CE3 TRP X 114      38.907  27.902  34.107  0.00  0.00            
ATOM   1865  HE3 TRP X 114      38.409  27.009  33.757  0.00  0.00            
ATOM   1866  CD2 TRP X 114      39.363  28.083  35.461  0.00  0.00            
ATOM   1867  C   TRP X 114      37.633  23.871  36.760  0.00  0.00            
ATOM   1868  O   TRP X 114      37.907  23.075  35.839  0.00  0.00            
ATOM   1869  N   LYS X 115      37.069  23.397  37.905  0.00  0.00            
ATOM   1870  H   LYS X 115      36.962  24.087  38.635  0.00  0.00            
ATOM   1871  CA  LYS X 115      36.629  22.012  38.161  0.00  0.00            
ATOM   1872  HA  LYS X 115      37.398  21.333  37.793  0.00  0.00            
ATOM   1873  CB  LYS X 115      36.281  21.753  39.603  0.00  0.00            
ATOM   1874  HB2 LYS X 115      37.133  22.114  40.179  0.00  0.00            
ATOM   1875  HB3 LYS X 115      35.385  22.348  39.784  0.00  0.00            
ATOM   1876  CG  LYS X 115      35.938  20.240  39.980  0.00  0.00            
ATOM   1877  HG2 LYS X 115      35.287  19.817  39.216  0.00  0.00            
ATOM   1878  HG3 LYS X 115      36.877  19.695  39.877  0.00  0.00            
ATOM   1879  CD  LYS X 115      35.271  19.997  41.326  0.00  0.00            
ATOM   1880  HD2 LYS X 115      35.145  18.921  41.448  0.00  0.00            
ATOM   1881  HD3 LYS X 115      36.029  20.394  42.001  0.00  0.00            
ATOM   1882  CE  LYS X 115      33.921  20.849  41.351  0.00  0.00            
ATOM   1883  HE2 LYS X 115      34.214  21.887  41.197  0.00  0.00            
ATOM   1884  HE3 LYS X 115      33.188  20.535  40.607  0.00  0.00            
ATOM   1885  NZ  LYS X 115      33.354  20.641  42.766  0.00  0.00            
ATOM   1886  HZ1 LYS X 115      32.724  21.378  43.047  0.00  0.00            
ATOM   1887  HZ2 LYS X 115      32.839  19.778  42.856  0.00  0.00            
ATOM   1888  HZ3 LYS X 115      34.067  20.695  43.480  0.00  0.00            
ATOM   1889  C   LYS X 115      35.473  21.647  37.228  0.00  0.00            
ATOM   1890  O   LYS X 115      35.344  20.487  36.791  0.00  0.00            
ATOM   1891  N   ALA X 116      34.584  22.565  36.864  0.00  0.00            
ATOM   1892  H   ALA X 116      34.684  23.516  37.191  0.00  0.00            
ATOM   1893  CA  ALA X 116      33.460  22.322  35.861  0.00  0.00            
ATOM   1894  HA  ALA X 116      32.967  21.369  36.053  0.00  0.00            
ATOM   1895  CB  ALA X 116      32.355  23.368  36.135  0.00  0.00            
ATOM   1896  HB1 ALA X 116      31.479  23.214  35.505  0.00  0.00            
ATOM   1897  HB2 ALA X 116      31.959  23.363  37.150  0.00  0.00            
ATOM   1898  HB3 ALA X 116      32.709  24.377  35.923  0.00  0.00            
ATOM   1899  C   ALA X 116      33.984  22.462  34.446  0.00  0.00            
ATOM   1900  O   ALA X 116      33.443  21.905  33.491  0.00  0.00            
ATOM   1901  N   ALA X 117      35.035  23.278  34.262  0.00  0.00            
ATOM   1902  H   ALA X 117      35.192  23.888  35.051  0.00  0.00            
ATOM   1903  CA  ALA X 117      35.653  23.645  32.943  0.00  0.00            
ATOM   1904  HA  ALA X 117      34.868  24.002  32.276  0.00  0.00            
ATOM   1905  CB  ALA X 117      36.704  24.808  33.101  0.00  0.00            
ATOM   1906  HB1 ALA X 117      37.581  24.327  33.533  0.00  0.00            
ATOM   1907  HB2 ALA X 117      37.030  25.265  32.167  0.00  0.00            
ATOM   1908  HB3 ALA X 117      36.207  25.527  33.753  0.00  0.00            
ATOM   1909  C   ALA X 117      36.370  22.446  32.249  0.00  0.00            
ATOM   1910  O   ALA X 117      35.992  22.026  31.168  0.00  0.00            
ATOM   1911  N   VAL X 118      37.351  21.865  32.943  0.00  0.00            
ATOM   1912  H   VAL X 118      37.624  22.319  33.803  0.00  0.00            
ATOM   1913  CA  VAL X 118      37.978  20.541  32.637  0.00  0.00            
ATOM   1914  HA  VAL X 118      38.591  20.679  31.746  0.00  0.00            
ATOM   1915  CB  VAL X 118      38.992  20.122  33.739  0.00  0.00            
ATOM   1916  HB  VAL X 118      39.542  21.036  33.965  0.00  0.00            
ATOM   1917  CG1 VAL X 118      38.202  19.869  35.006  0.00  0.00            
ATOM   1918 HG11 VAL X 118      37.404  20.593  35.167  0.00  0.00            
ATOM   1919 HG12 VAL X 118      37.759  18.881  35.133  0.00  0.00            
ATOM   1920 HG13 VAL X 118      38.901  19.821  35.841  0.00  0.00            
ATOM   1921  CG2 VAL X 118      39.832  18.929  33.415  0.00  0.00            
ATOM   1922 HG21 VAL X 118      39.198  18.045  33.352  0.00  0.00            
ATOM   1923 HG22 VAL X 118      40.320  19.046  32.448  0.00  0.00            
ATOM   1924 HG23 VAL X 118      40.610  18.814  34.170  0.00  0.00            
ATOM   1925  C   VAL X 118      36.979  19.471  32.269  0.00  0.00            
ATOM   1926  O   VAL X 118      37.113  18.867  31.208  0.00  0.00            
ATOM   1927  N   THR X 119      35.836  19.337  32.944  0.00  0.00            
ATOM   1928  H   THR X 119      35.812  19.853  33.812  0.00  0.00            
ATOM   1929  CA  THR X 119      34.751  18.451  32.649  0.00  0.00            
ATOM   1930  HA  THR X 119      35.272  17.493  32.645  0.00  0.00            
ATOM   1931  CB  THR X 119      33.607  18.454  33.641  0.00  0.00            
ATOM   1932  HB  THR X 119      33.159  19.447  33.687  0.00  0.00            
ATOM   1933  CG2 THR X 119      32.452  17.361  33.525  0.00  0.00            
ATOM   1934 HG21 THR X 119      32.122  17.200  32.499  0.00  0.00            
ATOM   1935 HG22 THR X 119      32.772  16.422  33.976  0.00  0.00            
ATOM   1936 HG23 THR X 119      31.642  17.784  34.120  0.00  0.00            
ATOM   1937  OG1 THR X 119      34.181  18.102  34.881  0.00  0.00            
ATOM   1938  HG1 THR X 119      33.449  18.130  35.503  0.00  0.00            
ATOM   1939  C   THR X 119      34.122  18.673  31.285  0.00  0.00            
ATOM   1940  O   THR X 119      33.610  17.817  30.631  0.00  0.00            
ATOM   1941  N   ARG X 120      34.205  19.936  30.774  0.00  0.00            
ATOM   1942  H   ARG X 120      34.907  20.553  31.157  0.00  0.00            
ATOM   1943  CA  ARG X 120      33.781  20.284  29.409  0.00  0.00            
ATOM   1944  HA  ARG X 120      33.047  19.519  29.156  0.00  0.00            
ATOM   1945  CB  ARG X 120      33.076  21.634  29.341  0.00  0.00            
ATOM   1946  HB2 ARG X 120      33.723  22.470  29.606  0.00  0.00            
ATOM   1947  HB3 ARG X 120      32.770  21.722  28.298  0.00  0.00            
ATOM   1948  CG  ARG X 120      31.821  21.607  30.163  0.00  0.00            
ATOM   1949  HG2 ARG X 120      31.112  20.925  29.692  0.00  0.00            
ATOM   1950  HG3 ARG X 120      31.973  21.436  31.229  0.00  0.00            
ATOM   1951  CD  ARG X 120      31.134  22.992  30.298  0.00  0.00            
ATOM   1952  HD2 ARG X 120      30.789  23.367  29.334  0.00  0.00            
ATOM   1953  HD3 ARG X 120      30.238  22.862  30.905  0.00  0.00            
ATOM   1954  NE  ARG X 120      31.932  24.080  30.998  0.00  0.00            
ATOM   1955  HE  ARG X 120      31.693  24.529  31.871  0.00  0.00            
ATOM   1956  CZ  ARG X 120      32.618  25.008  30.404  0.00  0.00            
ATOM   1957  NH1 ARG X 120      32.836  25.026  29.146  0.00  0.00            
ATOM   1958 HH11 ARG X 120      32.237  24.446  28.576  0.00  0.00            
ATOM   1959 HH12 ARG X 120      33.307  25.825  28.746  0.00  0.00            
ATOM   1960  NH2 ARG X 120      33.191  25.902  31.114  0.00  0.00            
ATOM   1961 HH21 ARG X 120      32.938  26.086  32.074  0.00  0.00            
ATOM   1962 HH22 ARG X 120      33.676  26.563  30.524  0.00  0.00            
ATOM   1963  C   ARG X 120      34.924  20.274  28.324  0.00  0.00            
ATOM   1964  O   ARG X 120      34.756  19.870  27.140  0.00  0.00            
ATOM   1965  N   TRP X 121      36.101  20.734  28.718  0.00  0.00            
ATOM   1966  H   TRP X 121      36.164  21.133  29.644  0.00  0.00            
ATOM   1967  CA  TRP X 121      37.257  20.796  27.811  0.00  0.00            
ATOM   1968  HA  TRP X 121      36.875  21.092  26.834  0.00  0.00            
ATOM   1969  CB  TRP X 121      38.281  21.906  28.164  0.00  0.00            
ATOM   1970  HB2 TRP X 121      38.701  21.510  29.089  0.00  0.00            
ATOM   1971  HB3 TRP X 121      39.108  21.924  27.454  0.00  0.00            
ATOM   1972  CG  TRP X 121      37.741  23.209  28.597  0.00  0.00            
ATOM   1973  CD1 TRP X 121      36.530  23.746  28.458  0.00  0.00            
ATOM   1974  HD1 TRP X 121      35.682  23.209  28.061  0.00  0.00            
ATOM   1975  NE1 TRP X 121      36.489  25.065  28.897  0.00  0.00            
ATOM   1976  HE1 TRP X 121      35.618  25.565  28.792  0.00  0.00            
ATOM   1977  CE2 TRP X 121      37.745  25.527  29.237  0.00  0.00            
ATOM   1978  CZ2 TRP X 121      38.248  26.702  29.837  0.00  0.00            
ATOM   1979  HZ2 TRP X 121      37.595  27.528  30.076  0.00  0.00            
ATOM   1980  CH2 TRP X 121      39.666  26.730  30.140  0.00  0.00            
ATOM   1981  HH2 TRP X 121      39.976  27.733  30.394  0.00  0.00            
ATOM   1982  CZ3 TRP X 121      40.451  25.644  29.804  0.00  0.00            
ATOM   1983  HZ3 TRP X 121      41.508  25.630  30.027  0.00  0.00            
ATOM   1984  CE3 TRP X 121      39.890  24.407  29.381  0.00  0.00            
ATOM   1985  HE3 TRP X 121      40.495  23.560  29.094  0.00  0.00            
ATOM   1986  CD2 TRP X 121      38.521  24.365  29.088  0.00  0.00            
ATOM   1987  C   TRP X 121      37.934  19.488  27.616  0.00  0.00            
ATOM   1988  O   TRP X 121      38.419  19.334  26.490  0.00  0.00            
ATOM   1989  N   GLU X 122      37.927  18.465  28.512  0.00  0.00            
ATOM   1990  H   GLU X 122      37.447  18.609  29.389  0.00  0.00            
ATOM   1991  CA  GLU X 122      38.337  17.075  28.190  0.00  0.00            
ATOM   1992  HA  GLU X 122      39.326  17.148  27.738  0.00  0.00            
ATOM   1993  CB  GLU X 122      38.518  16.319  29.536  0.00  0.00            
ATOM   1994  HB2 GLU X 122      39.310  15.574  29.472  0.00  0.00            
ATOM   1995  HB3 GLU X 122      38.969  16.998  30.260  0.00  0.00            
ATOM   1996  CG  GLU X 122      37.169  15.633  30.074  0.00  0.00            
ATOM   1997  HG2 GLU X 122      36.381  16.385  30.026  0.00  0.00            
ATOM   1998  HG3 GLU X 122      37.007  14.806  29.383  0.00  0.00            
ATOM   1999  CD  GLU X 122      37.239  14.994  31.484  0.00  0.00            
ATOM   2000  OE1 GLU X 122      36.210  14.969  32.207  0.00  0.00            
ATOM   2001  OE2 GLU X 122      38.299  14.472  31.864  0.00  0.00            
ATOM   2002  C   GLU X 122      37.362  16.421  27.194  0.00  0.00            
ATOM   2003  O   GLU X 122      37.703  15.606  26.323  0.00  0.00            
ATOM   2004  N   LYS X 123      36.070  16.792  27.316  0.00  0.00            
ATOM   2005  H   LYS X 123      35.763  17.451  28.018  0.00  0.00            
ATOM   2006  CA  LYS X 123      35.051  16.267  26.356  0.00  0.00            
ATOM   2007  HA  LYS X 123      35.087  15.177  26.328  0.00  0.00            
ATOM   2008  CB  LYS X 123      33.691  16.491  26.974  0.00  0.00            
ATOM   2009  HB2 LYS X 123      33.788  16.648  28.048  0.00  0.00            
ATOM   2010  HB3 LYS X 123      33.192  17.415  26.682  0.00  0.00            
ATOM   2011  CG  LYS X 123      32.703  15.372  26.720  0.00  0.00            
ATOM   2012  HG2 LYS X 123      33.059  14.518  27.297  0.00  0.00            
ATOM   2013  HG3 LYS X 123      31.766  15.719  27.157  0.00  0.00            
ATOM   2014  CD  LYS X 123      32.485  14.998  25.262  0.00  0.00            
ATOM   2015  HD2 LYS X 123      32.478  15.898  24.648  0.00  0.00            
ATOM   2016  HD3 LYS X 123      33.251  14.270  24.993  0.00  0.00            
ATOM   2017  CE  LYS X 123      31.140  14.315  25.175  0.00  0.00            
ATOM   2018  HE2 LYS X 123      31.251  13.304  25.565  0.00  0.00            
ATOM   2019  HE3 LYS X 123      30.463  14.879  25.817  0.00  0.00            
ATOM   2020  NZ  LYS X 123      30.540  14.339  23.827  0.00  0.00            
ATOM   2021  HZ1 LYS X 123      30.123  15.253  23.725  0.00  0.00            
ATOM   2022  HZ2 LYS X 123      31.252  14.209  23.122  0.00  0.00            
ATOM   2023  HZ3 LYS X 123      29.808  13.667  23.647  0.00  0.00            
ATOM   2024  C   LYS X 123      35.127  16.916  24.955  0.00  0.00            
ATOM   2025  O   LYS X 123      35.023  16.183  24.013  0.00  0.00            
ATOM   2026  N   ALA X 124      35.561  18.159  24.836  0.00  0.00            
ATOM   2027  H   ALA X 124      35.939  18.577  25.674  0.00  0.00            
ATOM   2028  CA  ALA X 124      36.003  18.818  23.631  0.00  0.00            
ATOM   2029  HA  ALA X 124      35.128  18.799  22.981  0.00  0.00            
ATOM   2030  CB  ALA X 124      36.314  20.327  23.887  0.00  0.00            
ATOM   2031  HB1 ALA X 124      36.533  20.926  23.002  0.00  0.00            
ATOM   2032  HB2 ALA X 124      35.332  20.731  24.131  0.00  0.00            
ATOM   2033  HB3 ALA X 124      37.102  20.461  24.629  0.00  0.00            
ATOM   2034  C   ALA X 124      37.157  18.109  22.894  0.00  0.00            
ATOM   2035  O   ALA X 124      37.924  17.348  23.492  0.00  0.00            
ATOM   2036  N   ASP X 125      37.324  18.394  21.589  0.00  0.00            
ATOM   2037  H   ASP X 125      36.652  18.958  21.089  0.00  0.00            
ATOM   2038  CA  ASP X 125      38.603  18.159  20.932  0.00  0.00            
ATOM   2039  HA  ASP X 125      39.119  17.281  21.319  0.00  0.00            
ATOM   2040  CB  ASP X 125      38.338  17.836  19.492  0.00  0.00            
ATOM   2041  HB2 ASP X 125      38.009  18.756  19.010  0.00  0.00            
ATOM   2042  HB3 ASP X 125      39.251  17.591  18.949  0.00  0.00            
ATOM   2043  CG  ASP X 125      37.389  16.668  19.165  0.00  0.00            
ATOM   2044  OD1 ASP X 125      37.834  15.537  18.929  0.00  0.00            
ATOM   2045  OD2 ASP X 125      36.206  16.880  19.190  0.00  0.00            
ATOM   2046  C   ASP X 125      39.466  19.366  21.109  0.00  0.00            
ATOM   2047  O   ASP X 125      40.691  19.267  21.258  0.00  0.00            
ATOM   2048  N   GLU X 126      38.924  20.564  21.102  0.00  0.00            
ATOM   2049  H   GLU X 126      37.942  20.679  20.898  0.00  0.00            
ATOM   2050  CA  GLU X 126      39.656  21.821  21.313  0.00  0.00            
ATOM   2051  HA  GLU X 126      40.507  21.679  21.980  0.00  0.00            
ATOM   2052  CB  GLU X 126      40.228  22.320  19.997  0.00  0.00            
ATOM   2053  HB2 GLU X 126      40.879  23.178  20.162  0.00  0.00            
ATOM   2054  HB3 GLU X 126      40.806  21.450  19.683  0.00  0.00            
ATOM   2055  CG  GLU X 126      39.258  22.711  18.840  0.00  0.00            
ATOM   2056  HG2 GLU X 126      38.380  23.201  19.260  0.00  0.00            
ATOM   2057  HG3 GLU X 126      39.730  23.413  18.153  0.00  0.00            
ATOM   2058  CD  GLU X 126      38.789  21.471  18.101  0.00  0.00            
ATOM   2059  OE1 GLU X 126      37.627  21.182  18.005  0.00  0.00            
ATOM   2060  OE2 GLU X 126      39.688  20.860  17.445  0.00  0.00            
ATOM   2061  C   GLU X 126      38.721  22.940  21.866  0.00  0.00            
ATOM   2062  O   GLU X 126      37.476  22.864  21.630  0.00  0.00            
ATOM   2063  N   VAL X 127      39.245  23.947  22.640  0.00  0.00            
ATOM   2064  H   VAL X 127      40.243  24.004  22.782  0.00  0.00            
ATOM   2065  CA  VAL X 127      38.467  25.157  23.142  0.00  0.00            
ATOM   2066  HA  VAL X 127      37.559  25.145  22.540  0.00  0.00            
ATOM   2067  CB  VAL X 127      38.039  24.989  24.585  0.00  0.00            
ATOM   2068  HB  VAL X 127      37.306  25.767  24.795  0.00  0.00            
ATOM   2069  CG1 VAL X 127      37.427  23.584  24.855  0.00  0.00            
ATOM   2070 HG11 VAL X 127      38.174  22.819  24.645  0.00  0.00            
ATOM   2071 HG12 VAL X 127      36.984  23.547  25.851  0.00  0.00            
ATOM   2072 HG13 VAL X 127      36.615  23.366  24.162  0.00  0.00            
ATOM   2073  CG2 VAL X 127      39.197  24.976  25.617  0.00  0.00            
ATOM   2074 HG21 VAL X 127      38.842  24.935  26.647  0.00  0.00            
ATOM   2075 HG22 VAL X 127      39.900  24.165  25.427  0.00  0.00            
ATOM   2076 HG23 VAL X 127      39.702  25.938  25.531  0.00  0.00            
ATOM   2077  C   VAL X 127      39.208  26.489  22.988  0.00  0.00            
ATOM   2078  O   VAL X 127      40.461  26.426  23.028  0.00  0.00            
ATOM   2079  N   VAL X 128      38.576  27.636  22.697  0.00  0.00            
ATOM   2080  H   VAL X 128      37.567  27.599  22.729  0.00  0.00            
ATOM   2081  CA  VAL X 128      39.205  28.985  22.645  0.00  0.00            
ATOM   2082  HA  VAL X 128      40.228  28.872  22.286  0.00  0.00            
ATOM   2083  CB  VAL X 128      38.402  29.935  21.767  0.00  0.00            
ATOM   2084  HB  VAL X 128      37.454  30.155  22.258  0.00  0.00            
ATOM   2085  CG1 VAL X 128      39.159  31.190  21.455  0.00  0.00            
ATOM   2086 HG11 VAL X 128      38.570  31.881  20.852  0.00  0.00            
ATOM   2087 HG12 VAL X 128      39.164  31.740  22.396  0.00  0.00            
ATOM   2088 HG13 VAL X 128      40.170  31.086  21.061  0.00  0.00            
ATOM   2089  CG2 VAL X 128      37.992  29.349  20.337  0.00  0.00            
ATOM   2090 HG21 VAL X 128      38.780  28.867  19.758  0.00  0.00            
ATOM   2091 HG22 VAL X 128      37.351  28.514  20.617  0.00  0.00            
ATOM   2092 HG23 VAL X 128      37.470  30.127  19.781  0.00  0.00            
ATOM   2093  C   VAL X 128      39.202  29.679  24.001  0.00  0.00            
ATOM   2094  O   VAL X 128      38.134  29.934  24.533  0.00  0.00            
ATOM   2095  N   LEU X 129      40.372  29.907  24.639  0.00  0.00            
ATOM   2096  H   LEU X 129      41.210  29.664  24.130  0.00  0.00            
ATOM   2097  CA  LEU X 129      40.460  30.316  26.038  0.00  0.00            
ATOM   2098  HA  LEU X 129      39.838  29.571  26.534  0.00  0.00            
ATOM   2099  CB  LEU X 129      41.909  30.383  26.574  0.00  0.00            
ATOM   2100  HB2 LEU X 129      42.297  29.374  26.713  0.00  0.00            
ATOM   2101  HB3 LEU X 129      42.476  30.863  25.777  0.00  0.00            
ATOM   2102  CG  LEU X 129      42.131  31.029  27.963  0.00  0.00            
ATOM   2103  HG  LEU X 129      41.636  32.000  27.998  0.00  0.00            
ATOM   2104  CD1 LEU X 129      41.687  30.336  29.289  0.00  0.00            
ATOM   2105 HD11 LEU X 129      41.754  29.267  29.085  0.00  0.00            
ATOM   2106 HD12 LEU X 129      42.318  30.654  30.119  0.00  0.00            
ATOM   2107 HD13 LEU X 129      40.619  30.523  29.407  0.00  0.00            
ATOM   2108  CD2 LEU X 129      43.618  31.208  28.092  0.00  0.00            
ATOM   2109 HD21 LEU X 129      43.890  32.055  27.462  0.00  0.00            
ATOM   2110 HD22 LEU X 129      44.030  31.318  29.096  0.00  0.00            
ATOM   2111 HD23 LEU X 129      44.093  30.380  27.566  0.00  0.00            
ATOM   2112  C   LEU X 129      39.860  31.666  26.321  0.00  0.00            
ATOM   2113  O   LEU X 129      39.177  31.818  27.356  0.00  0.00            
ATOM   2114  N   PHE X 130      40.076  32.661  25.532  0.00  0.00            
ATOM   2115  H   PHE X 130      40.625  32.588  24.688  0.00  0.00            
ATOM   2116  CA  PHE X 130      39.427  33.990  25.716  0.00  0.00            
ATOM   2117  HA  PHE X 130      39.822  34.459  26.617  0.00  0.00            
ATOM   2118  CB  PHE X 130      39.917  34.958  24.610  0.00  0.00            
ATOM   2119  HB2 PHE X 130      41.006  34.940  24.553  0.00  0.00            
ATOM   2120  HB3 PHE X 130      39.652  34.635  23.603  0.00  0.00            
ATOM   2121  CG  PHE X 130      39.439  36.412  24.793  0.00  0.00            
ATOM   2122  CD1 PHE X 130      40.005  37.037  25.916  0.00  0.00            
ATOM   2123  HD1 PHE X 130      40.588  36.551  26.684  0.00  0.00            
ATOM   2124  CE1 PHE X 130      39.760  38.422  26.104  0.00  0.00            
ATOM   2125  HE1 PHE X 130      40.250  38.938  26.916  0.00  0.00            
ATOM   2126  CZ  PHE X 130      39.062  39.164  25.131  0.00  0.00            
ATOM   2127  HZ  PHE X 130      38.886  40.221  25.269  0.00  0.00            
ATOM   2128  CE2 PHE X 130      38.536  38.514  23.963  0.00  0.00            
ATOM   2129  HE2 PHE X 130      37.974  39.154  23.299  0.00  0.00            
ATOM   2130  CD2 PHE X 130      38.681  37.058  23.790  0.00  0.00            
ATOM   2131  HD2 PHE X 130      38.328  36.461  22.962  0.00  0.00            
ATOM   2132  C   PHE X 130      37.907  33.850  25.874  0.00  0.00            
ATOM   2133  O   PHE X 130      37.299  34.386  26.777  0.00  0.00            
ATOM   2134  N   GLU X 131      37.227  33.004  25.018  0.00  0.00            
ATOM   2135  H   GLU X 131      37.746  32.492  24.318  0.00  0.00            
ATOM   2136  CA  GLU X 131      35.752  32.977  24.946  0.00  0.00            
ATOM   2137  HA  GLU X 131      35.336  33.979  25.051  0.00  0.00            
ATOM   2138  CB  GLU X 131      35.311  32.550  23.565  0.00  0.00            
ATOM   2139  HB2 GLU X 131      35.620  31.508  23.483  0.00  0.00            
ATOM   2140  HB3 GLU X 131      34.227  32.439  23.532  0.00  0.00            
ATOM   2141  CG  GLU X 131      35.810  33.404  22.371  0.00  0.00            
ATOM   2142  HG2 GLU X 131      36.899  33.348  22.398  0.00  0.00            
ATOM   2143  HG3 GLU X 131      35.455  33.057  21.401  0.00  0.00            
ATOM   2144  CD  GLU X 131      35.570  34.931  22.477  0.00  0.00            
ATOM   2145  OE1 GLU X 131      36.217  35.611  21.656  0.00  0.00            
ATOM   2146  OE2 GLU X 131      34.712  35.375  23.281  0.00  0.00            
ATOM   2147  C   GLU X 131      35.119  32.110  26.009  0.00  0.00            
ATOM   2148  O   GLU X 131      34.085  32.484  26.520  0.00  0.00            
ATOM   2149  N   GLU X 132      35.752  30.934  26.305  0.00  0.00            
ATOM   2150  H   GLU X 132      36.482  30.631  25.677  0.00  0.00            
ATOM   2151  CA  GLU X 132      35.480  30.100  27.482  0.00  0.00            
ATOM   2152  HA  GLU X 132      34.415  29.875  27.430  0.00  0.00            
ATOM   2153  CB  GLU X 132      36.348  28.848  27.444  0.00  0.00            
ATOM   2154  HB2 GLU X 132      37.381  29.196  27.428  0.00  0.00            
ATOM   2155  HB3 GLU X 132      36.108  28.245  28.320  0.00  0.00            
ATOM   2156  CG  GLU X 132      35.992  27.772  26.397  0.00  0.00            
ATOM   2157  HG2 GLU X 132      36.063  28.356  25.480  0.00  0.00            
ATOM   2158  HG3 GLU X 132      36.736  26.977  26.359  0.00  0.00            
ATOM   2159  CD  GLU X 132      34.634  27.223  26.563  0.00  0.00            
ATOM   2160  OE1 GLU X 132      34.264  26.807  27.714  0.00  0.00            
ATOM   2161  OE2 GLU X 132      33.822  27.304  25.642  0.00  0.00            
ATOM   2162  C   GLU X 132      35.760  30.872  28.843  0.00  0.00            
ATOM   2163  O   GLU X 132      34.893  30.726  29.680  0.00  0.00            
ATOM   2164  N   ALA X 133      36.800  31.716  29.069  0.00  0.00            
ATOM   2165  H   ALA X 133      37.461  31.964  28.346  0.00  0.00            
ATOM   2166  CA  ALA X 133      36.961  32.499  30.258  0.00  0.00            
ATOM   2167  HA  ALA X 133      37.007  31.829  31.116  0.00  0.00            
ATOM   2168  CB  ALA X 133      38.449  33.097  30.131  0.00  0.00            
ATOM   2169  HB1 ALA X 133      38.641  33.934  30.803  0.00  0.00            
ATOM   2170  HB2 ALA X 133      39.104  32.232  30.235  0.00  0.00            
ATOM   2171  HB3 ALA X 133      38.458  33.535  29.132  0.00  0.00            
ATOM   2172  C   ALA X 133      35.863  33.591  30.494  0.00  0.00            
ATOM   2173  O   ALA X 133      35.416  33.773  31.629  0.00  0.00            
ATOM   2174  N   LYS X 134      35.433  34.240  29.388  0.00  0.00            
ATOM   2175  H   LYS X 134      35.830  33.994  28.492  0.00  0.00            
ATOM   2176  CA  LYS X 134      34.436  35.295  29.383  0.00  0.00            
ATOM   2177  HA  LYS X 134      34.692  36.095  30.078  0.00  0.00            
ATOM   2178  CB  LYS X 134      34.376  36.092  28.022  0.00  0.00            
ATOM   2179  HB2 LYS X 134      34.149  35.442  27.178  0.00  0.00            
ATOM   2180  HB3 LYS X 134      33.497  36.733  28.083  0.00  0.00            
ATOM   2181  CG  LYS X 134      35.592  36.983  27.754  0.00  0.00            
ATOM   2182  HG2 LYS X 134      35.379  37.968  28.170  0.00  0.00            
ATOM   2183  HG3 LYS X 134      36.474  36.500  28.175  0.00  0.00            
ATOM   2184  CD  LYS X 134      35.831  37.226  26.287  0.00  0.00            
ATOM   2185  HD2 LYS X 134      36.796  37.730  26.247  0.00  0.00            
ATOM   2186  HD3 LYS X 134      35.897  36.258  25.791  0.00  0.00            
ATOM   2187  CE  LYS X 134      34.691  38.018  25.667  0.00  0.00            
ATOM   2188  HE2 LYS X 134      33.847  37.430  26.027  0.00  0.00            
ATOM   2189  HE3 LYS X 134      34.512  39.035  26.017  0.00  0.00            
ATOM   2190  NZ  LYS X 134      34.721  37.943  24.173  0.00  0.00            
ATOM   2191  HZ1 LYS X 134      33.793  38.135  23.824  0.00  0.00            
ATOM   2192  HZ2 LYS X 134      35.114  38.737  23.687  0.00  0.00            
ATOM   2193  HZ3 LYS X 134      35.071  37.044  23.874  0.00  0.00            
ATOM   2194  C   LYS X 134      33.017  34.823  29.780  0.00  0.00            
ATOM   2195  O   LYS X 134      32.136  35.536  30.295  0.00  0.00            
ATOM   2196  N   GLU X 135      32.777  33.544  29.525  0.00  0.00            
ATOM   2197  H   GLU X 135      33.562  33.012  29.177  0.00  0.00            
ATOM   2198  CA  GLU X 135      31.524  32.914  30.011  0.00  0.00            
ATOM   2199  HA  GLU X 135      30.758  33.687  29.952  0.00  0.00            
ATOM   2200  CB  GLU X 135      30.907  31.869  29.024  0.00  0.00            
ATOM   2201  HB2 GLU X 135      31.202  32.044  27.989  0.00  0.00            
ATOM   2202  HB3 GLU X 135      31.267  30.850  29.169  0.00  0.00            
ATOM   2203  CG  GLU X 135      29.363  31.857  29.048  0.00  0.00            
ATOM   2204  HG2 GLU X 135      29.038  31.980  30.081  0.00  0.00            
ATOM   2205  HG3 GLU X 135      28.980  32.722  28.508  0.00  0.00            
ATOM   2206  CD  GLU X 135      28.905  30.512  28.598  0.00  0.00            
ATOM   2207  OE1 GLU X 135      29.060  29.508  29.299  0.00  0.00            
ATOM   2208  OE2 GLU X 135      28.475  30.379  27.411  0.00  0.00            
ATOM   2209  C   GLU X 135      31.563  32.594  31.523  0.00  0.00            
ATOM   2210  O   GLU X 135      30.644  32.861  32.221  0.00  0.00            
ATOM   2211  N   ILE X 136      32.693  32.007  31.972  0.00  0.00            
ATOM   2212  H   ILE X 136      33.378  31.772  31.269  0.00  0.00            
ATOM   2213  CA  ILE X 136      32.912  31.733  33.399  0.00  0.00            
ATOM   2214  HA  ILE X 136      32.064  31.125  33.716  0.00  0.00            
ATOM   2215  CB  ILE X 136      34.196  30.953  33.538  0.00  0.00            
ATOM   2216  HB  ILE X 136      34.925  31.434  32.885  0.00  0.00            
ATOM   2217  CG2 ILE X 136      34.898  31.124  34.860  0.00  0.00            
ATOM   2218 HG21 ILE X 136      35.289  32.141  34.868  0.00  0.00            
ATOM   2219 HG22 ILE X 136      34.125  30.975  35.613  0.00  0.00            
ATOM   2220 HG23 ILE X 136      35.750  30.447  34.919  0.00  0.00            
ATOM   2221  CG1 ILE X 136      34.139  29.413  33.175  0.00  0.00            
ATOM   2222 HG12 ILE X 136      33.573  29.008  34.014  0.00  0.00            
ATOM   2223 HG13 ILE X 136      33.586  29.290  32.244  0.00  0.00            
ATOM   2224  CD1 ILE X 136      35.406  28.632  33.005  0.00  0.00            
ATOM   2225 HD11 ILE X 136      36.190  29.146  32.450  0.00  0.00            
ATOM   2226 HD12 ILE X 136      35.796  28.258  33.952  0.00  0.00            
ATOM   2227 HD13 ILE X 136      35.132  27.761  32.410  0.00  0.00            
ATOM   2228  C   ILE X 136      32.914  32.984  34.315  0.00  0.00            
ATOM   2229  O   ILE X 136      32.152  33.021  35.328  0.00  0.00            
ATOM   2230  N   LEU X 137      33.751  34.014  33.958  0.00  0.00            
ATOM   2231  H   LEU X 137      34.148  33.942  33.032  0.00  0.00            
ATOM   2232  CA  LEU X 137      33.904  35.293  34.714  0.00  0.00            
ATOM   2233  HA  LEU X 137      34.240  35.166  35.743  0.00  0.00            
ATOM   2234  CB  LEU X 137      35.032  36.106  33.937  0.00  0.00            
ATOM   2235  HB2 LEU X 137      34.825  36.191  32.870  0.00  0.00            
ATOM   2236  HB3 LEU X 137      35.091  37.098  34.384  0.00  0.00            
ATOM   2237  CG  LEU X 137      36.454  35.489  34.077  0.00  0.00            
ATOM   2238  HG  LEU X 137      36.425  34.443  33.771  0.00  0.00            
ATOM   2239  CD1 LEU X 137      37.356  36.186  33.113  0.00  0.00            
ATOM   2240 HD11 LEU X 137      37.018  35.903  32.116  0.00  0.00            
ATOM   2241 HD12 LEU X 137      37.364  37.264  33.276  0.00  0.00            
ATOM   2242 HD13 LEU X 137      38.354  35.758  33.213  0.00  0.00            
ATOM   2243  CD2 LEU X 137      37.155  35.572  35.455  0.00  0.00            
ATOM   2244 HD21 LEU X 137      37.186  36.566  35.903  0.00  0.00            
ATOM   2245 HD22 LEU X 137      36.466  35.081  36.142  0.00  0.00            
ATOM   2246 HD23 LEU X 137      38.147  35.122  35.492  0.00  0.00            
ATOM   2247  C   LEU X 137      32.608  36.068  34.836  0.00  0.00            
ATOM   2248  O   LEU X 137      32.361  36.559  35.900  0.00  0.00            
ATOM   2249  N   CYS X 138      31.786  36.040  33.816  0.00  0.00            
ATOM   2250  H   CYS X 138      32.085  35.525  33.000  0.00  0.00            
ATOM   2251  CA  CYS X 138      30.509  36.750  33.807  0.00  0.00            
ATOM   2252  HA  CYS X 138      30.683  37.802  34.034  0.00  0.00            
ATOM   2253  CB  CYS X 138      30.014  36.782  32.389  0.00  0.00            
ATOM   2254  HB2 CYS X 138      30.770  37.365  31.864  0.00  0.00            
ATOM   2255  HB3 CYS X 138      30.074  35.772  31.982  0.00  0.00            
ATOM   2256  SG  CYS X 138      28.370  37.773  32.251  0.00  0.00            
ATOM   2257  HG  CYS X 138      27.936  37.408  31.041  0.00  0.00            
ATOM   2258  C   CYS X 138      29.462  36.120  34.755  0.00  0.00            
ATOM   2259  O   CYS X 138      29.003  36.796  35.681  0.00  0.00            
ATOM   2260  N   ARG X 139      29.303  34.781  34.671  0.00  0.00            
ATOM   2261  H   ARG X 139      29.896  34.239  34.058  0.00  0.00            
ATOM   2262  CA  ARG X 139      28.413  34.053  35.595  0.00  0.00            
ATOM   2263  HA  ARG X 139      27.417  34.491  35.659  0.00  0.00            
ATOM   2264  CB  ARG X 139      28.456  32.634  35.283  0.00  0.00            
ATOM   2265  HB2 ARG X 139      28.220  32.584  34.220  0.00  0.00            
ATOM   2266  HB3 ARG X 139      29.460  32.238  35.436  0.00  0.00            
ATOM   2267  CG  ARG X 139      27.438  31.810  36.063  0.00  0.00            
ATOM   2268  HG2 ARG X 139      27.870  31.771  37.063  0.00  0.00            
ATOM   2269  HG3 ARG X 139      26.459  32.287  36.102  0.00  0.00            
ATOM   2270  CD  ARG X 139      27.356  30.385  35.557  0.00  0.00            
ATOM   2271  HD2 ARG X 139      26.836  29.869  36.365  0.00  0.00            
ATOM   2272  HD3 ARG X 139      26.698  30.354  34.689  0.00  0.00            
ATOM   2273  NE  ARG X 139      28.676  29.777  35.226  0.00  0.00            
ATOM   2274  HE  ARG X 139      29.336  29.611  35.972  0.00  0.00            
ATOM   2275  CZ  ARG X 139      29.052  29.429  34.031  0.00  0.00            
ATOM   2276  NH1 ARG X 139      28.215  29.502  32.996  0.00  0.00            
ATOM   2277 HH11 ARG X 139      27.212  29.540  33.110  0.00  0.00            
ATOM   2278 HH12 ARG X 139      28.570  29.243  32.086  0.00  0.00            
ATOM   2279  NH2 ARG X 139      30.214  28.895  33.779  0.00  0.00            
ATOM   2280 HH21 ARG X 139      30.694  28.744  34.655  0.00  0.00            
ATOM   2281 HH22 ARG X 139      30.491  28.664  32.836  0.00  0.00            
ATOM   2282  C   ARG X 139      28.822  34.236  37.049  0.00  0.00            
ATOM   2283  O   ARG X 139      27.920  34.414  37.869  0.00  0.00            
ATOM   2284  N   VAL X 140      30.117  34.027  37.400  0.00  0.00            
ATOM   2285  H   VAL X 140      30.719  33.915  36.597  0.00  0.00            
ATOM   2286  CA  VAL X 140      30.751  34.329  38.692  0.00  0.00            
ATOM   2287  HA  VAL X 140      30.242  33.671  39.396  0.00  0.00            
ATOM   2288  CB  VAL X 140      32.280  34.070  38.643  0.00  0.00            
ATOM   2289  HB  VAL X 140      32.806  34.571  37.831  0.00  0.00            
ATOM   2290  CG1 VAL X 140      32.903  34.513  39.990  0.00  0.00            
ATOM   2291 HG11 VAL X 140      32.887  35.602  39.965  0.00  0.00            
ATOM   2292 HG12 VAL X 140      32.371  34.145  40.867  0.00  0.00            
ATOM   2293 HG13 VAL X 140      33.965  34.272  39.938  0.00  0.00            
ATOM   2294  CG2 VAL X 140      32.492  32.596  38.658  0.00  0.00            
ATOM   2295 HG21 VAL X 140      31.991  32.173  37.787  0.00  0.00            
ATOM   2296 HG22 VAL X 140      33.541  32.304  38.618  0.00  0.00            
ATOM   2297 HG23 VAL X 140      32.212  32.095  39.584  0.00  0.00            
ATOM   2298  C   VAL X 140      30.499  35.751  39.139  0.00  0.00            
ATOM   2299  O   VAL X 140      29.812  35.841  40.203  0.00  0.00            
ATOM   2300  N   ALA X 141      30.968  36.776  38.386  0.00  0.00            
ATOM   2301  H   ALA X 141      31.383  36.637  37.476  0.00  0.00            
ATOM   2302  CA  ALA X 141      30.977  38.221  38.813  0.00  0.00            
ATOM   2303  HA  ALA X 141      31.727  38.305  39.599  0.00  0.00            
ATOM   2304  CB  ALA X 141      31.423  39.008  37.583  0.00  0.00            
ATOM   2305  HB1 ALA X 141      32.454  38.791  37.303  0.00  0.00            
ATOM   2306  HB2 ALA X 141      30.690  38.798  36.804  0.00  0.00            
ATOM   2307  HB3 ALA X 141      31.292  40.073  37.774  0.00  0.00            
ATOM   2308  C   ALA X 141      29.542  38.534  39.202  0.00  0.00            
ATOM   2309  O   ALA X 141      29.330  39.092  40.268  0.00  0.00            
ATOM   2310  N   CYS X 142      28.573  38.219  38.346  0.00  0.00            
ATOM   2311  H   CYS X 142      28.873  37.747  37.505  0.00  0.00            
ATOM   2312  CA  CYS X 142      27.180  38.531  38.660  0.00  0.00            
ATOM   2313  HA  CYS X 142      27.039  39.582  38.911  0.00  0.00            
ATOM   2314  CB  CYS X 142      26.344  38.279  37.405  0.00  0.00            
ATOM   2315  HB2 CYS X 142      26.432  37.210  37.208  0.00  0.00            
ATOM   2316  HB3 CYS X 142      25.381  38.680  37.720  0.00  0.00            
ATOM   2317  SG  CYS X 142      26.871  39.178  35.965  0.00  0.00            
ATOM   2318  HG  CYS X 142      27.426  38.035  35.552  0.00  0.00            
ATOM   2319  C   CYS X 142      26.645  37.699  39.892  0.00  0.00            
ATOM   2320  O   CYS X 142      25.937  38.230  40.680  0.00  0.00            
ATOM   2321  N   TYR X 143      27.022  36.420  39.981  0.00  0.00            
ATOM   2322  H   TYR X 143      27.705  36.047  39.337  0.00  0.00            
ATOM   2323  CA  TYR X 143      26.628  35.482  41.073  0.00  0.00            
ATOM   2324  HA  TYR X 143      25.544  35.411  40.987  0.00  0.00            
ATOM   2325  CB  TYR X 143      27.103  34.029  40.868  0.00  0.00            
ATOM   2326  HB2 TYR X 143      26.528  33.697  40.004  0.00  0.00            
ATOM   2327  HB3 TYR X 143      28.166  33.977  40.633  0.00  0.00            
ATOM   2328  CG  TYR X 143      26.596  33.065  41.958  0.00  0.00            
ATOM   2329  CD1 TYR X 143      25.219  32.757  42.132  0.00  0.00            
ATOM   2330  HD1 TYR X 143      24.523  33.222  41.450  0.00  0.00            
ATOM   2331  CE1 TYR X 143      24.844  31.954  43.223  0.00  0.00            
ATOM   2332  HE1 TYR X 143      23.776  31.943  43.383  0.00  0.00            
ATOM   2333  CZ  TYR X 143      25.815  31.250  44.006  0.00  0.00            
ATOM   2334  OH  TYR X 143      25.323  30.559  45.055  0.00  0.00            
ATOM   2335  HH  TYR X 143      24.367  30.543  44.968  0.00  0.00            
ATOM   2336  CE2 TYR X 143      27.161  31.462  43.787  0.00  0.00            
ATOM   2337  HE2 TYR X 143      27.880  31.017  44.459  0.00  0.00            
ATOM   2338  CD2 TYR X 143      27.522  32.415  42.800  0.00  0.00            
ATOM   2339  HD2 TYR X 143      28.582  32.614  42.735  0.00  0.00            
ATOM   2340  C   TYR X 143      27.052  36.066  42.419  0.00  0.00            
ATOM   2341  O   TYR X 143      26.242  36.177  43.320  0.00  0.00            
ATOM   2342  N   TRP X 144      28.332  36.447  42.514  0.00  0.00            
ATOM   2343  H   TRP X 144      28.989  36.198  41.789  0.00  0.00            
ATOM   2344  CA  TRP X 144      29.040  37.096  43.611  0.00  0.00            
ATOM   2345  HA  TRP X 144      28.876  36.425  44.454  0.00  0.00            
ATOM   2346  CB  TRP X 144      30.560  37.113  43.210  0.00  0.00            
ATOM   2347  HB2 TRP X 144      30.887  36.074  43.180  0.00  0.00            
ATOM   2348  HB3 TRP X 144      30.583  37.526  42.202  0.00  0.00            
ATOM   2349  CG  TRP X 144      31.338  37.855  44.194  0.00  0.00            
ATOM   2350  CD1 TRP X 144      31.743  37.447  45.411  0.00  0.00            
ATOM   2351  HD1 TRP X 144      31.516  36.497  45.874  0.00  0.00            
ATOM   2352  NE1 TRP X 144      32.239  38.531  46.055  0.00  0.00            
ATOM   2353  HE1 TRP X 144      32.435  38.483  47.045  0.00  0.00            
ATOM   2354  CE2 TRP X 144      32.253  39.701  45.325  0.00  0.00            
ATOM   2355  CZ2 TRP X 144      32.600  41.046  45.601  0.00  0.00            
ATOM   2356  HZ2 TRP X 144      32.909  41.319  46.600  0.00  0.00            
ATOM   2357  CH2 TRP X 144      32.634  41.959  44.592  0.00  0.00            
ATOM   2358  HH2 TRP X 144      32.922  42.979  44.800  0.00  0.00            
ATOM   2359  CZ3 TRP X 144      32.082  41.579  43.322  0.00  0.00            
ATOM   2360  HZ3 TRP X 144      31.822  42.341  42.602  0.00  0.00            
ATOM   2361  CE3 TRP X 144      31.665  40.268  43.043  0.00  0.00            
ATOM   2362  HE3 TRP X 144      31.231  40.034  42.082  0.00  0.00            
ATOM   2363  CD2 TRP X 144      31.771  39.245  44.056  0.00  0.00            
ATOM   2364  C   TRP X 144      28.444  38.447  44.062  0.00  0.00            
ATOM   2365  O   TRP X 144      28.004  38.508  45.251  0.00  0.00            
ATOM   2366  N   ALA X 145      28.316  39.462  43.179  0.00  0.00            
ATOM   2367  H   ALA X 145      28.687  39.345  42.247  0.00  0.00            
ATOM   2368  CA  ALA X 145      27.736  40.736  43.453  0.00  0.00            
ATOM   2369  HA  ALA X 145      28.227  41.160  44.329  0.00  0.00            
ATOM   2370  CB  ALA X 145      28.135  41.662  42.253  0.00  0.00            
ATOM   2371  HB1 ALA X 145      27.835  41.244  41.292  0.00  0.00            
ATOM   2372  HB2 ALA X 145      27.736  42.672  42.344  0.00  0.00            
ATOM   2373  HB3 ALA X 145      29.211  41.832  42.277  0.00  0.00            
ATOM   2374  C   ALA X 145      26.292  40.658  43.792  0.00  0.00            
ATOM   2375  O   ALA X 145      25.717  41.612  44.290  0.00  0.00            
ATOM   2376  N   GLY X 146      25.597  39.567  43.527  0.00  0.00            
ATOM   2377  H   GLY X 146      26.093  38.773  43.149  0.00  0.00            
ATOM   2378  CA  GLY X 146      24.142  39.439  43.692  0.00  0.00            
ATOM   2379  HA2 GLY X 146      24.026  38.357  43.753  0.00  0.00            
ATOM   2380  HA3 GLY X 146      23.923  39.708  44.725  0.00  0.00            
ATOM   2381  C   GLY X 146      23.312  39.992  42.541  0.00  0.00            
ATOM   2382  O   GLY X 146      22.109  40.291  42.694  0.00  0.00            
ATOM   2383  N   VAL X 147      23.885  40.203  41.353  0.00  0.00            
ATOM   2384  H   VAL X 147      24.799  39.813  41.171  0.00  0.00            
ATOM   2385  CA  VAL X 147      23.097  40.586  40.087  0.00  0.00            
ATOM   2386  HA  VAL X 147      22.349  41.295  40.445  0.00  0.00            
ATOM   2387  CB  VAL X 147      23.983  41.330  39.125  0.00  0.00            
ATOM   2388  HB  VAL X 147      24.790  40.712  38.732  0.00  0.00            
ATOM   2389  CG1 VAL X 147      23.208  41.742  37.918  0.00  0.00            
ATOM   2390 HG11 VAL X 147      22.278  42.280  38.101  0.00  0.00            
ATOM   2391 HG12 VAL X 147      23.826  42.343  37.251  0.00  0.00            
ATOM   2392 HG13 VAL X 147      22.919  40.837  37.383  0.00  0.00            
ATOM   2393  CG2 VAL X 147      24.397  42.599  39.815  0.00  0.00            
ATOM   2394 HG21 VAL X 147      23.454  43.033  40.149  0.00  0.00            
ATOM   2395 HG22 VAL X 147      25.053  42.428  40.668  0.00  0.00            
ATOM   2396 HG23 VAL X 147      24.857  43.345  39.166  0.00  0.00            
ATOM   2397  C   VAL X 147      22.475  39.333  39.391  0.00  0.00            
ATOM   2398  O   VAL X 147      23.173  38.335  39.091  0.00  0.00            
ATOM   2399  N   PRO X 148      21.117  39.340  39.225  0.00  0.00            
ATOM   2400  CD  PRO X 148      20.228  40.429  39.425  0.00  0.00            
ATOM   2401  HD2 PRO X 148      20.529  41.450  39.190  0.00  0.00            
ATOM   2402  HD3 PRO X 148      19.954  40.402  40.480  0.00  0.00            
ATOM   2403  CG  PRO X 148      19.007  40.138  38.537  0.00  0.00            
ATOM   2404  HG2 PRO X 148      19.253  40.432  37.517  0.00  0.00            
ATOM   2405  HG3 PRO X 148      18.086  40.638  38.838  0.00  0.00            
ATOM   2406  CB  PRO X 148      18.984  38.618  38.534  0.00  0.00            
ATOM   2407  HB2 PRO X 148      18.404  38.320  37.660  0.00  0.00            
ATOM   2408  HB3 PRO X 148      18.550  38.181  39.433  0.00  0.00            
ATOM   2409  CA  PRO X 148      20.488  38.302  38.485  0.00  0.00            
ATOM   2410  HA  PRO X 148      20.633  37.300  38.888  0.00  0.00            
ATOM   2411  C   PRO X 148      20.993  38.218  37.045  0.00  0.00            
ATOM   2412  O   PRO X 148      21.143  39.286  36.399  0.00  0.00            
ATOM   2413  N   LEU X 149      21.230  37.000  36.480  0.00  0.00            
ATOM   2414  H   LEU X 149      21.060  36.219  37.098  0.00  0.00            
ATOM   2415  CA  LEU X 149      21.719  36.816  35.096  0.00  0.00            
ATOM   2416  HA  LEU X 149      21.418  37.699  34.532  0.00  0.00            
ATOM   2417  CB  LEU X 149      23.286  36.925  35.044  0.00  0.00            
ATOM   2418  HB2 LEU X 149      23.469  37.998  35.092  0.00  0.00            
ATOM   2419  HB3 LEU X 149      23.767  36.465  35.907  0.00  0.00            
ATOM   2420  CG  LEU X 149      23.894  36.380  33.729  0.00  0.00            
ATOM   2421  HG  LEU X 149      23.666  35.317  33.661  0.00  0.00            
ATOM   2422  CD1 LEU X 149      23.541  37.309  32.491  0.00  0.00            
ATOM   2423 HD11 LEU X 149      23.825  36.737  31.607  0.00  0.00            
ATOM   2424 HD12 LEU X 149      22.468  37.498  32.466  0.00  0.00            
ATOM   2425 HD13 LEU X 149      24.029  38.280  32.575  0.00  0.00            
ATOM   2426  CD2 LEU X 149      25.443  36.476  33.767  0.00  0.00            
ATOM   2427 HD21 LEU X 149      25.781  35.711  34.467  0.00  0.00            
ATOM   2428 HD22 LEU X 149      25.830  36.267  32.770  0.00  0.00            
ATOM   2429 HD23 LEU X 149      25.878  37.392  34.166  0.00  0.00            
ATOM   2430  C   LEU X 149      21.124  35.585  34.437  0.00  0.00            
ATOM   2431  O   LEU X 149      21.549  34.417  34.698  0.00  0.00            
ATOM   2432  N   LYS X 150      20.323  35.820  33.429  0.00  0.00            
ATOM   2433  H   LYS X 150      19.954  36.752  33.307  0.00  0.00            
ATOM   2434  CA  LYS X 150      19.740  34.839  32.538  0.00  0.00            
ATOM   2435  HA  LYS X 150      19.131  34.212  33.188  0.00  0.00            
ATOM   2436  CB  LYS X 150      18.856  35.657  31.561  0.00  0.00            
ATOM   2437  HB2 LYS X 150      18.223  36.354  32.109  0.00  0.00            
ATOM   2438  HB3 LYS X 150      19.432  36.358  30.957  0.00  0.00            
ATOM   2439  CG  LYS X 150      18.056  34.736  30.560  0.00  0.00            
ATOM   2440  HG2 LYS X 150      17.491  35.346  29.856  0.00  0.00            
ATOM   2441  HG3 LYS X 150      18.707  34.072  29.991  0.00  0.00            
ATOM   2442  CD  LYS X 150      17.010  33.935  31.350  0.00  0.00            
ATOM   2443  HD2 LYS X 150      17.551  33.099  31.793  0.00  0.00            
ATOM   2444  HD3 LYS X 150      16.546  34.466  32.181  0.00  0.00            
ATOM   2445  CE  LYS X 150      15.817  33.352  30.598  0.00  0.00            
ATOM   2446  HE2 LYS X 150      15.342  32.538  31.145  0.00  0.00            
ATOM   2447  HE3 LYS X 150      15.171  34.211  30.418  0.00  0.00            
ATOM   2448  NZ  LYS X 150      16.152  32.744  29.307  0.00  0.00            
ATOM   2449  HZ1 LYS X 150      15.377  32.284  28.851  0.00  0.00            
ATOM   2450  HZ2 LYS X 150      16.517  33.461  28.697  0.00  0.00            
ATOM   2451  HZ3 LYS X 150      16.861  32.027  29.364  0.00  0.00            
ATOM   2452  C   LYS X 150      20.794  34.012  31.771  0.00  0.00            
ATOM   2453  O   LYS X 150      21.682  34.570  31.184  0.00  0.00            
ATOM   2454  N   GLU X 151      20.610  32.651  31.771  0.00  0.00            
ATOM   2455  H   GLU X 151      19.785  32.241  32.186  0.00  0.00            
ATOM   2456  CA  GLU X 151      21.581  31.741  31.188  0.00  0.00            
ATOM   2457  HA  GLU X 151      22.556  31.942  31.630  0.00  0.00            
ATOM   2458  CB  GLU X 151      21.236  30.257  31.576  0.00  0.00            
ATOM   2459  HB2 GLU X 151      22.100  29.608  31.435  0.00  0.00            
ATOM   2460  HB3 GLU X 151      20.807  30.152  32.572  0.00  0.00            
ATOM   2461  CG  GLU X 151      20.167  29.566  30.635  0.00  0.00            
ATOM   2462  HG2 GLU X 151      20.540  29.457  29.617  0.00  0.00            
ATOM   2463  HG3 GLU X 151      19.928  28.582  31.041  0.00  0.00            
ATOM   2464  CD  GLU X 151      18.833  30.416  30.691  0.00  0.00            
ATOM   2465  OE1 GLU X 151      18.517  31.183  29.761  0.00  0.00            
ATOM   2466  OE2 GLU X 151      18.219  30.382  31.764  0.00  0.00            
ATOM   2467  C   GLU X 151      21.864  31.856  29.686  0.00  0.00            
ATOM   2468  O   GLU X 151      23.048  31.788  29.288  0.00  0.00            
ATOM   2469  N   THR X 152      20.900  32.168  28.846  0.00  0.00            
ATOM   2470  H   THR X 152      20.016  32.488  29.217  0.00  0.00            
ATOM   2471  CA  THR X 152      21.064  32.404  27.371  0.00  0.00            
ATOM   2472  HA  THR X 152      21.412  31.549  26.791  0.00  0.00            
ATOM   2473  CB  THR X 152      19.655  32.737  26.764  0.00  0.00            
ATOM   2474  HB  THR X 152      19.118  33.564  27.228  0.00  0.00            
ATOM   2475  CG2 THR X 152      19.549  33.079  25.298  0.00  0.00            
ATOM   2476 HG21 THR X 152      20.135  33.973  25.083  0.00  0.00            
ATOM   2477 HG22 THR X 152      20.119  32.419  24.644  0.00  0.00            
ATOM   2478 HG23 THR X 152      18.491  33.149  25.046  0.00  0.00            
ATOM   2479  OG1 THR X 152      18.859  31.595  27.047  0.00  0.00            
ATOM   2480  HG1 THR X 152      18.971  31.183  27.906  0.00  0.00            
ATOM   2481  C   THR X 152      21.974  33.575  27.055  0.00  0.00            
ATOM   2482  O   THR X 152      22.606  33.486  26.029  0.00  0.00            
ATOM   2483  N   GLU X 153      21.935  34.575  27.914  0.00  0.00            
ATOM   2484  H   GLU X 153      21.551  34.543  28.848  0.00  0.00            
ATOM   2485  CA  GLU X 153      22.590  35.892  27.717  0.00  0.00            
ATOM   2486  HA  GLU X 153      22.669  36.014  26.637  0.00  0.00            
ATOM   2487  CB  GLU X 153      21.805  36.919  28.510  0.00  0.00            
ATOM   2488  HB2 GLU X 153      21.893  36.707  29.575  0.00  0.00            
ATOM   2489  HB3 GLU X 153      22.239  37.897  28.303  0.00  0.00            
ATOM   2490  CG  GLU X 153      20.383  37.096  28.218  0.00  0.00            
ATOM   2491  HG2 GLU X 153      20.131  36.909  27.174  0.00  0.00            
ATOM   2492  HG3 GLU X 153      19.788  36.356  28.754  0.00  0.00            
ATOM   2493  CD  GLU X 153      19.874  38.525  28.588  0.00  0.00            
ATOM   2494  OE1 GLU X 153      19.129  39.114  27.785  0.00  0.00            
ATOM   2495  OE2 GLU X 153      20.051  39.073  29.708  0.00  0.00            
ATOM   2496  C   GLU X 153      24.025  35.954  28.236  0.00  0.00            
ATOM   2497  O   GLU X 153      24.678  36.928  27.877  0.00  0.00            
ATOM   2498  N   VAL X 154      24.529  34.927  28.891  0.00  0.00            
ATOM   2499  H   VAL X 154      23.942  34.117  29.029  0.00  0.00            
ATOM   2500  CA  VAL X 154      25.769  34.928  29.674  0.00  0.00            
ATOM   2501  HA  VAL X 154      25.678  35.801  30.320  0.00  0.00            
ATOM   2502  CB  VAL X 154      26.061  33.549  30.453  0.00  0.00            
ATOM   2503  HB  VAL X 154      26.037  32.716  29.750  0.00  0.00            
ATOM   2504  CG1 VAL X 154      27.306  33.472  31.382  0.00  0.00            
ATOM   2505 HG11 VAL X 154      27.166  34.268  32.113  0.00  0.00            
ATOM   2506 HG12 VAL X 154      27.466  32.435  31.679  0.00  0.00            
ATOM   2507 HG13 VAL X 154      28.246  33.767  30.916  0.00  0.00            
ATOM   2508  CG2 VAL X 154      24.938  33.280  31.521  0.00  0.00            
ATOM   2509 HG21 VAL X 154      24.759  32.205  31.558  0.00  0.00            
ATOM   2510 HG22 VAL X 154      25.225  33.583  32.528  0.00  0.00            
ATOM   2511 HG23 VAL X 154      24.012  33.818  31.320  0.00  0.00            
ATOM   2512  C   VAL X 154      26.980  35.305  28.822  0.00  0.00            
ATOM   2513  O   VAL X 154      27.728  36.236  29.178  0.00  0.00            
ATOM   2514  N   LYS X 155      27.152  34.721  27.612  0.00  0.00            
ATOM   2515  H   LYS X 155      26.563  33.946  27.339  0.00  0.00            
ATOM   2516  CA  LYS X 155      28.315  35.137  26.800  0.00  0.00            
ATOM   2517  HA  LYS X 155      29.213  35.239  27.408  0.00  0.00            
ATOM   2518  CB  LYS X 155      28.469  34.026  25.710  0.00  0.00            
ATOM   2519  HB2 LYS X 155      28.617  32.999  26.045  0.00  0.00            
ATOM   2520  HB3 LYS X 155      27.500  34.038  25.211  0.00  0.00            
ATOM   2521  CG  LYS X 155      29.557  34.253  24.649  0.00  0.00            
ATOM   2522  HG2 LYS X 155      29.495  33.365  24.020  0.00  0.00            
ATOM   2523  HG3 LYS X 155      29.228  35.096  24.041  0.00  0.00            
ATOM   2524  CD  LYS X 155      30.944  34.357  25.242  0.00  0.00            
ATOM   2525  HD2 LYS X 155      31.086  35.335  25.703  0.00  0.00            
ATOM   2526  HD3 LYS X 155      30.973  33.608  26.033  0.00  0.00            
ATOM   2527  CE  LYS X 155      32.091  34.198  24.241  0.00  0.00            
ATOM   2528  HE2 LYS X 155      33.018  34.352  24.793  0.00  0.00            
ATOM   2529  HE3 LYS X 155      32.079  33.180  23.849  0.00  0.00            
ATOM   2530  NZ  LYS X 155      31.969  35.147  23.183  0.00  0.00            
ATOM   2531  HZ1 LYS X 155      32.877  35.262  22.758  0.00  0.00            
ATOM   2532  HZ2 LYS X 155      31.281  34.978  22.463  0.00  0.00            
ATOM   2533  HZ3 LYS X 155      31.841  36.063  23.589  0.00  0.00            
ATOM   2534  C   LYS X 155      28.054  36.541  26.161  0.00  0.00            
ATOM   2535  O   LYS X 155      29.043  37.200  25.968  0.00  0.00            
ATOM   2536  N   GLU X 156      26.814  36.934  25.949  0.00  0.00            
ATOM   2537  H   GLU X 156      26.083  36.334  26.304  0.00  0.00            
ATOM   2538  CA  GLU X 156      26.544  38.246  25.234  0.00  0.00            
ATOM   2539  HA  GLU X 156      27.231  38.441  24.411  0.00  0.00            
ATOM   2540  CB  GLU X 156      25.146  38.250  24.636  0.00  0.00            
ATOM   2541  HB2 GLU X 156      24.520  38.434  25.509  0.00  0.00            
ATOM   2542  HB3 GLU X 156      24.968  39.100  23.977  0.00  0.00            
ATOM   2543  CG  GLU X 156      24.657  36.901  24.007  0.00  0.00            
ATOM   2544  HG2 GLU X 156      25.316  36.588  23.197  0.00  0.00            
ATOM   2545  HG3 GLU X 156      24.664  36.036  24.670  0.00  0.00            
ATOM   2546  CD  GLU X 156      23.147  36.959  23.551  0.00  0.00            
ATOM   2547  OE1 GLU X 156      22.287  37.618  24.148  0.00  0.00            
ATOM   2548  OE2 GLU X 156      22.794  36.367  22.513  0.00  0.00            
ATOM   2549  C   GLU X 156      26.700  39.452  26.117  0.00  0.00            
ATOM   2550  O   GLU X 156      27.240  40.462  25.782  0.00  0.00            
ATOM   2551  N   ARG X 157      26.206  39.307  27.342  0.00  0.00            
ATOM   2552  H   ARG X 157      25.834  38.409  27.618  0.00  0.00            
ATOM   2553  CA  ARG X 157      26.609  40.242  28.411  0.00  0.00            
ATOM   2554  HA  ARG X 157      26.364  41.232  28.026  0.00  0.00            
ATOM   2555  CB  ARG X 157      25.752  39.934  29.697  0.00  0.00            
ATOM   2556  HB2 ARG X 157      25.973  38.893  29.935  0.00  0.00            
ATOM   2557  HB3 ARG X 157      26.024  40.569  30.539  0.00  0.00            
ATOM   2558  CG  ARG X 157      24.190  39.917  29.546  0.00  0.00            
ATOM   2559  HG2 ARG X 157      23.907  39.135  28.841  0.00  0.00            
ATOM   2560  HG3 ARG X 157      23.658  39.695  30.471  0.00  0.00            
ATOM   2561  CD  ARG X 157      23.503  41.173  28.938  0.00  0.00            
ATOM   2562  HD2 ARG X 157      23.733  42.002  29.607  0.00  0.00            
ATOM   2563  HD3 ARG X 157      23.975  41.417  27.987  0.00  0.00            
ATOM   2564  NE  ARG X 157      22.068  41.108  28.763  0.00  0.00            
ATOM   2565  HE  ARG X 157      21.584  40.236  28.924  0.00  0.00            
ATOM   2566  CZ  ARG X 157      21.135  42.050  28.558  0.00  0.00            
ATOM   2567  NH1 ARG X 157      21.489  43.296  28.366  0.00  0.00            
ATOM   2568 HH11 ARG X 157      22.458  43.574  28.303  0.00  0.00            
ATOM   2569 HH12 ARG X 157      20.805  43.956  28.026  0.00  0.00            
ATOM   2570  NH2 ARG X 157      19.896  41.736  28.695  0.00  0.00            
ATOM   2571 HH21 ARG X 157      19.714  40.768  28.916  0.00  0.00            
ATOM   2572 HH22 ARG X 157      19.187  42.413  28.451  0.00  0.00            
ATOM   2573  C   ARG X 157      28.106  40.280  28.849  0.00  0.00            
ATOM   2574  O   ARG X 157      28.621  41.342  29.130  0.00  0.00            
ATOM   2575  N   ALA X 158      28.805  39.152  28.801  0.00  0.00            
ATOM   2576  H   ALA X 158      28.199  38.353  28.685  0.00  0.00            
ATOM   2577  CA  ALA X 158      30.237  39.078  28.917  0.00  0.00            
ATOM   2578  HA  ALA X 158      30.578  39.434  29.889  0.00  0.00            
ATOM   2579  CB  ALA X 158      30.629  37.582  28.851  0.00  0.00            
ATOM   2580  HB1 ALA X 158      31.694  37.541  29.082  0.00  0.00            
ATOM   2581  HB2 ALA X 158      30.117  36.968  29.592  0.00  0.00            
ATOM   2582  HB3 ALA X 158      30.373  37.092  27.912  0.00  0.00            
ATOM   2583  C   ALA X 158      30.910  39.850  27.760  0.00  0.00            
ATOM   2584  O   ALA X 158      31.822  40.628  27.966  0.00  0.00            
ATOM   2585  N   ASP X 159      30.463  39.608  26.505  0.00  0.00            
ATOM   2586  H   ASP X 159      29.655  39.025  26.343  0.00  0.00            
ATOM   2587  CA  ASP X 159      30.922  40.167  25.264  0.00  0.00            
ATOM   2588  HA  ASP X 159      31.979  39.911  25.182  0.00  0.00            
ATOM   2589  CB  ASP X 159      30.364  39.517  24.016  0.00  0.00            
ATOM   2590  HB2 ASP X 159      29.275  39.463  24.047  0.00  0.00            
ATOM   2591  HB3 ASP X 159      30.546  40.086  23.104  0.00  0.00            
ATOM   2592  CG  ASP X 159      31.053  38.177  23.650  0.00  0.00            
ATOM   2593  OD1 ASP X 159      32.024  37.745  24.263  0.00  0.00            
ATOM   2594  OD2 ASP X 159      30.533  37.557  22.687  0.00  0.00            
ATOM   2595  C   ASP X 159      30.746  41.685  25.301  0.00  0.00            
ATOM   2596  O   ASP X 159      31.793  42.356  25.077  0.00  0.00            
ATOM   2597  N   ASP X 160      29.594  42.198  25.737  0.00  0.00            
ATOM   2598  H   ASP X 160      28.955  41.449  25.962  0.00  0.00            
ATOM   2599  CA  ASP X 160      29.233  43.603  26.085  0.00  0.00            
ATOM   2600  HA  ASP X 160      29.450  44.232  25.221  0.00  0.00            
ATOM   2601  CB  ASP X 160      27.705  43.653  26.471  0.00  0.00            
ATOM   2602  HB2 ASP X 160      27.458  42.734  27.003  0.00  0.00            
ATOM   2603  HB3 ASP X 160      27.619  44.507  27.143  0.00  0.00            
ATOM   2604  CG  ASP X 160      26.728  43.727  25.367  0.00  0.00            
ATOM   2605  OD1 ASP X 160      27.001  43.984  24.195  0.00  0.00            
ATOM   2606  OD2 ASP X 160      25.562  43.467  25.643  0.00  0.00            
ATOM   2607  C   ASP X 160      30.116  44.145  27.267  0.00  0.00            
ATOM   2608  O   ASP X 160      30.524  45.234  27.074  0.00  0.00            
ATOM   2609  N   PHE X 161      30.434  43.411  28.340  0.00  0.00            
ATOM   2610  H   PHE X 161      29.979  42.514  28.434  0.00  0.00            
ATOM   2611  CA  PHE X 161      31.467  43.838  29.290  0.00  0.00            
ATOM   2612  HA  PHE X 161      31.277  44.852  29.643  0.00  0.00            
ATOM   2613  CB  PHE X 161      31.418  42.964  30.547  0.00  0.00            
ATOM   2614  HB2 PHE X 161      31.403  41.914  30.254  0.00  0.00            
ATOM   2615  HB3 PHE X 161      32.306  43.290  31.090  0.00  0.00            
ATOM   2616  CG  PHE X 161      30.246  43.185  31.444  0.00  0.00            
ATOM   2617  CD1 PHE X 161      30.077  44.447  32.052  0.00  0.00            
ATOM   2618  HD1 PHE X 161      30.728  45.269  31.796  0.00  0.00            
ATOM   2619  CE1 PHE X 161      29.033  44.599  32.939  0.00  0.00            
ATOM   2620  HE1 PHE X 161      28.926  45.539  33.460  0.00  0.00            
ATOM   2621  CZ  PHE X 161      28.090  43.566  33.305  0.00  0.00            
ATOM   2622  HZ  PHE X 161      27.242  43.785  33.937  0.00  0.00            
ATOM   2623  CE2 PHE X 161      28.310  42.299  32.713  0.00  0.00            
ATOM   2624  HE2 PHE X 161      27.678  41.444  32.906  0.00  0.00            
ATOM   2625  CD2 PHE X 161      29.438  42.128  31.871  0.00  0.00            
ATOM   2626  HD2 PHE X 161      29.759  41.164  31.505  0.00  0.00            
ATOM   2627  C   PHE X 161      32.946  43.859  28.672  0.00  0.00            
ATOM   2628  O   PHE X 161      33.755  44.595  29.243  0.00  0.00            
ATOM   2629  N   ILE X 162      33.138  43.289  27.515  0.00  0.00            
ATOM   2630  H   ILE X 162      32.473  42.680  27.061  0.00  0.00            
ATOM   2631  CA  ILE X 162      34.456  43.395  26.863  0.00  0.00            
ATOM   2632  HA  ILE X 162      35.158  43.784  27.601  0.00  0.00            
ATOM   2633  CB  ILE X 162      34.999  41.983  26.313  0.00  0.00            
ATOM   2634  HB  ILE X 162      34.199  41.520  25.736  0.00  0.00            
ATOM   2635  CG2 ILE X 162      36.311  42.133  25.445  0.00  0.00            
ATOM   2636 HG21 ILE X 162      37.034  42.663  26.065  0.00  0.00            
ATOM   2637 HG22 ILE X 162      36.729  41.143  25.265  0.00  0.00            
ATOM   2638 HG23 ILE X 162      36.165  42.672  24.508  0.00  0.00            
ATOM   2639  CG1 ILE X 162      35.261  41.117  27.649  0.00  0.00            
ATOM   2640 HG12 ILE X 162      34.320  40.855  28.133  0.00  0.00            
ATOM   2641 HG13 ILE X 162      35.759  40.206  27.317  0.00  0.00            
ATOM   2642  CD1 ILE X 162      36.059  41.686  28.821  0.00  0.00            
ATOM   2643 HD11 ILE X 162      36.387  40.835  29.417  0.00  0.00            
ATOM   2644 HD12 ILE X 162      36.965  42.210  28.517  0.00  0.00            
ATOM   2645 HD13 ILE X 162      35.562  42.340  29.539  0.00  0.00            
ATOM   2646  C   ILE X 162      34.444  44.422  25.776  0.00  0.00            
ATOM   2647  O   ILE X 162      35.452  45.086  25.590  0.00  0.00            
ATOM   2648  N   ASP X 163      33.337  44.752  25.081  0.00  0.00            
ATOM   2649  H   ASP X 163      32.505  44.255  25.363  0.00  0.00            
ATOM   2650  CA  ASP X 163      33.224  45.949  24.278  0.00  0.00            
ATOM   2651  HA  ASP X 163      33.942  45.882  23.460  0.00  0.00            
ATOM   2652  CB  ASP X 163      31.752  45.929  23.671  0.00  0.00            
ATOM   2653  HB2 ASP X 163      30.975  45.685  24.395  0.00  0.00            
ATOM   2654  HB3 ASP X 163      31.391  46.855  23.222  0.00  0.00            
ATOM   2655  CG  ASP X 163      31.521  44.794  22.664  0.00  0.00            
ATOM   2656  OD1 ASP X 163      32.421  44.197  22.117  0.00  0.00            
ATOM   2657  OD2 ASP X 163      30.291  44.624  22.357  0.00  0.00            
ATOM   2658  C   ASP X 163      33.363  47.333  25.000  0.00  0.00            
ATOM   2659  O   ASP X 163      33.672  48.310  24.384  0.00  0.00            
ATOM   2660  N   MET X 164      33.113  47.389  26.319  0.00  0.00            
ATOM   2661  H   MET X 164      32.808  46.480  26.636  0.00  0.00            
ATOM   2662  CA  MET X 164      33.521  48.439  27.307  0.00  0.00            
ATOM   2663  HA  MET X 164      33.254  49.374  26.815  0.00  0.00            
ATOM   2664  CB  MET X 164      32.576  48.419  28.516  0.00  0.00            
ATOM   2665  HB2 MET X 164      32.388  47.408  28.878  0.00  0.00            
ATOM   2666  HB3 MET X 164      32.914  49.003  29.372  0.00  0.00            
ATOM   2667  CG  MET X 164      31.268  49.013  28.107  0.00  0.00            
ATOM   2668  HG2 MET X 164      31.484  50.055  27.872  0.00  0.00            
ATOM   2669  HG3 MET X 164      30.909  48.543  27.191  0.00  0.00            
ATOM   2670  SD  MET X 164      30.019  49.009  29.340  0.00  0.00            
ATOM   2671  CE  MET X 164      29.468  47.328  29.559  0.00  0.00            
ATOM   2672  HE1 MET X 164      28.871  47.063  30.432  0.00  0.00            
ATOM   2673  HE2 MET X 164      28.964  47.062  28.630  0.00  0.00            
ATOM   2674  HE3 MET X 164      30.364  46.707  29.562  0.00  0.00            
ATOM   2675  C   MET X 164      35.082  48.425  27.492  0.00  0.00            
ATOM   2676  O   MET X 164      35.618  49.489  27.655  0.00  0.00            
ATOM   2677  N   VAL X 165      35.857  47.367  27.233  0.00  0.00            
ATOM   2678  H   VAL X 165      35.361  46.501  27.075  0.00  0.00            
ATOM   2679  CA  VAL X 165      37.346  47.385  27.290  0.00  0.00            
ATOM   2680  HA  VAL X 165      37.776  48.229  27.829  0.00  0.00            
ATOM   2681  CB  VAL X 165      37.913  46.124  27.878  0.00  0.00            
ATOM   2682  HB  VAL X 165      37.353  45.265  27.510  0.00  0.00            
ATOM   2683  CG1 VAL X 165      39.446  45.950  27.830  0.00  0.00            
ATOM   2684 HG11 VAL X 165      39.772  45.047  28.346  0.00  0.00            
ATOM   2685 HG12 VAL X 165      39.759  45.860  26.790  0.00  0.00            
ATOM   2686 HG13 VAL X 165      39.984  46.738  28.358  0.00  0.00            
ATOM   2687  CG2 VAL X 165      37.546  46.034  29.335  0.00  0.00            
ATOM   2688 HG21 VAL X 165      38.007  46.817  29.938  0.00  0.00            
ATOM   2689 HG22 VAL X 165      36.482  46.225  29.480  0.00  0.00            
ATOM   2690 HG23 VAL X 165      37.734  45.003  29.633  0.00  0.00            
ATOM   2691  C   VAL X 165      38.067  47.601  25.953  0.00  0.00            
ATOM   2692  O   VAL X 165      39.096  48.290  25.982  0.00  0.00            
ATOM   2693  N   ASP X 166      37.562  47.185  24.878  0.00  0.00            
ATOM   2694  H   ASP X 166      36.792  46.537  24.962  0.00  0.00            
ATOM   2695  CA  ASP X 166      38.135  47.239  23.541  0.00  0.00            
ATOM   2696  HA  ASP X 166      39.224  47.209  23.585  0.00  0.00            
ATOM   2697  CB  ASP X 166      37.721  46.047  22.662  0.00  0.00            
ATOM   2698  HB2 ASP X 166      37.973  45.105  23.151  0.00  0.00            
ATOM   2699  HB3 ASP X 166      36.633  45.987  22.631  0.00  0.00            
ATOM   2700  CG  ASP X 166      38.342  46.105  21.254  0.00  0.00            
ATOM   2701  OD1 ASP X 166      39.529  45.948  21.149  0.00  0.00            
ATOM   2702  OD2 ASP X 166      37.615  46.387  20.266  0.00  0.00            
ATOM   2703  C   ASP X 166      37.875  48.573  22.793  0.00  0.00            
ATOM   2704  O   ASP X 166      38.762  49.056  22.041  0.00  0.00            
ATOM   2705  N   ALA X 167      36.821  49.286  23.213  0.00  0.00            
ATOM   2706  H   ALA X 167      36.173  48.866  23.863  0.00  0.00            
ATOM   2707  CA  ALA X 167      36.503  50.546  22.524  0.00  0.00            
ATOM   2708  HA  ALA X 167      36.673  50.595  21.448  0.00  0.00            
ATOM   2709  CB  ALA X 167      35.037  50.955  22.760  0.00  0.00            
ATOM   2710  HB1 ALA X 167      34.723  51.035  23.801  0.00  0.00            
ATOM   2711  HB2 ALA X 167      34.786  51.910  22.297  0.00  0.00            
ATOM   2712  HB3 ALA X 167      34.447  50.187  22.259  0.00  0.00            
ATOM   2713  C   ALA X 167      37.445  51.648  23.055  0.00  0.00            
ATOM   2714  O   ALA X 167      37.490  52.706  22.480  0.00  0.00            
ATOM   2715  N   PHE X 168      38.261  51.498  24.099  0.00  0.00            
ATOM   2716  H   PHE X 168      38.215  50.658  24.656  0.00  0.00            
ATOM   2717  CA  PHE X 168      39.014  52.629  24.722  0.00  0.00            
ATOM   2718  HA  PHE X 168      38.275  53.398  24.948  0.00  0.00            
ATOM   2719  CB  PHE X 168      39.595  52.303  26.113  0.00  0.00            
ATOM   2720  HB2 PHE X 168      39.321  53.046  26.861  0.00  0.00            
ATOM   2721  HB3 PHE X 168      39.110  51.411  26.511  0.00  0.00            
ATOM   2722  CG  PHE X 168      41.040  51.977  26.287  0.00  0.00            
ATOM   2723  CD1 PHE X 168      42.000  53.028  26.126  0.00  0.00            
ATOM   2724  HD1 PHE X 168      41.651  54.044  26.008  0.00  0.00            
ATOM   2725  CE1 PHE X 168      43.395  52.757  26.181  0.00  0.00            
ATOM   2726  HE1 PHE X 168      44.149  53.520  26.055  0.00  0.00            
ATOM   2727  CZ  PHE X 168      43.848  51.440  26.445  0.00  0.00            
ATOM   2728  HZ  PHE X 168      44.925  51.385  26.496  0.00  0.00            
ATOM   2729  CE2 PHE X 168      42.909  50.437  26.714  0.00  0.00            
ATOM   2730  HE2 PHE X 168      43.358  49.511  27.043  0.00  0.00            
ATOM   2731  CD2 PHE X 168      41.496  50.683  26.504  0.00  0.00            
ATOM   2732  HD2 PHE X 168      40.780  49.893  26.674  0.00  0.00            
ATOM   2733  C   PHE X 168      39.964  53.311  23.783  0.00  0.00            
ATOM   2734  O   PHE X 168      40.078  54.536  23.870  0.00  0.00            
ATOM   2735  N   GLY X 169      40.585  52.526  22.926  0.00  0.00            
ATOM   2736  H   GLY X 169      40.420  51.530  22.960  0.00  0.00            
ATOM   2737  CA  GLY X 169      41.519  53.054  21.999  0.00  0.00            
ATOM   2738  HA2 GLY X 169      41.765  54.096  22.204  0.00  0.00            
ATOM   2739  HA3 GLY X 169      42.307  52.314  22.136  0.00  0.00            
ATOM   2740  C   GLY X 169      41.047  52.848  20.484  0.00  0.00            
ATOM   2741  O   GLY X 169      41.847  52.831  19.537  0.00  0.00            
ATOM   2742  N   ALA X 170      39.765  52.604  20.264  0.00  0.00            
ATOM   2743  H   ALA X 170      39.105  52.594  21.029  0.00  0.00            
ATOM   2744  CA  ALA X 170      39.244  52.439  18.858  0.00  0.00            
ATOM   2745  HA  ALA X 170      40.045  52.120  18.191  0.00  0.00            
ATOM   2746  CB  ALA X 170      38.118  51.367  18.911  0.00  0.00            
ATOM   2747  HB1 ALA X 170      37.702  51.040  17.958  0.00  0.00            
ATOM   2748  HB2 ALA X 170      38.572  50.473  19.339  0.00  0.00            
ATOM   2749  HB3 ALA X 170      37.294  51.714  19.534  0.00  0.00            
ATOM   2750  C   ALA X 170      38.655  53.796  18.263  0.00  0.00            
ATOM   2751  O   ALA X 170      38.396  54.652  19.099  0.00  0.00            
ATOM   2752  N   VAL X 171      38.414  53.812  16.975  0.00  0.00            
ATOM   2753  H   VAL X 171      38.755  52.979  16.515  0.00  0.00            
ATOM   2754  CA  VAL X 171      37.644  54.893  16.281  0.00  0.00            
ATOM   2755  HA  VAL X 171      37.024  55.448  16.985  0.00  0.00            
ATOM   2756  CB  VAL X 171      38.546  55.731  15.326  0.00  0.00            
ATOM   2757  HB  VAL X 171      37.768  56.328  14.850  0.00  0.00            
ATOM   2758  CG1 VAL X 171      39.497  56.615  16.149  0.00  0.00            
ATOM   2759 HG11 VAL X 171      39.925  57.337  15.454  0.00  0.00            
ATOM   2760 HG12 VAL X 171      39.108  57.074  17.058  0.00  0.00            
ATOM   2761 HG13 VAL X 171      40.330  56.034  16.545  0.00  0.00            
ATOM   2762  CG2 VAL X 171      39.377  54.983  14.257  0.00  0.00            
ATOM   2763 HG21 VAL X 171      40.407  54.963  14.613  0.00  0.00            
ATOM   2764 HG22 VAL X 171      39.050  53.944  14.219  0.00  0.00            
ATOM   2765 HG23 VAL X 171      39.275  55.466  13.285  0.00  0.00            
ATOM   2766  C   VAL X 171      36.612  54.210  15.343  0.00  0.00            
ATOM   2767  O   VAL X 171      36.803  52.974  15.169  0.00  0.00            
ATOM   2768  N   GLY X 172      35.565  54.932  14.918  0.00  0.00            
ATOM   2769  H   GLY X 172      35.636  55.932  15.044  0.00  0.00            
ATOM   2770  CA  GLY X 172      34.683  54.302  13.957  0.00  0.00            
ATOM   2771  HA2 GLY X 172      33.871  54.981  13.694  0.00  0.00            
ATOM   2772  HA3 GLY X 172      35.287  54.031  13.091  0.00  0.00            
ATOM   2773  C   GLY X 172      33.848  53.021  14.391  0.00  0.00            
ATOM   2774  O   GLY X 172      33.458  52.951  15.577  0.00  0.00            
ATOM   2775  N   PRO X 173      33.669  51.953  13.537  0.00  0.00            
ATOM   2776  CD  PRO X 173      34.124  51.930  12.139  0.00  0.00            
ATOM   2777  HD2 PRO X 173      35.156  51.586  12.069  0.00  0.00            
ATOM   2778  HD3 PRO X 173      34.060  52.893  11.633  0.00  0.00            
ATOM   2779  CG  PRO X 173      33.287  50.880  11.382  0.00  0.00            
ATOM   2780  HG2 PRO X 173      33.831  50.328  10.616  0.00  0.00            
ATOM   2781  HG3 PRO X 173      32.447  51.378  10.897  0.00  0.00            
ATOM   2782  CB  PRO X 173      32.912  49.903  12.434  0.00  0.00            
ATOM   2783  HB2 PRO X 173      33.722  49.203  12.641  0.00  0.00            
ATOM   2784  HB3 PRO X 173      31.927  49.481  12.235  0.00  0.00            
ATOM   2785  CA  PRO X 173      32.785  50.779  13.740  0.00  0.00            
ATOM   2786  HA  PRO X 173      31.802  51.245  13.665  0.00  0.00            
ATOM   2787  C   PRO X 173      33.049  50.051  15.070  0.00  0.00            
ATOM   2788  O   PRO X 173      32.163  49.510  15.660  0.00  0.00            
ATOM   2789  N   ARG X 174      34.343  50.079  15.449  0.00  0.00            
ATOM   2790  H   ARG X 174      34.958  50.571  14.817  0.00  0.00            
ATOM   2791  CA  ARG X 174      34.811  49.204  16.580  0.00  0.00            
ATOM   2792  HA  ARG X 174      34.205  48.300  16.643  0.00  0.00            
ATOM   2793  CB  ARG X 174      36.273  48.806  16.353  0.00  0.00            
ATOM   2794  HB2 ARG X 174      36.349  48.223  15.436  0.00  0.00            
ATOM   2795  HB3 ARG X 174      36.812  49.744  16.220  0.00  0.00            
ATOM   2796  CG  ARG X 174      36.944  48.061  17.478  0.00  0.00            
ATOM   2797  HG2 ARG X 174      36.888  48.773  18.301  0.00  0.00            
ATOM   2798  HG3 ARG X 174      36.499  47.074  17.603  0.00  0.00            
ATOM   2799  CD  ARG X 174      38.445  47.962  17.145  0.00  0.00            
ATOM   2800  HD2 ARG X 174      38.661  47.071  16.556  0.00  0.00            
ATOM   2801  HD3 ARG X 174      38.761  48.776  16.493  0.00  0.00            
ATOM   2802  NE  ARG X 174      39.208  47.871  18.418  0.00  0.00            
ATOM   2803  HE  ARG X 174      38.836  47.270  19.140  0.00  0.00            
ATOM   2804  CZ  ARG X 174      40.343  48.479  18.663  0.00  0.00            
ATOM   2805  NH1 ARG X 174      41.128  48.955  17.750  0.00  0.00            
ATOM   2806 HH11 ARG X 174      40.995  48.722  16.776  0.00  0.00            
ATOM   2807 HH12 ARG X 174      41.976  49.422  18.040  0.00  0.00            
ATOM   2808  NH2 ARG X 174      40.633  48.600  19.904  0.00  0.00            
ATOM   2809 HH21 ARG X 174      40.026  48.232  20.623  0.00  0.00            
ATOM   2810 HH22 ARG X 174      41.461  49.096  20.201  0.00  0.00            
ATOM   2811  C   ARG X 174      34.597  49.912  17.908  0.00  0.00            
ATOM   2812  O   ARG X 174      34.218  49.326  18.906  0.00  0.00            
ATOM   2813  N   HIE X 175      34.556  51.235  17.889  0.00  0.00            
ATOM   2814  H   HIE X 175      34.762  51.727  17.032  0.00  0.00            
ATOM   2815  CA  HIE X 175      34.028  52.113  19.000  0.00  0.00            
ATOM   2816  HA  HIE X 175      34.490  51.715  19.904  0.00  0.00            
ATOM   2817  CB  HIE X 175      34.544  53.502  18.744  0.00  0.00            
ATOM   2818  HB2 HIE X 175      35.617  53.508  18.935  0.00  0.00            
ATOM   2819  HB3 HIE X 175      34.335  53.743  17.701  0.00  0.00            
ATOM   2820  CG  HIE X 175      34.050  54.668  19.608  0.00  0.00            
ATOM   2821  ND1 HIE X 175      32.727  55.204  19.667  0.00  0.00            
ATOM   2822  CE1 HIE X 175      32.733  56.201  20.608  0.00  0.00            
ATOM   2823  HE1 HIE X 175      31.873  56.837  20.759  0.00  0.00            
ATOM   2824  NE2 HIE X 175      34.001  56.476  20.975  0.00  0.00            
ATOM   2825  HE2 HIE X 175      34.181  57.208  21.647  0.00  0.00            
ATOM   2826  CD2 HIE X 175      34.791  55.461  20.440  0.00  0.00            
ATOM   2827  HD2 HIE X 175      35.848  55.243  20.470  0.00  0.00            
ATOM   2828  C   HIE X 175      32.487  52.107  19.073  0.00  0.00            
ATOM   2829  O   HIE X 175      31.853  52.031  20.171  0.00  0.00            
ATOM   2830  N   TRP X 176      31.837  51.843  17.924  0.00  0.00            
ATOM   2831  H   TRP X 176      32.373  51.780  17.070  0.00  0.00            
ATOM   2832  CA  TRP X 176      30.411  51.692  17.801  0.00  0.00            
ATOM   2833  HA  TRP X 176      29.878  52.434  18.395  0.00  0.00            
ATOM   2834  CB  TRP X 176      29.928  51.891  16.329  0.00  0.00            
ATOM   2835  HB2 TRP X 176      30.269  51.131  15.626  0.00  0.00            
ATOM   2836  HB3 TRP X 176      28.839  51.916  16.281  0.00  0.00            
ATOM   2837  CG  TRP X 176      30.290  53.162  15.604  0.00  0.00            
ATOM   2838  CD1 TRP X 176      30.900  54.237  16.180  0.00  0.00            
ATOM   2839  HD1 TRP X 176      30.907  54.195  17.259  0.00  0.00            
ATOM   2840  NE1 TRP X 176      31.127  55.212  15.192  0.00  0.00            
ATOM   2841  HE1 TRP X 176      31.522  56.120  15.388  0.00  0.00            
ATOM   2842  CE2 TRP X 176      30.779  54.793  13.900  0.00  0.00            
ATOM   2843  CZ2 TRP X 176      31.060  55.267  12.611  0.00  0.00            
ATOM   2844  HZ2 TRP X 176      31.423  56.285  12.607  0.00  0.00            
ATOM   2845  CH2 TRP X 176      30.787  54.475  11.442  0.00  0.00            
ATOM   2846  HH2 TRP X 176      30.990  54.894  10.468  0.00  0.00            
ATOM   2847  CZ3 TRP X 176      30.094  53.234  11.652  0.00  0.00            
ATOM   2848  HZ3 TRP X 176      29.846  52.690  10.752  0.00  0.00            
ATOM   2849  CE3 TRP X 176      29.790  52.780  12.967  0.00  0.00            
ATOM   2850  HE3 TRP X 176      29.392  51.783  13.083  0.00  0.00            
ATOM   2851  CD2 TRP X 176      30.239  53.455  14.114  0.00  0.00            
ATOM   2852  C   TRP X 176      29.853  50.390  18.413  0.00  0.00            
ATOM   2853  O   TRP X 176      28.641  50.308  18.722  0.00  0.00            
ATOM   2854  N   LYS X 177      30.783  49.397  18.708  0.00  0.00            
ATOM   2855  H   LYS X 177      31.761  49.559  18.511  0.00  0.00            
ATOM   2856  CA  LYS X 177      30.478  48.202  19.511  0.00  0.00            
ATOM   2857  HA  LYS X 177      29.459  47.968  19.202  0.00  0.00            
ATOM   2858  CB  LYS X 177      31.273  47.007  19.125  0.00  0.00            
ATOM   2859  HB2 LYS X 177      32.308  47.328  19.248  0.00  0.00            
ATOM   2860  HB3 LYS X 177      31.103  46.148  19.774  0.00  0.00            
ATOM   2861  CG  LYS X 177      31.080  46.554  17.729  0.00  0.00            
ATOM   2862  HG2 LYS X 177      30.106  46.786  17.298  0.00  0.00            
ATOM   2863  HG3 LYS X 177      31.867  47.046  17.156  0.00  0.00            
ATOM   2864  CD  LYS X 177      31.309  45.102  17.533  0.00  0.00            
ATOM   2865  HD2 LYS X 177      30.706  44.566  18.265  0.00  0.00            
ATOM   2866  HD3 LYS X 177      30.847  44.768  16.604  0.00  0.00            
ATOM   2867  CE  LYS X 177      32.731  44.668  17.688  0.00  0.00            
ATOM   2868  HE2 LYS X 177      33.164  44.786  16.694  0.00  0.00            
ATOM   2869  HE3 LYS X 177      33.077  45.285  18.516  0.00  0.00            
ATOM   2870  NZ  LYS X 177      32.843  43.172  17.919  0.00  0.00            
ATOM   2871  HZ1 LYS X 177      32.231  42.988  18.701  0.00  0.00            
ATOM   2872  HZ2 LYS X 177      32.643  42.705  17.045  0.00  0.00            
ATOM   2873  HZ3 LYS X 177      33.771  42.938  18.241  0.00  0.00            
ATOM   2874  C   LYS X 177      30.439  48.476  21.096  0.00  0.00            
ATOM   2875  O   LYS X 177      29.506  48.172  21.775  0.00  0.00            
ATOM   2876  N   GLY X 178      31.292  49.386  21.557  0.00  0.00            
ATOM   2877  H   GLY X 178      31.807  49.840  20.816  0.00  0.00            
ATOM   2878  CA  GLY X 178      31.344  49.781  22.989  0.00  0.00            
ATOM   2879  HA2 GLY X 178      31.267  48.902  23.630  0.00  0.00            
ATOM   2880  HA3 GLY X 178      32.239  50.340  23.261  0.00  0.00            
ATOM   2881  C   GLY X 178      30.159  50.711  23.358  0.00  0.00            
ATOM   2882  O   GLY X 178      29.412  50.462  24.309  0.00  0.00            
ATOM   2883  N   ARG X 179      29.914  51.629  22.411  0.00  0.00            
ATOM   2884  H   ARG X 179      30.557  51.701  21.635  0.00  0.00            
ATOM   2885  CA  ARG X 179      28.774  52.608  22.354  0.00  0.00            
ATOM   2886  HA  ARG X 179      28.897  53.339  23.153  0.00  0.00            
ATOM   2887  CB  ARG X 179      29.103  53.497  21.159  0.00  0.00            
ATOM   2888  HB2 ARG X 179      30.182  53.651  21.138  0.00  0.00            
ATOM   2889  HB3 ARG X 179      28.840  52.889  20.294  0.00  0.00            
ATOM   2890  CG  ARG X 179      28.338  54.817  21.031  0.00  0.00            
ATOM   2891  HG2 ARG X 179      27.266  54.618  21.061  0.00  0.00            
ATOM   2892  HG3 ARG X 179      28.674  55.449  21.853  0.00  0.00            
ATOM   2893  CD  ARG X 179      28.621  55.488  19.663  0.00  0.00            
ATOM   2894  HD2 ARG X 179      28.396  56.549  19.772  0.00  0.00            
ATOM   2895  HD3 ARG X 179      29.665  55.507  19.353  0.00  0.00            
ATOM   2896  NE  ARG X 179      27.838  54.933  18.521  0.00  0.00            
ATOM   2897  HE  ARG X 179      27.126  54.255  18.751  0.00  0.00            
ATOM   2898  CZ  ARG X 179      27.848  55.262  17.268  0.00  0.00            
ATOM   2899  NH1 ARG X 179      28.497  56.336  16.927  0.00  0.00            
ATOM   2900 HH11 ARG X 179      28.936  57.001  17.547  0.00  0.00            
ATOM   2901 HH12 ARG X 179      28.432  56.621  15.960  0.00  0.00            
ATOM   2902  NH2 ARG X 179      27.119  54.647  16.406  0.00  0.00            
ATOM   2903 HH21 ARG X 179      26.757  53.775  16.767  0.00  0.00            
ATOM   2904 HH22 ARG X 179      27.378  54.620  15.430  0.00  0.00            
ATOM   2905  C   ARG X 179      27.398  51.974  22.377  0.00  0.00            
ATOM   2906  O   ARG X 179      26.413  52.638  22.584  0.00  0.00            
ATOM   2907  N   ARG X 180      27.312  50.646  22.021  0.00  0.00            
ATOM   2908  H   ARG X 180      28.218  50.249  21.817  0.00  0.00            
ATOM   2909  CA  ARG X 180      26.121  49.805  21.973  0.00  0.00            
ATOM   2910  HA  ARG X 180      25.308  50.529  22.016  0.00  0.00            
ATOM   2911  CB  ARG X 180      26.118  48.887  20.741  0.00  0.00            
ATOM   2912  HB2 ARG X 180      26.376  49.416  19.824  0.00  0.00            
ATOM   2913  HB3 ARG X 180      26.991  48.235  20.719  0.00  0.00            
ATOM   2914  CG  ARG X 180      24.809  48.053  20.621  0.00  0.00            
ATOM   2915  HG2 ARG X 180      24.544  47.508  21.527  0.00  0.00            
ATOM   2916  HG3 ARG X 180      24.010  48.791  20.544  0.00  0.00            
ATOM   2917  CD  ARG X 180      24.794  47.164  19.386  0.00  0.00            
ATOM   2918  HD2 ARG X 180      24.900  47.845  18.542  0.00  0.00            
ATOM   2919  HD3 ARG X 180      25.648  46.487  19.394  0.00  0.00            
ATOM   2920  NE  ARG X 180      23.524  46.495  19.237  0.00  0.00            
ATOM   2921  HE  ARG X 180      22.719  46.956  18.839  0.00  0.00            
ATOM   2922  CZ  ARG X 180      23.132  45.286  19.624  0.00  0.00            
ATOM   2923  NH1 ARG X 180      23.864  44.449  20.277  0.00  0.00            
ATOM   2924 HH11 ARG X 180      24.678  44.670  20.832  0.00  0.00            
ATOM   2925 HH12 ARG X 180      23.355  43.642  20.608  0.00  0.00            
ATOM   2926  NH2 ARG X 180      21.895  44.988  19.428  0.00  0.00            
ATOM   2927 HH21 ARG X 180      21.441  45.485  18.675  0.00  0.00            
ATOM   2928 HH22 ARG X 180      21.618  44.030  19.591  0.00  0.00            
ATOM   2929  C   ARG X 180      26.034  49.031  23.275  0.00  0.00            
ATOM   2930  O   ARG X 180      25.082  49.225  23.962  0.00  0.00            
ATOM   2931  N   ALA X 181      27.092  48.303  23.612  0.00  0.00            
ATOM   2932  H   ALA X 181      27.934  48.286  23.056  0.00  0.00            
ATOM   2933  CA  ALA X 181      27.260  47.633  24.881  0.00  0.00            
ATOM   2934  HA  ALA X 181      26.578  46.799  25.042  0.00  0.00            
ATOM   2935  CB  ALA X 181      28.623  47.005  24.930  0.00  0.00            
ATOM   2936  HB1 ALA X 181      28.733  46.420  25.844  0.00  0.00            
ATOM   2937  HB2 ALA X 181      28.666  46.370  24.045  0.00  0.00            
ATOM   2938  HB3 ALA X 181      29.384  47.785  24.958  0.00  0.00            
ATOM   2939  C   ALA X 181      27.026  48.470  26.140  0.00  0.00            
ATOM   2940  O   ALA X 181      26.360  48.014  27.099  0.00  0.00            
ATOM   2941  N   ARG X 182      27.591  49.696  26.230  0.00  0.00            
ATOM   2942  H   ARG X 182      28.081  50.021  25.409  0.00  0.00            
ATOM   2943  CA  ARG X 182      27.434  50.576  27.435  0.00  0.00            
ATOM   2944  HA  ARG X 182      27.729  49.979  28.299  0.00  0.00            
ATOM   2945  CB  ARG X 182      28.498  51.685  27.507  0.00  0.00            
ATOM   2946  HB2 ARG X 182      29.503  51.287  27.647  0.00  0.00            
ATOM   2947  HB3 ARG X 182      28.513  52.180  26.536  0.00  0.00            
ATOM   2948  CG  ARG X 182      28.222  52.711  28.591  0.00  0.00            
ATOM   2949  HG2 ARG X 182      27.450  53.421  28.293  0.00  0.00            
ATOM   2950  HG3 ARG X 182      27.824  52.193  29.463  0.00  0.00            
ATOM   2951  CD  ARG X 182      29.274  53.745  28.873  0.00  0.00            
ATOM   2952  HD2 ARG X 182      29.423  54.230  27.908  0.00  0.00            
ATOM   2953  HD3 ARG X 182      28.901  54.409  29.653  0.00  0.00            
ATOM   2954  NE  ARG X 182      30.522  53.191  29.510  0.00  0.00            
ATOM   2955  HE  ARG X 182      31.338  53.267  28.920  0.00  0.00            
ATOM   2956  CZ  ARG X 182      30.561  52.646  30.733  0.00  0.00            
ATOM   2957  NH1 ARG X 182      29.555  52.677  31.574  0.00  0.00            
ATOM   2958 HH11 ARG X 182      28.656  52.988  31.232  0.00  0.00            
ATOM   2959 HH12 ARG X 182      29.721  52.287  32.491  0.00  0.00            
ATOM   2960  NH2 ARG X 182      31.627  52.053  31.086  0.00  0.00            
ATOM   2961 HH21 ARG X 182      32.407  51.941  30.455  0.00  0.00            
ATOM   2962 HH22 ARG X 182      31.814  51.575  31.956  0.00  0.00            
ATOM   2963  C   ARG X 182      25.957  50.928  27.842  0.00  0.00            
ATOM   2964  O   ARG X 182      25.558  50.539  28.930  0.00  0.00            
ATOM   2965  N   PRO X 183      25.109  51.341  26.863  0.00  0.00            
ATOM   2966  CD  PRO X 183      25.507  52.045  25.642  0.00  0.00            
ATOM   2967  HD2 PRO X 183      25.640  51.326  24.834  0.00  0.00            
ATOM   2968  HD3 PRO X 183      26.361  52.704  25.798  0.00  0.00            
ATOM   2969  CG  PRO X 183      24.290  52.818  25.272  0.00  0.00            
ATOM   2970  HG2 PRO X 183      24.125  52.877  24.196  0.00  0.00            
ATOM   2971  HG3 PRO X 183      24.258  53.793  25.757  0.00  0.00            
ATOM   2972  CB  PRO X 183      23.193  51.949  25.844  0.00  0.00            
ATOM   2973  HB2 PRO X 183      22.876  51.137  25.189  0.00  0.00            
ATOM   2974  HB3 PRO X 183      22.338  52.577  26.093  0.00  0.00            
ATOM   2975  CA  PRO X 183      23.748  51.318  27.113  0.00  0.00            
ATOM   2976  HA  PRO X 183      23.455  52.086  27.829  0.00  0.00            
ATOM   2977  C   PRO X 183      23.115  49.935  27.282  0.00  0.00            
ATOM   2978  O   PRO X 183      22.197  49.934  28.113  0.00  0.00            
ATOM   2979  N   ARG X 184      23.347  48.910  26.521  0.00  0.00            
ATOM   2980  H   ARG X 184      24.084  48.973  25.833  0.00  0.00            
ATOM   2981  CA  ARG X 184      22.676  47.625  26.902  0.00  0.00            
ATOM   2982  HA  ARG X 184      21.589  47.656  26.979  0.00  0.00            
ATOM   2983  CB  ARG X 184      23.205  46.499  25.969  0.00  0.00            
ATOM   2984  HB2 ARG X 184      24.172  46.812  25.574  0.00  0.00            
ATOM   2985  HB3 ARG X 184      23.330  45.560  26.508  0.00  0.00            
ATOM   2986  CG  ARG X 184      22.141  46.130  24.880  0.00  0.00            
ATOM   2987  HG2 ARG X 184      21.342  45.646  25.443  0.00  0.00            
ATOM   2988  HG3 ARG X 184      21.594  46.929  24.379  0.00  0.00            
ATOM   2989  CD  ARG X 184      22.837  45.313  23.730  0.00  0.00            
ATOM   2990  HD2 ARG X 184      22.149  45.041  22.929  0.00  0.00            
ATOM   2991  HD3 ARG X 184      23.673  45.919  23.382  0.00  0.00            
ATOM   2992  NE  ARG X 184      23.282  44.051  24.362  0.00  0.00            
ATOM   2993  HE  ARG X 184      24.237  44.132  24.679  0.00  0.00            
ATOM   2994  CZ  ARG X 184      22.628  42.982  24.603  0.00  0.00            
ATOM   2995  NH1 ARG X 184      21.341  42.920  24.469  0.00  0.00            
ATOM   2996 HH11 ARG X 184      20.887  43.520  23.795  0.00  0.00            
ATOM   2997 HH12 ARG X 184      20.888  42.122  24.890  0.00  0.00            
ATOM   2998  NH2 ARG X 184      23.300  42.066  25.164  0.00  0.00            
ATOM   2999 HH21 ARG X 184      24.264  42.325  25.317  0.00  0.00            
ATOM   3000 HH22 ARG X 184      22.906  41.252  25.614  0.00  0.00            
ATOM   3001  C   ARG X 184      22.983  47.262  28.417  0.00  0.00            
ATOM   3002  O   ARG X 184      22.001  47.052  29.123  0.00  0.00            
ATOM   3003  N   ALA X 185      24.202  47.426  28.880  0.00  0.00            
ATOM   3004  H   ALA X 185      24.827  47.910  28.251  0.00  0.00            
ATOM   3005  CA  ALA X 185      24.557  47.113  30.243  0.00  0.00            
ATOM   3006  HA  ALA X 185      24.043  46.185  30.495  0.00  0.00            
ATOM   3007  CB  ALA X 185      26.082  47.023  30.466  0.00  0.00            
ATOM   3008  HB1 ALA X 185      26.644  46.215  29.999  0.00  0.00            
ATOM   3009  HB2 ALA X 185      26.451  48.027  30.253  0.00  0.00            
ATOM   3010  HB3 ALA X 185      26.451  46.885  31.482  0.00  0.00            
ATOM   3011  C   ALA X 185      23.957  48.114  31.249  0.00  0.00            
ATOM   3012  O   ALA X 185      23.448  47.566  32.204  0.00  0.00            
ATOM   3013  N   GLU X 186      23.992  49.400  30.991  0.00  0.00            
ATOM   3014  H   GLU X 186      24.520  49.857  30.261  0.00  0.00            
ATOM   3015  CA  GLU X 186      23.486  50.352  32.014  0.00  0.00            
ATOM   3016  HA  GLU X 186      23.931  50.041  32.960  0.00  0.00            
ATOM   3017  CB  GLU X 186      23.932  51.751  31.712  0.00  0.00            
ATOM   3018  HB2 GLU X 186      23.778  51.827  30.636  0.00  0.00            
ATOM   3019  HB3 GLU X 186      23.257  52.465  32.185  0.00  0.00            
ATOM   3020  CG  GLU X 186      25.370  52.235  32.049  0.00  0.00            
ATOM   3021  HG2 GLU X 186      25.710  52.154  33.082  0.00  0.00            
ATOM   3022  HG3 GLU X 186      25.966  51.425  31.628  0.00  0.00            
ATOM   3023  CD  GLU X 186      25.738  53.489  31.287  0.00  0.00            
ATOM   3024  OE1 GLU X 186      24.828  54.293  30.995  0.00  0.00            
ATOM   3025  OE2 GLU X 186      26.989  53.810  31.268  0.00  0.00            
ATOM   3026  C   GLU X 186      21.987  50.355  32.212  0.00  0.00            
ATOM   3027  O   GLU X 186      21.459  50.557  33.311  0.00  0.00            
ATOM   3028  N   GLU X 187      21.180  49.997  31.235  0.00  0.00            
ATOM   3029  H   GLU X 187      21.568  49.683  30.357  0.00  0.00            
ATOM   3030  CA  GLU X 187      19.776  49.926  31.287  0.00  0.00            
ATOM   3031  HA  GLU X 187      19.400  50.758  31.883  0.00  0.00            
ATOM   3032  CB  GLU X 187      19.317  50.057  29.831  0.00  0.00            
ATOM   3033  HB2 GLU X 187      19.779  50.902  29.320  0.00  0.00            
ATOM   3034  HB3 GLU X 187      19.710  49.187  29.307  0.00  0.00            
ATOM   3035  CG  GLU X 187      17.825  50.184  29.573  0.00  0.00            
ATOM   3036  HG2 GLU X 187      17.680  50.020  28.505  0.00  0.00            
ATOM   3037  HG3 GLU X 187      17.156  49.504  30.101  0.00  0.00            
ATOM   3038  CD  GLU X 187      17.435  51.630  29.889  0.00  0.00            
ATOM   3039  OE1 GLU X 187      16.518  51.768  30.727  0.00  0.00            
ATOM   3040  OE2 GLU X 187      17.925  52.570  29.160  0.00  0.00            
ATOM   3041  C   GLU X 187      19.334  48.584  31.776  0.00  0.00            
ATOM   3042  O   GLU X 187      18.369  48.494  32.553  0.00  0.00            
ATOM   3043  N   TRP X 188      20.035  47.480  31.460  0.00  0.00            
ATOM   3044  H   TRP X 188      20.747  47.573  30.750  0.00  0.00            
ATOM   3045  CA  TRP X 188      19.841  46.143  32.030  0.00  0.00            
ATOM   3046  HA  TRP X 188      18.812  45.818  31.879  0.00  0.00            
ATOM   3047  CB  TRP X 188      20.741  45.101  31.328  0.00  0.00            
ATOM   3048  HB2 TRP X 188      20.264  44.835  30.384  0.00  0.00            
ATOM   3049  HB3 TRP X 188      21.711  45.532  31.079  0.00  0.00            
ATOM   3050  CG  TRP X 188      21.038  43.854  32.035  0.00  0.00            
ATOM   3051  CD1 TRP X 188      20.062  43.051  32.537  0.00  0.00            
ATOM   3052  HD1 TRP X 188      19.045  43.413  32.525  0.00  0.00            
ATOM   3053  NE1 TRP X 188      20.633  42.022  33.218  0.00  0.00            
ATOM   3054  HE1 TRP X 188      20.160  41.330  33.781  0.00  0.00            
ATOM   3055  CE2 TRP X 188      21.989  42.048  33.062  0.00  0.00            
ATOM   3056  CZ2 TRP X 188      22.989  41.133  33.483  0.00  0.00            
ATOM   3057  HZ2 TRP X 188      22.720  40.279  34.087  0.00  0.00            
ATOM   3058  CH2 TRP X 188      24.286  41.308  33.027  0.00  0.00            
ATOM   3059  HH2 TRP X 188      25.026  40.606  33.381  0.00  0.00            
ATOM   3060  CZ3 TRP X 188      24.693  42.465  32.322  0.00  0.00            
ATOM   3061  HZ3 TRP X 188      25.753  42.528  32.123  0.00  0.00            
ATOM   3062  CE3 TRP X 188      23.680  43.366  31.895  0.00  0.00            
ATOM   3063  HE3 TRP X 188      23.842  44.179  31.203  0.00  0.00            
ATOM   3064  CD2 TRP X 188      22.297  43.145  32.260  0.00  0.00            
ATOM   3065  C   TRP X 188      19.942  46.130  33.535  0.00  0.00            
ATOM   3066  O   TRP X 188      19.192  45.364  34.156  0.00  0.00            
ATOM   3067  N   ILE X 189      20.869  46.941  34.084  0.00  0.00            
ATOM   3068  H   ILE X 189      21.481  47.500  33.507  0.00  0.00            
ATOM   3069  CA  ILE X 189      21.197  46.918  35.460  0.00  0.00            
ATOM   3070  HA  ILE X 189      20.836  45.957  35.827  0.00  0.00            
ATOM   3071  CB  ILE X 189      22.781  46.936  35.611  0.00  0.00            
ATOM   3072  HB  ILE X 189      23.099  47.698  34.900  0.00  0.00            
ATOM   3073  CG2 ILE X 189      23.336  47.138  37.065  0.00  0.00            
ATOM   3074 HG21 ILE X 189      23.270  46.252  37.697  0.00  0.00            
ATOM   3075 HG22 ILE X 189      24.391  47.411  37.024  0.00  0.00            
ATOM   3076 HG23 ILE X 189      22.832  47.953  37.584  0.00  0.00            
ATOM   3077  CG1 ILE X 189      23.316  45.551  35.136  0.00  0.00            
ATOM   3078 HG12 ILE X 189      23.217  44.946  36.038  0.00  0.00            
ATOM   3079 HG13 ILE X 189      22.670  45.190  34.335  0.00  0.00            
ATOM   3080  CD1 ILE X 189      24.783  45.568  34.658  0.00  0.00            
ATOM   3081 HD11 ILE X 189      25.450  45.809  35.485  0.00  0.00            
ATOM   3082 HD12 ILE X 189      25.089  44.577  34.323  0.00  0.00            
ATOM   3083 HD13 ILE X 189      24.824  46.318  33.868  0.00  0.00            
ATOM   3084  C   ILE X 189      20.433  48.100  36.237  0.00  0.00            
ATOM   3085  O   ILE X 189      20.206  47.994  37.407  0.00  0.00            
ATOM   3086  N   GLU X 190      20.063  49.223  35.583  0.00  0.00            
ATOM   3087  H   GLU X 190      20.311  49.367  34.615  0.00  0.00            
ATOM   3088  CA  GLU X 190      19.143  50.238  36.160  0.00  0.00            
ATOM   3089  HA  GLU X 190      19.635  50.592  37.067  0.00  0.00            
ATOM   3090  CB  GLU X 190      18.929  51.388  35.214  0.00  0.00            
ATOM   3091  HB2 GLU X 190      19.912  51.786  34.964  0.00  0.00            
ATOM   3092  HB3 GLU X 190      18.409  50.944  34.365  0.00  0.00            
ATOM   3093  CG  GLU X 190      18.088  52.513  35.659  0.00  0.00            
ATOM   3094  HG2 GLU X 190      17.069  52.140  35.550  0.00  0.00            
ATOM   3095  HG3 GLU X 190      18.223  52.674  36.728  0.00  0.00            
ATOM   3096  CD  GLU X 190      18.241  53.876  34.907  0.00  0.00            
ATOM   3097  OE1 GLU X 190      18.543  53.953  33.671  0.00  0.00            
ATOM   3098  OE2 GLU X 190      17.871  54.884  35.515  0.00  0.00            
ATOM   3099  C   GLU X 190      17.843  49.626  36.661  0.00  0.00            
ATOM   3100  O   GLU X 190      17.594  49.772  37.855  0.00  0.00            
ATOM   3101  N   VAL X 191      17.128  48.787  35.870  0.00  0.00            
ATOM   3102  H   VAL X 191      17.245  48.784  34.866  0.00  0.00            
ATOM   3103  CA  VAL X 191      15.911  48.153  36.388  0.00  0.00            
ATOM   3104  HA  VAL X 191      15.270  48.955  36.754  0.00  0.00            
ATOM   3105  CB  VAL X 191      15.183  47.510  35.264  0.00  0.00            
ATOM   3106  HB  VAL X 191      15.463  48.058  34.364  0.00  0.00            
ATOM   3107  CG1 VAL X 191      15.718  46.122  35.028  0.00  0.00            
ATOM   3108 HG11 VAL X 191      15.558  45.498  35.907  0.00  0.00            
ATOM   3109 HG12 VAL X 191      15.234  45.645  34.176  0.00  0.00            
ATOM   3110 HG13 VAL X 191      16.751  46.394  34.813  0.00  0.00            
ATOM   3111  CG2 VAL X 191      13.658  47.389  35.517  0.00  0.00            
ATOM   3112 HG21 VAL X 191      13.231  48.392  35.501  0.00  0.00            
ATOM   3113 HG22 VAL X 191      13.187  46.802  34.728  0.00  0.00            
ATOM   3114 HG23 VAL X 191      13.481  47.037  36.534  0.00  0.00            
ATOM   3115  C   VAL X 191      16.266  47.232  37.616  0.00  0.00            
ATOM   3116  O   VAL X 191      15.423  47.013  38.481  0.00  0.00            
ATOM   3117  N   MET X 192      17.508  46.750  37.679  0.00  0.00            
ATOM   3118  H   MET X 192      18.168  46.951  36.942  0.00  0.00            
ATOM   3119  CA  MET X 192      17.988  45.969  38.823  0.00  0.00            
ATOM   3120  HA  MET X 192      17.241  45.231  39.114  0.00  0.00            
ATOM   3121  CB  MET X 192      19.245  45.161  38.531  0.00  0.00            
ATOM   3122  HB2 MET X 192      20.070  45.849  38.349  0.00  0.00            
ATOM   3123  HB3 MET X 192      19.566  44.521  39.354  0.00  0.00            
ATOM   3124  CG  MET X 192      19.116  44.237  37.278  0.00  0.00            
ATOM   3125  HG2 MET X 192      18.780  44.832  36.429  0.00  0.00            
ATOM   3126  HG3 MET X 192      20.133  43.926  37.037  0.00  0.00            
ATOM   3127  SD  MET X 192      17.852  42.913  37.250  0.00  0.00            
ATOM   3128  CE  MET X 192      17.769  42.593  35.498  0.00  0.00            
ATOM   3129  HE1 MET X 192      17.470  43.495  34.964  0.00  0.00            
ATOM   3130  HE2 MET X 192      18.749  42.358  35.083  0.00  0.00            
ATOM   3131  HE3 MET X 192      17.150  41.702  35.391  0.00  0.00            
ATOM   3132  C   MET X 192      18.196  46.831  40.078  0.00  0.00            
ATOM   3133  O   MET X 192      17.811  46.413  41.147  0.00  0.00            
ATOM   3134  N   ILE X 193      18.717  48.095  39.932  0.00  0.00            
ATOM   3135  H   ILE X 193      18.868  48.416  38.986  0.00  0.00            
ATOM   3136  CA  ILE X 193      18.802  49.010  41.050  0.00  0.00            
ATOM   3137  HA  ILE X 193      19.356  48.554  41.871  0.00  0.00            
ATOM   3138  CB  ILE X 193      19.536  50.325  40.826  0.00  0.00            
ATOM   3139  HB  ILE X 193      18.995  50.838  40.030  0.00  0.00            
ATOM   3140  CG2 ILE X 193      19.477  51.401  41.926  0.00  0.00            
ATOM   3141 HG21 ILE X 193      20.252  52.157  41.799  0.00  0.00            
ATOM   3142 HG22 ILE X 193      18.463  51.797  41.872  0.00  0.00            
ATOM   3143 HG23 ILE X 193      19.655  50.950  42.902  0.00  0.00            
ATOM   3144  CG1 ILE X 193      20.993  50.056  40.318  0.00  0.00            
ATOM   3145 HG12 ILE X 193      20.923  49.386  39.461  0.00  0.00            
ATOM   3146 HG13 ILE X 193      21.491  50.932  39.901  0.00  0.00            
ATOM   3147  CD1 ILE X 193      22.069  49.526  41.336  0.00  0.00            
ATOM   3148 HD11 ILE X 193      22.011  50.162  42.220  0.00  0.00            
ATOM   3149 HD12 ILE X 193      21.727  48.538  41.643  0.00  0.00            
ATOM   3150 HD13 ILE X 193      23.055  49.325  40.916  0.00  0.00            
ATOM   3151  C   ILE X 193      17.398  49.333  41.562  0.00  0.00            
ATOM   3152  O   ILE X 193      17.079  49.087  42.739  0.00  0.00            
ATOM   3153  N   GLU X 194      16.466  49.757  40.712  0.00  0.00            
ATOM   3154  H   GLU X 194      16.740  49.983  39.767  0.00  0.00            
ATOM   3155  CA  GLU X 194      15.038  49.902  40.982  0.00  0.00            
ATOM   3156  HA  GLU X 194      14.871  50.718  41.685  0.00  0.00            
ATOM   3157  CB  GLU X 194      14.344  50.270  39.694  0.00  0.00            
ATOM   3158  HB2 GLU X 194      14.750  49.631  38.909  0.00  0.00            
ATOM   3159  HB3 GLU X 194      13.257  50.184  39.702  0.00  0.00            
ATOM   3160  CG  GLU X 194      14.793  51.679  39.268  0.00  0.00            
ATOM   3161  HG2 GLU X 194      15.864  51.695  39.065  0.00  0.00            
ATOM   3162  HG3 GLU X 194      14.279  51.844  38.321  0.00  0.00            
ATOM   3163  CD  GLU X 194      14.285  52.828  40.292  0.00  0.00            
ATOM   3164  OE1 GLU X 194      14.856  53.911  40.242  0.00  0.00            
ATOM   3165  OE2 GLU X 194      13.419  52.503  41.154  0.00  0.00            
ATOM   3166  C   GLU X 194      14.309  48.760  41.597  0.00  0.00            
ATOM   3167  O   GLU X 194      13.378  48.977  42.408  0.00  0.00            
ATOM   3168  N   ASP X 195      14.551  47.515  41.200  0.00  0.00            
ATOM   3169  H   ASP X 195      15.224  47.373  40.461  0.00  0.00            
ATOM   3170  CA  ASP X 195      13.913  46.278  41.787  0.00  0.00            
ATOM   3171  HA  ASP X 195      12.887  46.637  41.864  0.00  0.00            
ATOM   3172  CB  ASP X 195      13.975  45.031  40.872  0.00  0.00            
ATOM   3173  HB2 ASP X 195      15.053  44.965  40.722  0.00  0.00            
ATOM   3174  HB3 ASP X 195      13.639  44.282  41.589  0.00  0.00            
ATOM   3175  CG  ASP X 195      13.087  45.052  39.592  0.00  0.00            
ATOM   3176  OD1 ASP X 195      12.251  45.952  39.367  0.00  0.00            
ATOM   3177  OD2 ASP X 195      13.059  44.006  38.969  0.00  0.00            
ATOM   3178  C   ASP X 195      14.513  46.023  43.209  0.00  0.00            
ATOM   3179  O   ASP X 195      13.716  45.636  44.109  0.00  0.00            
ATOM   3180  N   ALA X 196      15.805  46.105  43.483  0.00  0.00            
ATOM   3181  H   ALA X 196      16.472  46.470  42.818  0.00  0.00            
ATOM   3182  CA  ALA X 196      16.492  45.917  44.769  0.00  0.00            
ATOM   3183  HA  ALA X 196      16.262  44.938  45.189  0.00  0.00            
ATOM   3184  CB  ALA X 196      18.012  45.968  44.426  0.00  0.00            
ATOM   3185  HB1 ALA X 196      18.310  45.206  43.705  0.00  0.00            
ATOM   3186  HB2 ALA X 196      18.257  46.920  43.956  0.00  0.00            
ATOM   3187  HB3 ALA X 196      18.700  45.862  45.266  0.00  0.00            
ATOM   3188  C   ALA X 196      16.186  47.020  45.816  0.00  0.00            
ATOM   3189  O   ALA X 196      16.287  46.843  47.053  0.00  0.00            
ATOM   3190  N   ARG X 197      15.818  48.200  45.357  0.00  0.00            
ATOM   3191  H   ARG X 197      15.893  48.367  44.364  0.00  0.00            
ATOM   3192  CA  ARG X 197      15.174  49.301  46.129  0.00  0.00            
ATOM   3193  HA  ARG X 197      15.750  49.492  47.034  0.00  0.00            
ATOM   3194  CB  ARG X 197      15.284  50.618  45.383  0.00  0.00            
ATOM   3195  HB2 ARG X 197      15.032  50.505  44.328  0.00  0.00            
ATOM   3196  HB3 ARG X 197      14.613  51.407  45.723  0.00  0.00            
ATOM   3197  CG  ARG X 197      16.756  51.096  45.374  0.00  0.00            
ATOM   3198  HG2 ARG X 197      17.015  51.283  46.416  0.00  0.00            
ATOM   3199  HG3 ARG X 197      17.384  50.290  44.995  0.00  0.00            
ATOM   3200  CD  ARG X 197      17.129  52.362  44.558  0.00  0.00            
ATOM   3201  HD2 ARG X 197      17.032  52.202  43.484  0.00  0.00            
ATOM   3202  HD3 ARG X 197      16.441  53.135  44.898  0.00  0.00            
ATOM   3203  NE  ARG X 197      18.486  52.880  44.845  0.00  0.00            
ATOM   3204  HE  ARG X 197      19.127  52.287  45.352  0.00  0.00            
ATOM   3205  CZ  ARG X 197      19.000  53.970  44.338  0.00  0.00            
ATOM   3206  NH1 ARG X 197      18.454  54.763  43.449  0.00  0.00            
ATOM   3207 HH11 ARG X 197      17.476  54.753  43.197  0.00  0.00            
ATOM   3208 HH12 ARG X 197      19.015  55.577  43.243  0.00  0.00            
ATOM   3209  NH2 ARG X 197      20.251  54.349  44.718  0.00  0.00            
ATOM   3210 HH21 ARG X 197      20.672  53.878  45.506  0.00  0.00            
ATOM   3211 HH22 ARG X 197      20.700  55.172  44.343  0.00  0.00            
ATOM   3212  C   ARG X 197      13.729  49.061  46.539  0.00  0.00            
ATOM   3213  O   ARG X 197      13.336  49.272  47.669  0.00  0.00            
ATOM   3214  N   ALA X 198      13.069  48.420  45.593  0.00  0.00            
ATOM   3215  H   ALA X 198      13.620  48.194  44.776  0.00  0.00            
ATOM   3216  CA  ALA X 198      11.688  47.857  45.761  0.00  0.00            
ATOM   3217  HA  ALA X 198      11.002  48.582  46.198  0.00  0.00            
ATOM   3218  CB  ALA X 198      11.090  47.669  44.351  0.00  0.00            
ATOM   3219  HB1 ALA X 198      10.017  47.481  44.384  0.00  0.00            
ATOM   3220  HB2 ALA X 198      11.236  48.613  43.827  0.00  0.00            
ATOM   3221  HB3 ALA X 198      11.552  46.805  43.874  0.00  0.00            
ATOM   3222  C   ALA X 198      11.495  46.627  46.622  0.00  0.00            
ATOM   3223  O   ALA X 198      10.420  46.511  47.252  0.00  0.00            
ATOM   3224  N   GLY X 199      12.609  45.778  46.813  0.00  0.00            
ATOM   3225  H   GLY X 199      13.419  46.085  46.294  0.00  0.00            
ATOM   3226  CA  GLY X 199      12.543  44.560  47.576  0.00  0.00            
ATOM   3227  HA2 GLY X 199      13.496  44.536  48.104  0.00  0.00            
ATOM   3228  HA3 GLY X 199      11.748  44.617  48.319  0.00  0.00            
ATOM   3229  C   GLY X 199      12.242  43.270  46.786  0.00  0.00            
ATOM   3230  O   GLY X 199      12.074  42.198  47.382  0.00  0.00            
ATOM   3231  N   LEU X 200      12.300  43.397  45.430  0.00  0.00            
ATOM   3232  H   LEU X 200      12.677  44.305  45.200  0.00  0.00            
ATOM   3233  CA  LEU X 200      11.965  42.421  44.389  0.00  0.00            
ATOM   3234  HA  LEU X 200      11.305  41.685  44.847  0.00  0.00            
ATOM   3235  CB  LEU X 200      11.061  43.115  43.329  0.00  0.00            
ATOM   3236  HB2 LEU X 200      11.762  43.764  42.804  0.00  0.00            
ATOM   3237  HB3 LEU X 200      10.685  42.456  42.546  0.00  0.00            
ATOM   3238  CG  LEU X 200       9.940  43.977  43.955  0.00  0.00            
ATOM   3239  HG  LEU X 200      10.347  44.679  44.682  0.00  0.00            
ATOM   3240  CD1 LEU X 200       9.314  44.711  42.843  0.00  0.00            
ATOM   3241 HD11 LEU X 200      10.018  45.368  42.333  0.00  0.00            
ATOM   3242 HD12 LEU X 200       9.005  43.941  42.135  0.00  0.00            
ATOM   3243 HD13 LEU X 200       8.457  45.311  43.149  0.00  0.00            
ATOM   3244  CD2 LEU X 200       8.837  43.251  44.733  0.00  0.00            
ATOM   3245 HD21 LEU X 200       9.354  42.748  45.551  0.00  0.00            
ATOM   3246 HD22 LEU X 200       8.097  43.945  45.131  0.00  0.00            
ATOM   3247 HD23 LEU X 200       8.431  42.424  44.151  0.00  0.00            
ATOM   3248  C   LEU X 200      13.091  41.637  43.725  0.00  0.00            
ATOM   3249  O   LEU X 200      12.949  40.934  42.729  0.00  0.00            
ATOM   3250  N   LEU X 201      14.267  41.618  44.407  0.00  0.00            
ATOM   3251  H   LEU X 201      14.237  42.214  45.222  0.00  0.00            
ATOM   3252  CA  LEU X 201      15.476  40.913  44.083  0.00  0.00            
ATOM   3253  HA  LEU X 201      15.224  40.004  43.537  0.00  0.00            
ATOM   3254  CB  LEU X 201      16.419  41.779  43.155  0.00  0.00            
ATOM   3255  HB2 LEU X 201      16.766  42.717  43.588  0.00  0.00            
ATOM   3256  HB3 LEU X 201      17.343  41.203  43.187  0.00  0.00            
ATOM   3257  CG  LEU X 201      15.942  42.081  41.731  0.00  0.00            
ATOM   3258  HG  LEU X 201      15.017  42.657  41.710  0.00  0.00            
ATOM   3259  CD1 LEU X 201      17.074  42.791  40.994  0.00  0.00            
ATOM   3260 HD11 LEU X 201      17.492  43.652  41.516  0.00  0.00            
ATOM   3261 HD12 LEU X 201      17.922  42.124  40.837  0.00  0.00            
ATOM   3262 HD13 LEU X 201      16.791  43.196  40.022  0.00  0.00            
ATOM   3263  CD2 LEU X 201      15.729  40.750  41.007  0.00  0.00            
ATOM   3264 HD21 LEU X 201      15.488  40.924  39.958  0.00  0.00            
ATOM   3265 HD22 LEU X 201      16.562  40.058  41.134  0.00  0.00            
ATOM   3266 HD23 LEU X 201      14.878  40.274  41.493  0.00  0.00            
ATOM   3267  C   LEU X 201      16.217  40.475  45.331  0.00  0.00            
ATOM   3268  O   LEU X 201      16.558  41.330  46.163  0.00  0.00            
ATOM   3269  N   LYS X 202      16.555  39.143  45.492  0.00  0.00            
ATOM   3270  H   LYS X 202      16.302  38.572  44.698  0.00  0.00            
ATOM   3271  CA  LYS X 202      17.290  38.507  46.582  0.00  0.00            
ATOM   3272  HA  LYS X 202      16.709  38.697  47.485  0.00  0.00            
ATOM   3273  CB  LYS X 202      17.511  37.029  46.393  0.00  0.00            
ATOM   3274  HB2 LYS X 202      16.632  36.521  45.997  0.00  0.00            
ATOM   3275  HB3 LYS X 202      18.335  36.877  45.695  0.00  0.00            
ATOM   3276  CG  LYS X 202      17.822  36.250  47.780  0.00  0.00            
ATOM   3277  HG2 LYS X 202      18.638  36.836  48.203  0.00  0.00            
ATOM   3278  HG3 LYS X 202      17.012  36.371  48.499  0.00  0.00            
ATOM   3279  CD  LYS X 202      18.328  34.830  47.487  0.00  0.00            
ATOM   3280  HD2 LYS X 202      17.921  34.420  46.563  0.00  0.00            
ATOM   3281  HD3 LYS X 202      19.416  34.903  47.470  0.00  0.00            
ATOM   3282  CE  LYS X 202      18.015  33.892  48.618  0.00  0.00            
ATOM   3283  HE2 LYS X 202      18.528  34.143  49.546  0.00  0.00            
ATOM   3284  HE3 LYS X 202      16.937  33.860  48.773  0.00  0.00            
ATOM   3285  NZ  LYS X 202      18.360  32.459  48.304  0.00  0.00            
ATOM   3286  HZ1 LYS X 202      18.099  31.803  49.025  0.00  0.00            
ATOM   3287  HZ2 LYS X 202      17.734  32.168  47.566  0.00  0.00            
ATOM   3288  HZ3 LYS X 202      19.304  32.346  47.964  0.00  0.00            
ATOM   3289  C   LYS X 202      18.675  39.210  46.783  0.00  0.00            
ATOM   3290  O   LYS X 202      19.481  39.245  45.882  0.00  0.00            
ATOM   3291  N   THR X 203      18.944  39.713  47.938  0.00  0.00            
ATOM   3292  H   THR X 203      18.347  39.461  48.713  0.00  0.00            
ATOM   3293  CA  THR X 203      20.326  40.276  48.311  0.00  0.00            
ATOM   3294  HA  THR X 203      21.116  39.916  47.651  0.00  0.00            
ATOM   3295  CB  THR X 203      20.462  41.784  48.288  0.00  0.00            
ATOM   3296  HB  THR X 203      21.480  42.159  48.390  0.00  0.00            
ATOM   3297  CG2 THR X 203      19.955  42.436  46.962  0.00  0.00            
ATOM   3298 HG21 THR X 203      18.937  42.079  46.800  0.00  0.00            
ATOM   3299 HG22 THR X 203      20.038  43.522  46.996  0.00  0.00            
ATOM   3300 HG23 THR X 203      20.588  41.977  46.202  0.00  0.00            
ATOM   3301  OG1 THR X 203      19.688  42.205  49.315  0.00  0.00            
ATOM   3302  HG1 THR X 203      18.758  42.138  49.084  0.00  0.00            
ATOM   3303  C   THR X 203      20.688  39.880  49.721  0.00  0.00            
ATOM   3304  O   THR X 203      19.911  39.178  50.387  0.00  0.00            
ATOM   3305  N   THR X 204      21.851  40.322  50.223  0.00  0.00            
ATOM   3306  H   THR X 204      22.497  40.772  49.591  0.00  0.00            
ATOM   3307  CA  THR X 204      22.112  40.312  51.683  0.00  0.00            
ATOM   3308  HA  THR X 204      21.271  40.537  52.340  0.00  0.00            
ATOM   3309  CB  THR X 204      22.721  38.943  52.071  0.00  0.00            
ATOM   3310  HB  THR X 204      21.996  38.176  51.798  0.00  0.00            
ATOM   3311  CG2 THR X 204      24.009  38.574  51.307  0.00  0.00            
ATOM   3312 HG21 THR X 204      24.188  37.500  51.257  0.00  0.00            
ATOM   3313 HG22 THR X 204      23.976  38.901  50.268  0.00  0.00            
ATOM   3314 HG23 THR X 204      24.860  39.131  51.698  0.00  0.00            
ATOM   3315  OG1 THR X 204      23.051  38.926  53.436  0.00  0.00            
ATOM   3316  HG1 THR X 204      22.234  39.045  53.925  0.00  0.00            
ATOM   3317  C   THR X 204      23.068  41.493  51.851  0.00  0.00            
ATOM   3318  O   THR X 204      23.938  41.742  51.014  0.00  0.00            
ATOM   3319  N   SER X 205      22.918  42.166  53.000  0.00  0.00            
ATOM   3320  H   SER X 205      22.390  41.745  53.750  0.00  0.00            
ATOM   3321  CA  SER X 205      23.588  43.410  53.215  0.00  0.00            
ATOM   3322  HA  SER X 205      23.552  44.108  52.379  0.00  0.00            
ATOM   3323  CB  SER X 205      22.982  44.090  54.430  0.00  0.00            
ATOM   3324  HB2 SER X 205      21.921  44.137  54.184  0.00  0.00            
ATOM   3325  HB3 SER X 205      23.210  43.435  55.271  0.00  0.00            
ATOM   3326  OG  SER X 205      23.438  45.371  54.637  0.00  0.00            
ATOM   3327  HG  SER X 205      22.757  45.822  55.142  0.00  0.00            
ATOM   3328  C   SER X 205      25.066  43.089  53.324  0.00  0.00            
ATOM   3329  O   SER X 205      25.474  42.580  54.355  0.00  0.00            
ATOM   3330  N   GLY X 206      25.807  43.395  52.295  0.00  0.00            
ATOM   3331  H   GLY X 206      25.373  44.079  51.692  0.00  0.00            
ATOM   3332  CA  GLY X 206      27.311  43.197  52.258  0.00  0.00            
ATOM   3333  HA2 GLY X 206      27.844  44.144  52.350  0.00  0.00            
ATOM   3334  HA3 GLY X 206      27.640  42.499  53.029  0.00  0.00            
ATOM   3335  C   GLY X 206      27.706  42.666  50.863  0.00  0.00            
ATOM   3336  O   GLY X 206      28.816  42.200  50.730  0.00  0.00            
ATOM   3337  N   THR X 207      26.782  42.775  49.886  0.00  0.00            
ATOM   3338  H   THR X 207      25.954  43.273  50.181  0.00  0.00            
ATOM   3339  CA  THR X 207      26.946  42.438  48.422  0.00  0.00            
ATOM   3340  HA  THR X 207      27.995  42.171  48.293  0.00  0.00            
ATOM   3341  CB  THR X 207      26.093  41.185  48.022  0.00  0.00            
ATOM   3342  HB  THR X 207      26.121  40.956  46.957  0.00  0.00            
ATOM   3343  CG2 THR X 207      26.678  39.904  48.680  0.00  0.00            
ATOM   3344 HG21 THR X 207      26.733  40.062  49.757  0.00  0.00            
ATOM   3345 HG22 THR X 207      26.093  39.014  48.450  0.00  0.00            
ATOM   3346 HG23 THR X 207      27.699  39.703  48.356  0.00  0.00            
ATOM   3347  OG1 THR X 207      24.704  41.364  48.486  0.00  0.00            
ATOM   3348  HG1 THR X 207      24.734  41.288  49.443  0.00  0.00            
ATOM   3349  C   THR X 207      26.636  43.586  47.351  0.00  0.00            
ATOM   3350  O   THR X 207      25.643  44.300  47.501  0.00  0.00            
ATOM   3351  N   ALA X 208      27.470  43.719  46.323  0.00  0.00            
ATOM   3352  H   ALA X 208      28.244  43.070  46.321  0.00  0.00            
ATOM   3353  CA  ALA X 208      27.603  44.969  45.608  0.00  0.00            
ATOM   3354  HA  ALA X 208      27.848  45.736  46.343  0.00  0.00            
ATOM   3355  CB  ALA X 208      28.648  44.809  44.579  0.00  0.00            
ATOM   3356  HB1 ALA X 208      29.552  44.328  44.955  0.00  0.00            
ATOM   3357  HB2 ALA X 208      28.323  44.242  43.707  0.00  0.00            
ATOM   3358  HB3 ALA X 208      28.996  45.823  44.381  0.00  0.00            
ATOM   3359  C   ALA X 208      26.326  45.409  44.902  0.00  0.00            
ATOM   3360  O   ALA X 208      26.180  46.608  44.761  0.00  0.00            
ATOM   3361  N   LEU X 209      25.350  44.541  44.489  0.00  0.00            
ATOM   3362  H   LEU X 209      25.434  43.539  44.577  0.00  0.00            
ATOM   3363  CA  LEU X 209      24.012  45.085  43.990  0.00  0.00            
ATOM   3364  HA  LEU X 209      24.070  45.738  43.119  0.00  0.00            
ATOM   3365  CB  LEU X 209      23.042  43.999  43.565  0.00  0.00            
ATOM   3366  HB2 LEU X 209      23.405  43.676  42.590  0.00  0.00            
ATOM   3367  HB3 LEU X 209      23.223  43.093  44.143  0.00  0.00            
ATOM   3368  CG  LEU X 209      21.565  44.390  43.301  0.00  0.00            
ATOM   3369  HG  LEU X 209      21.143  44.753  44.239  0.00  0.00            
ATOM   3370  CD1 LEU X 209      21.383  45.502  42.307  0.00  0.00            
ATOM   3371 HD11 LEU X 209      20.348  45.830  42.210  0.00  0.00            
ATOM   3372 HD12 LEU X 209      21.898  46.437  42.529  0.00  0.00            
ATOM   3373 HD13 LEU X 209      21.743  45.176  41.331  0.00  0.00            
ATOM   3374  CD2 LEU X 209      20.727  43.227  42.844  0.00  0.00            
ATOM   3375 HD21 LEU X 209      19.805  43.586  42.387  0.00  0.00            
ATOM   3376 HD22 LEU X 209      21.329  42.674  42.123  0.00  0.00            
ATOM   3377 HD23 LEU X 209      20.564  42.585  43.711  0.00  0.00            
ATOM   3378  C   LEU X 209      23.333  45.974  45.125  0.00  0.00            
ATOM   3379  O   LEU X 209      23.224  47.219  45.041  0.00  0.00            
ATOM   3380  N   HIP X 210      23.033  45.349  46.259  0.00  0.00            
ATOM   3381  H   HIP X 210      23.374  44.411  46.414  0.00  0.00            
ATOM   3382  CA  HIP X 210      22.459  46.083  47.425  0.00  0.00            
ATOM   3383  HA  HIP X 210      21.468  46.489  47.223  0.00  0.00            
ATOM   3384  CB  HIP X 210      22.268  45.143  48.590  0.00  0.00            
ATOM   3385  HB2 HIP X 210      21.634  44.291  48.343  0.00  0.00            
ATOM   3386  HB3 HIP X 210      23.165  44.654  48.970  0.00  0.00            
ATOM   3387  CG  HIP X 210      21.540  45.742  49.813  0.00  0.00            
ATOM   3388  ND1 HIP X 210      20.175  45.739  49.936  0.00  0.00            
ATOM   3389  HD1 HIP X 210      19.448  45.367  49.341  0.00  0.00            
ATOM   3390  CE1 HIP X 210      19.881  46.567  50.984  0.00  0.00            
ATOM   3391  HE1 HIP X 210      18.914  46.838  51.378  0.00  0.00            
ATOM   3392  NE2 HIP X 210      21.038  47.027  51.481  0.00  0.00            
ATOM   3393  HE2 HIP X 210      21.084  47.759  52.176  0.00  0.00            
ATOM   3394  CD2 HIP X 210      22.082  46.551  50.684  0.00  0.00            
ATOM   3395  HD2 HIP X 210      23.122  46.823  50.787  0.00  0.00            
ATOM   3396  C   HIP X 210      23.332  47.306  47.790  0.00  0.00            
ATOM   3397  O   HIP X 210      22.766  48.371  47.907  0.00  0.00            
ATOM   3398  N   GLU X 211      24.659  47.140  48.073  0.00  0.00            
ATOM   3399  H   GLU X 211      25.114  46.241  48.015  0.00  0.00            
ATOM   3400  CA  GLU X 211      25.456  48.267  48.615  0.00  0.00            
ATOM   3401  HA  GLU X 211      25.151  48.602  49.606  0.00  0.00            
ATOM   3402  CB  GLU X 211      26.973  47.783  48.713  0.00  0.00            
ATOM   3403  HB2 GLU X 211      27.344  47.392  47.766  0.00  0.00            
ATOM   3404  HB3 GLU X 211      27.596  48.635  48.987  0.00  0.00            
ATOM   3405  CG  GLU X 211      27.278  46.556  49.620  0.00  0.00            
ATOM   3406  HG2 GLU X 211      27.355  45.689  48.964  0.00  0.00            
ATOM   3407  HG3 GLU X 211      28.326  46.488  49.909  0.00  0.00            
ATOM   3408  CD  GLU X 211      26.241  46.400  50.748  0.00  0.00            
ATOM   3409  OE1 GLU X 211      26.363  47.230  51.674  0.00  0.00            
ATOM   3410  OE2 GLU X 211      25.398  45.492  50.649  0.00  0.00            
ATOM   3411  C   GLU X 211      25.483  49.495  47.550  0.00  0.00            
ATOM   3412  O   GLU X 211      25.380  50.617  48.009  0.00  0.00            
ATOM   3413  N   MET X 212      25.695  49.259  46.238  0.00  0.00            
ATOM   3414  H   MET X 212      25.831  48.314  45.910  0.00  0.00            
ATOM   3415  CA  MET X 212      25.624  50.234  45.246  0.00  0.00            
ATOM   3416  HA  MET X 212      26.345  50.974  45.593  0.00  0.00            
ATOM   3417  CB  MET X 212      25.993  49.736  43.852  0.00  0.00            
ATOM   3418  HB2 MET X 212      25.463  48.833  43.547  0.00  0.00            
ATOM   3419  HB3 MET X 212      25.537  50.440  43.156  0.00  0.00            
ATOM   3420  CG  MET X 212      27.464  49.690  43.487  0.00  0.00            
ATOM   3421  HG2 MET X 212      27.666  48.754  44.008  0.00  0.00            
ATOM   3422  HG3 MET X 212      27.491  49.341  42.455  0.00  0.00            
ATOM   3423  SD  MET X 212      28.712  51.010  43.961  0.00  0.00            
ATOM   3424  CE  MET X 212      30.238  50.247  43.493  0.00  0.00            
ATOM   3425  HE1 MET X 212      30.150  49.876  42.472  0.00  0.00            
ATOM   3426  HE2 MET X 212      31.096  50.903  43.636  0.00  0.00            
ATOM   3427  HE3 MET X 212      30.470  49.425  44.171  0.00  0.00            
ATOM   3428  C   MET X 212      24.199  50.798  45.203  0.00  0.00            
ATOM   3429  O   MET X 212      24.055  52.038  45.227  0.00  0.00            
ATOM   3430  N   ALA X 213      23.163  50.014  45.390  0.00  0.00            
ATOM   3431  H   ALA X 213      23.418  49.073  45.654  0.00  0.00            
ATOM   3432  CA  ALA X 213      21.817  50.479  45.394  0.00  0.00            
ATOM   3433  HA  ALA X 213      21.555  51.081  44.523  0.00  0.00            
ATOM   3434  CB  ALA X 213      20.959  49.187  45.246  0.00  0.00            
ATOM   3435  HB1 ALA X 213      21.112  48.496  46.076  0.00  0.00            
ATOM   3436  HB2 ALA X 213      19.907  49.387  45.042  0.00  0.00            
ATOM   3437  HB3 ALA X 213      21.316  48.637  44.375  0.00  0.00            
ATOM   3438  C   ALA X 213      21.405  51.353  46.587  0.00  0.00            
ATOM   3439  O   ALA X 213      20.567  52.251  46.551  0.00  0.00            
ATOM   3440  N   PHE X 214      22.125  51.066  47.636  0.00  0.00            
ATOM   3441  H   PHE X 214      22.797  50.313  47.600  0.00  0.00            
ATOM   3442  CA  PHE X 214      22.081  51.810  48.922  0.00  0.00            
ATOM   3443  HA  PHE X 214      21.159  52.389  48.971  0.00  0.00            
ATOM   3444  CB  PHE X 214      21.903  50.824  50.127  0.00  0.00            
ATOM   3445  HB2 PHE X 214      22.670  50.063  49.975  0.00  0.00            
ATOM   3446  HB3 PHE X 214      22.218  51.367  51.018  0.00  0.00            
ATOM   3447  CG  PHE X 214      20.434  50.312  50.268  0.00  0.00            
ATOM   3448  CD1 PHE X 214      19.789  49.535  49.269  0.00  0.00            
ATOM   3449  HD1 PHE X 214      20.277  49.383  48.318  0.00  0.00            
ATOM   3450  CE1 PHE X 214      18.493  49.181  49.379  0.00  0.00            
ATOM   3451  HE1 PHE X 214      17.863  48.683  48.657  0.00  0.00            
ATOM   3452  CZ  PHE X 214      17.793  49.542  50.565  0.00  0.00            
ATOM   3453  HZ  PHE X 214      16.794  49.186  50.770  0.00  0.00            
ATOM   3454  CE2 PHE X 214      18.427  50.179  51.645  0.00  0.00            
ATOM   3455  HE2 PHE X 214      17.863  50.324  52.554  0.00  0.00            
ATOM   3456  CD2 PHE X 214      19.711  50.607  51.459  0.00  0.00            
ATOM   3457  HD2 PHE X 214      20.120  51.154  52.296  0.00  0.00            
ATOM   3458  C   PHE X 214      23.150  52.908  49.127  0.00  0.00            
ATOM   3459  O   PHE X 214      23.077  53.606  50.115  0.00  0.00            
ATOM   3460  N   HIE X 215      24.060  53.201  48.179  0.00  0.00            
ATOM   3461  H   HIE X 215      23.952  52.667  47.328  0.00  0.00            
ATOM   3462  CA  HIE X 215      25.061  54.202  48.202  0.00  0.00            
ATOM   3463  HA  HIE X 215      25.365  54.212  49.248  0.00  0.00            
ATOM   3464  CB  HIE X 215      26.316  54.002  47.438  0.00  0.00            
ATOM   3465  HB2 HIE X 215      26.614  52.955  47.385  0.00  0.00            
ATOM   3466  HB3 HIE X 215      26.118  54.188  46.382  0.00  0.00            
ATOM   3467  CG  HIE X 215      27.519  54.861  47.889  0.00  0.00            
ATOM   3468  ND1 HIE X 215      27.862  55.136  49.230  0.00  0.00            
ATOM   3469  CE1 HIE X 215      28.827  56.025  49.115  0.00  0.00            
ATOM   3470  HE1 HIE X 215      29.571  56.268  49.860  0.00  0.00            
ATOM   3471  NE2 HIE X 215      29.169  56.261  47.862  0.00  0.00            
ATOM   3472  HE2 HIE X 215      29.835  56.927  47.498  0.00  0.00            
ATOM   3473  CD2 HIE X 215      28.307  55.573  47.033  0.00  0.00            
ATOM   3474  HD2 HIE X 215      28.203  55.670  45.963  0.00  0.00            
ATOM   3475  C   HIE X 215      24.468  55.596  47.974  0.00  0.00            
ATOM   3476  O   HIE X 215      23.424  55.731  47.294  0.00  0.00            
ATOM   3477  N   THR X 216      25.149  56.602  48.557  0.00  0.00            
ATOM   3478  H   THR X 216      25.941  56.284  49.097  0.00  0.00            
ATOM   3479  CA  THR X 216      24.816  57.960  48.770  0.00  0.00            
ATOM   3480  HA  THR X 216      23.916  58.196  48.202  0.00  0.00            
ATOM   3481  CB  THR X 216      24.412  58.270  50.200  0.00  0.00            
ATOM   3482  HB  THR X 216      24.228  59.338  50.314  0.00  0.00            
ATOM   3483  CG2 THR X 216      23.266  57.491  50.820  0.00  0.00            
ATOM   3484 HG21 THR X 216      22.370  57.675  50.228  0.00  0.00            
ATOM   3485 HG22 THR X 216      23.502  56.431  50.723  0.00  0.00            
ATOM   3486 HG23 THR X 216      23.094  57.856  51.833  0.00  0.00            
ATOM   3487  OG1 THR X 216      25.462  57.992  51.072  0.00  0.00            
ATOM   3488  HG1 THR X 216      25.705  58.880  51.346  0.00  0.00            
ATOM   3489  C   THR X 216      25.946  58.920  48.221  0.00  0.00            
ATOM   3490  O   THR X 216      27.100  58.565  48.227  0.00  0.00            
ATOM   3491  N   GLN X 217      25.593  60.111  47.717  0.00  0.00            
ATOM   3492  H   GLN X 217      24.627  60.384  47.824  0.00  0.00            
ATOM   3493  CA  GLN X 217      26.498  61.239  47.489  0.00  0.00            
ATOM   3494  HA  GLN X 217      27.443  60.924  47.046  0.00  0.00            
ATOM   3495  CB  GLN X 217      25.935  62.217  46.452  0.00  0.00            
ATOM   3496  HB2 GLN X 217      25.162  62.831  46.914  0.00  0.00            
ATOM   3497  HB3 GLN X 217      26.756  62.848  46.109  0.00  0.00            
ATOM   3498  CG  GLN X 217      25.306  61.609  45.164  0.00  0.00            
ATOM   3499  HG2 GLN X 217      24.494  60.921  45.402  0.00  0.00            
ATOM   3500  HG3 GLN X 217      24.870  62.386  44.536  0.00  0.00            
ATOM   3501  CD  GLN X 217      26.419  60.911  44.334  0.00  0.00            
ATOM   3502  OE1 GLN X 217      27.517  60.566  44.769  0.00  0.00            
ATOM   3503  NE2 GLN X 217      26.209  60.780  43.041  0.00  0.00            
ATOM   3504 HE21 GLN X 217      26.967  60.450  42.461  0.00  0.00            
ATOM   3505 HE22 GLN X 217      25.404  61.188  42.586  0.00  0.00            
ATOM   3506  C   GLN X 217      27.054  61.965  48.775  0.00  0.00            
ATOM   3507  O   GLN X 217      26.549  61.824  49.897  0.00  0.00            
ATOM   3508  N   GLU X 218      28.188  62.743  48.696  0.00  0.00            
ATOM   3509  H   GLU X 218      28.671  62.806  47.811  0.00  0.00            
ATOM   3510  CA  GLU X 218      28.829  63.357  49.842  0.00  0.00            
ATOM   3511  HA  GLU X 218      28.894  62.546  50.567  0.00  0.00            
ATOM   3512  CB  GLU X 218      30.241  63.787  49.491  0.00  0.00            
ATOM   3513  HB2 GLU X 218      30.661  64.189  50.413  0.00  0.00            
ATOM   3514  HB3 GLU X 218      30.880  62.917  49.340  0.00  0.00            
ATOM   3515  CG  GLU X 218      30.410  64.829  48.350  0.00  0.00            
ATOM   3516  HG2 GLU X 218      29.754  65.692  48.459  0.00  0.00            
ATOM   3517  HG3 GLU X 218      31.409  65.244  48.482  0.00  0.00            
ATOM   3518  CD  GLU X 218      30.182  64.384  46.885  0.00  0.00            
ATOM   3519  OE1 GLU X 218      30.509  63.246  46.495  0.00  0.00            
ATOM   3520  OE2 GLU X 218      29.683  65.243  46.124  0.00  0.00            
ATOM   3521  C   GLU X 218      27.998  64.470  50.529  0.00  0.00            
ATOM   3522  O   GLU X 218      28.464  65.183  51.427  0.00  0.00            
ATOM   3523  N   ASP X 219      26.801  64.770  50.018  0.00  0.00            
ATOM   3524  H   ASP X 219      26.422  64.258  49.234  0.00  0.00            
ATOM   3525  CA  ASP X 219      25.804  65.656  50.721  0.00  0.00            
ATOM   3526  HA  ASP X 219      26.425  66.276  51.368  0.00  0.00            
ATOM   3527  CB  ASP X 219      25.093  66.525  49.648  0.00  0.00            
ATOM   3528  HB2 ASP X 219      24.412  67.286  50.030  0.00  0.00            
ATOM   3529  HB3 ASP X 219      25.951  66.934  49.116  0.00  0.00            
ATOM   3530  CG  ASP X 219      24.310  65.734  48.578  0.00  0.00            
ATOM   3531  OD1 ASP X 219      24.051  66.364  47.507  0.00  0.00            
ATOM   3532  OD2 ASP X 219      23.993  64.539  48.672  0.00  0.00            
ATOM   3533  C   ASP X 219      24.766  64.895  51.511  0.00  0.00            
ATOM   3534  O   ASP X 219      23.985  65.536  52.253  0.00  0.00            
ATOM   3535  N   GLY X 220      24.750  63.529  51.488  0.00  0.00            
ATOM   3536  H   GLY X 220      25.435  63.052  50.920  0.00  0.00            
ATOM   3537  CA  GLY X 220      23.817  62.698  52.268  0.00  0.00            
ATOM   3538  HA2 GLY X 220      24.326  61.868  52.758  0.00  0.00            
ATOM   3539  HA3 GLY X 220      23.481  63.287  53.121  0.00  0.00            
ATOM   3540  C   GLY X 220      22.591  62.234  51.424  0.00  0.00            
ATOM   3541  O   GLY X 220      21.621  61.789  52.023  0.00  0.00            
ATOM   3542  N   SER X 221      22.487  62.432  50.095  0.00  0.00            
ATOM   3543  H   SER X 221      23.181  62.948  49.573  0.00  0.00            
ATOM   3544  CA  SER X 221      21.376  61.983  49.241  0.00  0.00            
ATOM   3545  HA  SER X 221      20.499  61.924  49.885  0.00  0.00            
ATOM   3546  CB  SER X 221      21.145  62.979  48.160  0.00  0.00            
ATOM   3547  HB2 SER X 221      20.403  62.530  47.500  0.00  0.00            
ATOM   3548  HB3 SER X 221      20.840  63.937  48.581  0.00  0.00            
ATOM   3549  OG  SER X 221      22.286  63.079  47.352  0.00  0.00            
ATOM   3550  HG  SER X 221      22.984  63.622  47.726  0.00  0.00            
ATOM   3551  C   SER X 221      21.659  60.671  48.480  0.00  0.00            
ATOM   3552  O   SER X 221      22.811  60.228  48.460  0.00  0.00            
ATOM   3553  N   GLN X 222      20.669  59.962  47.932  0.00  0.00            
ATOM   3554  H   GLN X 222      19.778  60.438  47.934  0.00  0.00            
ATOM   3555  CA  GLN X 222      20.929  58.718  47.120  0.00  0.00            
ATOM   3556  HA  GLN X 222      21.378  58.034  47.840  0.00  0.00            
ATOM   3557  CB  GLN X 222      19.561  58.205  46.743  0.00  0.00            
ATOM   3558  HB2 GLN X 222      19.105  59.131  46.391  0.00  0.00            
ATOM   3559  HB3 GLN X 222      19.684  57.491  45.929  0.00  0.00            
ATOM   3560  CG  GLN X 222      18.658  57.592  47.859  0.00  0.00            
ATOM   3561  HG2 GLN X 222      19.302  57.409  48.719  0.00  0.00            
ATOM   3562  HG3 GLN X 222      17.834  58.286  48.023  0.00  0.00            
ATOM   3563  CD  GLN X 222      18.162  56.209  47.444  0.00  0.00            
ATOM   3564  OE1 GLN X 222      17.051  56.092  46.926  0.00  0.00            
ATOM   3565  NE2 GLN X 222      18.984  55.175  47.538  0.00  0.00            
ATOM   3566 HE21 GLN X 222      18.557  54.261  47.592  0.00  0.00            
ATOM   3567 HE22 GLN X 222      19.874  55.283  48.002  0.00  0.00            
ATOM   3568  C   GLN X 222      21.766  58.811  45.852  0.00  0.00            
ATOM   3569  O   GLN X 222      22.018  59.867  45.274  0.00  0.00            
ATOM   3570  N   LEU X 223      22.356  57.712  45.412  0.00  0.00            
ATOM   3571  H   LEU X 223      22.387  56.881  45.985  0.00  0.00            
ATOM   3572  CA  LEU X 223      22.728  57.666  43.998  0.00  0.00            
ATOM   3573  HA  LEU X 223      23.254  58.600  43.798  0.00  0.00            
ATOM   3574  CB  LEU X 223      23.568  56.354  43.722  0.00  0.00            
ATOM   3575  HB2 LEU X 223      22.941  55.498  43.975  0.00  0.00            
ATOM   3576  HB3 LEU X 223      23.772  56.198  42.663  0.00  0.00            
ATOM   3577  CG  LEU X 223      24.897  56.155  44.456  0.00  0.00            
ATOM   3578  HG  LEU X 223      24.538  55.808  45.425  0.00  0.00            
ATOM   3579  CD1 LEU X 223      25.751  55.052  43.857  0.00  0.00            
ATOM   3580 HD11 LEU X 223      25.941  55.164  42.790  0.00  0.00            
ATOM   3581 HD12 LEU X 223      26.682  54.947  44.414  0.00  0.00            
ATOM   3582 HD13 LEU X 223      25.127  54.178  44.046  0.00  0.00            
ATOM   3583  CD2 LEU X 223      25.737  57.368  44.523  0.00  0.00            
ATOM   3584 HD21 LEU X 223      25.191  58.087  45.134  0.00  0.00            
ATOM   3585 HD22 LEU X 223      26.632  57.158  45.109  0.00  0.00            
ATOM   3586 HD23 LEU X 223      25.921  57.805  43.542  0.00  0.00            
ATOM   3587  C   LEU X 223      21.526  57.557  43.060  0.00  0.00            
ATOM   3588  O   LEU X 223      20.688  56.615  43.351  0.00  0.00            
ATOM   3589  N   ASP X 224      21.469  58.332  41.967  0.00  0.00            
ATOM   3590  H   ASP X 224      22.078  59.109  41.757  0.00  0.00            
ATOM   3591  CA  ASP X 224      20.396  57.986  41.033  0.00  0.00            
ATOM   3592  HA  ASP X 224      19.527  57.961  41.690  0.00  0.00            
ATOM   3593  CB  ASP X 224      20.283  59.072  39.973  0.00  0.00            
ATOM   3594  HB2 ASP X 224      19.333  58.989  39.446  0.00  0.00            
ATOM   3595  HB3 ASP X 224      20.455  60.062  40.397  0.00  0.00            
ATOM   3596  CG  ASP X 224      21.324  58.869  38.909  0.00  0.00            
ATOM   3597  OD1 ASP X 224      22.332  59.573  38.960  0.00  0.00            
ATOM   3598  OD2 ASP X 224      21.051  58.099  37.981  0.00  0.00            
ATOM   3599  C   ASP X 224      20.661  56.589  40.452  0.00  0.00            
ATOM   3600  O   ASP X 224      21.780  56.083  40.472  0.00  0.00            
ATOM   3601  N   SER X 225      19.622  55.954  40.017  0.00  0.00            
ATOM   3602  H   SER X 225      18.742  56.447  40.067  0.00  0.00            
ATOM   3603  CA  SER X 225      19.561  54.546  39.650  0.00  0.00            
ATOM   3604  HA  SER X 225      20.052  53.985  40.445  0.00  0.00            
ATOM   3605  CB  SER X 225      18.159  54.091  39.442  0.00  0.00            
ATOM   3606  HB2 SER X 225      17.834  54.425  38.456  0.00  0.00            
ATOM   3607  HB3 SER X 225      18.150  53.002  39.468  0.00  0.00            
ATOM   3608  OG  SER X 225      17.351  54.646  40.492  0.00  0.00            
ATOM   3609  HG  SER X 225      16.516  54.174  40.527  0.00  0.00            
ATOM   3610  C   SER X 225      20.340  54.211  38.372  0.00  0.00            
ATOM   3611  O   SER X 225      20.752  53.084  38.186  0.00  0.00            
ATOM   3612  N   ARG X 226      20.492  55.140  37.387  0.00  0.00            
ATOM   3613  H   ARG X 226      20.231  56.077  37.661  0.00  0.00            
ATOM   3614  CA  ARG X 226      21.628  54.951  36.394  0.00  0.00            
ATOM   3615  HA  ARG X 226      21.628  53.940  35.987  0.00  0.00            
ATOM   3616  CB  ARG X 226      21.462  55.827  35.190  0.00  0.00            
ATOM   3617  HB2 ARG X 226      20.431  55.738  34.847  0.00  0.00            
ATOM   3618  HB3 ARG X 226      21.733  56.832  35.511  0.00  0.00            
ATOM   3619  CG  ARG X 226      22.504  55.497  34.131  0.00  0.00            
ATOM   3620  HG2 ARG X 226      23.398  56.076  34.363  0.00  0.00            
ATOM   3621  HG3 ARG X 226      22.586  54.410  34.161  0.00  0.00            
ATOM   3622  CD  ARG X 226      22.040  55.768  32.710  0.00  0.00            
ATOM   3623  HD2 ARG X 226      21.553  56.736  32.830  0.00  0.00            
ATOM   3624  HD3 ARG X 226      22.867  55.797  32.001  0.00  0.00            
ATOM   3625  NE  ARG X 226      20.965  54.844  32.438  0.00  0.00            
ATOM   3626  HE  ARG X 226      20.068  54.898  32.898  0.00  0.00            
ATOM   3627  CZ  ARG X 226      20.853  54.014  31.480  0.00  0.00            
ATOM   3628  NH1 ARG X 226      21.742  53.826  30.550  0.00  0.00            
ATOM   3629 HH11 ARG X 226      22.636  54.291  30.615  0.00  0.00            
ATOM   3630 HH12 ARG X 226      21.517  53.374  29.675  0.00  0.00            
ATOM   3631  NH2 ARG X 226      19.705  53.406  31.298  0.00  0.00            
ATOM   3632 HH21 ARG X 226      19.123  53.425  32.123  0.00  0.00            
ATOM   3633 HH22 ARG X 226      19.557  52.817  30.491  0.00  0.00            
ATOM   3634  C   ARG X 226      23.038  55.049  36.979  0.00  0.00            
ATOM   3635  O   ARG X 226      23.829  54.200  36.554  0.00  0.00            
ATOM   3636  N   MET X 227      23.362  56.014  37.824  0.00  0.00            
ATOM   3637  H   MET X 227      22.571  56.586  38.084  0.00  0.00            
ATOM   3638  CA  MET X 227      24.709  56.122  38.443  0.00  0.00            
ATOM   3639  HA  MET X 227      25.384  56.128  37.587  0.00  0.00            
ATOM   3640  CB  MET X 227      24.795  57.439  39.281  0.00  0.00            
ATOM   3641  HB2 MET X 227      24.522  58.268  38.627  0.00  0.00            
ATOM   3642  HB3 MET X 227      24.054  57.472  40.079  0.00  0.00            
ATOM   3643  CG  MET X 227      26.143  57.750  39.993  0.00  0.00            
ATOM   3644  HG2 MET X 227      26.021  58.729  40.457  0.00  0.00            
ATOM   3645  HG3 MET X 227      26.251  56.945  40.720  0.00  0.00            
ATOM   3646  SD  MET X 227      27.643  57.665  39.043  0.00  0.00            
ATOM   3647  CE  MET X 227      27.355  58.993  37.897  0.00  0.00            
ATOM   3648  HE1 MET X 227      28.343  59.107  37.450  0.00  0.00            
ATOM   3649  HE2 MET X 227      26.469  58.813  37.289  0.00  0.00            
ATOM   3650  HE3 MET X 227      27.078  59.857  38.500  0.00  0.00            
ATOM   3651  C   MET X 227      25.073  54.884  39.285  0.00  0.00            
ATOM   3652  O   MET X 227      26.251  54.511  39.303  0.00  0.00            
ATOM   3653  N   ALA X 228      24.062  54.378  39.965  0.00  0.00            
ATOM   3654  H   ALA X 228      23.242  54.958  40.068  0.00  0.00            
ATOM   3655  CA  ALA X 228      24.316  53.206  40.813  0.00  0.00            
ATOM   3656  HA  ALA X 228      25.237  53.407  41.359  0.00  0.00            
ATOM   3657  CB  ALA X 228      23.250  53.121  41.810  0.00  0.00            
ATOM   3658  HB1 ALA X 228      23.636  52.477  42.601  0.00  0.00            
ATOM   3659  HB2 ALA X 228      22.948  54.082  42.227  0.00  0.00            
ATOM   3660  HB3 ALA X 228      22.361  52.606  41.447  0.00  0.00            
ATOM   3661  C   ALA X 228      24.365  51.858  40.031  0.00  0.00            
ATOM   3662  O   ALA X 228      25.060  50.930  40.424  0.00  0.00            
ATOM   3663  N   ALA X 229      23.772  51.784  38.843  0.00  0.00            
ATOM   3664  H   ALA X 229      23.237  52.582  38.530  0.00  0.00            
ATOM   3665  CA  ALA X 229      24.188  50.746  37.821  0.00  0.00            
ATOM   3666  HA  ALA X 229      24.174  49.821  38.396  0.00  0.00            
ATOM   3667  CB  ALA X 229      23.097  50.773  36.713  0.00  0.00            
ATOM   3668  HB1 ALA X 229      22.160  50.500  37.197  0.00  0.00            
ATOM   3669  HB2 ALA X 229      23.145  51.691  36.128  0.00  0.00            
ATOM   3670  HB3 ALA X 229      23.298  50.125  35.860  0.00  0.00            
ATOM   3671  C   ALA X 229      25.624  51.037  37.357  0.00  0.00            
ATOM   3672  O   ALA X 229      26.433  50.098  37.235  0.00  0.00            
ATOM   3673  N   ILE X 230      26.036  52.326  37.076  0.00  0.00            
ATOM   3674  H   ILE X 230      25.319  53.037  37.064  0.00  0.00            
ATOM   3675  CA  ILE X 230      27.346  52.678  36.338  0.00  0.00            
ATOM   3676  HA  ILE X 230      27.320  52.163  35.378  0.00  0.00            
ATOM   3677  CB  ILE X 230      27.475  54.192  36.043  0.00  0.00            
ATOM   3678  HB  ILE X 230      26.939  54.637  36.881  0.00  0.00            
ATOM   3679  CG2 ILE X 230      28.898  54.738  35.910  0.00  0.00            
ATOM   3680 HG21 ILE X 230      28.709  55.799  35.745  0.00  0.00            
ATOM   3681 HG22 ILE X 230      29.509  54.692  36.811  0.00  0.00            
ATOM   3682 HG23 ILE X 230      29.487  54.314  35.097  0.00  0.00            
ATOM   3683  CG1 ILE X 230      26.617  54.420  34.722  0.00  0.00            
ATOM   3684 HG12 ILE X 230      27.280  54.034  33.947  0.00  0.00            
ATOM   3685 HG13 ILE X 230      25.737  53.776  34.727  0.00  0.00            
ATOM   3686  CD1 ILE X 230      26.327  55.870  34.522  0.00  0.00            
ATOM   3687 HD11 ILE X 230      27.246  56.450  34.599  0.00  0.00            
ATOM   3688 HD12 ILE X 230      25.825  56.043  33.569  0.00  0.00            
ATOM   3689 HD13 ILE X 230      25.655  56.262  35.286  0.00  0.00            
ATOM   3690  C   ILE X 230      28.502  52.224  37.231  0.00  0.00            
ATOM   3691  O   ILE X 230      29.485  51.656  36.758  0.00  0.00            
ATOM   3692  N   GLU X 231      28.442  52.453  38.560  0.00  0.00            
ATOM   3693  H   GLU X 231      27.727  53.141  38.747  0.00  0.00            
ATOM   3694  CA  GLU X 231      29.438  52.014  39.544  0.00  0.00            
ATOM   3695  HA  GLU X 231      30.415  52.145  39.078  0.00  0.00            
ATOM   3696  CB  GLU X 231      29.342  52.958  40.796  0.00  0.00            
ATOM   3697  HB2 GLU X 231      28.330  52.852  41.187  0.00  0.00            
ATOM   3698  HB3 GLU X 231      30.046  52.555  41.524  0.00  0.00            
ATOM   3699  CG  GLU X 231      29.600  54.500  40.575  0.00  0.00            
ATOM   3700  HG2 GLU X 231      28.818  54.785  39.871  0.00  0.00            
ATOM   3701  HG3 GLU X 231      29.402  55.015  41.515  0.00  0.00            
ATOM   3702  CD  GLU X 231      31.036  54.911  40.111  0.00  0.00            
ATOM   3703  OE1 GLU X 231      31.722  54.065  39.480  0.00  0.00            
ATOM   3704  OE2 GLU X 231      31.508  56.050  40.457  0.00  0.00            
ATOM   3705  C   GLU X 231      29.501  50.490  39.803  0.00  0.00            
ATOM   3706  O   GLU X 231      30.601  49.943  39.928  0.00  0.00            
ATOM   3707  N   LEU X 232      28.348  49.796  39.757  0.00  0.00            
ATOM   3708  H   LEU X 232      27.478  50.268  39.556  0.00  0.00            
ATOM   3709  CA  LEU X 232      28.196  48.407  39.783  0.00  0.00            
ATOM   3710  HA  LEU X 232      28.628  47.949  40.673  0.00  0.00            
ATOM   3711  CB  LEU X 232      26.687  48.081  39.842  0.00  0.00            
ATOM   3712  HB2 LEU X 232      26.159  48.620  40.629  0.00  0.00            
ATOM   3713  HB3 LEU X 232      26.238  48.361  38.888  0.00  0.00            
ATOM   3714  CG  LEU X 232      26.420  46.563  40.109  0.00  0.00            
ATOM   3715  HG  LEU X 232      26.678  46.036  39.190  0.00  0.00            
ATOM   3716  CD1 LEU X 232      27.171  46.050  41.285  0.00  0.00            
ATOM   3717 HD11 LEU X 232      27.043  46.751  42.110  0.00  0.00            
ATOM   3718 HD12 LEU X 232      26.775  45.038  41.374  0.00  0.00            
ATOM   3719 HD13 LEU X 232      28.236  45.938  41.081  0.00  0.00            
ATOM   3720  CD2 LEU X 232      24.892  46.444  40.401  0.00  0.00            
ATOM   3721 HD21 LEU X 232      24.617  45.401  40.560  0.00  0.00            
ATOM   3722 HD22 LEU X 232      24.665  47.065  41.267  0.00  0.00            
ATOM   3723 HD23 LEU X 232      24.240  46.793  39.600  0.00  0.00            
ATOM   3724  C   LEU X 232      28.713  47.746  38.461  0.00  0.00            
ATOM   3725  O   LEU X 232      29.201  46.606  38.397  0.00  0.00            
ATOM   3726  N   ILE X 233      28.802  48.539  37.395  0.00  0.00            
ATOM   3727  H   ILE X 233      28.353  49.437  37.504  0.00  0.00            
ATOM   3728  CA  ILE X 233      29.434  48.112  36.131  0.00  0.00            
ATOM   3729  HA  ILE X 233      29.348  47.036  35.975  0.00  0.00            
ATOM   3730  CB  ILE X 233      28.823  48.785  34.973  0.00  0.00            
ATOM   3731  HB  ILE X 233      28.886  49.857  35.157  0.00  0.00            
ATOM   3732  CG2 ILE X 233      29.572  48.608  33.666  0.00  0.00            
ATOM   3733 HG21 ILE X 233      29.248  49.201  32.811  0.00  0.00            
ATOM   3734 HG22 ILE X 233      30.635  48.815  33.795  0.00  0.00            
ATOM   3735 HG23 ILE X 233      29.528  47.553  33.396  0.00  0.00            
ATOM   3736  CG1 ILE X 233      27.333  48.343  34.818  0.00  0.00            
ATOM   3737 HG12 ILE X 233      27.341  47.454  34.187  0.00  0.00            
ATOM   3738 HG13 ILE X 233      26.924  48.187  35.816  0.00  0.00            
ATOM   3739  CD1 ILE X 233      26.537  49.434  34.086  0.00  0.00            
ATOM   3740 HD11 ILE X 233      25.514  49.133  33.862  0.00  0.00            
ATOM   3741 HD12 ILE X 233      26.729  50.345  34.653  0.00  0.00            
ATOM   3742 HD13 ILE X 233      27.061  49.496  33.132  0.00  0.00            
ATOM   3743  C   ILE X 233      30.980  48.283  36.213  0.00  0.00            
ATOM   3744  O   ILE X 233      31.763  47.416  35.820  0.00  0.00            
ATOM   3745  N   ASN X 234      31.329  49.357  36.862  0.00  0.00            
ATOM   3746  H   ASN X 234      30.578  49.978  37.125  0.00  0.00            
ATOM   3747  CA  ASN X 234      32.694  49.491  37.409  0.00  0.00            
ATOM   3748  HA  ASN X 234      33.337  49.344  36.541  0.00  0.00            
ATOM   3749  CB  ASN X 234      32.970  50.929  37.893  0.00  0.00            
ATOM   3750  HB2 ASN X 234      32.233  51.266  38.623  0.00  0.00            
ATOM   3751  HB3 ASN X 234      33.906  51.003  38.445  0.00  0.00            
ATOM   3752  CG  ASN X 234      33.041  51.958  36.772  0.00  0.00            
ATOM   3753  OD1 ASN X 234      33.564  51.587  35.763  0.00  0.00            
ATOM   3754  ND2 ASN X 234      32.640  53.119  37.052  0.00  0.00            
ATOM   3755 HD21 ASN X 234      32.543  53.774  36.289  0.00  0.00            
ATOM   3756 HD22 ASN X 234      32.259  53.305  37.968  0.00  0.00            
ATOM   3757  C   ASN X 234      33.009  48.501  38.499  0.00  0.00            
ATOM   3758  O   ASN X 234      34.169  48.199  38.644  0.00  0.00            
ATOM   3759  N   VAL X 235      32.120  47.740  39.108  0.00  0.00            
ATOM   3760  H   VAL X 235      31.163  48.047  39.011  0.00  0.00            
ATOM   3761  CA  VAL X 235      32.400  46.377  39.732  0.00  0.00            
ATOM   3762  HA  VAL X 235      33.357  46.425  40.252  0.00  0.00            
ATOM   3763  CB  VAL X 235      31.479  46.056  40.894  0.00  0.00            
ATOM   3764  HB  VAL X 235      30.457  46.369  40.683  0.00  0.00            
ATOM   3765  CG1 VAL X 235      31.569  44.585  41.357  0.00  0.00            
ATOM   3766 HG11 VAL X 235      32.610  44.284  41.476  0.00  0.00            
ATOM   3767 HG12 VAL X 235      30.912  44.537  42.226  0.00  0.00            
ATOM   3768 HG13 VAL X 235      31.105  43.893  40.655  0.00  0.00            
ATOM   3769  CG2 VAL X 235      31.769  47.082  41.969  0.00  0.00            
ATOM   3770 HG21 VAL X 235      32.788  46.986  42.344  0.00  0.00            
ATOM   3771 HG22 VAL X 235      31.672  48.105  41.605  0.00  0.00            
ATOM   3772 HG23 VAL X 235      31.047  46.980  42.779  0.00  0.00            
ATOM   3773  C   VAL X 235      32.444  45.187  38.773  0.00  0.00            
ATOM   3774  O   VAL X 235      33.415  44.423  38.799  0.00  0.00            
ATOM   3775  N   LEU X 236      31.412  45.001  37.902  0.00  0.00            
ATOM   3776  H   LEU X 236      30.732  45.747  37.920  0.00  0.00            
ATOM   3777  CA  LEU X 236      31.351  43.933  36.847  0.00  0.00            
ATOM   3778  HA  LEU X 236      31.665  43.077  37.443  0.00  0.00            
ATOM   3779  CB  LEU X 236      29.916  43.723  36.407  0.00  0.00            
ATOM   3780  HB2 LEU X 236      29.521  44.690  36.098  0.00  0.00            
ATOM   3781  HB3 LEU X 236      29.829  42.944  35.650  0.00  0.00            
ATOM   3782  CG  LEU X 236      28.870  43.405  37.530  0.00  0.00            
ATOM   3783  HG  LEU X 236      28.877  44.173  38.303  0.00  0.00            
ATOM   3784  CD1 LEU X 236      27.442  43.533  36.958  0.00  0.00            
ATOM   3785 HD11 LEU X 236      26.751  43.430  37.794  0.00  0.00            
ATOM   3786 HD12 LEU X 236      27.274  44.512  36.509  0.00  0.00            
ATOM   3787 HD13 LEU X 236      27.117  42.821  36.199  0.00  0.00            
ATOM   3788  CD2 LEU X 236      28.990  42.010  38.229  0.00  0.00            
ATOM   3789 HD21 LEU X 236      28.126  41.777  38.851  0.00  0.00            
ATOM   3790 HD22 LEU X 236      29.188  41.249  37.475  0.00  0.00            
ATOM   3791 HD23 LEU X 236      29.791  42.007  38.968  0.00  0.00            
ATOM   3792  C   LEU X 236      32.350  43.933  35.629  0.00  0.00            
ATOM   3793  O   LEU X 236      33.091  42.998  35.518  0.00  0.00            
ATOM   3794  N   ARG X 237      32.386  44.958  34.793  0.00  0.00            
ATOM   3795  H   ARG X 237      31.976  45.810  35.149  0.00  0.00            
ATOM   3796  CA  ARG X 237      33.243  45.085  33.617  0.00  0.00            
ATOM   3797  HA  ARG X 237      32.815  44.453  32.838  0.00  0.00            
ATOM   3798  CB  ARG X 237      33.347  46.485  33.004  0.00  0.00            
ATOM   3799  HB2 ARG X 237      32.354  46.935  33.022  0.00  0.00            
ATOM   3800  HB3 ARG X 237      33.848  47.126  33.730  0.00  0.00            
ATOM   3801  CG  ARG X 237      33.977  46.635  31.629  0.00  0.00            
ATOM   3802  HG2 ARG X 237      34.741  45.929  31.303  0.00  0.00            
ATOM   3803  HG3 ARG X 237      33.191  46.608  30.874  0.00  0.00            
ATOM   3804  CD  ARG X 237      34.706  47.995  31.540  0.00  0.00            
ATOM   3805  HD2 ARG X 237      34.948  48.232  30.504  0.00  0.00            
ATOM   3806  HD3 ARG X 237      33.928  48.737  31.719  0.00  0.00            
ATOM   3807  NE  ARG X 237      35.857  48.157  32.424  0.00  0.00            
ATOM   3808  HE  ARG X 237      36.714  47.654  32.246  0.00  0.00            
ATOM   3809  CZ  ARG X 237      35.850  48.787  33.591  0.00  0.00            
ATOM   3810  NH1 ARG X 237      34.904  49.463  34.159  0.00  0.00            
ATOM   3811 HH11 ARG X 237      34.263  49.855  33.484  0.00  0.00            
ATOM   3812 HH12 ARG X 237      35.190  49.931  35.007  0.00  0.00            
ATOM   3813  NH2 ARG X 237      36.949  48.851  34.345  0.00  0.00            
ATOM   3814 HH21 ARG X 237      37.744  48.416  33.901  0.00  0.00            
ATOM   3815 HH22 ARG X 237      36.926  49.394  35.197  0.00  0.00            
ATOM   3816  C   ARG X 237      34.724  44.577  33.934  0.00  0.00            
ATOM   3817  O   ARG X 237      35.323  43.848  33.075  0.00  0.00            
ATOM   3818  N   PRO X 238      35.378  44.880  35.030  0.00  0.00            
ATOM   3819  CD  PRO X 238      35.018  45.870  36.064  0.00  0.00            
ATOM   3820  HD2 PRO X 238      34.060  45.585  36.499  0.00  0.00            
ATOM   3821  HD3 PRO X 238      35.016  46.892  35.684  0.00  0.00            
ATOM   3822  CG  PRO X 238      35.986  45.864  37.158  0.00  0.00            
ATOM   3823  HG2 PRO X 238      35.732  45.070  37.860  0.00  0.00            
ATOM   3824  HG3 PRO X 238      35.987  46.847  37.630  0.00  0.00            
ATOM   3825  CB  PRO X 238      37.251  45.448  36.380  0.00  0.00            
ATOM   3826  HB2 PRO X 238      37.985  44.954  37.017  0.00  0.00            
ATOM   3827  HB3 PRO X 238      37.730  46.335  35.965  0.00  0.00            
ATOM   3828  CA  PRO X 238      36.782  44.579  35.225  0.00  0.00            
ATOM   3829  HA  PRO X 238      37.361  44.824  34.334  0.00  0.00            
ATOM   3830  C   PRO X 238      36.979  43.056  35.474  0.00  0.00            
ATOM   3831  O   PRO X 238      38.064  42.499  35.115  0.00  0.00            
ATOM   3832  N   ILE X 239      35.963  42.313  35.969  0.00  0.00            
ATOM   3833  H   ILE X 239      35.019  42.656  36.078  0.00  0.00            
ATOM   3834  CA  ILE X 239      36.186  40.923  36.446  0.00  0.00            
ATOM   3835  HA  ILE X 239      37.172  40.776  36.887  0.00  0.00            
ATOM   3836  CB  ILE X 239      35.051  40.470  37.503  0.00  0.00            
ATOM   3837  HB  ILE X 239      34.118  40.684  36.982  0.00  0.00            
ATOM   3838  CG2 ILE X 239      35.175  38.985  37.752  0.00  0.00            
ATOM   3839 HG21 ILE X 239      36.234  38.851  37.976  0.00  0.00            
ATOM   3840 HG22 ILE X 239      34.434  38.677  38.490  0.00  0.00            
ATOM   3841 HG23 ILE X 239      35.009  38.422  36.834  0.00  0.00            
ATOM   3842  CG1 ILE X 239      35.070  41.261  38.831  0.00  0.00            
ATOM   3843 HG12 ILE X 239      35.788  40.792  39.505  0.00  0.00            
ATOM   3844 HG13 ILE X 239      35.523  42.233  38.638  0.00  0.00            
ATOM   3845  CD1 ILE X 239      33.748  41.315  39.562  0.00  0.00            
ATOM   3846 HD11 ILE X 239      33.051  41.822  38.894  0.00  0.00            
ATOM   3847 HD12 ILE X 239      33.418  40.299  39.779  0.00  0.00            
ATOM   3848 HD13 ILE X 239      33.796  41.834  40.519  0.00  0.00            
ATOM   3849  C   ILE X 239      36.165  40.043  35.203  0.00  0.00            
ATOM   3850  O   ILE X 239      37.009  39.102  35.083  0.00  0.00            
ATOM   3851  N   VAL X 240      35.446  40.447  34.141  0.00  0.00            
ATOM   3852  H   VAL X 240      34.914  41.301  34.229  0.00  0.00            
ATOM   3853  CA  VAL X 240      35.439  39.740  32.803  0.00  0.00            
ATOM   3854  HA  VAL X 240      35.587  38.669  32.941  0.00  0.00            
ATOM   3855  CB  VAL X 240      34.168  39.969  31.962  0.00  0.00            
ATOM   3856  HB  VAL X 240      34.237  40.951  31.494  0.00  0.00            
ATOM   3857  CG1 VAL X 240      34.098  38.923  30.881  0.00  0.00            
ATOM   3858 HG11 VAL X 240      34.927  38.917  30.173  0.00  0.00            
ATOM   3859 HG12 VAL X 240      34.124  37.931  31.331  0.00  0.00            
ATOM   3860 HG13 VAL X 240      33.146  38.909  30.349  0.00  0.00            
ATOM   3861  CG2 VAL X 240      32.924  39.996  32.759  0.00  0.00            
ATOM   3862 HG21 VAL X 240      32.118  39.905  32.030  0.00  0.00            
ATOM   3863 HG22 VAL X 240      32.818  39.127  33.409  0.00  0.00            
ATOM   3864 HG23 VAL X 240      32.876  40.911  33.348  0.00  0.00            
ATOM   3865  C   VAL X 240      36.757  39.995  32.053  0.00  0.00            
ATOM   3866  O   VAL X 240      37.323  39.112  31.357  0.00  0.00            
ATOM   3867  N   ALA X 241      37.305  41.221  32.174  0.00  0.00            
ATOM   3868  H   ALA X 241      36.686  41.834  32.686  0.00  0.00            
ATOM   3869  CA  ALA X 241      38.588  41.638  31.645  0.00  0.00            
ATOM   3870  HA  ALA X 241      38.550  41.513  30.562  0.00  0.00            
ATOM   3871  CB  ALA X 241      38.793  43.116  31.930  0.00  0.00            
ATOM   3872  HB1 ALA X 241      38.791  43.338  32.998  0.00  0.00            
ATOM   3873  HB2 ALA X 241      39.791  43.408  31.601  0.00  0.00            
ATOM   3874  HB3 ALA X 241      38.131  43.796  31.394  0.00  0.00            
ATOM   3875  C   ALA X 241      39.791  40.795  32.128  0.00  0.00            
ATOM   3876  O   ALA X 241      40.769  40.725  31.383  0.00  0.00            
ATOM   3877  N   ILE X 242      39.704  40.086  33.263  0.00  0.00            
ATOM   3878  H   ILE X 242      38.821  40.053  33.752  0.00  0.00            
ATOM   3879  CA  ILE X 242      40.575  39.013  33.687  0.00  0.00            
ATOM   3880  HA  ILE X 242      41.569  39.378  33.945  0.00  0.00            
ATOM   3881  CB  ILE X 242      39.978  38.288  34.865  0.00  0.00            
ATOM   3882  HB  ILE X 242      38.939  38.133  34.576  0.00  0.00            
ATOM   3883  CG2 ILE X 242      40.591  36.969  35.255  0.00  0.00            
ATOM   3884 HG21 ILE X 242      41.611  37.095  35.620  0.00  0.00            
ATOM   3885 HG22 ILE X 242      40.076  36.414  36.039  0.00  0.00            
ATOM   3886 HG23 ILE X 242      40.596  36.330  34.372  0.00  0.00            
ATOM   3887  CG1 ILE X 242      40.087  39.170  36.160  0.00  0.00            
ATOM   3888 HG12 ILE X 242      41.144  39.392  36.303  0.00  0.00            
ATOM   3889 HG13 ILE X 242      39.679  40.177  36.079  0.00  0.00            
ATOM   3890  CD1 ILE X 242      39.505  38.486  37.422  0.00  0.00            
ATOM   3891 HD11 ILE X 242      38.561  37.977  37.227  0.00  0.00            
ATOM   3892 HD12 ILE X 242      40.295  37.881  37.867  0.00  0.00            
ATOM   3893 HD13 ILE X 242      39.181  39.329  38.032  0.00  0.00            
ATOM   3894  C   ILE X 242      40.897  38.039  32.561  0.00  0.00            
ATOM   3895  O   ILE X 242      42.024  37.554  32.524  0.00  0.00            
ATOM   3896  N   SER X 243      40.052  37.759  31.643  0.00  0.00            
ATOM   3897  H   SER X 243      39.171  38.253  31.652  0.00  0.00            
ATOM   3898  CA  SER X 243      40.332  36.958  30.434  0.00  0.00            
ATOM   3899  HA  SER X 243      40.407  35.927  30.779  0.00  0.00            
ATOM   3900  CB  SER X 243      39.085  36.829  29.600  0.00  0.00            
ATOM   3901  HB2 SER X 243      39.295  36.280  28.681  0.00  0.00            
ATOM   3902  HB3 SER X 243      38.331  36.305  30.187  0.00  0.00            
ATOM   3903  OG  SER X 243      38.666  38.168  29.305  0.00  0.00            
ATOM   3904  HG  SER X 243      38.309  38.549  30.111  0.00  0.00            
ATOM   3905  C   SER X 243      41.599  37.278  29.707  0.00  0.00            
ATOM   3906  O   SER X 243      42.427  36.392  29.410  0.00  0.00            
ATOM   3907  N   TYR X 244      41.875  38.576  29.529  0.00  0.00            
ATOM   3908  H   TYR X 244      41.227  39.225  29.952  0.00  0.00            
ATOM   3909  CA  TYR X 244      43.076  39.051  28.878  0.00  0.00            
ATOM   3910  HA  TYR X 244      43.064  38.726  27.837  0.00  0.00            
ATOM   3911  CB  TYR X 244      43.175  40.599  28.809  0.00  0.00            
ATOM   3912  HB2 TYR X 244      43.054  41.073  29.783  0.00  0.00            
ATOM   3913  HB3 TYR X 244      44.204  40.766  28.490  0.00  0.00            
ATOM   3914  CG  TYR X 244      42.239  41.359  27.934  0.00  0.00            
ATOM   3915  CD1 TYR X 244      40.833  41.407  28.043  0.00  0.00            
ATOM   3916  HD1 TYR X 244      40.330  41.053  28.931  0.00  0.00            
ATOM   3917  CE1 TYR X 244      40.058  42.002  27.092  0.00  0.00            
ATOM   3918  HE1 TYR X 244      38.979  42.006  27.130  0.00  0.00            
ATOM   3919  CZ  TYR X 244      40.708  42.620  25.949  0.00  0.00            
ATOM   3920  OH  TYR X 244      39.966  43.329  25.051  0.00  0.00            
ATOM   3921  HH  TYR X 244      40.328  43.188  24.173  0.00  0.00            
ATOM   3922  CE2 TYR X 244      42.146  42.601  25.865  0.00  0.00            
ATOM   3923  HE2 TYR X 244      42.688  43.189  25.140  0.00  0.00            
ATOM   3924  CD2 TYR X 244      42.904  41.944  26.812  0.00  0.00            
ATOM   3925  HD2 TYR X 244      43.960  41.909  26.589  0.00  0.00            
ATOM   3926  C   TYR X 244      44.358  38.533  29.610  0.00  0.00            
ATOM   3927  O   TYR X 244      45.204  37.960  28.893  0.00  0.00            
ATOM   3928  N   PHE X 245      44.548  38.820  30.883  0.00  0.00            
ATOM   3929  H   PHE X 245      43.837  39.417  31.281  0.00  0.00            
ATOM   3930  CA  PHE X 245      45.606  38.337  31.812  0.00  0.00            
ATOM   3931  HA  PHE X 245      46.599  38.661  31.499  0.00  0.00            
ATOM   3932  CB  PHE X 245      45.283  38.935  33.199  0.00  0.00            
ATOM   3933  HB2 PHE X 245      44.242  38.762  33.469  0.00  0.00            
ATOM   3934  HB3 PHE X 245      45.879  38.403  33.941  0.00  0.00            
ATOM   3935  CG  PHE X 245      45.832  40.363  33.443  0.00  0.00            
ATOM   3936  CD1 PHE X 245      46.376  41.220  32.464  0.00  0.00            
ATOM   3937  HD1 PHE X 245      46.246  40.778  31.486  0.00  0.00            
ATOM   3938  CE1 PHE X 245      47.052  42.412  32.707  0.00  0.00            
ATOM   3939  HE1 PHE X 245      47.578  42.965  31.943  0.00  0.00            
ATOM   3940  CZ  PHE X 245      46.998  42.889  34.044  0.00  0.00            
ATOM   3941  HZ  PHE X 245      47.411  43.876  34.193  0.00  0.00            
ATOM   3942  CE2 PHE X 245      46.392  42.142  35.054  0.00  0.00            
ATOM   3943  HE2 PHE X 245      46.279  42.532  36.055  0.00  0.00            
ATOM   3944  CD2 PHE X 245      45.852  40.858  34.729  0.00  0.00            
ATOM   3945  HD2 PHE X 245      45.446  40.291  35.554  0.00  0.00            
ATOM   3946  C   PHE X 245      45.809  36.851  31.906  0.00  0.00            
ATOM   3947  O   PHE X 245      46.922  36.389  32.169  0.00  0.00            
ATOM   3948  N   LEU X 246      44.784  36.006  31.754  0.00  0.00            
ATOM   3949  H   LEU X 246      43.884  36.462  31.715  0.00  0.00            
ATOM   3950  CA  LEU X 246      44.879  34.595  31.444  0.00  0.00            
ATOM   3951  HA  LEU X 246      45.521  34.144  32.199  0.00  0.00            
ATOM   3952  CB  LEU X 246      43.457  33.870  31.397  0.00  0.00            
ATOM   3953  HB2 LEU X 246      42.840  34.105  30.530  0.00  0.00            
ATOM   3954  HB3 LEU X 246      43.629  32.794  31.424  0.00  0.00            
ATOM   3955  CG  LEU X 246      42.568  34.208  32.635  0.00  0.00            
ATOM   3956  HG  LEU X 246      42.302  35.264  32.597  0.00  0.00            
ATOM   3957  CD1 LEU X 246      41.337  33.376  32.550  0.00  0.00            
ATOM   3958 HD11 LEU X 246      40.780  33.696  31.670  0.00  0.00            
ATOM   3959 HD12 LEU X 246      41.581  32.327  32.385  0.00  0.00            
ATOM   3960 HD13 LEU X 246      40.648  33.517  33.382  0.00  0.00            
ATOM   3961  CD2 LEU X 246      43.338  33.847  33.893  0.00  0.00            
ATOM   3962 HD21 LEU X 246      44.185  34.530  33.968  0.00  0.00            
ATOM   3963 HD22 LEU X 246      42.735  34.022  34.784  0.00  0.00            
ATOM   3964 HD23 LEU X 246      43.627  32.803  34.011  0.00  0.00            
ATOM   3965  C   LEU X 246      45.615  34.339  30.105  0.00  0.00            
ATOM   3966  O   LEU X 246      46.565  33.607  30.096  0.00  0.00            
ATOM   3967  N   VAL X 247      45.142  34.903  29.012  0.00  0.00            
ATOM   3968  H   VAL X 247      44.502  35.684  29.033  0.00  0.00            
ATOM   3969  CA  VAL X 247      45.650  34.653  27.661  0.00  0.00            
ATOM   3970  HA  VAL X 247      45.589  33.575  27.510  0.00  0.00            
ATOM   3971  CB  VAL X 247      44.793  35.291  26.571  0.00  0.00            
ATOM   3972  HB  VAL X 247      44.609  36.364  26.607  0.00  0.00            
ATOM   3973  CG1 VAL X 247      45.512  35.090  25.259  0.00  0.00            
ATOM   3974 HG11 VAL X 247      46.346  35.765  25.066  0.00  0.00            
ATOM   3975 HG12 VAL X 247      45.957  34.096  25.210  0.00  0.00            
ATOM   3976 HG13 VAL X 247      44.832  35.127  24.407  0.00  0.00            
ATOM   3977  CG2 VAL X 247      43.420  34.589  26.548  0.00  0.00            
ATOM   3978 HG21 VAL X 247      43.421  33.774  25.824  0.00  0.00            
ATOM   3979 HG22 VAL X 247      43.133  34.244  27.541  0.00  0.00            
ATOM   3980 HG23 VAL X 247      42.692  35.292  26.144  0.00  0.00            
ATOM   3981  C   VAL X 247      47.140  34.959  27.610  0.00  0.00            
ATOM   3982  O   VAL X 247      47.931  34.179  27.082  0.00  0.00            
ATOM   3983  N   PHE X 248      47.572  36.106  28.228  0.00  0.00            
ATOM   3984  H   PHE X 248      46.826  36.672  28.604  0.00  0.00            
ATOM   3985  CA  PHE X 248      48.945  36.439  28.352  0.00  0.00            
ATOM   3986  HA  PHE X 248      49.489  36.394  27.409  0.00  0.00            
ATOM   3987  CB  PHE X 248      49.119  37.846  29.035  0.00  0.00            
ATOM   3988  HB2 PHE X 248      48.667  37.705  30.017  0.00  0.00            
ATOM   3989  HB3 PHE X 248      50.164  38.059  29.258  0.00  0.00            
ATOM   3990  CG  PHE X 248      48.465  39.055  28.296  0.00  0.00            
ATOM   3991  CD1 PHE X 248      48.442  39.148  26.863  0.00  0.00            
ATOM   3992  HD1 PHE X 248      48.620  38.320  26.192  0.00  0.00            
ATOM   3993  CE1 PHE X 248      47.894  40.211  26.267  0.00  0.00            
ATOM   3994  HE1 PHE X 248      47.700  40.286  25.207  0.00  0.00            
ATOM   3995  CZ  PHE X 248      47.253  41.223  27.047  0.00  0.00            
ATOM   3996  HZ  PHE X 248      46.710  41.990  26.514  0.00  0.00            
ATOM   3997  CE2 PHE X 248      47.307  41.207  28.422  0.00  0.00            
ATOM   3998  HE2 PHE X 248      47.092  42.079  29.022  0.00  0.00            
ATOM   3999  CD2 PHE X 248      47.949  40.138  29.094  0.00  0.00            
ATOM   4000  HD2 PHE X 248      48.081  40.078  30.164  0.00  0.00            
ATOM   4001  C   PHE X 248      49.747  35.502  29.116  0.00  0.00            
ATOM   4002  O   PHE X 248      50.911  35.233  28.750  0.00  0.00            
ATOM   4003  N   SER X 249      49.203  34.838  30.155  0.00  0.00            
ATOM   4004  H   SER X 249      48.211  34.863  30.343  0.00  0.00            
ATOM   4005  CA  SER X 249      49.959  33.793  30.881  0.00  0.00            
ATOM   4006  HA  SER X 249      50.988  34.152  30.883  0.00  0.00            
ATOM   4007  CB  SER X 249      49.348  33.538  32.230  0.00  0.00            
ATOM   4008  HB2 SER X 249      48.355  33.095  32.144  0.00  0.00            
ATOM   4009  HB3 SER X 249      49.992  32.824  32.743  0.00  0.00            
ATOM   4010  OG  SER X 249      49.177  34.589  33.051  0.00  0.00            
ATOM   4011  HG  SER X 249      48.822  35.342  32.572  0.00  0.00            
ATOM   4012  C   SER X 249      49.970  32.401  30.200  0.00  0.00            
ATOM   4013  O   SER X 249      50.850  31.537  30.365  0.00  0.00            
ATOM   4014  N   ALA X 250      48.915  32.100  29.426  0.00  0.00            
ATOM   4015  H   ALA X 250      48.112  32.712  29.428  0.00  0.00            
ATOM   4016  CA  ALA X 250      48.957  30.891  28.536  0.00  0.00            
ATOM   4017  HA  ALA X 250      49.351  30.052  29.109  0.00  0.00            
ATOM   4018  CB  ALA X 250      47.548  30.527  28.099  0.00  0.00            
ATOM   4019  HB1 ALA X 250      47.568  29.590  27.542  0.00  0.00            
ATOM   4020  HB2 ALA X 250      46.988  30.444  29.031  0.00  0.00            
ATOM   4021  HB3 ALA X 250      47.121  31.303  27.464  0.00  0.00            
ATOM   4022  C   ALA X 250      49.979  31.101  27.384  0.00  0.00            
ATOM   4023  O   ALA X 250      50.683  30.235  26.970  0.00  0.00            
ATOM   4024  N   LEU X 251      49.937  32.301  26.807  0.00  0.00            
ATOM   4025  H   LEU X 251      49.366  33.033  27.204  0.00  0.00            
ATOM   4026  CA  LEU X 251      50.972  32.751  25.881  0.00  0.00            
ATOM   4027  HA  LEU X 251      50.972  31.991  25.099  0.00  0.00            
ATOM   4028  CB  LEU X 251      50.632  34.152  25.375  0.00  0.00            
ATOM   4029  HB2 LEU X 251      49.660  34.261  24.894  0.00  0.00            
ATOM   4030  HB3 LEU X 251      50.688  34.819  26.235  0.00  0.00            
ATOM   4031  CG  LEU X 251      51.656  34.655  24.339  0.00  0.00            
ATOM   4032  HG  LEU X 251      52.596  34.841  24.857  0.00  0.00            
ATOM   4033  CD1 LEU X 251      51.863  33.848  23.067  0.00  0.00            
ATOM   4034 HD11 LEU X 251      50.826  33.693  22.771  0.00  0.00            
ATOM   4035 HD12 LEU X 251      52.348  34.420  22.276  0.00  0.00            
ATOM   4036 HD13 LEU X 251      52.409  32.955  23.372  0.00  0.00            
ATOM   4037  CD2 LEU X 251      51.146  35.951  23.776  0.00  0.00            
ATOM   4038 HD21 LEU X 251      50.190  35.796  23.278  0.00  0.00            
ATOM   4039 HD22 LEU X 251      51.021  36.673  24.583  0.00  0.00            
ATOM   4040 HD23 LEU X 251      51.744  36.272  22.923  0.00  0.00            
ATOM   4041  C   LEU X 251      52.433  32.663  26.434  0.00  0.00            
ATOM   4042  O   LEU X 251      53.299  31.945  25.913  0.00  0.00            
ATOM   4043  N   ALA X 252      52.707  33.305  27.619  0.00  0.00            
ATOM   4044  H   ALA X 252      52.127  34.089  27.882  0.00  0.00            
ATOM   4045  CA  ALA X 252      53.994  33.212  28.283  0.00  0.00            
ATOM   4046  HA  ALA X 252      54.744  33.827  27.787  0.00  0.00            
ATOM   4047  CB  ALA X 252      53.914  33.777  29.673  0.00  0.00            
ATOM   4048  HB1 ALA X 252      54.857  33.735  30.217  0.00  0.00            
ATOM   4049  HB2 ALA X 252      53.626  34.826  29.616  0.00  0.00            
ATOM   4050  HB3 ALA X 252      53.154  33.275  30.273  0.00  0.00            
ATOM   4051  C   ALA X 252      54.557  31.742  28.422  0.00  0.00            
ATOM   4052  O   ALA X 252      55.718  31.465  28.100  0.00  0.00            
ATOM   4053  N   LEU X 253      53.712  30.784  28.896  0.00  0.00            
ATOM   4054  H   LEU X 253      52.856  31.207  29.225  0.00  0.00            
ATOM   4055  CA  LEU X 253      53.986  29.404  29.278  0.00  0.00            
ATOM   4056  HA  LEU X 253      54.905  29.530  29.851  0.00  0.00            
ATOM   4057  CB  LEU X 253      52.879  28.678  30.049  0.00  0.00            
ATOM   4058  HB2 LEU X 253      51.931  28.915  29.565  0.00  0.00            
ATOM   4059  HB3 LEU X 253      53.047  27.613  29.894  0.00  0.00            
ATOM   4060  CG  LEU X 253      52.719  29.143  31.549  0.00  0.00            
ATOM   4061  HG  LEU X 253      52.509  30.209  31.627  0.00  0.00            
ATOM   4062  CD1 LEU X 253      51.527  28.442  32.078  0.00  0.00            
ATOM   4063 HD11 LEU X 253      51.457  28.734  33.126  0.00  0.00            
ATOM   4064 HD12 LEU X 253      50.640  28.757  31.528  0.00  0.00            
ATOM   4065 HD13 LEU X 253      51.564  27.397  31.770  0.00  0.00            
ATOM   4066  CD2 LEU X 253      53.937  28.783  32.393  0.00  0.00            
ATOM   4067 HD21 LEU X 253      54.563  29.663  32.244  0.00  0.00            
ATOM   4068 HD22 LEU X 253      53.680  28.715  33.450  0.00  0.00            
ATOM   4069 HD23 LEU X 253      54.540  27.987  31.955  0.00  0.00            
ATOM   4070  C   LEU X 253      54.351  28.621  28.062  0.00  0.00            
ATOM   4071  O   LEU X 253      55.017  27.569  28.178  0.00  0.00            
ATOM   4072  N   HIE X 254      53.860  28.959  26.874  0.00  0.00            
ATOM   4073  H   HIE X 254      53.243  29.758  26.880  0.00  0.00            
ATOM   4074  CA  HIE X 254      54.193  28.377  25.563  0.00  0.00            
ATOM   4075  HA  HIE X 254      54.306  27.294  25.618  0.00  0.00            
ATOM   4076  CB  HIE X 254      52.941  28.712  24.749  0.00  0.00            
ATOM   4077  HB2 HIE X 254      52.064  28.267  25.218  0.00  0.00            
ATOM   4078  HB3 HIE X 254      52.719  29.775  24.663  0.00  0.00            
ATOM   4079  CG  HIE X 254      52.994  28.081  23.386  0.00  0.00            
ATOM   4080  ND1 HIE X 254      53.008  26.765  23.052  0.00  0.00            
ATOM   4081  CE1 HIE X 254      52.797  26.742  21.711  0.00  0.00            
ATOM   4082  HE1 HIE X 254      52.728  25.832  21.134  0.00  0.00            
ATOM   4083  NE2 HIE X 254      52.529  27.972  21.252  0.00  0.00            
ATOM   4084  HE2 HIE X 254      52.324  28.102  20.272  0.00  0.00            
ATOM   4085  CD2 HIE X 254      52.731  28.873  22.281  0.00  0.00            
ATOM   4086  HD2 HIE X 254      52.727  29.953  22.315  0.00  0.00            
ATOM   4087  C   HIE X 254      55.447  29.033  24.910  0.00  0.00            
ATOM   4088  O   HIE X 254      56.295  28.244  24.402  0.00  0.00            
ATOM   4089  N   GLU X 255      55.700  30.323  25.078  0.00  0.00            
ATOM   4090  H   GLU X 255      54.960  30.880  25.480  0.00  0.00            
ATOM   4091  CA  GLU X 255      56.875  30.922  24.467  0.00  0.00            
ATOM   4092  HA  GLU X 255      56.940  30.618  23.422  0.00  0.00            
ATOM   4093  CB  GLU X 255      56.737  32.496  24.591  0.00  0.00            
ATOM   4094  HB2 GLU X 255      56.365  32.666  25.601  0.00  0.00            
ATOM   4095  HB3 GLU X 255      57.694  33.017  24.574  0.00  0.00            
ATOM   4096  CG  GLU X 255      55.668  33.020  23.498  0.00  0.00            
ATOM   4097  HG2 GLU X 255      54.788  32.384  23.405  0.00  0.00            
ATOM   4098  HG3 GLU X 255      55.290  33.975  23.863  0.00  0.00            
ATOM   4099  CD  GLU X 255      56.262  33.206  22.123  0.00  0.00            
ATOM   4100  OE1 GLU X 255      57.481  33.059  21.891  0.00  0.00            
ATOM   4101  OE2 GLU X 255      55.403  33.549  21.210  0.00  0.00            
ATOM   4102  C   GLU X 255      58.151  30.373  25.255  0.00  0.00            
ATOM   4103  O   GLU X 255      59.288  30.263  24.680  0.00  0.00            
ATOM   4104  N   HIE X 256      57.909  30.003  26.483  0.00  0.00            
ATOM   4105  H   HIE X 256      56.978  30.117  26.858  0.00  0.00            
ATOM   4106  CA  HIE X 256      58.951  29.792  27.430  0.00  0.00            
ATOM   4107  HA  HIE X 256      59.825  29.629  26.799  0.00  0.00            
ATOM   4108  CB  HIE X 256      59.203  31.009  28.375  0.00  0.00            
ATOM   4109  HB2 HIE X 256      58.293  31.188  28.947  0.00  0.00            
ATOM   4110  HB3 HIE X 256      60.052  30.758  29.012  0.00  0.00            
ATOM   4111  CG  HIE X 256      59.530  32.312  27.655  0.00  0.00            
ATOM   4112  ND1 HIE X 256      60.658  32.607  26.883  0.00  0.00            
ATOM   4113  CE1 HIE X 256      60.489  33.846  26.405  0.00  0.00            
ATOM   4114  HE1 HIE X 256      61.187  34.485  25.884  0.00  0.00            
ATOM   4115  NE2 HIE X 256      59.298  34.314  26.708  0.00  0.00            
ATOM   4116  HE2 HIE X 256      58.961  35.234  26.464  0.00  0.00            
ATOM   4117  CD2 HIE X 256      58.623  33.359  27.425  0.00  0.00            
ATOM   4118  HD2 HIE X 256      57.577  33.335  27.690  0.00  0.00            
ATOM   4119  C   HIE X 256      58.678  28.472  28.287  0.00  0.00            
ATOM   4120  O   HIE X 256      58.623  28.557  29.549  0.00  0.00            
ATOM   4121  N   PRO X 257      58.547  27.313  27.654  0.00  0.00            
ATOM   4122  CD  PRO X 257      58.886  27.037  26.263  0.00  0.00            
ATOM   4123  HD2 PRO X 257      59.975  27.053  26.267  0.00  0.00            
ATOM   4124  HD3 PRO X 257      58.391  27.752  25.605  0.00  0.00            
ATOM   4125  CG  PRO X 257      58.326  25.663  25.914  0.00  0.00            
ATOM   4126  HG2 PRO X 257      58.894  24.991  25.271  0.00  0.00            
ATOM   4127  HG3 PRO X 257      57.292  25.666  25.566  0.00  0.00            
ATOM   4128  CB  PRO X 257      58.427  24.961  27.295  0.00  0.00            
ATOM   4129  HB2 PRO X 257      59.455  24.624  27.426  0.00  0.00            
ATOM   4130  HB3 PRO X 257      57.724  24.149  27.478  0.00  0.00            
ATOM   4131  CA  PRO X 257      58.141  26.047  28.309  0.00  0.00            
ATOM   4132  HA  PRO X 257      57.067  26.030  28.496  0.00  0.00            
ATOM   4133  C   PRO X 257      58.825  25.679  29.633  0.00  0.00            
ATOM   4134  O   PRO X 257      58.353  24.817  30.411  0.00  0.00            
ATOM   4135  N   LYS X 258      60.045  26.268  29.919  0.00  0.00            
ATOM   4136  H   LYS X 258      60.388  27.026  29.346  0.00  0.00            
ATOM   4137  CA  LYS X 258      60.893  25.883  31.093  0.00  0.00            
ATOM   4138  HA  LYS X 258      60.953  24.795  31.057  0.00  0.00            
ATOM   4139  CB  LYS X 258      62.228  26.582  31.021  0.00  0.00            
ATOM   4140  HB2 LYS X 258      62.864  26.143  31.789  0.00  0.00            
ATOM   4141  HB3 LYS X 258      62.645  26.314  30.050  0.00  0.00            
ATOM   4142  CG  LYS X 258      62.058  28.112  31.252  0.00  0.00            
ATOM   4143  HG2 LYS X 258      61.166  28.436  30.716  0.00  0.00            
ATOM   4144  HG3 LYS X 258      61.903  28.231  32.324  0.00  0.00            
ATOM   4145  CD  LYS X 258      63.283  28.895  30.899  0.00  0.00            
ATOM   4146  HD2 LYS X 258      64.050  28.693  31.647  0.00  0.00            
ATOM   4147  HD3 LYS X 258      63.677  28.520  29.954  0.00  0.00            
ATOM   4148  CE  LYS X 258      63.008  30.415  30.774  0.00  0.00            
ATOM   4149  HE2 LYS X 258      62.211  30.530  30.039  0.00  0.00            
ATOM   4150  HE3 LYS X 258      62.668  30.776  31.745  0.00  0.00            
ATOM   4151  NZ  LYS X 258      64.143  31.220  30.299  0.00  0.00            
ATOM   4152  HZ1 LYS X 258      64.531  30.901  29.423  0.00  0.00            
ATOM   4153  HZ2 LYS X 258      63.841  32.168  30.124  0.00  0.00            
ATOM   4154  HZ3 LYS X 258      64.832  31.256  31.037  0.00  0.00            
ATOM   4155  C   LYS X 258      60.176  26.302  32.429  0.00  0.00            
ATOM   4156  O   LYS X 258      60.467  25.625  33.416  0.00  0.00            
ATOM   4157  N   TYR X 259      59.387  27.309  32.390  0.00  0.00            
ATOM   4158  H   TYR X 259      59.285  27.805  31.516  0.00  0.00            
ATOM   4159  CA  TYR X 259      58.562  27.818  33.532  0.00  0.00            
ATOM   4160  HA  TYR X 259      59.242  28.041  34.354  0.00  0.00            
ATOM   4161  CB  TYR X 259      57.869  29.170  33.085  0.00  0.00            
ATOM   4162  HB2 TYR X 259      57.394  28.895  32.144  0.00  0.00            
ATOM   4163  HB3 TYR X 259      57.087  29.453  33.790  0.00  0.00            
ATOM   4164  CG  TYR X 259      58.886  30.236  32.831  0.00  0.00            
ATOM   4165  CD1 TYR X 259      59.917  30.653  33.806  0.00  0.00            
ATOM   4166  HD1 TYR X 259      59.915  30.243  34.805  0.00  0.00            
ATOM   4167  CE1 TYR X 259      60.784  31.706  33.498  0.00  0.00            
ATOM   4168  HE1 TYR X 259      61.593  31.943  34.173  0.00  0.00            
ATOM   4169  CZ  TYR X 259      60.706  32.376  32.264  0.00  0.00            
ATOM   4170  OH  TYR X 259      61.604  33.268  31.873  0.00  0.00            
ATOM   4171  HH  TYR X 259      61.528  33.561  30.963  0.00  0.00            
ATOM   4172  CE2 TYR X 259      59.658  32.073  31.351  0.00  0.00            
ATOM   4173  HE2 TYR X 259      59.509  32.593  30.416  0.00  0.00            
ATOM   4174  CD2 TYR X 259      58.745  31.066  31.653  0.00  0.00            
ATOM   4175  HD2 TYR X 259      57.934  30.881  30.964  0.00  0.00            
ATOM   4176  C   TYR X 259      57.451  26.842  33.959  0.00  0.00            
ATOM   4177  O   TYR X 259      56.909  27.068  34.989  0.00  0.00            
ATOM   4178  N   LYS X 260      57.056  25.764  33.258  0.00  0.00            
ATOM   4179  H   LYS X 260      57.389  25.681  32.308  0.00  0.00            
ATOM   4180  CA  LYS X 260      56.198  24.591  33.732  0.00  0.00            
ATOM   4181  HA  LYS X 260      55.282  25.038  34.120  0.00  0.00            
ATOM   4182  CB  LYS X 260      55.895  23.695  32.501  0.00  0.00            
ATOM   4183  HB2 LYS X 260      56.830  23.329  32.077  0.00  0.00            
ATOM   4184  HB3 LYS X 260      55.327  22.887  32.962  0.00  0.00            
ATOM   4185  CG  LYS X 260      54.915  24.222  31.415  0.00  0.00            
ATOM   4186  HG2 LYS X 260      54.133  24.761  31.952  0.00  0.00            
ATOM   4187  HG3 LYS X 260      55.460  24.916  30.775  0.00  0.00            
ATOM   4188  CD  LYS X 260      54.344  23.044  30.533  0.00  0.00            
ATOM   4189  HD2 LYS X 260      55.097  22.749  29.802  0.00  0.00            
ATOM   4190  HD3 LYS X 260      54.120  22.235  31.228  0.00  0.00            
ATOM   4191  CE  LYS X 260      53.004  23.489  29.840  0.00  0.00            
ATOM   4192  HE2 LYS X 260      52.301  23.819  30.605  0.00  0.00            
ATOM   4193  HE3 LYS X 260      53.255  24.351  29.222  0.00  0.00            
ATOM   4194  NZ  LYS X 260      52.457  22.382  29.073  0.00  0.00            
ATOM   4195  HZ1 LYS X 260      51.636  22.682  28.568  0.00  0.00            
ATOM   4196  HZ2 LYS X 260      52.952  22.069  28.250  0.00  0.00            
ATOM   4197  HZ3 LYS X 260      52.162  21.587  29.621  0.00  0.00            
ATOM   4198  C   LYS X 260      56.726  23.930  34.959  0.00  0.00            
ATOM   4199  O   LYS X 260      56.111  24.184  35.970  0.00  0.00            
ATOM   4200  N   GLU X 261      57.787  23.124  34.784  0.00  0.00            
ATOM   4201  H   GLU X 261      58.205  23.102  33.864  0.00  0.00            
ATOM   4202  CA  GLU X 261      58.381  22.527  35.918  0.00  0.00            
ATOM   4203  HA  GLU X 261      57.721  21.765  36.333  0.00  0.00            
ATOM   4204  CB  GLU X 261      59.655  21.812  35.480  0.00  0.00            
ATOM   4205  HB2 GLU X 261      59.343  20.954  34.884  0.00  0.00            
ATOM   4206  HB3 GLU X 261      60.286  22.481  34.896  0.00  0.00            
ATOM   4207  CG  GLU X 261      60.473  21.246  36.632  0.00  0.00            
ATOM   4208  HG2 GLU X 261      60.941  22.075  37.164  0.00  0.00            
ATOM   4209  HG3 GLU X 261      59.848  20.701  37.340  0.00  0.00            
ATOM   4210  CD  GLU X 261      61.555  20.292  36.143  0.00  0.00            
ATOM   4211  OE1 GLU X 261      62.785  20.493  36.491  0.00  0.00            
ATOM   4212  OE2 GLU X 261      61.269  19.251  35.497  0.00  0.00            
ATOM   4213  C   GLU X 261      58.723  23.488  36.992  0.00  0.00            
ATOM   4214  O   GLU X 261      58.462  23.142  38.169  0.00  0.00            
ATOM   4215  N   TRP X 262      59.331  24.670  36.696  0.00  0.00            
ATOM   4216  H   TRP X 262      59.377  24.923  35.719  0.00  0.00            
ATOM   4217  CA  TRP X 262      59.657  25.593  37.777  0.00  0.00            
ATOM   4218  HA  TRP X 262      60.413  25.237  38.477  0.00  0.00            
ATOM   4219  CB  TRP X 262      60.230  26.859  37.072  0.00  0.00            
ATOM   4220  HB2 TRP X 262      60.969  26.623  36.305  0.00  0.00            
ATOM   4221  HB3 TRP X 262      59.379  27.359  36.611  0.00  0.00            
ATOM   4222  CG  TRP X 262      60.842  27.836  38.030  0.00  0.00            
ATOM   4223  CD1 TRP X 262      61.776  27.529  38.948  0.00  0.00            
ATOM   4224  HD1 TRP X 262      62.198  26.544  39.085  0.00  0.00            
ATOM   4225  NE1 TRP X 262      61.894  28.640  39.759  0.00  0.00            
ATOM   4226  HE1 TRP X 262      62.544  28.628  40.533  0.00  0.00            
ATOM   4227  CE2 TRP X 262      61.240  29.756  39.233  0.00  0.00            
ATOM   4228  CZ2 TRP X 262      61.138  31.079  39.709  0.00  0.00            
ATOM   4229  HZ2 TRP X 262      61.737  31.392  40.551  0.00  0.00            
ATOM   4230  CH2 TRP X 262      60.250  31.970  39.109  0.00  0.00            
ATOM   4231  HH2 TRP X 262      60.227  33.001  39.432  0.00  0.00            
ATOM   4232  CZ3 TRP X 262      59.410  31.438  38.156  0.00  0.00            
ATOM   4233  HZ3 TRP X 262      58.685  32.092  37.695  0.00  0.00            
ATOM   4234  CE3 TRP X 262      59.499  30.051  37.679  0.00  0.00            
ATOM   4235  HE3 TRP X 262      58.838  29.758  36.877  0.00  0.00            
ATOM   4236  CD2 TRP X 262      60.469  29.221  38.201  0.00  0.00            
ATOM   4237  C   TRP X 262      58.474  26.046  38.608  0.00  0.00            
ATOM   4238  O   TRP X 262      58.507  25.997  39.859  0.00  0.00            
ATOM   4239  N   LEU X 263      57.361  26.369  37.945  0.00  0.00            
ATOM   4240  H   LEU X 263      57.362  26.494  36.943  0.00  0.00            
ATOM   4241  CA  LEU X 263      56.191  26.738  38.668  0.00  0.00            
ATOM   4242  HA  LEU X 263      56.469  27.277  39.573  0.00  0.00            
ATOM   4243  CB  LEU X 263      55.122  27.401  37.748  0.00  0.00            
ATOM   4244  HB2 LEU X 263      54.913  26.675  36.962  0.00  0.00            
ATOM   4245  HB3 LEU X 263      54.247  27.517  38.388  0.00  0.00            
ATOM   4246  CG  LEU X 263      55.519  28.825  37.207  0.00  0.00            
ATOM   4247  HG  LEU X 263      56.416  28.810  36.589  0.00  0.00            
ATOM   4248  CD1 LEU X 263      54.324  29.553  36.544  0.00  0.00            
ATOM   4249 HD11 LEU X 263      53.933  28.974  35.708  0.00  0.00            
ATOM   4250 HD12 LEU X 263      53.483  29.651  37.231  0.00  0.00            
ATOM   4251 HD13 LEU X 263      54.748  30.507  36.231  0.00  0.00            
ATOM   4252  CD2 LEU X 263      55.932  29.679  38.360  0.00  0.00            
ATOM   4253 HD21 LEU X 263      55.095  29.751  39.054  0.00  0.00            
ATOM   4254 HD22 LEU X 263      56.916  29.377  38.718  0.00  0.00            
ATOM   4255 HD23 LEU X 263      56.116  30.651  37.904  0.00  0.00            
ATOM   4256  C   LEU X 263      55.476  25.531  39.354  0.00  0.00            
ATOM   4257  O   LEU X 263      54.680  25.704  40.253  0.00  0.00            
ATOM   4258  N   ARG X 264      55.646  24.293  38.799  0.00  0.00            
ATOM   4259  H   ARG X 264      56.324  24.268  38.051  0.00  0.00            
ATOM   4260  CA  ARG X 264      54.963  23.076  39.373  0.00  0.00            
ATOM   4261  HA  ARG X 264      53.911  23.294  39.558  0.00  0.00            
ATOM   4262  CB  ARG X 264      55.049  21.927  38.338  0.00  0.00            
ATOM   4263  HB2 ARG X 264      55.944  21.951  37.715  0.00  0.00            
ATOM   4264  HB3 ARG X 264      55.020  20.933  38.783  0.00  0.00            
ATOM   4265  CG  ARG X 264      54.065  21.831  37.174  0.00  0.00            
ATOM   4266  HG2 ARG X 264      53.137  21.561  37.677  0.00  0.00            
ATOM   4267  HG3 ARG X 264      53.900  22.853  36.831  0.00  0.00            
ATOM   4268  CD  ARG X 264      54.316  21.068  35.909  0.00  0.00            
ATOM   4269  HD2 ARG X 264      55.249  21.362  35.429  0.00  0.00            
ATOM   4270  HD3 ARG X 264      54.360  19.994  36.089  0.00  0.00            
ATOM   4271  NE  ARG X 264      53.272  21.379  34.884  0.00  0.00            
ATOM   4272  HE  ARG X 264      52.611  22.059  35.232  0.00  0.00            
ATOM   4273  CZ  ARG X 264      53.086  20.800  33.709  0.00  0.00            
ATOM   4274  NH1 ARG X 264      53.939  19.998  33.113  0.00  0.00            
ATOM   4275 HH11 ARG X 264      54.750  19.721  33.648  0.00  0.00            
ATOM   4276 HH12 ARG X 264      53.626  19.464  32.315  0.00  0.00            
ATOM   4277  NH2 ARG X 264      52.036  20.982  33.046  0.00  0.00            
ATOM   4278 HH21 ARG X 264      51.342  21.622  33.406  0.00  0.00            
ATOM   4279 HH22 ARG X 264      51.973  20.591  32.117  0.00  0.00            
ATOM   4280  C   ARG X 264      55.604  22.718  40.753  0.00  0.00            
ATOM   4281  O   ARG X 264      54.895  22.644  41.731  0.00  0.00            
ATOM   4282  N   SER X 265      56.959  22.505  40.696  0.00  0.00            
ATOM   4283  H   SER X 265      57.374  22.558  39.778  0.00  0.00            
ATOM   4284  CA  SER X 265      57.807  22.380  41.898  0.00  0.00            
ATOM   4285  HA  SER X 265      57.500  21.526  42.503  0.00  0.00            
ATOM   4286  CB  SER X 265      59.255  22.219  41.337  0.00  0.00            
ATOM   4287  HB2 SER X 265      59.931  22.207  42.192  0.00  0.00            
ATOM   4288  HB3 SER X 265      59.318  21.282  40.784  0.00  0.00            
ATOM   4289  OG  SER X 265      59.658  23.294  40.495  0.00  0.00            
ATOM   4290  HG  SER X 265      59.235  23.192  39.640  0.00  0.00            
ATOM   4291  C   SER X 265      57.693  23.588  42.813  0.00  0.00            
ATOM   4292  O   SER X 265      57.760  23.482  44.044  0.00  0.00            
ATOM   4293  N   GLY X 266      57.515  24.740  42.154  0.00  0.00            
ATOM   4294  H   GLY X 266      57.496  24.780  41.145  0.00  0.00            
ATOM   4295  CA  GLY X 266      57.344  26.023  42.853  0.00  0.00            
ATOM   4296  HA2 GLY X 266      58.244  26.320  43.391  0.00  0.00            
ATOM   4297  HA3 GLY X 266      57.231  26.824  42.123  0.00  0.00            
ATOM   4298  C   GLY X 266      56.101  26.073  43.777  0.00  0.00            
ATOM   4299  O   GLY X 266      55.124  25.338  43.611  0.00  0.00            
ATOM   4300  N   ASN X 267      56.214  26.763  44.923  0.00  0.00            
ATOM   4301  H   ASN X 267      57.018  27.373  44.880  0.00  0.00            
ATOM   4302  CA  ASN X 267      55.215  27.268  45.841  0.00  0.00            
ATOM   4303  HA  ASN X 267      54.502  26.461  46.008  0.00  0.00            
ATOM   4304  CB  ASN X 267      55.806  27.631  47.189  0.00  0.00            
ATOM   4305  HB2 ASN X 267      56.638  28.322  47.060  0.00  0.00            
ATOM   4306  HB3 ASN X 267      55.119  28.141  47.864  0.00  0.00            
ATOM   4307  CG  ASN X 267      56.267  26.411  47.966  0.00  0.00            
ATOM   4308  OD1 ASN X 267      55.582  25.872  48.732  0.00  0.00            
ATOM   4309  ND2 ASN X 267      57.439  25.942  47.608  0.00  0.00            
ATOM   4310 HD21 ASN X 267      57.806  25.089  48.006  0.00  0.00            
ATOM   4311 HD22 ASN X 267      57.871  26.407  46.822  0.00  0.00            
ATOM   4312  C   ASN X 267      54.406  28.456  45.205  0.00  0.00            
ATOM   4313  O   ASN X 267      54.451  28.669  44.025  0.00  0.00            
ATOM   4314  N   SER X 268      53.665  29.248  46.008  0.00  0.00            
ATOM   4315  H   SER X 268      53.739  29.081  47.001  0.00  0.00            
ATOM   4316  CA  SER X 268      52.865  30.432  45.673  0.00  0.00            
ATOM   4317  HA  SER X 268      52.255  30.348  44.774  0.00  0.00            
ATOM   4318  CB  SER X 268      51.918  30.816  46.870  0.00  0.00            
ATOM   4319  HB2 SER X 268      51.294  29.944  47.066  0.00  0.00            
ATOM   4320  HB3 SER X 268      52.502  31.064  47.757  0.00  0.00            
ATOM   4321  OG  SER X 268      51.059  31.867  46.661  0.00  0.00            
ATOM   4322  HG  SER X 268      50.270  31.465  46.292  0.00  0.00            
ATOM   4323  C   SER X 268      53.814  31.574  45.333  0.00  0.00            
ATOM   4324  O   SER X 268      53.538  32.262  44.338  0.00  0.00            
ATOM   4325  N   ARG X 269      54.929  31.773  46.057  0.00  0.00            
ATOM   4326  H   ARG X 269      55.034  31.168  46.859  0.00  0.00            
ATOM   4327  CA  ARG X 269      55.846  32.870  45.740  0.00  0.00            
ATOM   4328  HA  ARG X 269      55.336  33.810  45.950  0.00  0.00            
ATOM   4329  CB  ARG X 269      57.030  32.737  46.679  0.00  0.00            
ATOM   4330  HB2 ARG X 269      56.702  33.132  47.640  0.00  0.00            
ATOM   4331  HB3 ARG X 269      57.348  31.703  46.815  0.00  0.00            
ATOM   4332  CG  ARG X 269      58.356  33.386  46.220  0.00  0.00            
ATOM   4333  HG2 ARG X 269      58.661  32.819  45.340  0.00  0.00            
ATOM   4334  HG3 ARG X 269      58.297  34.466  46.086  0.00  0.00            
ATOM   4335  CD  ARG X 269      59.454  33.192  47.222  0.00  0.00            
ATOM   4336  HD2 ARG X 269      59.072  33.682  48.117  0.00  0.00            
ATOM   4337  HD3 ARG X 269      59.657  32.149  47.465  0.00  0.00            
ATOM   4338  NE  ARG X 269      60.677  33.922  46.834  0.00  0.00            
ATOM   4339  HE  ARG X 269      61.059  34.749  47.271  0.00  0.00            
ATOM   4340  CZ  ARG X 269      61.570  33.468  46.019  0.00  0.00            
ATOM   4341  NH1 ARG X 269      61.361  32.340  45.428  0.00  0.00            
ATOM   4342 HH11 ARG X 269      60.500  31.822  45.327  0.00  0.00            
ATOM   4343 HH12 ARG X 269      62.099  32.040  44.808  0.00  0.00            
ATOM   4344  NH2 ARG X 269      62.680  34.055  45.777  0.00  0.00            
ATOM   4345 HH21 ARG X 269      62.935  34.893  46.280  0.00  0.00            
ATOM   4346 HH22 ARG X 269      63.314  33.704  45.074  0.00  0.00            
ATOM   4347  C   ARG X 269      56.222  32.942  44.260  0.00  0.00            
ATOM   4348  O   ARG X 269      56.083  33.973  43.628  0.00  0.00            
ATOM   4349  N   GLU X 270      56.561  31.833  43.642  0.00  0.00            
ATOM   4350  H   GLU X 270      56.669  30.988  44.183  0.00  0.00            
ATOM   4351  CA  GLU X 270      56.945  31.809  42.244  0.00  0.00            
ATOM   4352  HA  GLU X 270      57.688  32.575  42.023  0.00  0.00            
ATOM   4353  CB  GLU X 270      57.620  30.477  41.748  0.00  0.00            
ATOM   4354  HB2 GLU X 270      56.943  29.625  41.802  0.00  0.00            
ATOM   4355  HB3 GLU X 270      57.868  30.557  40.690  0.00  0.00            
ATOM   4356  CG  GLU X 270      58.927  30.162  42.435  0.00  0.00            
ATOM   4357  HG2 GLU X 270      59.281  29.321  41.839  0.00  0.00            
ATOM   4358  HG3 GLU X 270      59.677  30.923  42.223  0.00  0.00            
ATOM   4359  CD  GLU X 270      58.740  29.760  43.891  0.00  0.00            
ATOM   4360  OE1 GLU X 270      59.419  30.355  44.776  0.00  0.00            
ATOM   4361  OE2 GLU X 270      57.884  28.885  44.237  0.00  0.00            
ATOM   4362  C   GLU X 270      55.824  32.109  41.226  0.00  0.00            
ATOM   4363  O   GLU X 270      56.039  32.756  40.207  0.00  0.00            
ATOM   4364  N   ARG X 271      54.589  31.578  41.584  0.00  0.00            
ATOM   4365  H   ARG X 271      54.405  31.191  42.498  0.00  0.00            
ATOM   4366  CA  ARG X 271      53.362  31.883  40.849  0.00  0.00            
ATOM   4367  HA  ARG X 271      53.586  31.736  39.793  0.00  0.00            
ATOM   4368  CB  ARG X 271      52.205  30.956  41.289  0.00  0.00            
ATOM   4369  HB2 ARG X 271      52.018  31.050  42.359  0.00  0.00            
ATOM   4370  HB3 ARG X 271      51.291  31.284  40.794  0.00  0.00            
ATOM   4371  CG  ARG X 271      52.489  29.452  40.872  0.00  0.00            
ATOM   4372  HG2 ARG X 271      52.238  29.321  39.820  0.00  0.00            
ATOM   4373  HG3 ARG X 271      53.541  29.231  41.054  0.00  0.00            
ATOM   4374  CD  ARG X 271      51.725  28.431  41.666  0.00  0.00            
ATOM   4375  HD2 ARG X 271      51.972  28.626  42.710  0.00  0.00            
ATOM   4376  HD3 ARG X 271      50.669  28.632  41.484  0.00  0.00            
ATOM   4377  NE  ARG X 271      52.154  27.062  41.337  0.00  0.00            
ATOM   4378  HE  ARG X 271      53.086  26.956  40.961  0.00  0.00            
ATOM   4379  CZ  ARG X 271      51.467  25.935  41.479  0.00  0.00            
ATOM   4380  NH1 ARG X 271      50.269  25.801  41.953  0.00  0.00            
ATOM   4381 HH11 ARG X 271      49.894  26.618  42.413  0.00  0.00            
ATOM   4382 HH12 ARG X 271      49.701  24.967  41.921  0.00  0.00            
ATOM   4383  NH2 ARG X 271      52.056  24.832  41.157  0.00  0.00            
ATOM   4384 HH21 ARG X 271      52.993  24.964  40.804  0.00  0.00            
ATOM   4385 HH22 ARG X 271      51.789  23.953  41.577  0.00  0.00            
ATOM   4386  C   ARG X 271      52.972  33.391  41.010  0.00  0.00            
ATOM   4387  O   ARG X 271      52.665  34.013  39.985  0.00  0.00            
ATOM   4388  N   GLU X 272      53.065  33.964  42.214  0.00  0.00            
ATOM   4389  H   GLU X 272      53.281  33.366  42.999  0.00  0.00            
ATOM   4390  CA  GLU X 272      52.938  35.397  42.365  0.00  0.00            
ATOM   4391  HA  GLU X 272      52.077  35.732  41.786  0.00  0.00            
ATOM   4392  CB  GLU X 272      52.665  35.772  43.834  0.00  0.00            
ATOM   4393  HB2 GLU X 272      51.814  35.191  44.191  0.00  0.00            
ATOM   4394  HB3 GLU X 272      53.535  35.470  44.418  0.00  0.00            
ATOM   4395  CG  GLU X 272      52.490  37.292  44.007  0.00  0.00            
ATOM   4396  HG2 GLU X 272      53.337  37.881  43.655  0.00  0.00            
ATOM   4397  HG3 GLU X 272      51.717  37.409  43.247  0.00  0.00            
ATOM   4398  CD  GLU X 272      52.010  37.682  45.451  0.00  0.00            
ATOM   4399  OE1 GLU X 272      51.222  36.933  46.023  0.00  0.00            
ATOM   4400  OE2 GLU X 272      52.443  38.752  45.983  0.00  0.00            
ATOM   4401  C   GLU X 272      54.072  36.330  41.758  0.00  0.00            
ATOM   4402  O   GLU X 272      53.695  37.311  41.184  0.00  0.00            
ATOM   4403  N   MET X 273      55.277  35.836  41.639  0.00  0.00            
ATOM   4404  H   MET X 273      55.364  34.887  41.973  0.00  0.00            
ATOM   4405  CA  MET X 273      56.295  36.572  40.870  0.00  0.00            
ATOM   4406  HA  MET X 273      56.300  37.627  41.146  0.00  0.00            
ATOM   4407  CB  MET X 273      57.726  35.988  41.111  0.00  0.00            
ATOM   4408  HB2 MET X 273      57.808  34.974  40.719  0.00  0.00            
ATOM   4409  HB3 MET X 273      58.466  36.538  40.531  0.00  0.00            
ATOM   4410  CG  MET X 273      58.216  36.151  42.582  0.00  0.00            
ATOM   4411  HG2 MET X 273      58.630  37.152  42.707  0.00  0.00            
ATOM   4412  HG3 MET X 273      57.337  36.149  43.227  0.00  0.00            
ATOM   4413  SD  MET X 273      59.474  34.905  43.097  0.00  0.00            
ATOM   4414  CE  MET X 273      60.720  35.008  41.778  0.00  0.00            
ATOM   4415  HE1 MET X 273      61.552  34.304  41.800  0.00  0.00            
ATOM   4416  HE2 MET X 273      60.185  34.963  40.830  0.00  0.00            
ATOM   4417  HE3 MET X 273      61.198  35.987  41.819  0.00  0.00            
ATOM   4418  C   MET X 273      55.947  36.429  39.344  0.00  0.00            
ATOM   4419  O   MET X 273      56.063  37.437  38.629  0.00  0.00            
ATOM   4420  N   PHE X 274      55.466  35.281  38.848  0.00  0.00            
ATOM   4421  H   PHE X 274      55.539  34.397  39.331  0.00  0.00            
ATOM   4422  CA  PHE X 274      55.078  35.176  37.396  0.00  0.00            
ATOM   4423  HA  PHE X 274      55.847  35.450  36.674  0.00  0.00            
ATOM   4424  CB  PHE X 274      54.780  33.698  37.172  0.00  0.00            
ATOM   4425  HB2 PHE X 274      55.693  33.198  37.496  0.00  0.00            
ATOM   4426  HB3 PHE X 274      53.853  33.479  37.701  0.00  0.00            
ATOM   4427  CG  PHE X 274      54.762  33.282  35.677  0.00  0.00            
ATOM   4428  CD1 PHE X 274      53.593  33.434  34.919  0.00  0.00            
ATOM   4429  HD1 PHE X 274      52.859  34.150  35.259  0.00  0.00            
ATOM   4430  CE1 PHE X 274      53.510  32.911  33.602  0.00  0.00            
ATOM   4431  HE1 PHE X 274      52.685  33.017  32.913  0.00  0.00            
ATOM   4432  CZ  PHE X 274      54.673  32.354  33.063  0.00  0.00            
ATOM   4433  HZ  PHE X 274      54.644  31.920  32.074  0.00  0.00            
ATOM   4434  CE2 PHE X 274      55.867  32.265  33.745  0.00  0.00            
ATOM   4435  HE2 PHE X 274      56.720  31.751  33.326  0.00  0.00            
ATOM   4436  CD2 PHE X 274      55.978  32.817  35.047  0.00  0.00            
ATOM   4437  HD2 PHE X 274      56.897  32.652  35.590  0.00  0.00            
ATOM   4438  C   PHE X 274      53.878  36.106  37.014  0.00  0.00            
ATOM   4439  O   PHE X 274      53.859  36.608  35.898  0.00  0.00            
ATOM   4440  N   VAL X 275      52.932  36.256  37.965  0.00  0.00            
ATOM   4441  H   VAL X 275      53.020  35.784  38.853  0.00  0.00            
ATOM   4442  CA  VAL X 275      51.809  37.117  37.733  0.00  0.00            
ATOM   4443  HA  VAL X 275      51.256  36.966  36.806  0.00  0.00            
ATOM   4444  CB  VAL X 275      50.949  37.046  38.930  0.00  0.00            
ATOM   4445  HB  VAL X 275      51.567  36.981  39.825  0.00  0.00            
ATOM   4446  CG1 VAL X 275      49.994  38.277  39.119  0.00  0.00            
ATOM   4447 HG11 VAL X 275      49.527  38.343  38.136  0.00  0.00            
ATOM   4448 HG12 VAL X 275      49.196  38.151  39.851  0.00  0.00            
ATOM   4449 HG13 VAL X 275      50.563  39.205  39.181  0.00  0.00            
ATOM   4450  CG2 VAL X 275      50.061  35.805  38.968  0.00  0.00            
ATOM   4451 HG21 VAL X 275      49.691  35.707  37.947  0.00  0.00            
ATOM   4452 HG22 VAL X 275      50.592  34.932  39.346  0.00  0.00            
ATOM   4453 HG23 VAL X 275      49.122  35.920  39.509  0.00  0.00            
ATOM   4454  C   VAL X 275      52.403  38.522  37.588  0.00  0.00            
ATOM   4455  O   VAL X 275      52.097  39.186  36.631  0.00  0.00            
ATOM   4456  N   GLN X 276      53.213  38.888  38.588  0.00  0.00            
ATOM   4457  H   GLN X 276      53.479  38.185  39.262  0.00  0.00            
ATOM   4458  CA  GLN X 276      53.796  40.299  38.639  0.00  0.00            
ATOM   4459  HA  GLN X 276      52.951  40.987  38.672  0.00  0.00            
ATOM   4460  CB  GLN X 276      54.685  40.508  39.805  0.00  0.00            
ATOM   4461  HB2 GLN X 276      55.244  39.577  39.902  0.00  0.00            
ATOM   4462  HB3 GLN X 276      55.248  41.411  39.570  0.00  0.00            
ATOM   4463  CG  GLN X 276      53.992  40.746  41.125  0.00  0.00            
ATOM   4464  HG2 GLN X 276      53.288  39.921  41.236  0.00  0.00            
ATOM   4465  HG3 GLN X 276      54.706  40.423  41.882  0.00  0.00            
ATOM   4466  CD  GLN X 276      53.597  42.158  41.489  0.00  0.00            
ATOM   4467  OE1 GLN X 276      52.757  42.664  40.793  0.00  0.00            
ATOM   4468  NE2 GLN X 276      54.253  42.823  42.392  0.00  0.00            
ATOM   4469 HE21 GLN X 276      54.087  43.816  42.476  0.00  0.00            
ATOM   4470 HE22 GLN X 276      55.066  42.400  42.816  0.00  0.00            
ATOM   4471  C   GLN X 276      54.642  40.666  37.411  0.00  0.00            
ATOM   4472  O   GLN X 276      54.596  41.830  36.981  0.00  0.00            
ATOM   4473  N   GLU X 277      55.324  39.647  36.820  0.00  0.00            
ATOM   4474  H   GLU X 277      55.442  38.789  37.339  0.00  0.00            
ATOM   4475  CA  GLU X 277      55.931  39.777  35.479  0.00  0.00            
ATOM   4476  HA  GLU X 277      56.433  40.742  35.405  0.00  0.00            
ATOM   4477  CB  GLU X 277      56.956  38.674  35.302  0.00  0.00            
ATOM   4478  HB2 GLU X 277      57.654  38.799  36.130  0.00  0.00            
ATOM   4479  HB3 GLU X 277      56.533  37.670  35.322  0.00  0.00            
ATOM   4480  CG  GLU X 277      57.665  38.741  33.909  0.00  0.00            
ATOM   4481  HG2 GLU X 277      58.318  37.868  33.907  0.00  0.00            
ATOM   4482  HG3 GLU X 277      56.991  38.670  33.055  0.00  0.00            
ATOM   4483  CD  GLU X 277      58.584  39.947  33.683  0.00  0.00            
ATOM   4484  OE1 GLU X 277      58.451  41.070  34.255  0.00  0.00            
ATOM   4485  OE2 GLU X 277      59.595  39.802  32.929  0.00  0.00            
ATOM   4486  C   GLU X 277      54.950  39.800  34.279  0.00  0.00            
ATOM   4487  O   GLU X 277      55.082  40.599  33.377  0.00  0.00            
ATOM   4488  N   VAL X 278      53.816  39.083  34.330  0.00  0.00            
ATOM   4489  H   VAL X 278      53.605  38.550  35.161  0.00  0.00            
ATOM   4490  CA  VAL X 278      52.795  39.284  33.272  0.00  0.00            
ATOM   4491  HA  VAL X 278      53.347  39.203  32.336  0.00  0.00            
ATOM   4492  CB  VAL X 278      51.675  38.245  33.321  0.00  0.00            
ATOM   4493  HB  VAL X 278      51.214  38.365  34.301  0.00  0.00            
ATOM   4494  CG1 VAL X 278      50.504  38.581  32.411  0.00  0.00            
ATOM   4495 HG11 VAL X 278      50.944  38.448  31.423  0.00  0.00            
ATOM   4496 HG12 VAL X 278      49.707  37.896  32.699  0.00  0.00            
ATOM   4497 HG13 VAL X 278      50.055  39.561  32.571  0.00  0.00            
ATOM   4498  CG2 VAL X 278      52.086  36.729  33.083  0.00  0.00            
ATOM   4499 HG21 VAL X 278      52.733  36.632  32.212  0.00  0.00            
ATOM   4500 HG22 VAL X 278      52.576  36.371  33.989  0.00  0.00            
ATOM   4501 HG23 VAL X 278      51.134  36.212  32.961  0.00  0.00            
ATOM   4502  C   VAL X 278      52.237  40.789  33.306  0.00  0.00            
ATOM   4503  O   VAL X 278      52.284  41.503  32.293  0.00  0.00            
ATOM   4504  N   ARG X 279      51.846  41.193  34.459  0.00  0.00            
ATOM   4505  H   ARG X 279      52.020  40.569  35.234  0.00  0.00            
ATOM   4506  CA  ARG X 279      51.120  42.481  34.662  0.00  0.00            
ATOM   4507  HA  ARG X 279      50.265  42.338  34.002  0.00  0.00            
ATOM   4508  CB  ARG X 279      50.833  42.569  36.181  0.00  0.00            
ATOM   4509  HB2 ARG X 279      51.634  42.185  36.813  0.00  0.00            
ATOM   4510  HB3 ARG X 279      50.712  43.620  36.447  0.00  0.00            
ATOM   4511  CG  ARG X 279      49.621  41.814  36.759  0.00  0.00            
ATOM   4512  HG2 ARG X 279      48.858  41.766  35.982  0.00  0.00            
ATOM   4513  HG3 ARG X 279      49.902  40.774  36.931  0.00  0.00            
ATOM   4514  CD  ARG X 279      48.969  42.377  38.049  0.00  0.00            
ATOM   4515  HD2 ARG X 279      48.196  43.108  37.814  0.00  0.00            
ATOM   4516  HD3 ARG X 279      48.437  41.668  38.683  0.00  0.00            
ATOM   4517  NE  ARG X 279      49.987  43.084  38.995  0.00  0.00            
ATOM   4518  HE  ARG X 279      50.818  42.538  39.172  0.00  0.00            
ATOM   4519  CZ  ARG X 279      49.926  44.321  39.505  0.00  0.00            
ATOM   4520  NH1 ARG X 279      48.981  45.132  39.214  0.00  0.00            
ATOM   4521 HH11 ARG X 279      48.172  44.817  38.698  0.00  0.00            
ATOM   4522 HH12 ARG X 279      48.880  45.854  39.913  0.00  0.00            
ATOM   4523  NH2 ARG X 279      50.833  44.731  40.333  0.00  0.00            
ATOM   4524 HH21 ARG X 279      51.580  44.175  40.723  0.00  0.00            
ATOM   4525 HH22 ARG X 279      50.622  45.634  40.734  0.00  0.00            
ATOM   4526  C   ARG X 279      52.077  43.631  34.179  0.00  0.00            
ATOM   4527  O   ARG X 279      51.699  44.597  33.580  0.00  0.00            
ATOM   4528  N   ARG X 280      53.358  43.499  34.502  0.00  0.00            
ATOM   4529  H   ARG X 280      53.574  42.795  35.193  0.00  0.00            
ATOM   4530  CA  ARG X 280      54.479  44.374  34.012  0.00  0.00            
ATOM   4531  HA  ARG X 280      54.244  45.427  34.167  0.00  0.00            
ATOM   4532  CB  ARG X 280      55.729  44.157  34.853  0.00  0.00            
ATOM   4533  HB2 ARG X 280      55.458  44.068  35.904  0.00  0.00            
ATOM   4534  HB3 ARG X 280      56.244  43.244  34.555  0.00  0.00            
ATOM   4535  CG  ARG X 280      56.721  45.397  34.692  0.00  0.00            
ATOM   4536  HG2 ARG X 280      56.648  45.648  33.634  0.00  0.00            
ATOM   4537  HG3 ARG X 280      56.320  46.294  35.163  0.00  0.00            
ATOM   4538  CD  ARG X 280      58.164  45.030  35.044  0.00  0.00            
ATOM   4539  HD2 ARG X 280      58.660  45.971  34.806  0.00  0.00            
ATOM   4540  HD3 ARG X 280      58.188  44.774  36.103  0.00  0.00            
ATOM   4541  NE  ARG X 280      58.732  43.904  34.226  0.00  0.00            
ATOM   4542  HE  ARG X 280      58.760  42.966  34.599  0.00  0.00            
ATOM   4543  CZ  ARG X 280      59.191  43.861  32.987  0.00  0.00            
ATOM   4544  NH1 ARG X 280      59.210  45.004  32.308  0.00  0.00            
ATOM   4545 HH11 ARG X 280      58.776  45.849  32.654  0.00  0.00            
ATOM   4546 HH12 ARG X 280      59.579  44.993  31.368  0.00  0.00            
ATOM   4547  NH2 ARG X 280      59.605  42.784  32.451  0.00  0.00            
ATOM   4548 HH21 ARG X 280      59.356  41.950  32.963  0.00  0.00            
ATOM   4549 HH22 ARG X 280      59.967  42.798  31.508  0.00  0.00            
ATOM   4550  C   ARG X 280      54.774  44.230  32.452  0.00  0.00            
ATOM   4551  O   ARG X 280      54.787  45.308  31.855  0.00  0.00            
ATOM   4552  N   TYR X 281      54.938  43.024  31.924  0.00  0.00            
ATOM   4553  H   TYR X 281      54.700  42.295  32.581  0.00  0.00            
ATOM   4554  CA  TYR X 281      55.501  42.799  30.651  0.00  0.00            
ATOM   4555  HA  TYR X 281      56.288  43.553  30.624  0.00  0.00            
ATOM   4556  CB  TYR X 281      56.149  41.402  30.735  0.00  0.00            
ATOM   4557  HB2 TYR X 281      56.805  41.259  31.594  0.00  0.00            
ATOM   4558  HB3 TYR X 281      55.318  40.704  30.831  0.00  0.00            
ATOM   4559  CG  TYR X 281      56.936  40.974  29.576  0.00  0.00            
ATOM   4560  CD1 TYR X 281      58.318  40.754  29.740  0.00  0.00            
ATOM   4561  HD1 TYR X 281      58.907  40.834  30.641  0.00  0.00            
ATOM   4562  CE1 TYR X 281      58.992  40.406  28.578  0.00  0.00            
ATOM   4563  HE1 TYR X 281      60.057  40.231  28.622  0.00  0.00            
ATOM   4564  CZ  TYR X 281      58.373  40.206  27.342  0.00  0.00            
ATOM   4565  OH  TYR X 281      59.031  39.981  26.154  0.00  0.00            
ATOM   4566  HH  TYR X 281      59.930  40.307  26.236  0.00  0.00            
ATOM   4567  CE2 TYR X 281      56.956  40.296  27.263  0.00  0.00            
ATOM   4568  HE2 TYR X 281      56.456  40.099  26.326  0.00  0.00            
ATOM   4569  CD2 TYR X 281      56.297  40.750  28.390  0.00  0.00            
ATOM   4570  HD2 TYR X 281      55.220  40.822  28.356  0.00  0.00            
ATOM   4571  C   TYR X 281      54.509  43.063  29.491  0.00  0.00            
ATOM   4572  O   TYR X 281      54.849  43.653  28.505  0.00  0.00            
ATOM   4573  N   TYR X 282      53.272  42.682  29.689  0.00  0.00            
ATOM   4574  H   TYR X 282      52.989  42.342  30.597  0.00  0.00            
ATOM   4575  CA  TYR X 282      52.134  42.847  28.693  0.00  0.00            
ATOM   4576  HA  TYR X 282      52.616  42.862  27.715  0.00  0.00            
ATOM   4577  CB  TYR X 282      51.196  41.623  28.793  0.00  0.00            
ATOM   4578  HB2 TYR X 282      50.769  41.459  29.783  0.00  0.00            
ATOM   4579  HB3 TYR X 282      50.311  41.693  28.161  0.00  0.00            
ATOM   4580  CG  TYR X 282      51.951  40.384  28.244  0.00  0.00            
ATOM   4581  CD1 TYR X 282      52.055  40.122  26.833  0.00  0.00            
ATOM   4582  HD1 TYR X 282      51.582  40.753  26.096  0.00  0.00            
ATOM   4583  CE1 TYR X 282      52.637  38.925  26.448  0.00  0.00            
ATOM   4584  HE1 TYR X 282      52.516  38.599  25.426  0.00  0.00            
ATOM   4585  CZ  TYR X 282      53.311  38.071  27.341  0.00  0.00            
ATOM   4586  OH  TYR X 282      53.887  36.873  26.982  0.00  0.00            
ATOM   4587  HH  TYR X 282      54.168  36.855  26.064  0.00  0.00            
ATOM   4588  CE2 TYR X 282      53.286  38.430  28.716  0.00  0.00            
ATOM   4589  HE2 TYR X 282      53.775  37.814  29.456  0.00  0.00            
ATOM   4590  CD2 TYR X 282      52.540  39.518  29.137  0.00  0.00            
ATOM   4591  HD2 TYR X 282      52.451  39.715  30.196  0.00  0.00            
ATOM   4592  C   TYR X 282      51.380  44.217  28.820  0.00  0.00            
ATOM   4593  O   TYR X 282      50.997  44.593  29.985  0.00  0.00            
ATOM   4594  N   PRO X 283      51.162  44.957  27.727  0.00  0.00            
ATOM   4595  CD  PRO X 283      51.510  44.658  26.326  0.00  0.00            
ATOM   4596  HD2 PRO X 283      51.431  43.582  26.168  0.00  0.00            
ATOM   4597  HD3 PRO X 283      52.470  45.094  26.049  0.00  0.00            
ATOM   4598  CG  PRO X 283      50.591  45.543  25.487  0.00  0.00            
ATOM   4599  HG2 PRO X 283      49.653  45.006  25.353  0.00  0.00            
ATOM   4600  HG3 PRO X 283      51.020  45.883  24.544  0.00  0.00            
ATOM   4601  CB  PRO X 283      50.327  46.803  26.374  0.00  0.00            
ATOM   4602  HB2 PRO X 283      49.429  47.385  26.167  0.00  0.00            
ATOM   4603  HB3 PRO X 283      51.126  47.524  26.203  0.00  0.00            
ATOM   4604  CA  PRO X 283      50.257  46.101  27.771  0.00  0.00            
ATOM   4605  HA  PRO X 283      50.580  46.848  28.496  0.00  0.00            
ATOM   4606  C   PRO X 283      48.791  45.717  28.211  0.00  0.00            
ATOM   4607  O   PRO X 283      48.203  44.712  27.838  0.00  0.00            
ATOM   4608  N   PHE X 284      48.201  46.689  28.898  0.00  0.00            
ATOM   4609  H   PHE X 284      48.868  47.389  29.188  0.00  0.00            
ATOM   4610  CA  PHE X 284      46.755  46.918  29.023  0.00  0.00            
ATOM   4611  HA  PHE X 284      46.172  46.679  28.134  0.00  0.00            
ATOM   4612  CB  PHE X 284      46.300  46.022  30.231  0.00  0.00            
ATOM   4613  HB2 PHE X 284      46.826  45.083  30.064  0.00  0.00            
ATOM   4614  HB3 PHE X 284      46.612  46.491  31.164  0.00  0.00            
ATOM   4615  CG  PHE X 284      44.797  45.814  30.411  0.00  0.00            
ATOM   4616  CD1 PHE X 284      44.006  46.809  31.056  0.00  0.00            
ATOM   4617  HD1 PHE X 284      44.537  47.648  31.482  0.00  0.00            
ATOM   4618  CE1 PHE X 284      42.677  46.621  31.320  0.00  0.00            
ATOM   4619  HE1 PHE X 284      42.090  47.247  31.975  0.00  0.00            
ATOM   4620  CZ  PHE X 284      42.102  45.449  30.887  0.00  0.00            
ATOM   4621  HZ  PHE X 284      41.057  45.342  31.138  0.00  0.00            
ATOM   4622  CE2 PHE X 284      42.825  44.453  30.155  0.00  0.00            
ATOM   4623  HE2 PHE X 284      42.313  43.589  29.757  0.00  0.00            
ATOM   4624  CD2 PHE X 284      44.177  44.665  29.925  0.00  0.00            
ATOM   4625  HD2 PHE X 284      44.738  43.961  29.328  0.00  0.00            
ATOM   4626  C   PHE X 284      46.347  48.374  29.262  0.00  0.00            
ATOM   4627  O   PHE X 284      45.560  48.962  28.508  0.00  0.00            
ATOM   4628  N   GLY X 285      46.867  48.992  30.303  0.00  0.00            
ATOM   4629  H   GLY X 285      47.574  48.547  30.872  0.00  0.00            
ATOM   4630  CA  GLY X 285      46.353  50.287  30.855  0.00  0.00            
ATOM   4631  HA2 GLY X 285      45.366  50.138  31.293  0.00  0.00            
ATOM   4632  HA3 GLY X 285      46.965  50.533  31.723  0.00  0.00            
ATOM   4633  C   GLY X 285      46.319  51.503  29.983  0.00  0.00            
ATOM   4634  O   GLY X 285      47.228  51.632  29.175  0.00  0.00            
ATOM   4635  N   PRO X 286      45.275  52.344  29.966  0.00  0.00            
ATOM   4636  CD  PRO X 286      44.031  52.218  30.753  0.00  0.00            
ATOM   4637  HD2 PRO X 286      44.259  52.492  31.783  0.00  0.00            
ATOM   4638  HD3 PRO X 286      43.613  51.212  30.749  0.00  0.00            
ATOM   4639  CG  PRO X 286      43.164  53.248  30.155  0.00  0.00            
ATOM   4640  HG2 PRO X 286      42.398  53.616  30.838  0.00  0.00            
ATOM   4641  HG3 PRO X 286      42.838  52.875  29.184  0.00  0.00            
ATOM   4642  CB  PRO X 286      44.194  54.352  29.909  0.00  0.00            
ATOM   4643  HB2 PRO X 286      44.447  54.780  30.878  0.00  0.00            
ATOM   4644  HB3 PRO X 286      43.850  55.116  29.212  0.00  0.00            
ATOM   4645  CA  PRO X 286      45.337  53.599  29.258  0.00  0.00            
ATOM   4646  HA  PRO X 286      45.245  53.474  28.179  0.00  0.00            
ATOM   4647  C   PRO X 286      46.554  54.399  29.569  0.00  0.00            
ATOM   4648  O   PRO X 286      46.980  54.302  30.729  0.00  0.00            
ATOM   4649  N   PHE X 287      46.979  55.361  28.745  0.00  0.00            
ATOM   4650  H   PHE X 287      46.510  55.490  27.861  0.00  0.00            
ATOM   4651  CA  PHE X 287      47.721  56.576  29.129  0.00  0.00            
ATOM   4652  HA  PHE X 287      48.590  56.191  29.663  0.00  0.00            
ATOM   4653  CB  PHE X 287      48.107  57.303  27.831  0.00  0.00            
ATOM   4654  HB2 PHE X 287      47.266  57.530  27.176  0.00  0.00            
ATOM   4655  HB3 PHE X 287      48.501  58.264  28.159  0.00  0.00            
ATOM   4656  CG  PHE X 287      49.230  56.645  27.026  0.00  0.00            
ATOM   4657  CD1 PHE X 287      48.943  55.664  26.005  0.00  0.00            
ATOM   4658  HD1 PHE X 287      47.939  55.266  25.985  0.00  0.00            
ATOM   4659  CE1 PHE X 287      49.924  55.108  25.193  0.00  0.00            
ATOM   4660  HE1 PHE X 287      49.541  54.416  24.458  0.00  0.00            
ATOM   4661  CZ  PHE X 287      51.218  55.614  25.197  0.00  0.00            
ATOM   4662  HZ  PHE X 287      51.905  55.275  24.436  0.00  0.00            
ATOM   4663  CE2 PHE X 287      51.581  56.558  26.233  0.00  0.00            
ATOM   4664  HE2 PHE X 287      52.556  57.010  26.131  0.00  0.00            
ATOM   4665  CD2 PHE X 287      50.603  57.006  27.121  0.00  0.00            
ATOM   4666  HD2 PHE X 287      50.878  57.763  27.841  0.00  0.00            
ATOM   4667  C   PHE X 287      46.795  57.438  30.051  0.00  0.00            
ATOM   4668  O   PHE X 287      45.801  57.906  29.540  0.00  0.00            
ATOM   4669  N   LEU X 288      47.040  57.569  31.360  0.00  0.00            
ATOM   4670  H   LEU X 288      47.878  57.147  31.736  0.00  0.00            
ATOM   4671  CA  LEU X 288      46.252  58.370  32.264  0.00  0.00            
ATOM   4672  HA  LEU X 288      45.243  58.098  31.953  0.00  0.00            
ATOM   4673  CB  LEU X 288      46.464  57.869  33.760  0.00  0.00            
ATOM   4674  HB2 LEU X 288      47.465  58.126  34.106  0.00  0.00            
ATOM   4675  HB3 LEU X 288      45.808  58.390  34.457  0.00  0.00            
ATOM   4676  CG  LEU X 288      46.061  56.373  33.952  0.00  0.00            
ATOM   4677  HG  LEU X 288      46.727  55.836  33.277  0.00  0.00            
ATOM   4678  CD1 LEU X 288      46.446  56.042  35.403  0.00  0.00            
ATOM   4679 HD11 LEU X 288      45.821  56.654  36.053  0.00  0.00            
ATOM   4680 HD12 LEU X 288      46.368  54.983  35.646  0.00  0.00            
ATOM   4681 HD13 LEU X 288      47.497  56.259  35.598  0.00  0.00            
ATOM   4682  CD2 LEU X 288      44.576  55.999  33.840  0.00  0.00            
ATOM   4683 HD21 LEU X 288      44.233  56.354  32.868  0.00  0.00            
ATOM   4684 HD22 LEU X 288      44.443  54.923  33.946  0.00  0.00            
ATOM   4685 HD23 LEU X 288      43.955  56.541  34.554  0.00  0.00            
ATOM   4686  C   LEU X 288      46.604  59.770  31.950  0.00  0.00            
ATOM   4687  O   LEU X 288      47.769  60.170  31.918  0.00  0.00            
ATOM   4688  N   GLY X 289      45.567  60.549  31.849  0.00  0.00            
ATOM   4689  H   GLY X 289      44.696  60.059  31.996  0.00  0.00            
ATOM   4690  CA  GLY X 289      45.563  62.064  31.758  0.00  0.00            
ATOM   4691  HA2 GLY X 289      46.632  62.241  31.871  0.00  0.00            
ATOM   4692  HA3 GLY X 289      45.110  62.572  30.907  0.00  0.00            
ATOM   4693  C   GLY X 289      45.021  62.723  32.991  0.00  0.00            
ATOM   4694  O   GLY X 289      44.186  62.074  33.628  0.00  0.00            
ATOM   4695  N   ALA X 290      45.514  63.939  33.290  0.00  0.00            
ATOM   4696  H   ALA X 290      46.233  64.256  32.655  0.00  0.00            
ATOM   4697  CA  ALA X 290      45.244  64.721  34.439  0.00  0.00            
ATOM   4698  HA  ALA X 290      44.164  64.711  34.588  0.00  0.00            
ATOM   4699  CB  ALA X 290      46.016  64.140  35.615  0.00  0.00            
ATOM   4700  HB1 ALA X 290      45.797  63.072  35.596  0.00  0.00            
ATOM   4701  HB2 ALA X 290      47.099  64.261  35.594  0.00  0.00            
ATOM   4702  HB3 ALA X 290      45.595  64.550  36.533  0.00  0.00            
ATOM   4703  C   ALA X 290      45.443  66.221  34.269  0.00  0.00            
ATOM   4704  O   ALA X 290      45.881  66.694  33.231  0.00  0.00            
ATOM   4705  N   LEU X 291      45.028  66.988  35.263  0.00  0.00            
ATOM   4706  H   LEU X 291      44.619  66.517  36.057  0.00  0.00            
ATOM   4707  CA  LEU X 291      44.958  68.444  35.236  0.00  0.00            
ATOM   4708  HA  LEU X 291      45.333  68.848  34.295  0.00  0.00            
ATOM   4709  CB  LEU X 291      43.468  68.791  35.277  0.00  0.00            
ATOM   4710  HB2 LEU X 291      42.803  68.196  34.650  0.00  0.00            
ATOM   4711  HB3 LEU X 291      43.058  68.734  36.285  0.00  0.00            
ATOM   4712  CG  LEU X 291      43.443  70.230  34.693  0.00  0.00            
ATOM   4713  HG  LEU X 291      44.377  70.767  34.852  0.00  0.00            
ATOM   4714  CD1 LEU X 291      43.177  70.170  33.236  0.00  0.00            
ATOM   4715 HD11 LEU X 291      43.184  71.173  32.809  0.00  0.00            
ATOM   4716 HD12 LEU X 291      43.873  69.554  32.666  0.00  0.00            
ATOM   4717 HD13 LEU X 291      42.167  69.765  33.171  0.00  0.00            
ATOM   4718  CD2 LEU X 291      42.494  71.114  35.428  0.00  0.00            
ATOM   4719 HD21 LEU X 291      42.532  72.138  35.057  0.00  0.00            
ATOM   4720 HD22 LEU X 291      41.485  70.717  35.538  0.00  0.00            
ATOM   4721 HD23 LEU X 291      42.828  71.331  36.442  0.00  0.00            
ATOM   4722  C   LEU X 291      45.828  69.048  36.304  0.00  0.00            
ATOM   4723  O   LEU X 291      45.601  68.805  37.477  0.00  0.00            
ATOM   4724  N   VAL X 292      46.761  69.960  36.007  0.00  0.00            
ATOM   4725  H   VAL X 292      47.061  70.022  35.045  0.00  0.00            
ATOM   4726  CA  VAL X 292      47.526  70.759  37.001  0.00  0.00            
ATOM   4727  HA  VAL X 292      48.052  70.073  37.665  0.00  0.00            
ATOM   4728  CB  VAL X 292      48.719  71.435  36.250  0.00  0.00            
ATOM   4729  HB  VAL X 292      48.335  71.908  35.346  0.00  0.00            
ATOM   4730  CG1 VAL X 292      49.459  72.441  37.102  0.00  0.00            
ATOM   4731 HG11 VAL X 292      50.373  72.762  36.602  0.00  0.00            
ATOM   4732 HG12 VAL X 292      48.872  73.316  37.381  0.00  0.00            
ATOM   4733 HG13 VAL X 292      49.840  72.042  38.042  0.00  0.00            
ATOM   4734  CG2 VAL X 292      49.776  70.464  35.664  0.00  0.00            
ATOM   4735 HG21 VAL X 292      50.443  71.002  34.991  0.00  0.00            
ATOM   4736 HG22 VAL X 292      50.345  69.940  36.432  0.00  0.00            
ATOM   4737 HG23 VAL X 292      49.306  69.741  34.998  0.00  0.00            
ATOM   4738  C   VAL X 292      46.599  71.781  37.755  0.00  0.00            
ATOM   4739  O   VAL X 292      45.935  72.590  37.112  0.00  0.00            
ATOM   4740  N   LYS X 293      46.559  71.727  39.093  0.00  0.00            
ATOM   4741  H   LYS X 293      47.282  71.293  39.648  0.00  0.00            
ATOM   4742  CA  LYS X 293      45.668  72.489  40.017  0.00  0.00            
ATOM   4743  HA  LYS X 293      44.653  72.538  39.624  0.00  0.00            
ATOM   4744  CB  LYS X 293      45.575  71.772  41.347  0.00  0.00            
ATOM   4745  HB2 LYS X 293      46.564  71.523  41.732  0.00  0.00            
ATOM   4746  HB3 LYS X 293      45.147  72.427  42.106  0.00  0.00            
ATOM   4747  CG  LYS X 293      44.740  70.491  41.222  0.00  0.00            
ATOM   4748  HG2 LYS X 293      43.811  70.823  40.759  0.00  0.00            
ATOM   4749  HG3 LYS X 293      45.282  69.718  40.678  0.00  0.00            
ATOM   4750  CD  LYS X 293      44.635  69.898  42.630  0.00  0.00            
ATOM   4751  HD2 LYS X 293      45.602  69.474  42.901  0.00  0.00            
ATOM   4752  HD3 LYS X 293      44.356  70.672  43.345  0.00  0.00            
ATOM   4753  CE  LYS X 293      43.672  68.749  42.452  0.00  0.00            
ATOM   4754  HE2 LYS X 293      42.674  69.093  42.182  0.00  0.00            
ATOM   4755  HE3 LYS X 293      43.914  68.237  41.521  0.00  0.00            
ATOM   4756  NZ  LYS X 293      43.467  67.975  43.729  0.00  0.00            
ATOM   4757  HZ1 LYS X 293      43.078  68.597  44.423  0.00  0.00            
ATOM   4758  HZ2 LYS X 293      42.907  67.140  43.641  0.00  0.00            
ATOM   4759  HZ3 LYS X 293      44.384  67.710  44.060  0.00  0.00            
ATOM   4760  C   LYS X 293      46.155  73.880  40.414  0.00  0.00            
ATOM   4761  O   LYS X 293      45.332  74.718  40.778  0.00  0.00            
ATOM   4762  N   LYS X 294      47.480  74.098  40.305  0.00  0.00            
ATOM   4763  H   LYS X 294      48.071  73.308  40.089  0.00  0.00            
ATOM   4764  CA  LYS X 294      48.139  75.342  40.730  0.00  0.00            
ATOM   4765  HA  LYS X 294      47.485  76.159  40.425  0.00  0.00            
ATOM   4766  CB  LYS X 294      48.275  75.483  42.268  0.00  0.00            
ATOM   4767  HB2 LYS X 294      48.814  76.373  42.592  0.00  0.00            
ATOM   4768  HB3 LYS X 294      47.263  75.400  42.666  0.00  0.00            
ATOM   4769  CG  LYS X 294      49.074  74.282  42.819  0.00  0.00            
ATOM   4770  HG2 LYS X 294      48.576  73.353  42.542  0.00  0.00            
ATOM   4771  HG3 LYS X 294      50.130  74.212  42.559  0.00  0.00            
ATOM   4772  CD  LYS X 294      49.095  74.327  44.325  0.00  0.00            
ATOM   4773  HD2 LYS X 294      49.550  75.214  44.766  0.00  0.00            
ATOM   4774  HD3 LYS X 294      48.060  74.292  44.667  0.00  0.00            
ATOM   4775  CE  LYS X 294      49.872  73.158  44.883  0.00  0.00            
ATOM   4776  HE2 LYS X 294      49.237  72.304  45.118  0.00  0.00            
ATOM   4777  HE3 LYS X 294      50.541  72.736  44.133  0.00  0.00            
ATOM   4778  NZ  LYS X 294      50.620  73.512  46.088  0.00  0.00            
ATOM   4779  HZ1 LYS X 294      50.923  72.720  46.636  0.00  0.00            
ATOM   4780  HZ2 LYS X 294      51.385  74.134  45.866  0.00  0.00            
ATOM   4781  HZ3 LYS X 294      49.994  73.978  46.730  0.00  0.00            
ATOM   4782  C   LYS X 294      49.445  75.574  40.003  0.00  0.00            
ATOM   4783  O   LYS X 294      50.053  74.564  39.628  0.00  0.00            
ATOM   4784  N   ASP X 295      50.056  76.757  39.931  0.00  0.00            
ATOM   4785  H   ASP X 295      49.440  77.505  40.216  0.00  0.00            
ATOM   4786  CA  ASP X 295      51.384  77.059  39.299  0.00  0.00            
ATOM   4787  HA  ASP X 295      51.426  76.637  38.295  0.00  0.00            
ATOM   4788  CB  ASP X 295      51.661  78.555  39.270  0.00  0.00            
ATOM   4789  HB2 ASP X 295      51.889  78.968  40.253  0.00  0.00            
ATOM   4790  HB3 ASP X 295      52.416  78.841  38.537  0.00  0.00            
ATOM   4791  CG  ASP X 295      50.437  79.384  38.861  0.00  0.00            
ATOM   4792  OD1 ASP X 295      50.275  80.420  39.580  0.00  0.00            
ATOM   4793  OD2 ASP X 295      49.819  79.089  37.778  0.00  0.00            
ATOM   4794  C   ASP X 295      52.544  76.440  40.138  0.00  0.00            
ATOM   4795  O   ASP X 295      52.469  76.446  41.389  0.00  0.00            
ATOM   4796  N   PHE X 296      53.431  75.753  39.388  0.00  0.00            
ATOM   4797  H   PHE X 296      53.214  75.763  38.402  0.00  0.00            
ATOM   4798  CA  PHE X 296      54.626  74.967  39.942  0.00  0.00            
ATOM   4799  HA  PHE X 296      55.172  75.660  40.582  0.00  0.00            
ATOM   4800  CB  PHE X 296      54.142  73.696  40.629  0.00  0.00            
ATOM   4801  HB2 PHE X 296      54.876  73.506  41.411  0.00  0.00            
ATOM   4802  HB3 PHE X 296      53.239  73.948  41.185  0.00  0.00            
ATOM   4803  CG  PHE X 296      53.990  72.455  39.772  0.00  0.00            
ATOM   4804  CD1 PHE X 296      52.721  72.207  39.122  0.00  0.00            
ATOM   4805  HD1 PHE X 296      51.897  72.905  39.101  0.00  0.00            
ATOM   4806  CE1 PHE X 296      52.532  70.954  38.575  0.00  0.00            
ATOM   4807  HE1 PHE X 296      51.544  70.691  38.227  0.00  0.00            
ATOM   4808  CZ  PHE X 296      53.590  70.032  38.384  0.00  0.00            
ATOM   4809  HZ  PHE X 296      53.421  69.057  37.949  0.00  0.00            
ATOM   4810  CE2 PHE X 296      54.803  70.284  39.003  0.00  0.00            
ATOM   4811  HE2 PHE X 296      55.619  69.579  38.945  0.00  0.00            
ATOM   4812  CD2 PHE X 296      54.989  71.454  39.761  0.00  0.00            
ATOM   4813  HD2 PHE X 296      55.914  71.570  40.305  0.00  0.00            
ATOM   4814  C   PHE X 296      55.574  74.563  38.786  0.00  0.00            
ATOM   4815  O   PHE X 296      55.214  74.637  37.658  0.00  0.00            
ATOM   4816  N   VAL X 297      56.829  74.195  39.069  0.00  0.00            
ATOM   4817  H   VAL X 297      57.005  74.131  40.062  0.00  0.00            
ATOM   4818  CA  VAL X 297      57.904  73.765  38.129  0.00  0.00            
ATOM   4819  HA  VAL X 297      57.515  73.645  37.118  0.00  0.00            
ATOM   4820  CB  VAL X 297      59.088  74.700  38.172  0.00  0.00            
ATOM   4821  HB  VAL X 297      59.079  75.254  39.111  0.00  0.00            
ATOM   4822  CG1 VAL X 297      60.476  74.054  37.914  0.00  0.00            
ATOM   4823 HG11 VAL X 297      60.844  73.381  38.688  0.00  0.00            
ATOM   4824 HG12 VAL X 297      60.528  73.593  36.927  0.00  0.00            
ATOM   4825 HG13 VAL X 297      61.191  74.875  37.877  0.00  0.00            
ATOM   4826  CG2 VAL X 297      59.056  75.804  37.096  0.00  0.00            
ATOM   4827 HG21 VAL X 297      58.172  76.441  37.085  0.00  0.00            
ATOM   4828 HG22 VAL X 297      59.899  76.467  37.292  0.00  0.00            
ATOM   4829 HG23 VAL X 297      59.204  75.332  36.124  0.00  0.00            
ATOM   4830  C   VAL X 297      58.315  72.375  38.554  0.00  0.00            
ATOM   4831  O   VAL X 297      58.483  72.079  39.770  0.00  0.00            
ATOM   4832  N   TRP X 298      58.627  71.600  37.568  0.00  0.00            
ATOM   4833  H   TRP X 298      58.563  71.981  36.635  0.00  0.00            
ATOM   4834  CA  TRP X 298      59.467  70.352  37.740  0.00  0.00            
ATOM   4835  HA  TRP X 298      60.182  70.574  38.532  0.00  0.00            
ATOM   4836  CB  TRP X 298      58.565  69.188  38.117  0.00  0.00            
ATOM   4837  HB2 TRP X 298      58.056  69.270  39.077  0.00  0.00            
ATOM   4838  HB3 TRP X 298      57.784  69.132  37.359  0.00  0.00            
ATOM   4839  CG  TRP X 298      59.254  67.878  38.036  0.00  0.00            
ATOM   4840  CD1 TRP X 298      60.000  67.408  39.002  0.00  0.00            
ATOM   4841  HD1 TRP X 298      60.224  67.915  39.928  0.00  0.00            
ATOM   4842  NE1 TRP X 298      60.572  66.226  38.575  0.00  0.00            
ATOM   4843  HE1 TRP X 298      61.222  65.717  39.156  0.00  0.00            
ATOM   4844  CE2 TRP X 298      60.043  65.775  37.336  0.00  0.00            
ATOM   4845  CZ2 TRP X 298      60.205  64.590  36.558  0.00  0.00            
ATOM   4846  HZ2 TRP X 298      60.929  63.842  36.844  0.00  0.00            
ATOM   4847  CH2 TRP X 298      59.361  64.504  35.473  0.00  0.00            
ATOM   4848  HH2 TRP X 298      59.614  63.575  34.984  0.00  0.00            
ATOM   4849  CZ3 TRP X 298      58.516  65.530  35.062  0.00  0.00            
ATOM   4850  HZ3 TRP X 298      58.139  65.324  34.071  0.00  0.00            
ATOM   4851  CE3 TRP X 298      58.431  66.815  35.743  0.00  0.00            
ATOM   4852  HE3 TRP X 298      57.857  67.649  35.367  0.00  0.00            
ATOM   4853  CD2 TRP X 298      59.207  66.860  36.944  0.00  0.00            
ATOM   4854  C   TRP X 298      60.194  70.005  36.390  0.00  0.00            
ATOM   4855  O   TRP X 298      59.660  70.091  35.283  0.00  0.00            
ATOM   4856  N   ASN X 299      61.415  69.474  36.423  0.00  0.00            
ATOM   4857  H   ASN X 299      61.789  69.187  37.317  0.00  0.00            
ATOM   4858  CA  ASN X 299      62.284  69.139  35.292  0.00  0.00            
ATOM   4859  HA  ASN X 299      63.188  68.722  35.738  0.00  0.00            
ATOM   4860  CB  ASN X 299      61.712  67.950  34.472  0.00  0.00            
ATOM   4861  HB2 ASN X 299      60.982  67.451  35.109  0.00  0.00            
ATOM   4862  HB3 ASN X 299      61.141  68.318  33.619  0.00  0.00            
ATOM   4863  CG  ASN X 299      62.708  67.010  33.992  0.00  0.00            
ATOM   4864  OD1 ASN X 299      63.627  67.344  33.227  0.00  0.00            
ATOM   4865  ND2 ASN X 299      62.465  65.741  34.348  0.00  0.00            
ATOM   4866 HD21 ASN X 299      63.143  65.018  34.150  0.00  0.00            
ATOM   4867 HD22 ASN X 299      61.677  65.556  34.952  0.00  0.00            
ATOM   4868  C   ASN X 299      62.583  70.370  34.452  0.00  0.00            
ATOM   4869  O   ASN X 299      62.509  70.364  33.185  0.00  0.00            
ATOM   4870  N   ASN X 300      62.658  71.591  35.120  0.00  0.00            
ATOM   4871  H   ASN X 300      62.743  71.516  36.123  0.00  0.00            
ATOM   4872  CA  ASN X 300      62.648  72.995  34.553  0.00  0.00            
ATOM   4873  HA  ASN X 300      62.555  73.699  35.380  0.00  0.00            
ATOM   4874  CB  ASN X 300      64.062  73.361  33.936  0.00  0.00            
ATOM   4875  HB2 ASN X 300      64.208  72.798  33.014  0.00  0.00            
ATOM   4876  HB3 ASN X 300      64.065  74.382  33.555  0.00  0.00            
ATOM   4877  CG  ASN X 300      65.183  73.263  34.926  0.00  0.00            
ATOM   4878  OD1 ASN X 300      65.072  73.652  36.070  0.00  0.00            
ATOM   4879  ND2 ASN X 300      66.228  72.564  34.544  0.00  0.00            
ATOM   4880 HD21 ASN X 300      66.840  72.344  35.318  0.00  0.00            
ATOM   4881 HD22 ASN X 300      66.133  72.233  33.594  0.00  0.00            
ATOM   4882  C   ASN X 300      61.450  73.413  33.703  0.00  0.00            
ATOM   4883  O   ASN X 300      61.315  74.613  33.312  0.00  0.00            
ATOM   4884  N   CYS X 301      60.504  72.531  33.463  0.00  0.00            
ATOM   4885  H   CYS X 301      60.521  71.594  33.838  0.00  0.00            
ATOM   4886  CA  CYS X 301      59.179  72.785  32.904  0.00  0.00            
ATOM   4887  HA  CYS X 301      59.408  73.371  32.014  0.00  0.00            
ATOM   4888  CB  CYS X 301      58.577  71.538  32.317  0.00  0.00            
ATOM   4889  HB2 CYS X 301      59.120  71.216  31.428  0.00  0.00            
ATOM   4890  HB3 CYS X 301      58.604  70.834  33.149  0.00  0.00            
ATOM   4891  SG  CYS X 301      56.852  71.862  31.706  0.00  0.00            
ATOM   4892  HG  CYS X 301      56.342  72.074  32.922  0.00  0.00            
ATOM   4893  C   CYS X 301      58.247  73.657  33.821  0.00  0.00            
ATOM   4894  O   CYS X 301      57.851  73.148  34.935  0.00  0.00            
ATOM   4895  N   GLU X 302      57.874  74.835  33.393  0.00  0.00            
ATOM   4896  H   GLU X 302      58.124  75.095  32.450  0.00  0.00            
ATOM   4897  CA  GLU X 302      56.923  75.724  34.132  0.00  0.00            
ATOM   4898  HA  GLU X 302      57.139  75.624  35.195  0.00  0.00            
ATOM   4899  CB  GLU X 302      57.160  77.171  33.672  0.00  0.00            
ATOM   4900  HB2 GLU X 302      58.192  77.498  33.799  0.00  0.00            
ATOM   4901  HB3 GLU X 302      56.899  77.294  32.621  0.00  0.00            
ATOM   4902  CG  GLU X 302      56.297  78.141  34.469  0.00  0.00            
ATOM   4903  HG2 GLU X 302      55.228  78.067  34.270  0.00  0.00            
ATOM   4904  HG3 GLU X 302      56.409  77.988  35.543  0.00  0.00            
ATOM   4905  CD  GLU X 302      56.686  79.585  34.227  0.00  0.00            
ATOM   4906  OE1 GLU X 302      55.788  80.451  34.381  0.00  0.00            
ATOM   4907  OE2 GLU X 302      57.766  79.914  33.657  0.00  0.00            
ATOM   4908  C   GLU X 302      55.465  75.276  33.861  0.00  0.00            
ATOM   4909  O   GLU X 302      54.949  75.455  32.764  0.00  0.00            
ATOM   4910  N   PHE X 303      54.828  74.671  34.843  0.00  0.00            
ATOM   4911  H   PHE X 303      55.339  74.392  35.669  0.00  0.00            
ATOM   4912  CA  PHE X 303      53.402  74.226  34.786  0.00  0.00            
ATOM   4913  HA  PHE X 303      53.040  74.236  33.758  0.00  0.00            
ATOM   4914  CB  PHE X 303      53.210  72.893  35.501  0.00  0.00            
ATOM   4915  HB2 PHE X 303      53.348  73.085  36.565  0.00  0.00            
ATOM   4916  HB3 PHE X 303      52.164  72.586  35.485  0.00  0.00            
ATOM   4917  CG  PHE X 303      53.994  71.703  34.976  0.00  0.00            
ATOM   4918  CD1 PHE X 303      55.236  71.385  35.598  0.00  0.00            
ATOM   4919  HD1 PHE X 303      55.464  71.961  36.482  0.00  0.00            
ATOM   4920  CE1 PHE X 303      55.985  70.224  35.211  0.00  0.00            
ATOM   4921  HE1 PHE X 303      56.892  69.880  35.685  0.00  0.00            
ATOM   4922  CZ  PHE X 303      55.449  69.504  34.081  0.00  0.00            
ATOM   4923  HZ  PHE X 303      55.913  68.579  33.775  0.00  0.00            
ATOM   4924  CE2 PHE X 303      54.273  69.867  33.436  0.00  0.00            
ATOM   4925  HE2 PHE X 303      53.819  69.405  32.572  0.00  0.00            
ATOM   4926  CD2 PHE X 303      53.525  70.951  33.892  0.00  0.00            
ATOM   4927  HD2 PHE X 303      52.550  71.087  33.448  0.00  0.00            
ATOM   4928  C   PHE X 303      52.496  75.237  35.481  0.00  0.00            
ATOM   4929  O   PHE X 303      52.827  75.786  36.526  0.00  0.00            
ATOM   4930  N   LYS X 304      51.508  75.662  34.739  0.00  0.00            
ATOM   4931  H   LYS X 304      51.405  75.260  33.818  0.00  0.00            
ATOM   4932  CA  LYS X 304      50.580  76.661  35.172  0.00  0.00            
ATOM   4933  HA  LYS X 304      50.884  77.174  36.085  0.00  0.00            
ATOM   4934  CB  LYS X 304      50.273  77.678  34.042  0.00  0.00            
ATOM   4935  HB2 LYS X 304      49.718  77.266  33.199  0.00  0.00            
ATOM   4936  HB3 LYS X 304      49.577  78.414  34.445  0.00  0.00            
ATOM   4937  CG  LYS X 304      51.526  78.412  33.477  0.00  0.00            
ATOM   4938  HG2 LYS X 304      52.010  77.693  32.816  0.00  0.00            
ATOM   4939  HG3 LYS X 304      51.316  79.319  32.910  0.00  0.00            
ATOM   4940  CD  LYS X 304      52.760  78.781  34.273  0.00  0.00            
ATOM   4941  HD2 LYS X 304      53.136  77.925  34.834  0.00  0.00            
ATOM   4942  HD3 LYS X 304      53.456  79.188  33.539  0.00  0.00            
ATOM   4943  CE  LYS X 304      52.445  79.849  35.341  0.00  0.00            
ATOM   4944  HE2 LYS X 304      52.055  80.732  34.835  0.00  0.00            
ATOM   4945  HE3 LYS X 304      51.681  79.359  35.945  0.00  0.00            
ATOM   4946  NZ  LYS X 304      53.698  80.215  36.040  0.00  0.00            
ATOM   4947  HZ1 LYS X 304      54.303  80.620  35.339  0.00  0.00            
ATOM   4948  HZ2 LYS X 304      53.503  80.772  36.860  0.00  0.00            
ATOM   4949  HZ3 LYS X 304      54.258  79.420  36.313  0.00  0.00            
ATOM   4950  C   LYS X 304      49.308  75.992  35.647  0.00  0.00            
ATOM   4951  O   LYS X 304      48.948  74.931  35.240  0.00  0.00            
ATOM   4952  N   LYS X 305      48.482  76.746  36.377  0.00  0.00            
ATOM   4953  H   LYS X 305      48.837  77.664  36.604  0.00  0.00            
ATOM   4954  CA  LYS X 305      47.073  76.296  36.647  0.00  0.00            
ATOM   4955  HA  LYS X 305      47.050  75.375  37.230  0.00  0.00            
ATOM   4956  CB  LYS X 305      46.298  77.263  37.496  0.00  0.00            
ATOM   4957  HB2 LYS X 305      46.852  77.600  38.373  0.00  0.00            
ATOM   4958  HB3 LYS X 305      46.159  78.195  36.947  0.00  0.00            
ATOM   4959  CG  LYS X 305      44.955  76.679  37.985  0.00  0.00            
ATOM   4960  HG2 LYS X 305      44.283  76.559  37.134  0.00  0.00            
ATOM   4961  HG3 LYS X 305      45.131  75.705  38.441  0.00  0.00            
ATOM   4962  CD  LYS X 305      44.282  77.676  38.957  0.00  0.00            
ATOM   4963  HD2 LYS X 305      44.897  77.591  39.853  0.00  0.00            
ATOM   4964  HD3 LYS X 305      44.231  78.687  38.554  0.00  0.00            
ATOM   4965  CE  LYS X 305      42.811  77.279  39.176  0.00  0.00            
ATOM   4966  HE2 LYS X 305      42.373  78.148  39.667  0.00  0.00            
ATOM   4967  HE3 LYS X 305      42.272  77.350  38.231  0.00  0.00            
ATOM   4968  NZ  LYS X 305      42.405  76.056  39.860  0.00  0.00            
ATOM   4969  HZ1 LYS X 305      41.457  76.171  40.189  0.00  0.00            
ATOM   4970  HZ2 LYS X 305      42.521  75.282  39.222  0.00  0.00            
ATOM   4971  HZ3 LYS X 305      43.041  75.755  40.586  0.00  0.00            
ATOM   4972  C   LYS X 305      46.358  76.054  35.328  0.00  0.00            
ATOM   4973  O   LYS X 305      46.595  76.661  34.304  0.00  0.00            
ATOM   4974  N   GLY X 306      45.532  74.995  35.312  0.00  0.00            
ATOM   4975  H   GLY X 306      45.678  74.354  36.079  0.00  0.00            
ATOM   4976  CA  GLY X 306      44.914  74.452  34.088  0.00  0.00            
ATOM   4977  HA2 GLY X 306      44.335  73.576  34.380  0.00  0.00            
ATOM   4978  HA3 GLY X 306      44.264  75.203  33.638  0.00  0.00            
ATOM   4979  C   GLY X 306      45.862  73.863  32.986  0.00  0.00            
ATOM   4980  O   GLY X 306      45.375  73.679  31.870  0.00  0.00            
ATOM   4981  N   THR X 307      47.088  73.425  33.295  0.00  0.00            
ATOM   4982  H   THR X 307      47.385  73.398  34.260  0.00  0.00            
ATOM   4983  CA  THR X 307      47.869  72.658  32.379  0.00  0.00            
ATOM   4984  HA  THR X 307      47.669  73.058  31.385  0.00  0.00            
ATOM   4985  CB  THR X 307      49.331  72.947  32.680  0.00  0.00            
ATOM   4986  HB  THR X 307      49.536  72.583  33.687  0.00  0.00            
ATOM   4987  CG2 THR X 307      50.334  72.277  31.732  0.00  0.00            
ATOM   4988 HG21 THR X 307      51.351  72.580  31.982  0.00  0.00            
ATOM   4989 HG22 THR X 307      50.189  71.200  31.651  0.00  0.00            
ATOM   4990 HG23 THR X 307      50.179  72.745  30.759  0.00  0.00            
ATOM   4991  OG1 THR X 307      49.597  74.342  32.708  0.00  0.00            
ATOM   4992  HG1 THR X 307      49.056  74.655  33.437  0.00  0.00            
ATOM   4993  C   THR X 307      47.481  71.162  32.334  0.00  0.00            
ATOM   4994  O   THR X 307      47.258  70.491  33.373  0.00  0.00            
ATOM   4995  N   SER X 308      47.322  70.629  31.131  0.00  0.00            
ATOM   4996  H   SER X 308      47.510  71.203  30.321  0.00  0.00            
ATOM   4997  CA  SER X 308      46.817  69.232  30.869  0.00  0.00            
ATOM   4998  HA  SER X 308      46.333  68.871  31.777  0.00  0.00            
ATOM   4999  CB  SER X 308      45.895  69.156  29.649  0.00  0.00            
ATOM   5000  HB2 SER X 308      46.455  69.541  28.796  0.00  0.00            
ATOM   5001  HB3 SER X 308      45.665  68.118  29.408  0.00  0.00            
ATOM   5002  OG  SER X 308      44.784  70.021  29.729  0.00  0.00            
ATOM   5003  HG  SER X 308      44.960  70.847  29.273  0.00  0.00            
ATOM   5004  C   SER X 308      48.006  68.246  30.675  0.00  0.00            
ATOM   5005  O   SER X 308      48.899  68.514  29.855  0.00  0.00            
ATOM   5006  N   VAL X 309      47.984  67.047  31.275  0.00  0.00            
ATOM   5007  H   VAL X 309      47.206  66.858  31.891  0.00  0.00            
ATOM   5008  CA  VAL X 309      49.181  66.115  31.308  0.00  0.00            
ATOM   5009  HA  VAL X 309      49.887  66.456  30.552  0.00  0.00            
ATOM   5010  CB  VAL X 309      49.938  66.164  32.658  0.00  0.00            
ATOM   5011  HB  VAL X 309      50.735  65.429  32.552  0.00  0.00            
ATOM   5012  CG1 VAL X 309      50.648  67.470  32.788  0.00  0.00            
ATOM   5013 HG11 VAL X 309      49.894  68.240  32.953  0.00  0.00            
ATOM   5014 HG12 VAL X 309      51.249  67.416  33.696  0.00  0.00            
ATOM   5015 HG13 VAL X 309      51.281  67.653  31.920  0.00  0.00            
ATOM   5016  CG2 VAL X 309      49.120  65.762  33.927  0.00  0.00            
ATOM   5017 HG21 VAL X 309      48.385  66.518  34.203  0.00  0.00            
ATOM   5018 HG22 VAL X 309      48.604  64.817  33.756  0.00  0.00            
ATOM   5019 HG23 VAL X 309      49.896  65.615  34.679  0.00  0.00            
ATOM   5020  C   VAL X 309      48.785  64.667  31.037  0.00  0.00            
ATOM   5021  O   VAL X 309      47.612  64.315  31.249  0.00  0.00            
ATOM   5022  N   LEU X 310      49.711  63.963  30.442  0.00  0.00            
ATOM   5023  H   LEU X 310      50.493  64.497  30.091  0.00  0.00            
ATOM   5024  CA  LEU X 310      49.462  62.642  29.938  0.00  0.00            
ATOM   5025  HA  LEU X 310      48.609  62.192  30.446  0.00  0.00            
ATOM   5026  CB  LEU X 310      49.149  62.736  28.410  0.00  0.00            
ATOM   5027  HB2 LEU X 310      48.337  63.439  28.223  0.00  0.00            
ATOM   5028  HB3 LEU X 310      49.998  63.242  27.949  0.00  0.00            
ATOM   5029  CG  LEU X 310      48.798  61.465  27.703  0.00  0.00            
ATOM   5030  HG  LEU X 310      49.602  60.734  27.781  0.00  0.00            
ATOM   5031  CD1 LEU X 310      47.532  60.825  28.352  0.00  0.00            
ATOM   5032 HD11 LEU X 310      46.800  61.621  28.487  0.00  0.00            
ATOM   5033 HD12 LEU X 310      47.084  60.145  27.627  0.00  0.00            
ATOM   5034 HD13 LEU X 310      47.716  60.291  29.284  0.00  0.00            
ATOM   5035  CD2 LEU X 310      48.468  61.775  26.276  0.00  0.00            
ATOM   5036 HD21 LEU X 310      47.464  62.159  26.095  0.00  0.00            
ATOM   5037 HD22 LEU X 310      49.166  62.518  25.890  0.00  0.00            
ATOM   5038 HD23 LEU X 310      48.555  60.843  25.717  0.00  0.00            
ATOM   5039  C   LEU X 310      50.678  61.711  30.166  0.00  0.00            
ATOM   5040  O   LEU X 310      51.703  61.798  29.505  0.00  0.00            
ATOM   5041  N   LEU X 311      50.484  60.822  31.211  0.00  0.00            
ATOM   5042  H   LEU X 311      49.587  60.612  31.626  0.00  0.00            
ATOM   5043  CA  LEU X 311      51.603  59.917  31.677  0.00  0.00            
ATOM   5044  HA  LEU X 311      52.572  60.352  31.434  0.00  0.00            
ATOM   5045  CB  LEU X 311      51.398  59.814  33.224  0.00  0.00            
ATOM   5046  HB2 LEU X 311      51.190  60.769  33.707  0.00  0.00            
ATOM   5047  HB3 LEU X 311      50.405  59.368  33.159  0.00  0.00            
ATOM   5048  CG  LEU X 311      52.413  58.957  34.050  0.00  0.00            
ATOM   5049  HG  LEU X 311      52.754  58.108  33.459  0.00  0.00            
ATOM   5050  CD1 LEU X 311      53.670  59.673  34.471  0.00  0.00            
ATOM   5051 HD11 LEU X 311      54.330  59.867  33.625  0.00  0.00            
ATOM   5052 HD12 LEU X 311      53.475  60.647  34.919  0.00  0.00            
ATOM   5053 HD13 LEU X 311      54.111  59.005  35.211  0.00  0.00            
ATOM   5054  CD2 LEU X 311      51.657  58.477  35.326  0.00  0.00            
ATOM   5055 HD21 LEU X 311      51.477  59.384  35.902  0.00  0.00            
ATOM   5056 HD22 LEU X 311      50.723  57.973  35.078  0.00  0.00            
ATOM   5057 HD23 LEU X 311      52.304  57.756  35.826  0.00  0.00            
ATOM   5058  C   LEU X 311      51.578  58.554  30.953  0.00  0.00            
ATOM   5059  O   LEU X 311      50.501  57.921  30.840  0.00  0.00            
ATOM   5060  N   ASP X 312      52.721  57.992  30.518  0.00  0.00            
ATOM   5061  H   ASP X 312      53.517  58.596  30.666  0.00  0.00
[truncated: 618,022 more chars]
