# Supplementary material for: Different Behaviors of a Substrate in P450 Decarboxylase and Hydroxylase Reveal Reactivity-Enabling Actors
Source: Sci Rep. 2018 Aug 27;8:12826. doi: 10.1038/s41598-018-31237-4 (PMC6110716; doi:10.1038/s41598-018-31237-4)
Supplement: Supplementary file 2 — Dataset 1 [file 41598_2018_31237_MOESM2_ESM.zip › apo_4L40.pdb]

#REMARK: Equilibrated snapshot of the OleTJE (PDB ID 4L40) with heme
#REMARK: in compound I
CRYST1   79.915   81.414   87.107  90.00  90.00  90.00 P 1           1
ATOM      1  N   LEU X   1      57.609  12.678  53.636  0.00  0.00            
ATOM      2  H1  LEU X   1      58.490  12.691  54.129  0.00  0.00            
ATOM      3  H2  LEU X   1      57.874  12.134  52.828  0.00  0.00            
ATOM      4  H3  LEU X   1      56.854  12.214  54.121  0.00  0.00            
ATOM      5  CA  LEU X   1      57.330  14.099  53.302  0.00  0.00            
ATOM      6  HA  LEU X   1      56.348  14.020  52.836  0.00  0.00            
ATOM      7  CB  LEU X   1      57.138  14.968  54.622  0.00  0.00            
ATOM      8  HB2 LEU X   1      56.221  14.573  55.059  0.00  0.00            
ATOM      9  HB3 LEU X   1      58.053  14.856  55.204  0.00  0.00            
ATOM     10  CG  LEU X   1      56.937  16.469  54.316  0.00  0.00            
ATOM     11  HG  LEU X   1      57.881  16.861  53.939  0.00  0.00            
ATOM     12  CD1 LEU X   1      55.787  17.022  53.521  0.00  0.00            
ATOM     13 HD11 LEU X   1      55.807  18.101  53.364  0.00  0.00            
ATOM     14 HD12 LEU X   1      55.816  16.513  52.558  0.00  0.00            
ATOM     15 HD13 LEU X   1      54.867  16.747  54.038  0.00  0.00            
ATOM     16  CD2 LEU X   1      56.707  17.068  55.698  0.00  0.00            
ATOM     17 HD21 LEU X   1      55.936  16.562  56.280  0.00  0.00            
ATOM     18 HD22 LEU X   1      57.628  16.955  56.270  0.00  0.00            
ATOM     19 HD23 LEU X   1      56.336  18.091  55.636  0.00  0.00            
ATOM     20  C   LEU X   1      58.364  14.741  52.307  0.00  0.00            
ATOM     21  O   LEU X   1      59.375  15.307  52.730  0.00  0.00            
ATOM     22  N   LYS X   2      58.124  14.608  51.027  0.00  0.00            
ATOM     23  H   LYS X   2      57.189  14.325  50.769  0.00  0.00            
ATOM     24  CA  LYS X   2      59.044  15.133  49.967  0.00  0.00            
ATOM     25  HA  LYS X   2      60.053  14.812  50.226  0.00  0.00            
ATOM     26  CB  LYS X   2      58.662  14.703  48.503  0.00  0.00            
ATOM     27  HB2 LYS X   2      57.648  15.048  48.303  0.00  0.00            
ATOM     28  HB3 LYS X   2      59.385  15.064  47.772  0.00  0.00            
ATOM     29  CG  LYS X   2      58.802  13.159  48.276  0.00  0.00            
ATOM     30  HG2 LYS X   2      59.859  12.896  48.314  0.00  0.00            
ATOM     31  HG3 LYS X   2      58.265  12.549  49.002  0.00  0.00            
ATOM     32  CD  LYS X   2      58.276  12.667  46.879  0.00  0.00            
ATOM     33  HD2 LYS X   2      57.210  12.876  46.791  0.00  0.00            
ATOM     34  HD3 LYS X   2      58.769  13.176  46.050  0.00  0.00            
ATOM     35  CE  LYS X   2      58.554  11.192  46.851  0.00  0.00            
ATOM     36  HE2 LYS X   2      59.627  11.009  46.803  0.00  0.00            
ATOM     37  HE3 LYS X   2      58.143  10.730  47.749  0.00  0.00            
ATOM     38  NZ  LYS X   2      57.949  10.695  45.616  0.00  0.00            
ATOM     39  HZ1 LYS X   2      58.145   9.721  45.434  0.00  0.00            
ATOM     40  HZ2 LYS X   2      56.944  10.695  45.713  0.00  0.00            
ATOM     41  HZ3 LYS X   2      58.267  11.219  44.813  0.00  0.00            
ATOM     42  C   LYS X   2      59.011  16.683  50.137  0.00  0.00            
ATOM     43  O   LYS X   2      58.008  17.346  50.469  0.00  0.00            
ATOM     44  N   ARG X   3      60.182  17.199  49.756  0.00  0.00            
ATOM     45  H   ARG X   3      60.921  16.538  49.565  0.00  0.00            
ATOM     46  CA  ARG X   3      60.473  18.594  49.724  0.00  0.00            
ATOM     47  HA  ARG X   3      59.525  19.101  49.903  0.00  0.00            
ATOM     48  CB  ARG X   3      61.305  19.074  50.941  0.00  0.00            
ATOM     49  HB2 ARG X   3      62.336  18.814  50.700  0.00  0.00            
ATOM     50  HB3 ARG X   3      61.318  20.160  51.027  0.00  0.00            
ATOM     51  CG  ARG X   3      60.909  18.578  52.321  0.00  0.00            
ATOM     52  HG2 ARG X   3      59.894  18.817  52.639  0.00  0.00            
ATOM     53  HG3 ARG X   3      60.974  17.496  52.432  0.00  0.00            
ATOM     54  CD  ARG X   3      61.786  19.037  53.505  0.00  0.00            
ATOM     55  HD2 ARG X   3      61.850  20.122  53.593  0.00  0.00            
ATOM     56  HD3 ARG X   3      61.270  18.653  54.385  0.00  0.00            
ATOM     57  NE  ARG X   3      63.090  18.345  53.340  0.00  0.00            
ATOM     58  HE  ARG X   3      63.096  17.344  53.476  0.00  0.00            
ATOM     59  CZ  ARG X   3      64.169  18.869  52.795  0.00  0.00            
ATOM     60  NH1 ARG X   3      64.225  20.131  52.530  0.00  0.00            
ATOM     61 HH11 ARG X   3      63.455  20.737  52.774  0.00  0.00            
ATOM     62 HH12 ARG X   3      64.958  20.405  51.892  0.00  0.00            
ATOM     63  NH2 ARG X   3      65.202  18.242  52.567  0.00  0.00            
ATOM     64 HH21 ARG X   3      65.130  17.252  52.754  0.00  0.00            
ATOM     65 HH22 ARG X   3      65.823  18.562  51.838  0.00  0.00            
ATOM     66  C   ARG X   3      61.047  19.011  48.388  0.00  0.00            
ATOM     67  O   ARG X   3      61.739  18.298  47.644  0.00  0.00            
ATOM     68  N   ASP X   4      60.713  20.250  48.033  0.00  0.00            
ATOM     69  H   ASP X   4      60.018  20.794  48.524  0.00  0.00            
ATOM     70  CA  ASP X   4      61.374  20.929  46.960  0.00  0.00            
ATOM     71  HA  ASP X   4      61.517  20.214  46.150  0.00  0.00            
ATOM     72  CB  ASP X   4      60.386  21.980  46.453  0.00  0.00            
ATOM     73  HB2 ASP X   4      59.395  21.565  46.268  0.00  0.00            
ATOM     74  HB3 ASP X   4      60.216  22.730  47.226  0.00  0.00            
ATOM     75  CG  ASP X   4      60.902  22.744  45.228  0.00  0.00            
ATOM     76  OD1 ASP X   4      61.935  22.284  44.658  0.00  0.00            
ATOM     77  OD2 ASP X   4      60.495  23.902  45.007  0.00  0.00            
ATOM     78  C   ASP X   4      62.613  21.601  47.576  0.00  0.00            
ATOM     79  O   ASP X   4      62.444  22.452  48.463  0.00  0.00            
ATOM     80  N   LYS X   5      63.719  21.236  47.045  0.00  0.00            
ATOM     81  H   LYS X   5      63.688  20.468  46.391  0.00  0.00            
ATOM     82  CA  LYS X   5      65.032  21.872  47.343  0.00  0.00            
ATOM     83  HA  LYS X   5      65.262  21.675  48.391  0.00  0.00            
ATOM     84  CB  LYS X   5      66.023  21.074  46.488  0.00  0.00            
ATOM     85  HB2 LYS X   5      65.940  21.291  45.423  0.00  0.00            
ATOM     86  HB3 LYS X   5      66.995  21.528  46.679  0.00  0.00            
ATOM     87  CG  LYS X   5      66.181  19.599  46.655  0.00  0.00            
ATOM     88  HG2 LYS X   5      66.241  19.328  47.709  0.00  0.00            
ATOM     89  HG3 LYS X   5      65.286  19.171  46.205  0.00  0.00            
ATOM     90  CD  LYS X   5      67.319  19.028  45.812  0.00  0.00            
ATOM     91  HD2 LYS X   5      67.300  19.390  44.784  0.00  0.00            
ATOM     92  HD3 LYS X   5      68.212  19.409  46.308  0.00  0.00            
ATOM     93  CE  LYS X   5      67.284  17.439  45.862  0.00  0.00            
ATOM     94  HE2 LYS X   5      68.253  17.048  45.554  0.00  0.00            
ATOM     95  HE3 LYS X   5      67.116  17.097  46.884  0.00  0.00            
ATOM     96  NZ  LYS X   5      66.163  16.893  45.120  0.00  0.00            
ATOM     97  HZ1 LYS X   5      65.249  17.014  45.532  0.00  0.00            
ATOM     98  HZ2 LYS X   5      66.123  17.348  44.219  0.00  0.00            
ATOM     99  HZ3 LYS X   5      66.319  15.921  44.892  0.00  0.00            
ATOM    100  C   LYS X   5      65.048  23.372  47.117  0.00  0.00            
ATOM    101  O   LYS X   5      64.246  23.933  46.352  0.00  0.00            
ATOM    102  N   GLY X   6      65.997  24.110  47.805  0.00  0.00            
ATOM    103  H   GLY X   6      66.546  23.536  48.429  0.00  0.00            
ATOM    104  CA  GLY X   6      65.922  25.615  47.928  0.00  0.00            
ATOM    105  HA2 GLY X   6      66.806  26.107  47.523  0.00  0.00            
ATOM    106  HA3 GLY X   6      65.063  26.025  47.396  0.00  0.00            
ATOM    107  C   GLY X   6      65.874  25.872  49.459  0.00  0.00            
ATOM    108  O   GLY X   6      65.346  25.166  50.322  0.00  0.00            
ATOM    109  N   LEU X   7      66.546  26.970  49.822  0.00  0.00            
ATOM    110  H   LEU X   7      66.890  27.541  49.063  0.00  0.00            
ATOM    111  CA  LEU X   7      66.569  27.659  51.176  0.00  0.00            
ATOM    112  HA  LEU X   7      66.317  26.968  51.981  0.00  0.00            
ATOM    113  CB  LEU X   7      67.882  28.366  51.486  0.00  0.00            
ATOM    114  HB2 LEU X   7      68.064  29.146  50.747  0.00  0.00            
ATOM    115  HB3 LEU X   7      67.843  28.830  52.472  0.00  0.00            
ATOM    116  CG  LEU X   7      69.178  27.526  51.631  0.00  0.00            
ATOM    117  HG  LEU X   7      69.446  26.998  50.715  0.00  0.00            
ATOM    118  CD1 LEU X   7      70.287  28.458  52.087  0.00  0.00            
ATOM    119 HD11 LEU X   7      69.941  28.957  52.992  0.00  0.00            
ATOM    120 HD12 LEU X   7      71.175  27.917  52.415  0.00  0.00            
ATOM    121 HD13 LEU X   7      70.501  29.144  51.267  0.00  0.00            
ATOM    122  CD2 LEU X   7      68.990  26.382  52.607  0.00  0.00            
ATOM    123 HD21 LEU X   7      68.734  26.850  53.558  0.00  0.00            
ATOM    124 HD22 LEU X   7      68.114  25.810  52.304  0.00  0.00            
ATOM    125 HD23 LEU X   7      69.920  25.822  52.713  0.00  0.00            
ATOM    126  C   LEU X   7      65.497  28.731  51.264  0.00  0.00            
ATOM    127  O   LEU X   7      64.734  28.684  52.222  0.00  0.00            
ATOM    128  N   ASP X   8      65.414  29.639  50.375  0.00  0.00            
ATOM    129  H   ASP X   8      66.108  29.649  49.642  0.00  0.00            
ATOM    130  CA  ASP X   8      64.158  30.396  50.153  0.00  0.00            
ATOM    131  HA  ASP X   8      63.379  30.013  50.812  0.00  0.00            
ATOM    132  CB  ASP X   8      64.328  31.934  50.392  0.00  0.00            
ATOM    133  HB2 ASP X   8      64.568  32.093  51.444  0.00  0.00            
ATOM    134  HB3 ASP X   8      65.211  32.174  49.799  0.00  0.00            
ATOM    135  CG  ASP X   8      63.058  32.654  49.935  0.00  0.00            
ATOM    136  OD1 ASP X   8      61.964  32.133  49.994  0.00  0.00            
ATOM    137  OD2 ASP X   8      63.150  33.876  49.514  0.00  0.00            
ATOM    138  C   ASP X   8      63.752  30.217  48.685  0.00  0.00            
ATOM    139  O   ASP X   8      64.603  30.463  47.830  0.00  0.00            
ATOM    140  N   ASN X   9      62.488  29.750  48.467  0.00  0.00            
ATOM    141  H   ASN X   9      61.883  29.554  49.252  0.00  0.00            
ATOM    142  CA  ASN X   9      61.908  29.391  47.182  0.00  0.00            
ATOM    143  HA  ASN X   9      62.740  29.430  46.478  0.00  0.00            
ATOM    144  CB  ASN X   9      61.356  27.965  47.080  0.00  0.00            
ATOM    145  HB2 ASN X   9      60.899  27.686  48.029  0.00  0.00            
ATOM    146  HB3 ASN X   9      60.614  27.891  46.285  0.00  0.00            
ATOM    147  CG  ASN X   9      62.372  26.890  46.648  0.00  0.00            
ATOM    148  OD1 ASN X   9      63.333  27.177  45.992  0.00  0.00            
ATOM    149  ND2 ASN X   9      62.151  25.670  47.124  0.00  0.00            
ATOM    150 HD21 ASN X   9      62.606  24.884  46.682  0.00  0.00            
ATOM    151 HD22 ASN X   9      61.304  25.524  47.654  0.00  0.00            
ATOM    152  C   ASN X   9      60.948  30.503  46.759  0.00  0.00            
ATOM    153  O   ASN X   9      60.318  30.352  45.705  0.00  0.00            
ATOM    154  N   THR X  10      60.849  31.707  47.348  0.00  0.00            
ATOM    155  H   THR X  10      61.321  31.757  48.239  0.00  0.00            
ATOM    156  CA  THR X  10      60.116  32.768  46.806  0.00  0.00            
ATOM    157  HA  THR X  10      59.055  32.520  46.831  0.00  0.00            
ATOM    158  CB  THR X  10      60.288  34.091  47.630  0.00  0.00            
ATOM    159  HB  THR X  10      61.250  34.600  47.566  0.00  0.00            
ATOM    160  CG2 THR X  10      59.227  35.215  47.386  0.00  0.00            
ATOM    161 HG21 THR X  10      59.309  35.817  46.480  0.00  0.00            
ATOM    162 HG22 THR X  10      58.230  34.787  47.482  0.00  0.00            
ATOM    163 HG23 THR X  10      59.142  35.978  48.160  0.00  0.00            
ATOM    164  OG1 THR X  10      60.032  33.746  48.962  0.00  0.00            
ATOM    165  HG1 THR X  10      60.851  33.352  49.271  0.00  0.00            
ATOM    166  C   THR X  10      60.371  33.156  45.304  0.00  0.00            
ATOM    167  O   THR X  10      59.374  33.348  44.570  0.00  0.00            
ATOM    168  N   LEU X  11      61.652  33.243  44.851  0.00  0.00            
ATOM    169  H   LEU X  11      62.434  33.012  45.447  0.00  0.00            
ATOM    170  CA  LEU X  11      62.021  33.611  43.481  0.00  0.00            
ATOM    171  HA  LEU X  11      61.470  34.517  43.228  0.00  0.00            
ATOM    172  CB  LEU X  11      63.510  34.057  43.327  0.00  0.00            
ATOM    173  HB2 LEU X  11      63.620  34.940  43.956  0.00  0.00            
ATOM    174  HB3 LEU X  11      64.060  33.241  43.795  0.00  0.00            
ATOM    175  CG  LEU X  11      64.111  34.504  41.946  0.00  0.00            
ATOM    176  HG  LEU X  11      63.258  35.003  41.487  0.00  0.00            
ATOM    177  CD1 LEU X  11      65.243  35.594  42.079  0.00  0.00            
ATOM    178 HD11 LEU X  11      64.801  36.523  42.437  0.00  0.00            
ATOM    179 HD12 LEU X  11      65.994  35.192  42.760  0.00  0.00            
ATOM    180 HD13 LEU X  11      65.760  35.745  41.132  0.00  0.00            
ATOM    181  CD2 LEU X  11      64.643  33.393  41.121  0.00  0.00            
ATOM    182 HD21 LEU X  11      64.951  33.730  40.132  0.00  0.00            
ATOM    183 HD22 LEU X  11      65.522  32.987  41.622  0.00  0.00            
ATOM    184 HD23 LEU X  11      63.962  32.546  41.032  0.00  0.00            
ATOM    185  C   LEU X  11      61.661  32.534  42.566  0.00  0.00            
ATOM    186  O   LEU X  11      61.210  32.852  41.422  0.00  0.00            
ATOM    187  N   LYS X  12      61.766  31.268  43.042  0.00  0.00            
ATOM    188  H   LYS X  12      62.124  31.095  43.971  0.00  0.00            
ATOM    189  CA  LYS X  12      61.480  30.104  42.197  0.00  0.00            
ATOM    190  HA  LYS X  12      62.028  30.135  41.256  0.00  0.00            
ATOM    191  CB  LYS X  12      61.843  28.699  42.815  0.00  0.00            
ATOM    192  HB2 LYS X  12      62.896  28.768  43.086  0.00  0.00            
ATOM    193  HB3 LYS X  12      61.268  28.677  43.742  0.00  0.00            
ATOM    194  CG  LYS X  12      61.594  27.498  41.949  0.00  0.00            
ATOM    195  HG2 LYS X  12      60.515  27.359  41.896  0.00  0.00            
ATOM    196  HG3 LYS X  12      62.114  27.627  41.000  0.00  0.00            
ATOM    197  CD  LYS X  12      62.152  26.140  42.383  0.00  0.00            
ATOM    198  HD2 LYS X  12      63.241  26.183  42.353  0.00  0.00            
ATOM    199  HD3 LYS X  12      61.801  26.010  43.407  0.00  0.00            
ATOM    200  CE  LYS X  12      61.747  25.039  41.397  0.00  0.00            
ATOM    201  HE2 LYS X  12      60.677  25.085  41.196  0.00  0.00            
ATOM    202  HE3 LYS X  12      62.279  25.109  40.448  0.00  0.00            
ATOM    203  NZ  LYS X  12      62.030  23.672  41.972  0.00  0.00            
ATOM    204  HZ1 LYS X  12      61.617  23.566  42.888  0.00  0.00            
ATOM    205  HZ2 LYS X  12      61.768  22.959  41.307  0.00  0.00            
ATOM    206  HZ3 LYS X  12      63.018  23.583  42.159  0.00  0.00            
ATOM    207  C   LYS X  12      59.971  29.991  41.957  0.00  0.00            
ATOM    208  O   LYS X  12      59.424  29.905  40.863  0.00  0.00            
ATOM    209  N   VAL X  13      59.196  30.215  43.029  0.00  0.00            
ATOM    210  H   VAL X  13      59.690  30.504  43.862  0.00  0.00            
ATOM    211  CA  VAL X  13      57.726  30.477  42.993  0.00  0.00            
ATOM    212  HA  VAL X  13      57.221  29.563  42.681  0.00  0.00            
ATOM    213  CB  VAL X  13      57.197  30.851  44.405  0.00  0.00            
ATOM    214  HB  VAL X  13      57.800  31.718  44.675  0.00  0.00            
ATOM    215  CG1 VAL X  13      55.757  31.326  44.388  0.00  0.00            
ATOM    216 HG11 VAL X  13      55.129  30.520  44.006  0.00  0.00            
ATOM    217 HG12 VAL X  13      55.487  31.563  45.417  0.00  0.00            
ATOM    218 HG13 VAL X  13      55.717  32.189  43.723  0.00  0.00            
ATOM    219  CG2 VAL X  13      57.181  29.754  45.468  0.00  0.00            
ATOM    220 HG21 VAL X  13      56.496  28.957  45.180  0.00  0.00            
ATOM    221 HG22 VAL X  13      58.185  29.331  45.481  0.00  0.00            
ATOM    222 HG23 VAL X  13      57.058  30.137  46.481  0.00  0.00            
ATOM    223  C   VAL X  13      57.296  31.488  41.937  0.00  0.00            
ATOM    224  O   VAL X  13      56.498  31.298  40.999  0.00  0.00            
ATOM    225  N   LEU X  14      57.840  32.679  41.984  0.00  0.00            
ATOM    226  H   LEU X  14      58.530  32.719  42.721  0.00  0.00            
ATOM    227  CA  LEU X  14      57.552  33.845  41.077  0.00  0.00            
ATOM    228  HA  LEU X  14      56.477  34.021  41.038  0.00  0.00            
ATOM    229  CB  LEU X  14      58.192  35.174  41.676  0.00  0.00            
ATOM    230  HB2 LEU X  14      59.243  35.106  41.956  0.00  0.00            
ATOM    231  HB3 LEU X  14      58.032  35.901  40.880  0.00  0.00            
ATOM    232  CG  LEU X  14      57.442  35.708  42.962  0.00  0.00            
ATOM    233  HG  LEU X  14      57.212  34.833  43.570  0.00  0.00            
ATOM    234  CD1 LEU X  14      58.332  36.775  43.741  0.00  0.00            
ATOM    235 HD11 LEU X  14      57.816  36.887  44.695  0.00  0.00            
ATOM    236 HD12 LEU X  14      59.259  36.221  43.890  0.00  0.00            
ATOM    237 HD13 LEU X  14      58.488  37.663  43.128  0.00  0.00            
ATOM    238  CD2 LEU X  14      56.124  36.381  42.679  0.00  0.00            
ATOM    239 HD21 LEU X  14      55.544  35.717  42.038  0.00  0.00            
ATOM    240 HD22 LEU X  14      55.489  36.653  43.522  0.00  0.00            
ATOM    241 HD23 LEU X  14      56.241  37.281  42.075  0.00  0.00            
ATOM    242  C   LEU X  14      58.014  33.636  39.621  0.00  0.00            
ATOM    243  O   LEU X  14      57.330  34.102  38.731  0.00  0.00            
ATOM    244  N   LYS X  15      59.102  32.873  39.344  0.00  0.00            
ATOM    245  H   LYS X  15      59.518  32.421  40.146  0.00  0.00            
ATOM    246  CA  LYS X  15      59.402  32.350  38.001  0.00  0.00            
ATOM    247  HA  LYS X  15      59.628  33.207  37.367  0.00  0.00            
ATOM    248  CB  LYS X  15      60.719  31.567  38.067  0.00  0.00            
ATOM    249  HB2 LYS X  15      61.556  32.086  38.536  0.00  0.00            
ATOM    250  HB3 LYS X  15      60.584  30.711  38.728  0.00  0.00            
ATOM    251  CG  LYS X  15      61.198  31.033  36.699  0.00  0.00            
ATOM    252  HG2 LYS X  15      60.576  30.185  36.410  0.00  0.00            
ATOM    253  HG3 LYS X  15      61.098  31.826  35.958  0.00  0.00            
ATOM    254  CD  LYS X  15      62.665  30.733  36.767  0.00  0.00            
ATOM    255  HD2 LYS X  15      63.084  31.659  37.160  0.00  0.00            
ATOM    256  HD3 LYS X  15      62.859  29.781  37.262  0.00  0.00            
ATOM    257  CE  LYS X  15      63.171  30.541  35.306  0.00  0.00            
ATOM    258  HE2 LYS X  15      62.415  29.930  34.813  0.00  0.00            
ATOM    259  HE3 LYS X  15      63.106  31.544  34.884  0.00  0.00            
ATOM    260  NZ  LYS X  15      64.549  30.022  35.140  0.00  0.00            
ATOM    261  HZ1 LYS X  15      65.229  30.662  35.526  0.00  0.00            
ATOM    262  HZ2 LYS X  15      64.664  29.032  35.300  0.00  0.00            
ATOM    263  HZ3 LYS X  15      64.705  30.136  34.148  0.00  0.00            
ATOM    264  C   LYS X  15      58.245  31.491  37.432  0.00  0.00            
ATOM    265  O   LYS X  15      57.902  31.586  36.262  0.00  0.00            
ATOM    266  N   GLN X  16      57.719  30.545  38.238  0.00  0.00            
ATOM    267  H   GLN X  16      58.089  30.388  39.165  0.00  0.00            
ATOM    268  CA  GLN X  16      56.776  29.513  37.767  0.00  0.00            
ATOM    269  HA  GLN X  16      56.870  29.345  36.694  0.00  0.00            
ATOM    270  CB  GLN X  16      56.923  28.230  38.601  0.00  0.00            
ATOM    271  HB2 GLN X  16      56.612  28.457  39.621  0.00  0.00            
ATOM    272  HB3 GLN X  16      56.204  27.487  38.255  0.00  0.00            
ATOM    273  CG  GLN X  16      58.364  27.636  38.447  0.00  0.00            
ATOM    274  HG2 GLN X  16      58.522  27.587  37.370  0.00  0.00            
ATOM    275  HG3 GLN X  16      59.037  28.297  38.992  0.00  0.00            
ATOM    276  CD  GLN X  16      58.577  26.277  39.097  0.00  0.00            
ATOM    277  OE1 GLN X  16      57.568  25.611  39.432  0.00  0.00            
ATOM    278  NE2 GLN X  16      59.748  25.711  39.110  0.00  0.00            
ATOM    279 HE21 GLN X  16      59.681  24.703  39.138  0.00  0.00            
ATOM    280 HE22 GLN X  16      60.563  26.222  38.805  0.00  0.00            
ATOM    281  C   GLN X  16      55.338  29.976  37.931  0.00  0.00            
ATOM    282  O   GLN X  16      54.446  29.319  37.417  0.00  0.00            
ATOM    283  N   GLY X  17      55.106  31.174  38.639  0.00  0.00            
ATOM    284  H   GLY X  17      55.773  31.619  39.254  0.00  0.00            
ATOM    285  CA  GLY X  17      53.788  31.777  38.773  0.00  0.00            
ATOM    286  HA2 GLY X  17      53.899  32.726  39.297  0.00  0.00            
ATOM    287  HA3 GLY X  17      53.432  32.146  37.811  0.00  0.00            
ATOM    288  C   GLY X  17      52.796  31.015  39.619  0.00  0.00            
ATOM    289  O   GLY X  17      53.056  30.333  40.628  0.00  0.00            
ATOM    290  N   TYR X  18      51.572  31.130  39.127  0.00  0.00            
ATOM    291  H   TYR X  18      51.534  31.652  38.263  0.00  0.00            
ATOM    292  CA  TYR X  18      50.389  30.337  39.574  0.00  0.00            
ATOM    293  HA  TYR X  18      50.358  30.454  40.657  0.00  0.00            
ATOM    294  CB  TYR X  18      49.058  30.881  39.055  0.00  0.00            
ATOM    295  HB2 TYR X  18      48.969  30.851  37.969  0.00  0.00            
ATOM    296  HB3 TYR X  18      48.227  30.261  39.391  0.00  0.00            
ATOM    297  CG  TYR X  18      48.662  32.257  39.530  0.00  0.00            
ATOM    298  CD1 TYR X  18      47.733  32.390  40.609  0.00  0.00            
ATOM    299  HD1 TYR X  18      47.217  31.532  41.014  0.00  0.00            
ATOM    300  CE1 TYR X  18      47.328  33.645  41.119  0.00  0.00            
ATOM    301  HE1 TYR X  18      46.621  33.657  41.935  0.00  0.00            
ATOM    302  CZ  TYR X  18      47.931  34.786  40.577  0.00  0.00            
ATOM    303  OH  TYR X  18      47.625  36.035  40.940  0.00  0.00            
ATOM    304  HH  TYR X  18      46.996  36.182  41.650  0.00  0.00            
ATOM    305  CE2 TYR X  18      48.826  34.640  39.533  0.00  0.00            
ATOM    306  HE2 TYR X  18      49.305  35.533  39.159  0.00  0.00            
ATOM    307  CD2 TYR X  18      49.238  33.424  38.975  0.00  0.00            
ATOM    308  HD2 TYR X  18      49.949  33.396  38.162  0.00  0.00            
ATOM    309  C   TYR X  18      50.596  28.834  39.243  0.00  0.00            
ATOM    310  O   TYR X  18      49.898  28.016  39.892  0.00  0.00            
ATOM    311  N   LEU X  19      51.521  28.448  38.362  0.00  0.00            
ATOM    312  H   LEU X  19      52.183  29.120  38.003  0.00  0.00            
ATOM    313  CA  LEU X  19      51.795  27.009  38.112  0.00  0.00            
ATOM    314  HA  LEU X  19      50.824  26.516  38.061  0.00  0.00            
ATOM    315  CB  LEU X  19      52.352  26.742  36.690  0.00  0.00            
ATOM    316  HB2 LEU X  19      53.392  27.063  36.626  0.00  0.00            
ATOM    317  HB3 LEU X  19      52.358  25.673  36.481  0.00  0.00            
ATOM    318  CG  LEU X  19      51.552  27.383  35.453  0.00  0.00            
ATOM    319  HG  LEU X  19      51.618  28.471  35.426  0.00  0.00            
ATOM    320  CD1 LEU X  19      52.200  26.903  34.132  0.00  0.00            
ATOM    321 HD11 LEU X  19      52.397  25.833  34.077  0.00  0.00            
ATOM    322 HD12 LEU X  19      51.548  27.123  33.287  0.00  0.00            
ATOM    323 HD13 LEU X  19      53.177  27.342  33.930  0.00  0.00            
ATOM    324  CD2 LEU X  19      50.045  27.015  35.428  0.00  0.00            
ATOM    325 HD21 LEU X  19      49.550  27.455  36.294  0.00  0.00            
ATOM    326 HD22 LEU X  19      49.565  27.280  34.486  0.00  0.00            
ATOM    327 HD23 LEU X  19      49.963  25.942  35.605  0.00  0.00            
ATOM    328  C   LEU X  19      52.721  26.253  39.155  0.00  0.00            
ATOM    329  O   LEU X  19      52.799  25.048  39.110  0.00  0.00            
ATOM    330  N   TYR X  20      53.440  27.060  39.991  0.00  0.00            
ATOM    331  H   TYR X  20      53.276  28.056  39.951  0.00  0.00            
ATOM    332  CA  TYR X  20      54.437  26.456  41.006  0.00  0.00            
ATOM    333  HA  TYR X  20      55.302  26.099  40.447  0.00  0.00            
ATOM    334  CB  TYR X  20      54.870  27.492  42.133  0.00  0.00            
ATOM    335  HB2 TYR X  20      55.263  28.442  41.770  0.00  0.00            
ATOM    336  HB3 TYR X  20      53.963  27.791  42.658  0.00  0.00            
ATOM    337  CG  TYR X  20      55.882  26.895  43.132  0.00  0.00            
ATOM    338  CD1 TYR X  20      57.249  26.719  42.776  0.00  0.00            
ATOM    339  HD1 TYR X  20      57.549  27.078  41.802  0.00  0.00            
ATOM    340  CE1 TYR X  20      58.218  26.157  43.640  0.00  0.00            
ATOM    341  HE1 TYR X  20      59.261  26.070  43.372  0.00  0.00            
ATOM    342  CZ  TYR X  20      57.833  25.849  44.974  0.00  0.00            
ATOM    343  OH  TYR X  20      58.690  25.342  45.860  0.00  0.00            
ATOM    344  HH  TYR X  20      59.456  24.909  45.475  0.00  0.00            
ATOM    345  CE2 TYR X  20      56.452  26.035  45.324  0.00  0.00            
ATOM    346  HE2 TYR X  20      56.128  25.880  46.343  0.00  0.00            
ATOM    347  CD2 TYR X  20      55.499  26.614  44.453  0.00  0.00            
ATOM    348  HD2 TYR X  20      54.474  26.855  44.693  0.00  0.00            
ATOM    349  C   TYR X  20      53.899  25.151  41.652  0.00  0.00            
ATOM    350  O   TYR X  20      54.406  24.044  41.541  0.00  0.00            
ATOM    351  N   THR X  21      52.770  25.261  42.312  0.00  0.00            
ATOM    352  H   THR X  21      52.206  26.099  42.316  0.00  0.00            
ATOM    353  CA  THR X  21      52.203  24.146  42.984  0.00  0.00            
ATOM    354  HA  THR X  21      52.885  23.750  43.737  0.00  0.00            
ATOM    355  CB  THR X  21      50.972  24.447  43.868  0.00  0.00            
ATOM    356  HB  THR X  21      50.707  23.596  44.495  0.00  0.00            
ATOM    357  CG2 THR X  21      51.258  25.628  44.828  0.00  0.00            
ATOM    358 HG21 THR X  21      50.429  25.713  45.530  0.00  0.00            
ATOM    359 HG22 THR X  21      52.249  25.495  45.260  0.00  0.00            
ATOM    360 HG23 THR X  21      51.381  26.620  44.394  0.00  0.00            
ATOM    361  OG1 THR X  21      49.876  24.807  43.121  0.00  0.00            
ATOM    362  HG1 THR X  21      49.085  24.602  43.625  0.00  0.00            
ATOM    363  C   THR X  21      51.827  22.917  42.125  0.00  0.00            
ATOM    364  O   THR X  21      52.097  21.799  42.514  0.00  0.00            
ATOM    365  N   THR X  22      51.402  23.223  40.861  0.00  0.00            
ATOM    366  H   THR X  22      51.529  24.196  40.622  0.00  0.00            
ATOM    367  CA  THR X  22      51.071  22.172  39.941  0.00  0.00            
ATOM    368  HA  THR X  22      50.392  21.477  40.437  0.00  0.00            
ATOM    369  CB  THR X  22      50.467  22.829  38.675  0.00  0.00            
ATOM    370  HB  THR X  22      50.867  23.798  38.378  0.00  0.00            
ATOM    371  CG2 THR X  22      50.552  21.962  37.407  0.00  0.00            
ATOM    372 HG21 THR X  22      50.359  20.916  37.644  0.00  0.00            
ATOM    373 HG22 THR X  22      49.949  22.428  36.627  0.00  0.00            
ATOM    374 HG23 THR X  22      51.568  22.061  37.024  0.00  0.00            
ATOM    375  OG1 THR X  22      49.138  23.004  39.018  0.00  0.00            
ATOM    376  HG1 THR X  22      49.126  23.852  39.469  0.00  0.00            
ATOM    377  C   THR X  22      52.364  21.491  39.526  0.00  0.00            
ATOM    378  O   THR X  22      52.406  20.268  39.397  0.00  0.00            
ATOM    379  N   ASN X  23      53.464  22.220  39.233  0.00  0.00            
ATOM    380  H   ASN X  23      53.425  23.212  39.050  0.00  0.00            
ATOM    381  CA  ASN X  23      54.738  21.665  38.771  0.00  0.00            
ATOM    382  HA  ASN X  23      54.556  20.920  37.997  0.00  0.00            
ATOM    383  CB  ASN X  23      55.674  22.765  38.412  0.00  0.00            
ATOM    384  HB2 ASN X  23      55.894  23.463  39.220  0.00  0.00            
ATOM    385  HB3 ASN X  23      56.615  22.358  38.040  0.00  0.00            
ATOM    386  CG  ASN X  23      55.139  23.568  37.265  0.00  0.00            
ATOM    387  OD1 ASN X  23      54.317  23.138  36.525  0.00  0.00            
ATOM    388  ND2 ASN X  23      55.516  24.863  37.122  0.00  0.00            
ATOM    389 HD21 ASN X  23      55.202  25.376  36.311  0.00  0.00            
ATOM    390 HD22 ASN X  23      56.170  25.310  37.749  0.00  0.00            
ATOM    391  C   ASN X  23      55.431  20.856  39.909  0.00  0.00            
ATOM    392  O   ASN X  23      55.878  19.779  39.668  0.00  0.00            
ATOM    393  N   GLN X  24      55.389  21.277  41.175  0.00  0.00            
ATOM    394  H   GLN X  24      54.939  22.149  41.413  0.00  0.00            
ATOM    395  CA  GLN X  24      55.920  20.544  42.248  0.00  0.00            
ATOM    396  HA  GLN X  24      56.940  20.254  41.998  0.00  0.00            
ATOM    397  CB  GLN X  24      55.907  21.373  43.531  0.00  0.00            
ATOM    398  HB2 GLN X  24      54.951  21.873  43.688  0.00  0.00            
ATOM    399  HB3 GLN X  24      56.054  20.569  44.252  0.00  0.00            
ATOM    400  CG  GLN X  24      56.978  22.450  43.791  0.00  0.00            
ATOM    401  HG2 GLN X  24      56.477  23.417  43.821  0.00  0.00            
ATOM    402  HG3 GLN X  24      57.423  22.220  44.759  0.00  0.00            
ATOM    403  CD  GLN X  24      58.158  22.483  42.789  0.00  0.00            
ATOM    404  OE1 GLN X  24      59.045  21.651  42.916  0.00  0.00            
ATOM    405  NE2 GLN X  24      58.152  23.273  41.796  0.00  0.00            
ATOM    406 HE21 GLN X  24      58.709  23.020  40.993  0.00  0.00            
ATOM    407 HE22 GLN X  24      57.505  24.042  41.693  0.00  0.00            
ATOM    408  C   GLN X  24      55.152  19.231  42.522  0.00  0.00            
ATOM    409  O   GLN X  24      55.825  18.159  42.443  0.00  0.00            
ATOM    410  N   ARG X  25      53.833  19.212  42.600  0.00  0.00            
ATOM    411  H   ARG X  25      53.375  20.109  42.683  0.00  0.00            
ATOM    412  CA  ARG X  25      53.069  17.917  42.605  0.00  0.00            
ATOM    413  HA  ARG X  25      53.312  17.433  43.551  0.00  0.00            
ATOM    414  CB  ARG X  25      51.591  18.236  42.535  0.00  0.00            
ATOM    415  HB2 ARG X  25      51.489  19.017  41.782  0.00  0.00            
ATOM    416  HB3 ARG X  25      51.155  17.261  42.315  0.00  0.00            
ATOM    417  CG  ARG X  25      51.112  18.729  43.943  0.00  0.00            
ATOM    418  HG2 ARG X  25      51.474  18.024  44.692  0.00  0.00            
ATOM    419  HG3 ARG X  25      51.424  19.747  44.174  0.00  0.00            
ATOM    420  CD  ARG X  25      49.648  18.637  43.885  0.00  0.00            
ATOM    421  HD2 ARG X  25      49.249  17.693  43.513  0.00  0.00            
ATOM    422  HD3 ARG X  25      49.278  18.731  44.906  0.00  0.00            
ATOM    423  NE  ARG X  25      48.986  19.763  43.131  0.00  0.00            
ATOM    424  HE  ARG X  25      48.899  19.703  42.127  0.00  0.00            
ATOM    425  CZ  ARG X  25      48.728  20.926  43.658  0.00  0.00            
ATOM    426  NH1 ARG X  25      48.939  21.292  44.887  0.00  0.00            
ATOM    427 HH11 ARG X  25      49.453  20.740  45.559  0.00  0.00            
ATOM    428 HH12 ARG X  25      48.469  22.183  44.956  0.00  0.00            
ATOM    429  NH2 ARG X  25      48.200  21.823  42.881  0.00  0.00            
ATOM    430 HH21 ARG X  25      47.780  21.453  42.040  0.00  0.00            
ATOM    431 HH22 ARG X  25      48.034  22.734  43.284  0.00  0.00            
ATOM    432  C   ARG X  25      53.414  16.933  41.507  0.00  0.00            
ATOM    433  O   ARG X  25      53.683  15.749  41.791  0.00  0.00            
ATOM    434  N   ASN X  26      53.619  17.446  40.252  0.00  0.00            
ATOM    435  H   ASN X  26      53.537  18.447  40.147  0.00  0.00            
ATOM    436  CA  ASN X  26      53.897  16.595  39.040  0.00  0.00            
ATOM    437  HA  ASN X  26      53.195  15.763  39.106  0.00  0.00            
ATOM    438  CB  ASN X  26      53.594  17.458  37.767  0.00  0.00            
ATOM    439  HB2 ASN X  26      54.126  18.400  37.897  0.00  0.00            
ATOM    440  HB3 ASN X  26      54.019  16.914  36.923  0.00  0.00            
ATOM    441  CG  ASN X  26      52.176  17.867  37.612  0.00  0.00            
ATOM    442  OD1 ASN X  26      51.309  17.654  38.449  0.00  0.00            
ATOM    443  ND2 ASN X  26      51.776  18.359  36.466  0.00  0.00            
ATOM    444 HD21 ASN X  26      50.853  18.767  36.509  0.00  0.00            
ATOM    445 HD22 ASN X  26      52.474  18.630  35.788  0.00  0.00            
ATOM    446  C   ASN X  26      55.339  16.111  39.081  0.00  0.00            
ATOM    447  O   ASN X  26      55.567  14.877  38.965  0.00  0.00            
ATOM    448  N   ARG X  27      56.402  16.879  39.203  0.00  0.00            
ATOM    449  H   ARG X  27      56.257  17.868  39.345  0.00  0.00            
ATOM    450  CA  ARG X  27      57.789  16.487  39.352  0.00  0.00            
ATOM    451  HA  ARG X  27      58.215  15.920  38.524  0.00  0.00            
ATOM    452  CB  ARG X  27      58.659  17.751  39.455  0.00  0.00            
ATOM    453  HB2 ARG X  27      58.468  18.338  40.353  0.00  0.00            
ATOM    454  HB3 ARG X  27      59.699  17.439  39.549  0.00  0.00            
ATOM    455  CG  ARG X  27      58.644  18.835  38.345  0.00  0.00            
ATOM    456  HG2 ARG X  27      57.598  19.078  38.157  0.00  0.00            
ATOM    457  HG3 ARG X  27      59.205  19.703  38.691  0.00  0.00            
ATOM    458  CD  ARG X  27      59.325  18.343  37.076  0.00  0.00            
ATOM    459  HD2 ARG X  27      59.717  19.123  36.424  0.00  0.00            
ATOM    460  HD3 ARG X  27      60.131  17.815  37.585  0.00  0.00            
ATOM    461  NE  ARG X  27      58.456  17.401  36.317  0.00  0.00            
ATOM    462  HE  ARG X  27      58.727  16.438  36.184  0.00  0.00            
ATOM    463  CZ  ARG X  27      57.239  17.625  35.891  0.00  0.00            
ATOM    464  NH1 ARG X  27      56.600  18.743  35.937  0.00  0.00            
ATOM    465 HH11 ARG X  27      57.025  19.617  36.213  0.00  0.00            
ATOM    466 HH12 ARG X  27      55.654  18.818  35.589  0.00  0.00            
ATOM    467  NH2 ARG X  27      56.538  16.601  35.418  0.00  0.00            
ATOM    468 HH21 ARG X  27      57.001  15.716  35.266  0.00  0.00            
ATOM    469 HH22 ARG X  27      55.633  16.792  35.013  0.00  0.00            
ATOM    470  C   ARG X  27      58.090  15.596  40.597  0.00  0.00            
ATOM    471  O   ARG X  27      59.028  14.827  40.661  0.00  0.00            
ATOM    472  N   LEU X  28      57.290  15.654  41.697  0.00  0.00            
ATOM    473  H   LEU X  28      56.580  16.371  41.667  0.00  0.00            
ATOM    474  CA  LEU X  28      57.560  14.977  42.957  0.00  0.00            
ATOM    475  HA  LEU X  28      58.591  14.624  42.984  0.00  0.00            
ATOM    476  CB  LEU X  28      57.253  15.892  44.150  0.00  0.00            
ATOM    477  HB2 LEU X  28      56.236  16.279  44.199  0.00  0.00            
ATOM    478  HB3 LEU X  28      57.377  15.236  45.011  0.00  0.00            
ATOM    479  CG  LEU X  28      58.207  17.118  44.323  0.00  0.00            
ATOM    480  HG  LEU X  28      58.160  17.763  43.446  0.00  0.00            
ATOM    481  CD1 LEU X  28      57.790  18.052  45.546  0.00  0.00            
ATOM    482 HD11 LEU X  28      56.756  18.397  45.536  0.00  0.00            
ATOM    483 HD12 LEU X  28      58.046  17.569  46.489  0.00  0.00            
ATOM    484 HD13 LEU X  28      58.427  18.936  45.564  0.00  0.00            
ATOM    485  CD2 LEU X  28      59.688  16.766  44.537  0.00  0.00            
ATOM    486 HD21 LEU X  28      60.294  17.672  44.516  0.00  0.00            
ATOM    487 HD22 LEU X  28      59.965  16.253  45.457  0.00  0.00            
ATOM    488 HD23 LEU X  28      59.992  16.098  43.731  0.00  0.00            
ATOM    489  C   LEU X  28      56.607  13.682  43.085  0.00  0.00            
ATOM    490  O   LEU X  28      56.647  12.971  44.106  0.00  0.00            
ATOM    491  N   ASN X  29      55.722  13.523  42.036  0.00  0.00            
ATOM    492  H   ASN X  29      55.628  14.331  41.438  0.00  0.00            
ATOM    493  CA  ASN X  29      54.680  12.511  41.928  0.00  0.00            
ATOM    494  HA  ASN X  29      53.936  12.721  41.159  0.00  0.00            
ATOM    495  CB  ASN X  29      55.344  11.182  41.469  0.00  0.00            
ATOM    496  HB2 ASN X  29      56.063  11.000  42.268  0.00  0.00            
ATOM    497  HB3 ASN X  29      54.599  10.388  41.406  0.00  0.00            
ATOM    498  CG  ASN X  29      56.011  11.187  40.160  0.00  0.00            
ATOM    499  OD1 ASN X  29      57.227  11.310  40.110  0.00  0.00            
ATOM    500  ND2 ASN X  29      55.239  11.053  39.096  0.00  0.00            
ATOM    501 HD21 ASN X  29      55.657  11.065  38.176  0.00  0.00            
ATOM    502 HD22 ASN X  29      54.246  11.181  39.227  0.00  0.00            
ATOM    503  C   ASN X  29      53.808  12.406  43.174  0.00  0.00            
ATOM    504  O   ASN X  29      53.595  11.284  43.488  0.00  0.00            
ATOM    505  N   THR X  30      53.240  13.504  43.687  0.00  0.00            
ATOM    506  H   THR X  30      53.459  14.401  43.277  0.00  0.00            
ATOM    507  CA  THR X  30      52.494  13.491  44.983  0.00  0.00            
ATOM    508  HA  THR X  30      52.063  12.495  45.086  0.00  0.00            
ATOM    509  CB  THR X  30      53.504  13.739  46.185  0.00  0.00            
ATOM    510  HB  THR X  30      54.225  12.928  46.287  0.00  0.00            
ATOM    511  CG2 THR X  30      54.254  15.007  45.940  0.00  0.00            
ATOM    512 HG21 THR X  30      54.884  14.761  45.085  0.00  0.00            
ATOM    513 HG22 THR X  30      53.583  15.833  45.706  0.00  0.00            
ATOM    514 HG23 THR X  30      54.846  15.247  46.822  0.00  0.00            
ATOM    515  OG1 THR X  30      52.735  13.865  47.349  0.00  0.00            
ATOM    516  HG1 THR X  30      53.157  14.520  47.909  0.00  0.00            
ATOM    517  C   THR X  30      51.392  14.483  45.061  0.00  0.00            
ATOM    518  O   THR X  30      51.447  15.539  44.373  0.00  0.00            
ATOM    519  N   SER X  31      50.353  14.291  45.843  0.00  0.00            
ATOM    520  H   SER X  31      50.421  13.555  46.532  0.00  0.00            
ATOM    521  CA  SER X  31      49.310  15.325  46.055  0.00  0.00            
ATOM    522  HA  SER X  31      49.047  15.797  45.109  0.00  0.00            
ATOM    523  CB  SER X  31      48.049  14.655  46.557  0.00  0.00            
ATOM    524  HB2 SER X  31      47.203  15.339  46.620  0.00  0.00            
ATOM    525  HB3 SER X  31      47.734  13.855  45.886  0.00  0.00            
ATOM    526  OG  SER X  31      48.208  14.051  47.807  0.00  0.00            
ATOM    527  HG  SER X  31      47.848  14.572  48.528  0.00  0.00            
ATOM    528  C   SER X  31      49.727  16.305  47.103  0.00  0.00            
ATOM    529  O   SER X  31      49.050  17.323  47.320  0.00  0.00            
ATOM    530  N   VAL X  32      50.862  16.086  47.775  0.00  0.00            
ATOM    531  H   VAL X  32      51.309  15.196  47.611  0.00  0.00            
ATOM    532  CA  VAL X  32      51.279  16.867  49.007  0.00  0.00            
ATOM    533  HA  VAL X  32      51.025  17.924  48.929  0.00  0.00            
ATOM    534  CB  VAL X  32      50.692  16.197  50.347  0.00  0.00            
ATOM    535  HB  VAL X  32      49.610  16.277  50.241  0.00  0.00            
ATOM    536  CG1 VAL X  32      51.114  14.806  50.481  0.00  0.00            
ATOM    537 HG11 VAL X  32      52.078  14.715  50.981  0.00  0.00            
ATOM    538 HG12 VAL X  32      50.372  14.249  51.053  0.00  0.00            
ATOM    539 HG13 VAL X  32      51.182  14.243  49.550  0.00  0.00            
ATOM    540  CG2 VAL X  32      51.008  17.120  51.530  0.00  0.00            
ATOM    541 HG21 VAL X  32      50.946  18.151  51.183  0.00  0.00            
ATOM    542 HG22 VAL X  32      50.216  17.096  52.278  0.00  0.00            
ATOM    543 HG23 VAL X  32      51.979  16.892  51.971  0.00  0.00            
ATOM    544  C   VAL X  32      52.786  16.867  49.127  0.00  0.00            
ATOM    545  O   VAL X  32      53.434  15.876  48.919  0.00  0.00            
ATOM    546  N   PHE X  33      53.361  18.028  49.590  0.00  0.00            
ATOM    547  H   PHE X  33      52.777  18.778  49.929  0.00  0.00            
ATOM    548  CA  PHE X  33      54.768  18.155  49.871  0.00  0.00            
ATOM    549  HA  PHE X  33      55.177  17.298  50.407  0.00  0.00            
ATOM    550  CB  PHE X  33      55.472  18.299  48.428  0.00  0.00            
ATOM    551  HB2 PHE X  33      56.554  18.356  48.554  0.00  0.00            
ATOM    552  HB3 PHE X  33      55.208  17.458  47.787  0.00  0.00            
ATOM    553  CG  PHE X  33      55.083  19.553  47.675  0.00  0.00            
ATOM    554  CD1 PHE X  33      53.900  19.592  46.916  0.00  0.00            
ATOM    555  HD1 PHE X  33      53.265  18.718  46.940  0.00  0.00            
ATOM    556  CE1 PHE X  33      53.344  20.787  46.318  0.00  0.00            
ATOM    557  HE1 PHE X  33      52.445  20.785  45.718  0.00  0.00            
ATOM    558  CZ  PHE X  33      54.241  21.864  46.318  0.00  0.00            
ATOM    559  HZ  PHE X  33      54.007  22.689  45.662  0.00  0.00            
ATOM    560  CE2 PHE X  33      55.448  21.802  47.005  0.00  0.00            
ATOM    561  HE2 PHE X  33      56.176  22.599  47.023  0.00  0.00            
ATOM    562  CD2 PHE X  33      55.950  20.642  47.662  0.00  0.00            
ATOM    563  HD2 PHE X  33      56.884  20.701  48.199  0.00  0.00            
ATOM    564  C   PHE X  33      55.022  19.413  50.691  0.00  0.00            
ATOM    565  O   PHE X  33      54.051  20.075  51.090  0.00  0.00            
ATOM    566  N   GLN X  34      56.306  19.674  50.953  0.00  0.00            
ATOM    567  H   GLN X  34      56.987  18.946  50.788  0.00  0.00            
ATOM    568  CA  GLN X  34      56.788  20.844  51.760  0.00  0.00            
ATOM    569  HA  GLN X  34      56.011  21.558  52.033  0.00  0.00            
ATOM    570  CB  GLN X  34      57.236  20.321  53.130  0.00  0.00            
ATOM    571  HB2 GLN X  34      56.303  20.037  53.616  0.00  0.00            
ATOM    572  HB3 GLN X  34      57.861  19.428  53.118  0.00  0.00            
ATOM    573  CG  GLN X  34      57.774  21.473  53.984  0.00  0.00            
ATOM    574  HG2 GLN X  34      57.352  22.450  53.751  0.00  0.00            
ATOM    575  HG3 GLN X  34      57.460  21.207  54.994  0.00  0.00            
ATOM    576  CD  GLN X  34      59.319  21.454  54.069  0.00  0.00            
ATOM    577  OE1 GLN X  34      60.014  21.900  53.230  0.00  0.00            
ATOM    578  NE2 GLN X  34      60.004  20.951  55.051  0.00  0.00            
ATOM    579 HE21 GLN X  34      60.986  21.188  55.052  0.00  0.00            
ATOM    580 HE22 GLN X  34      59.613  20.389  55.793  0.00  0.00            
ATOM    581  C   GLN X  34      57.854  21.674  50.963  0.00  0.00            
ATOM    582  O   GLN X  34      58.607  21.133  50.219  0.00  0.00            
ATOM    583  N   THR X  35      57.856  22.994  51.139  0.00  0.00            
ATOM    584  H   THR X  35      57.063  23.494  51.514  0.00  0.00            
ATOM    585  CA  THR X  35      58.905  23.841  50.573  0.00  0.00            
ATOM    586  HA  THR X  35      59.825  23.291  50.372  0.00  0.00            
ATOM    587  CB  THR X  35      58.537  24.367  49.152  0.00  0.00            
ATOM    588  HB  THR X  35      58.436  23.572  48.414  0.00  0.00            
ATOM    589  CG2 THR X  35      57.278  25.153  49.264  0.00  0.00            
ATOM    590 HG21 THR X  35      57.312  25.986  49.965  0.00  0.00            
ATOM    591 HG22 THR X  35      57.000  25.660  48.340  0.00  0.00            
ATOM    592 HG23 THR X  35      56.437  24.500  49.500  0.00  0.00            
ATOM    593  OG1 THR X  35      59.420  25.260  48.511  0.00  0.00            
ATOM    594  HG1 THR X  35      59.176  25.362  47.588  0.00  0.00            
ATOM    595  C   THR X  35      59.143  25.017  51.526  0.00  0.00            
ATOM    596  O   THR X  35      58.364  25.317  52.369  0.00  0.00            
ATOM    597  N   LYS X  36      60.249  25.768  51.348  0.00  0.00            
ATOM    598  H   LYS X  36      60.855  25.430  50.614  0.00  0.00            
ATOM    599  CA  LYS X  36      60.622  27.032  52.108  0.00  0.00            
ATOM    600  HA  LYS X  36      60.045  27.140  53.026  0.00  0.00            
ATOM    601  CB  LYS X  36      62.150  27.082  52.490  0.00  0.00            
ATOM    602  HB2 LYS X  36      62.692  26.930  51.556  0.00  0.00            
ATOM    603  HB3 LYS X  36      62.514  28.026  52.895  0.00  0.00            
ATOM    604  CG  LYS X  36      62.435  25.913  53.439  0.00  0.00            
ATOM    605  HG2 LYS X  36      62.008  26.024  54.436  0.00  0.00            
ATOM    606  HG3 LYS X  36      62.061  24.976  53.027  0.00  0.00            
ATOM    607  CD  LYS X  36      63.920  25.774  53.698  0.00  0.00            
ATOM    608  HD2 LYS X  36      64.407  25.611  52.736  0.00  0.00            
ATOM    609  HD3 LYS X  36      64.312  26.761  53.944  0.00  0.00            
ATOM    610  CE  LYS X  36      64.468  24.778  54.757  0.00  0.00            
ATOM    611  HE2 LYS X  36      65.464  25.020  55.127  0.00  0.00            
ATOM    612  HE3 LYS X  36      63.877  24.769  55.673  0.00  0.00            
ATOM    613  NZ  LYS X  36      64.482  23.369  54.339  0.00  0.00            
ATOM    614  HZ1 LYS X  36      64.919  23.270  53.434  0.00  0.00            
ATOM    615  HZ2 LYS X  36      64.879  22.775  55.053  0.00  0.00            
ATOM    616  HZ3 LYS X  36      63.535  23.018  54.305  0.00  0.00            
ATOM    617  C   LYS X  36      60.211  28.293  51.292  0.00  0.00            
ATOM    618  O   LYS X  36      60.650  28.406  50.119  0.00  0.00            
ATOM    619  N   ALA X  37      59.336  29.230  51.700  0.00  0.00            
ATOM    620  H   ALA X  37      59.078  29.220  52.676  0.00  0.00            
ATOM    621  CA  ALA X  37      58.719  30.324  50.869  0.00  0.00            
ATOM    622  HA  ALA X  37      59.330  30.428  49.973  0.00  0.00            
ATOM    623  CB  ALA X  37      57.323  29.787  50.468  0.00  0.00            
ATOM    624  HB1 ALA X  37      56.755  30.534  49.913  0.00  0.00            
ATOM    625  HB2 ALA X  37      57.451  28.897  49.852  0.00  0.00            
ATOM    626  HB3 ALA X  37      56.702  29.561  51.335  0.00  0.00            
ATOM    627  C   ALA X  37      58.722  31.579  51.819  0.00  0.00            
ATOM    628  O   ALA X  37      58.991  31.516  53.023  0.00  0.00            
ATOM    629  N   LEU X  38      58.383  32.656  51.170  0.00  0.00            
ATOM    630  H   LEU X  38      58.314  32.617  50.163  0.00  0.00            
ATOM    631  CA  LEU X  38      58.147  33.960  51.840  0.00  0.00            
ATOM    632  HA  LEU X  38      57.998  34.680  51.035  0.00  0.00            
ATOM    633  CB  LEU X  38      56.831  34.148  52.595  0.00  0.00            
ATOM    634  HB2 LEU X  38      56.893  33.892  53.653  0.00  0.00            
ATOM    635  HB3 LEU X  38      56.668  35.224  52.525  0.00  0.00            
ATOM    636  CG  LEU X  38      55.525  33.495  52.095  0.00  0.00            
ATOM    637  HG  LEU X  38      55.580  32.412  52.202  0.00  0.00            
ATOM    638  CD1 LEU X  38      54.359  33.844  53.051  0.00  0.00            
ATOM    639 HD11 LEU X  38      54.144  34.910  52.981  0.00  0.00            
ATOM    640 HD12 LEU X  38      53.454  33.283  52.818  0.00  0.00            
ATOM    641 HD13 LEU X  38      54.591  33.586  54.085  0.00  0.00            
ATOM    642  CD2 LEU X  38      55.247  33.969  50.706  0.00  0.00            
ATOM    643 HD21 LEU X  38      55.989  33.810  49.924  0.00  0.00            
ATOM    644 HD22 LEU X  38      54.395  33.389  50.351  0.00  0.00            
ATOM    645 HD23 LEU X  38      54.922  35.009  50.744  0.00  0.00            
ATOM    646  C   LEU X  38      59.426  34.371  52.612  0.00  0.00            
ATOM    647  O   LEU X  38      59.384  34.904  53.763  0.00  0.00            
ATOM    648  N   GLY X  39      60.593  34.181  52.019  0.00  0.00            
ATOM    649  H   GLY X  39      60.562  33.744  51.109  0.00  0.00            
ATOM    650  CA  GLY X  39      61.853  34.369  52.665  0.00  0.00            
ATOM    651  HA2 GLY X  39      62.728  34.447  52.019  0.00  0.00            
ATOM    652  HA3 GLY X  39      61.725  35.156  53.408  0.00  0.00            
ATOM    653  C   GLY X  39      62.491  33.180  53.429  0.00  0.00            
ATOM    654  O   GLY X  39      63.375  33.293  54.281  0.00  0.00            
ATOM    655  N   GLY X  40      62.087  31.968  53.126  0.00  0.00            
ATOM    656  H   GLY X  40      61.310  31.874  52.487  0.00  0.00            
ATOM    657  CA  GLY X  40      62.702  30.751  53.676  0.00  0.00            
ATOM    658  HA2 GLY X  40      62.797  29.988  52.903  0.00  0.00            
ATOM    659  HA3 GLY X  40      63.733  30.889  54.003  0.00  0.00            
ATOM    660  C   GLY X  40      61.881  30.215  54.903  0.00  0.00            
ATOM    661  O   GLY X  40      62.280  29.153  55.523  0.00  0.00            
ATOM    662  N   LYS X  41      60.833  30.851  55.364  0.00  0.00            
ATOM    663  H   LYS X  41      60.415  31.511  54.723  0.00  0.00            
ATOM    664  CA  LYS X  41      59.815  30.247  56.279  0.00  0.00            
ATOM    665  HA  LYS X  41      60.221  30.038  57.269  0.00  0.00            
ATOM    666  CB  LYS X  41      58.664  31.249  56.388  0.00  0.00            
ATOM    667  HB2 LYS X  41      58.178  31.411  55.426  0.00  0.00            
ATOM    668  HB3 LYS X  41      57.839  30.837  56.970  0.00  0.00            
ATOM    669  CG  LYS X  41      59.057  32.679  56.967  0.00  0.00            
ATOM    670  HG2 LYS X  41      59.822  33.037  56.278  0.00  0.00            
ATOM    671  HG3 LYS X  41      58.249  33.410  56.989  0.00  0.00            
ATOM    672  CD  LYS X  41      59.570  32.564  58.389  0.00  0.00            
ATOM    673  HD2 LYS X  41      58.755  32.189  59.008  0.00  0.00            
ATOM    674  HD3 LYS X  41      60.472  31.953  58.436  0.00  0.00            
ATOM    675  CE  LYS X  41      60.125  33.971  58.934  0.00  0.00            
ATOM    676  HE2 LYS X  41      59.343  34.728  58.899  0.00  0.00            
ATOM    677  HE3 LYS X  41      60.465  33.797  59.955  0.00  0.00            
ATOM    678  NZ  LYS X  41      61.259  34.475  58.185  0.00  0.00            
ATOM    679  HZ1 LYS X  41      60.949  34.847  57.299  0.00  0.00            
ATOM    680  HZ2 LYS X  41      61.652  35.213  58.751  0.00  0.00            
ATOM    681  HZ3 LYS X  41      61.849  33.676  58.004  0.00  0.00            
ATOM    682  C   LYS X  41      59.316  28.942  55.696  0.00  0.00            
ATOM    683  O   LYS X  41      59.132  28.873  54.468  0.00  0.00            
ATOM    684  N   PRO X  42      59.187  27.772  56.402  0.00  0.00            
ATOM    685  CD  PRO X  42      59.504  27.576  57.773  0.00  0.00            
ATOM    686  HD2 PRO X  42      58.920  28.269  58.379  0.00  0.00            
ATOM    687  HD3 PRO X  42      60.572  27.663  57.976  0.00  0.00            
ATOM    688  CG  PRO X  42      59.130  26.071  58.066  0.00  0.00            
ATOM    689  HG2 PRO X  42      58.094  25.946  58.381  0.00  0.00            
ATOM    690  HG3 PRO X  42      59.841  25.673  58.790  0.00  0.00            
ATOM    691  CB  PRO X  42      59.253  25.341  56.768  0.00  0.00            
ATOM    692  HB2 PRO X  42      58.612  24.464  56.684  0.00  0.00            
ATOM    693  HB3 PRO X  42      60.301  25.055  56.678  0.00  0.00            
ATOM    694  CA  PRO X  42      58.775  26.437  55.805  0.00  0.00            
ATOM    695  HA  PRO X  42      59.190  26.219  54.821  0.00  0.00            
ATOM    696  C   PRO X  42      57.224  26.379  55.733  0.00  0.00            
ATOM    697  O   PRO X  42      56.470  26.816  56.612  0.00  0.00            
ATOM    698  N   PHE X  43      56.797  25.725  54.654  0.00  0.00            
ATOM    699  H   PHE X  43      57.526  25.389  54.041  0.00  0.00            
ATOM    700  CA  PHE X  43      55.333  25.745  54.237  0.00  0.00            
ATOM    701  HA  PHE X  43      54.790  25.836  55.178  0.00  0.00            
ATOM    702  CB  PHE X  43      55.118  26.978  53.338  0.00  0.00            
ATOM    703  HB2 PHE X  43      55.960  27.145  52.665  0.00  0.00            
ATOM    704  HB3 PHE X  43      54.288  26.774  52.661  0.00  0.00            
ATOM    705  CG  PHE X  43      54.672  28.261  54.023  0.00  0.00            
ATOM    706  CD1 PHE X  43      55.624  29.335  54.334  0.00  0.00            
ATOM    707  HD1 PHE X  43      56.632  29.392  53.951  0.00  0.00            
ATOM    708  CE1 PHE X  43      55.128  30.536  54.827  0.00  0.00            
ATOM    709  HE1 PHE X  43      55.776  31.353  55.108  0.00  0.00            
ATOM    710  CZ  PHE X  43      53.751  30.714  55.110  0.00  0.00            
ATOM    711  HZ  PHE X  43      53.421  31.645  55.546  0.00  0.00            
ATOM    712  CE2 PHE X  43      52.819  29.674  54.885  0.00  0.00            
ATOM    713  HE2 PHE X  43      51.789  29.789  55.190  0.00  0.00            
ATOM    714  CD2 PHE X  43      53.321  28.418  54.443  0.00  0.00            
ATOM    715  HD2 PHE X  43      52.589  27.685  54.138  0.00  0.00            
ATOM    716  C   PHE X  43      55.031  24.408  53.523  0.00  0.00            
ATOM    717  O   PHE X  43      55.482  24.126  52.375  0.00  0.00            
ATOM    718  N   VAL X  44      54.234  23.585  54.250  0.00  0.00            
ATOM    719  H   VAL X  44      53.965  23.860  55.184  0.00  0.00            
ATOM    720  CA  VAL X  44      53.588  22.368  53.632  0.00  0.00            
ATOM    721  HA  VAL X  44      54.337  21.882  53.007  0.00  0.00            
ATOM    722  CB  VAL X  44      52.928  21.440  54.653  0.00  0.00            
ATOM    723  HB  VAL X  44      52.278  21.994  55.329  0.00  0.00            
ATOM    724  CG1 VAL X  44      52.017  20.330  54.082  0.00  0.00            
ATOM    725 HG11 VAL X  44      51.569  19.871  54.964  0.00  0.00            
ATOM    726 HG12 VAL X  44      51.241  20.639  53.381  0.00  0.00            
ATOM    727 HG13 VAL X  44      52.528  19.584  53.473  0.00  0.00            
ATOM    728  CG2 VAL X  44      54.066  20.885  55.461  0.00  0.00            
ATOM    729 HG21 VAL X  44      54.872  21.603  55.615  0.00  0.00            
ATOM    730 HG22 VAL X  44      53.727  20.815  56.494  0.00  0.00            
ATOM    731 HG23 VAL X  44      54.404  19.898  55.145  0.00  0.00            
ATOM    732  C   VAL X  44      52.525  22.930  52.620  0.00  0.00            
ATOM    733  O   VAL X  44      51.782  23.825  53.047  0.00  0.00            
ATOM    734  N   VAL X  45      52.414  22.421  51.415  0.00  0.00            
ATOM    735  H   VAL X  45      53.133  21.771  51.130  0.00  0.00            
ATOM    736  CA  VAL X  45      51.324  22.906  50.529  0.00  0.00            
ATOM    737  HA  VAL X  45      50.926  23.852  50.894  0.00  0.00            
ATOM    738  CB  VAL X  45      51.995  23.131  49.193  0.00  0.00            
ATOM    739  HB  VAL X  45      52.470  22.205  48.869  0.00  0.00            
ATOM    740  CG1 VAL X  45      50.987  23.505  48.132  0.00  0.00            
ATOM    741 HG11 VAL X  45      51.499  23.465  47.170  0.00  0.00            
ATOM    742 HG12 VAL X  45      50.157  22.799  48.120  0.00  0.00            
ATOM    743 HG13 VAL X  45      50.562  24.506  48.203  0.00  0.00            
ATOM    744  CG2 VAL X  45      52.991  24.279  49.122  0.00  0.00            
ATOM    745 HG21 VAL X  45      52.517  25.208  49.439  0.00  0.00            
ATOM    746 HG22 VAL X  45      53.930  24.038  49.620  0.00  0.00            
ATOM    747 HG23 VAL X  45      53.249  24.335  48.064  0.00  0.00            
ATOM    748  C   VAL X  45      50.226  21.798  50.439  0.00  0.00            
ATOM    749  O   VAL X  45      50.465  20.640  49.983  0.00  0.00            
ATOM    750  N   VAL X  46      49.010  22.227  50.795  0.00  0.00            
ATOM    751  H   VAL X  46      48.866  23.226  50.830  0.00  0.00            
ATOM    752  CA  VAL X  46      47.767  21.407  51.034  0.00  0.00            
ATOM    753  HA  VAL X  46      47.907  20.327  51.085  0.00  0.00            
ATOM    754  CB  VAL X  46      47.191  21.849  52.392  0.00  0.00            
ATOM    755  HB  VAL X  46      47.196  22.936  52.467  0.00  0.00            
ATOM    756  CG1 VAL X  46      45.766  21.354  52.688  0.00  0.00            
ATOM    757 HG11 VAL X  46      45.695  20.268  52.634  0.00  0.00            
ATOM    758 HG12 VAL X  46      45.512  21.625  53.713  0.00  0.00            
ATOM    759 HG13 VAL X  46      44.997  21.739  52.018  0.00  0.00            
ATOM    760  CG2 VAL X  46      48.052  21.334  53.493  0.00  0.00            
ATOM    761 HG21 VAL X  46      48.338  20.312  53.246  0.00  0.00            
ATOM    762 HG22 VAL X  46      48.914  21.995  53.579  0.00  0.00            
ATOM    763 HG23 VAL X  46      47.639  21.415  54.499  0.00  0.00            
ATOM    764  C   VAL X  46      46.705  21.698  49.979  0.00  0.00            
ATOM    765  O   VAL X  46      46.508  22.881  49.675  0.00  0.00            
ATOM    766  N   THR X  47      46.030  20.641  49.494  0.00  0.00            
ATOM    767  H   THR X  47      46.240  19.706  49.812  0.00  0.00            
ATOM    768  CA  THR X  47      45.155  20.834  48.357  0.00  0.00            
ATOM    769  HA  THR X  47      44.857  21.882  48.337  0.00  0.00            
ATOM    770  CB  THR X  47      45.812  20.618  47.000  0.00  0.00            
ATOM    771  HB  THR X  47      46.747  21.174  47.066  0.00  0.00            
ATOM    772  CG2 THR X  47      46.128  19.169  46.726  0.00  0.00            
ATOM    773 HG21 THR X  47      45.247  18.531  46.647  0.00  0.00            
ATOM    774 HG22 THR X  47      46.581  19.047  45.742  0.00  0.00            
ATOM    775 HG23 THR X  47      46.864  18.785  47.433  0.00  0.00            
ATOM    776  OG1 THR X  47      45.133  21.119  45.911  0.00  0.00            
ATOM    777  HG1 THR X  47      44.477  20.454  45.691  0.00  0.00            
ATOM    778  C   THR X  47      43.856  20.024  48.463  0.00  0.00            
ATOM    779  O   THR X  47      43.780  19.013  49.161  0.00  0.00            
ATOM    780  N   GLY X  48      42.860  20.456  47.776  0.00  0.00            
ATOM    781  H   GLY X  48      42.969  21.243  47.152  0.00  0.00            
ATOM    782  CA  GLY X  48      41.596  19.660  47.617  0.00  0.00            
ATOM    783  HA2 GLY X  48      41.140  19.963  46.675  0.00  0.00            
ATOM    784  HA3 GLY X  48      41.958  18.662  47.369  0.00  0.00            
ATOM    785  C   GLY X  48      40.589  19.691  48.847  0.00  0.00            
ATOM    786  O   GLY X  48      40.872  20.199  49.966  0.00  0.00            
ATOM    787  N   LYS X  49      39.387  19.154  48.644  0.00  0.00            
ATOM    788  H   LYS X  49      39.194  18.756  47.736  0.00  0.00            
ATOM    789  CA  LYS X  49      38.268  19.418  49.580  0.00  0.00            
ATOM    790  HA  LYS X  49      38.120  20.498  49.609  0.00  0.00            
ATOM    791  CB  LYS X  49      36.896  18.955  49.005  0.00  0.00            
ATOM    792  HB2 LYS X  49      36.154  19.573  49.511  0.00  0.00            
ATOM    793  HB3 LYS X  49      36.804  19.202  47.948  0.00  0.00            
ATOM    794  CG  LYS X  49      36.533  17.523  49.162  0.00  0.00            
ATOM    795  HG2 LYS X  49      37.180  16.844  48.606  0.00  0.00            
ATOM    796  HG3 LYS X  49      36.638  17.302  50.224  0.00  0.00            
ATOM    797  CD  LYS X  49      35.097  17.226  48.675  0.00  0.00            
ATOM    798  HD2 LYS X  49      34.380  17.787  49.275  0.00  0.00            
ATOM    799  HD3 LYS X  49      35.030  17.444  47.609  0.00  0.00            
ATOM    800  CE  LYS X  49      34.915  15.708  48.783  0.00  0.00            
ATOM    801  HE2 LYS X  49      35.493  15.273  47.968  0.00  0.00            
ATOM    802  HE3 LYS X  49      35.283  15.401  49.762  0.00  0.00            
ATOM    803  NZ  LYS X  49      33.493  15.366  48.554  0.00  0.00            
ATOM    804  HZ1 LYS X  49      33.460  14.407  48.240  0.00  0.00            
ATOM    805  HZ2 LYS X  49      33.005  15.399  49.438  0.00  0.00            
ATOM    806  HZ3 LYS X  49      33.078  15.937  47.831  0.00  0.00            
ATOM    807  C   LYS X  49      38.521  18.986  51.068  0.00  0.00            
ATOM    808  O   LYS X  49      38.140  19.665  52.004  0.00  0.00            
ATOM    809  N   GLU X  50      39.120  17.834  51.253  0.00  0.00            
ATOM    810  H   GLU X  50      39.254  17.292  50.412  0.00  0.00            
ATOM    811  CA  GLU X  50      39.466  17.393  52.571  0.00  0.00            
ATOM    812  HA  GLU X  50      38.603  17.527  53.222  0.00  0.00            
ATOM    813  CB  GLU X  50      39.740  15.906  52.509  0.00  0.00            
ATOM    814  HB2 GLU X  50      40.578  15.644  51.863  0.00  0.00            
ATOM    815  HB3 GLU X  50      40.114  15.672  53.506  0.00  0.00            
ATOM    816  CG  GLU X  50      38.458  15.052  52.176  0.00  0.00            
ATOM    817  HG2 GLU X  50      38.627  14.136  52.742  0.00  0.00            
ATOM    818  HG3 GLU X  50      37.522  15.544  52.441  0.00  0.00            
ATOM    819  CD  GLU X  50      38.485  14.611  50.713  0.00  0.00            
ATOM    820  OE1 GLU X  50      38.010  13.474  50.493  0.00  0.00            
ATOM    821  OE2 GLU X  50      38.896  15.317  49.774  0.00  0.00            
ATOM    822  C   GLU X  50      40.513  18.197  53.311  0.00  0.00            
ATOM    823  O   GLU X  50      40.267  18.448  54.480  0.00  0.00            
ATOM    824  N   GLY X  51      41.521  18.675  52.604  0.00  0.00            
ATOM    825  H   GLY X  51      41.537  18.448  51.620  0.00  0.00            
ATOM    826  CA  GLY X  51      42.482  19.651  53.038  0.00  0.00            
ATOM    827  HA2 GLY X  51      42.775  19.382  54.053  0.00  0.00            
ATOM    828  HA3 GLY X  51      43.324  19.627  52.346  0.00  0.00            
ATOM    829  C   GLY X  51      42.028  21.044  53.190  0.00  0.00            
ATOM    830  O   GLY X  51      42.639  21.892  53.862  0.00  0.00            
ATOM    831  N   ALA X  52      40.910  21.450  52.571  0.00  0.00            
ATOM    832  H   ALA X  52      40.533  20.860  51.842  0.00  0.00            
ATOM    833  CA  ALA X  52      40.129  22.628  52.894  0.00  0.00            
ATOM    834  HA  ALA X  52      40.872  23.422  52.974  0.00  0.00            
ATOM    835  CB  ALA X  52      39.146  22.944  51.700  0.00  0.00            
ATOM    836  HB1 ALA X  52      38.458  22.163  51.374  0.00  0.00            
ATOM    837  HB2 ALA X  52      38.568  23.809  52.022  0.00  0.00            
ATOM    838  HB3 ALA X  52      39.802  23.112  50.846  0.00  0.00            
ATOM    839  C   ALA X  52      39.407  22.491  54.246  0.00  0.00            
ATOM    840  O   ALA X  52      39.634  23.274  55.171  0.00  0.00            
ATOM    841  N   GLU X  53      38.528  21.466  54.406  0.00  0.00            
ATOM    842  H   GLU X  53      38.369  20.779  53.682  0.00  0.00            
ATOM    843  CA  GLU X  53      37.736  21.267  55.667  0.00  0.00            
ATOM    844  HA  GLU X  53      37.120  22.150  55.841  0.00  0.00            
ATOM    845  CB  GLU X  53      36.831  20.064  55.399  0.00  0.00            
ATOM    846  HB2 GLU X  53      36.155  20.397  54.611  0.00  0.00            
ATOM    847  HB3 GLU X  53      37.418  19.188  55.124  0.00  0.00            
ATOM    848  CG  GLU X  53      35.954  19.630  56.610  0.00  0.00            
ATOM    849  HG2 GLU X  53      36.593  19.445  57.474  0.00  0.00            
ATOM    850  HG3 GLU X  53      35.379  20.507  56.908  0.00  0.00            
ATOM    851  CD  GLU X  53      35.008  18.465  56.258  0.00  0.00            
ATOM    852  OE1 GLU X  53      34.139  18.269  57.184  0.00  0.00            
ATOM    853  OE2 GLU X  53      35.113  17.900  55.124  0.00  0.00            
ATOM    854  C   GLU X  53      38.577  21.050  56.957  0.00  0.00            
ATOM    855  O   GLU X  53      38.320  21.698  57.955  0.00  0.00            
ATOM    856  N   MET X  54      39.707  20.348  56.942  0.00  0.00            
ATOM    857  H   MET X  54      39.895  19.814  56.106  0.00  0.00            
ATOM    858  CA  MET X  54      40.791  20.344  58.014  0.00  0.00            
ATOM    859  HA  MET X  54      40.200  20.226  58.922  0.00  0.00            
ATOM    860  CB  MET X  54      41.766  19.155  57.705  0.00  0.00            
ATOM    861  HB2 MET X  54      41.314  18.220  58.035  0.00  0.00            
ATOM    862  HB3 MET X  54      41.978  19.031  56.643  0.00  0.00            
ATOM    863  CG  MET X  54      43.226  19.343  58.447  0.00  0.00            
ATOM    864  HG2 MET X  54      43.170  19.900  59.383  0.00  0.00            
ATOM    865  HG3 MET X  54      43.466  18.331  58.774  0.00  0.00            
ATOM    866  SD  MET X  54      44.544  19.988  57.405  0.00  0.00            
ATOM    867  CE  MET X  54      44.818  18.538  56.369  0.00  0.00            
ATOM    868  HE1 MET X  54      45.265  18.837  55.421  0.00  0.00            
ATOM    869  HE2 MET X  54      45.383  17.795  56.932  0.00  0.00            
ATOM    870  HE3 MET X  54      43.904  18.019  56.080  0.00  0.00            
ATOM    871  C   MET X  54      41.541  21.819  58.072  0.00  0.00            
ATOM    872  O   MET X  54      41.802  22.314  59.207  0.00  0.00            
ATOM    873  N   PHE X  55      41.910  22.518  56.965  0.00  0.00            
ATOM    874  H   PHE X  55      41.601  22.151  56.076  0.00  0.00            
ATOM    875  CA  PHE X  55      42.521  23.862  57.038  0.00  0.00            
ATOM    876  HA  PHE X  55      43.370  23.756  57.712  0.00  0.00            
ATOM    877  CB  PHE X  55      43.070  24.295  55.619  0.00  0.00            
ATOM    878  HB2 PHE X  55      43.602  23.366  55.416  0.00  0.00            
ATOM    879  HB3 PHE X  55      42.247  24.359  54.907  0.00  0.00            
ATOM    880  CG  PHE X  55      43.889  25.558  55.550  0.00  0.00            
ATOM    881  CD1 PHE X  55      43.358  26.848  55.609  0.00  0.00            
ATOM    882  HD1 PHE X  55      42.298  26.964  55.780  0.00  0.00            
ATOM    883  CE1 PHE X  55      44.184  27.976  55.394  0.00  0.00            
ATOM    884  HE1 PHE X  55      43.821  28.986  55.511  0.00  0.00            
ATOM    885  CZ  PHE X  55      45.547  27.817  55.295  0.00  0.00            
ATOM    886  HZ  PHE X  55      46.183  28.659  55.062  0.00  0.00            
ATOM    887  CE2 PHE X  55      46.077  26.500  55.267  0.00  0.00            
ATOM    888  HE2 PHE X  55      47.143  26.345  55.189  0.00  0.00            
ATOM    889  CD2 PHE X  55      45.292  25.352  55.405  0.00  0.00            
ATOM    890  HD2 PHE X  55      45.774  24.385  55.398  0.00  0.00            
ATOM    891  C   PHE X  55      41.651  24.970  57.607  0.00  0.00            
ATOM    892  O   PHE X  55      42.222  25.755  58.388  0.00  0.00            
ATOM    893  N   TYR X  56      40.328  25.016  57.258  0.00  0.00            
ATOM    894  H   TYR X  56      39.953  24.252  56.714  0.00  0.00            
ATOM    895  CA  TYR X  56      39.478  26.023  57.731  0.00  0.00            
ATOM    896  HA  TYR X  56      39.990  26.985  57.703  0.00  0.00            
ATOM    897  CB  TYR X  56      38.237  26.066  56.765  0.00  0.00            
ATOM    898  HB2 TYR X  56      38.025  25.009  56.609  0.00  0.00            
ATOM    899  HB3 TYR X  56      37.321  26.404  57.249  0.00  0.00            
ATOM    900  CG  TYR X  56      38.623  26.881  55.574  0.00  0.00            
ATOM    901  CD1 TYR X  56      39.066  28.160  55.782  0.00  0.00            
ATOM    902  HD1 TYR X  56      38.926  28.593  56.761  0.00  0.00            
ATOM    903  CE1 TYR X  56      39.524  28.968  54.751  0.00  0.00            
ATOM    904  HE1 TYR X  56      39.859  29.957  55.027  0.00  0.00            
ATOM    905  CZ  TYR X  56      39.639  28.396  53.495  0.00  0.00            
ATOM    906  OH  TYR X  56      40.326  29.159  52.559  0.00  0.00            
ATOM    907  HH  TYR X  56      40.694  30.024  52.750  0.00  0.00            
ATOM    908  CE2 TYR X  56      39.153  27.095  53.224  0.00  0.00            
ATOM    909  HE2 TYR X  56      39.236  26.618  52.259  0.00  0.00            
ATOM    910  CD2 TYR X  56      38.635  26.309  54.289  0.00  0.00            
ATOM    911  HD2 TYR X  56      38.283  25.305  54.106  0.00  0.00            
ATOM    912  C   TYR X  56      38.989  25.822  59.236  0.00  0.00            
ATOM    913  O   TYR X  56      37.877  26.174  59.607  0.00  0.00            
ATOM    914  N   ASN X  57      39.702  25.076  60.064  0.00  0.00            
ATOM    915  H   ASN X  57      40.422  24.448  59.735  0.00  0.00            
ATOM    916  CA  ASN X  57      39.344  24.872  61.443  0.00  0.00            
ATOM    917  HA  ASN X  57      38.409  25.350  61.735  0.00  0.00            
ATOM    918  CB  ASN X  57      39.152  23.377  61.675  0.00  0.00            
ATOM    919  HB2 ASN X  57      38.395  23.027  60.973  0.00  0.00            
ATOM    920  HB3 ASN X  57      40.101  22.907  61.418  0.00  0.00            
ATOM    921  CG  ASN X  57      38.853  22.865  63.029  0.00  0.00            
ATOM    922  OD1 ASN X  57      38.645  23.627  63.987  0.00  0.00            
ATOM    923  ND2 ASN X  57      38.785  21.590  63.236  0.00  0.00            
ATOM    924 HD21 ASN X  57      38.716  21.204  64.167  0.00  0.00            
ATOM    925 HD22 ASN X  57      38.841  21.004  62.415  0.00  0.00            
ATOM    926  C   ASN X  57      40.429  25.457  62.427  0.00  0.00            
ATOM    927  O   ASN X  57      41.542  24.944  62.558  0.00  0.00            
ATOM    928  N   ASN X  58      40.052  26.453  63.195  0.00  0.00            
ATOM    929  H   ASN X  58      39.220  26.952  62.913  0.00  0.00            
ATOM    930  CA  ASN X  58      40.788  26.975  64.392  0.00  0.00            
ATOM    931  HA  ASN X  58      41.604  27.511  63.906  0.00  0.00            
ATOM    932  CB  ASN X  58      39.989  28.118  65.033  0.00  0.00            
ATOM    933  HB2 ASN X  58      39.690  28.818  64.253  0.00  0.00            
ATOM    934  HB3 ASN X  58      39.056  27.712  65.424  0.00  0.00            
ATOM    935  CG  ASN X  58      40.699  28.860  66.169  0.00  0.00            
ATOM    936  OD1 ASN X  58      41.102  28.349  67.243  0.00  0.00            
ATOM    937  ND2 ASN X  58      40.759  30.203  66.135  0.00  0.00            
ATOM    938 HD21 ASN X  58      41.343  30.667  66.817  0.00  0.00            
ATOM    939 HD22 ASN X  58      40.465  30.641  65.274  0.00  0.00            
ATOM    940  C   ASN X  58      41.487  25.954  65.316  0.00  0.00            
ATOM    941  O   ASN X  58      42.547  26.248  65.823  0.00  0.00            
ATOM    942  N   ASP X  59      40.891  24.763  65.461  0.00  0.00            
ATOM    943  H   ASP X  59      40.018  24.535  65.006  0.00  0.00            
ATOM    944  CA  ASP X  59      41.480  23.787  66.366  0.00  0.00            
ATOM    945  HA  ASP X  59      41.799  24.288  67.280  0.00  0.00            
ATOM    946  CB  ASP X  59      40.493  22.646  66.639  0.00  0.00            
ATOM    947  HB2 ASP X  59      39.514  23.006  66.955  0.00  0.00            
ATOM    948  HB3 ASP X  59      40.559  22.035  65.738  0.00  0.00            
ATOM    949  CG  ASP X  59      40.969  21.778  67.779  0.00  0.00            
ATOM    950  OD1 ASP X  59      40.717  20.532  67.625  0.00  0.00            
ATOM    951  OD2 ASP X  59      41.583  22.319  68.729  0.00  0.00            
ATOM    952  C   ASP X  59      42.785  23.226  65.741  0.00  0.00            
ATOM    953  O   ASP X  59      43.678  22.684  66.473  0.00  0.00            
ATOM    954  N   VAL X  60      42.908  23.300  64.382  0.00  0.00            
ATOM    955  H   VAL X  60      42.312  23.890  63.819  0.00  0.00            
ATOM    956  CA  VAL X  60      44.001  22.778  63.549  0.00  0.00            
ATOM    957  HA  VAL X  60      44.518  22.172  64.294  0.00  0.00            
ATOM    958  CB  VAL X  60      43.482  21.692  62.509  0.00  0.00            
ATOM    959  HB  VAL X  60      43.290  22.212  61.571  0.00  0.00            
ATOM    960  CG1 VAL X  60      44.641  20.819  61.975  0.00  0.00            
ATOM    961 HG11 VAL X  60      44.839  20.079  62.751  0.00  0.00            
ATOM    962 HG12 VAL X  60      44.368  20.293  61.061  0.00  0.00            
ATOM    963 HG13 VAL X  60      45.535  21.426  61.835  0.00  0.00            
ATOM    964  CG2 VAL X  60      42.389  20.723  63.020  0.00  0.00            
ATOM    965 HG21 VAL X  60      42.710  20.340  63.988  0.00  0.00            
ATOM    966 HG22 VAL X  60      41.472  21.218  63.342  0.00  0.00            
ATOM    967 HG23 VAL X  60      42.177  19.913  62.322  0.00  0.00            
ATOM    968  C   VAL X  60      44.946  23.878  63.030  0.00  0.00            
ATOM    969  O   VAL X  60      46.188  23.599  62.902  0.00  0.00            
ATOM    970  N   VAL X  61      44.495  25.052  62.649  0.00  0.00            
ATOM    971  H   VAL X  61      43.511  25.200  62.823  0.00  0.00            
ATOM    972  CA  VAL X  61      45.131  26.166  61.960  0.00  0.00            
ATOM    973  HA  VAL X  61      46.147  25.783  61.865  0.00  0.00            
ATOM    974  CB  VAL X  61      44.587  26.486  60.549  0.00  0.00            
ATOM    975  HB  VAL X  61      43.516  26.680  60.592  0.00  0.00            
ATOM    976  CG1 VAL X  61      45.344  27.632  59.802  0.00  0.00            
ATOM    977 HG11 VAL X  61      44.874  27.736  58.824  0.00  0.00            
ATOM    978 HG12 VAL X  61      45.270  28.532  60.413  0.00  0.00            
ATOM    979 HG13 VAL X  61      46.364  27.421  59.481  0.00  0.00            
ATOM    980  CG2 VAL X  61      44.805  25.291  59.678  0.00  0.00            
ATOM    981 HG21 VAL X  61      44.549  25.540  58.648  0.00  0.00            
ATOM    982 HG22 VAL X  61      45.827  24.913  59.696  0.00  0.00            
ATOM    983 HG23 VAL X  61      44.195  24.458  60.029  0.00  0.00            
ATOM    984  C   VAL X  61      45.157  27.514  62.815  0.00  0.00            
ATOM    985  O   VAL X  61      44.136  28.000  63.150  0.00  0.00            
ATOM    986  N   GLN X  62      46.349  28.025  63.129  0.00  0.00            
ATOM    987  H   GLN X  62      47.105  27.444  62.796  0.00  0.00            
ATOM    988  CA  GLN X  62      46.610  29.460  63.332  0.00  0.00            
ATOM    989  HA  GLN X  62      45.765  29.847  63.901  0.00  0.00            
ATOM    990  CB  GLN X  62      47.911  29.539  64.186  0.00  0.00            
ATOM    991  HB2 GLN X  62      47.639  29.150  65.167  0.00  0.00            
ATOM    992  HB3 GLN X  62      48.723  29.013  63.683  0.00  0.00            
ATOM    993  CG  GLN X  62      48.359  31.005  64.286  0.00  0.00            
ATOM    994  HG2 GLN X  62      48.515  31.255  63.237  0.00  0.00            
ATOM    995  HG3 GLN X  62      47.491  31.567  64.631  0.00  0.00            
ATOM    996  CD  GLN X  62      49.611  31.248  65.091  0.00  0.00            
ATOM    997  OE1 GLN X  62      50.734  30.948  64.669  0.00  0.00            
ATOM    998  NE2 GLN X  62      49.469  31.884  66.231  0.00  0.00            
ATOM    999 HE21 GLN X  62      50.176  31.962  66.948  0.00  0.00            
ATOM   1000 HE22 GLN X  62      48.551  32.196  66.513  0.00  0.00            
ATOM   1001  C   GLN X  62      46.606  30.276  61.939  0.00  0.00            
ATOM   1002  O   GLN X  62      47.302  29.819  61.001  0.00  0.00            
ATOM   1003  N   ARG X  63      45.952  31.426  61.863  0.00  0.00            
ATOM   1004  H   ARG X  63      45.292  31.705  62.576  0.00  0.00            
ATOM   1005  CA  ARG X  63      46.020  32.276  60.667  0.00  0.00            
ATOM   1006  HA  ARG X  63      46.581  31.849  59.836  0.00  0.00            
ATOM   1007  CB  ARG X  63      44.605  32.524  60.107  0.00  0.00            
ATOM   1008  HB2 ARG X  63      43.908  32.745  60.916  0.00  0.00            
ATOM   1009  HB3 ARG X  63      44.577  33.377  59.430  0.00  0.00            
ATOM   1010  CG  ARG X  63      44.006  31.319  59.374  0.00  0.00            
ATOM   1011  HG2 ARG X  63      44.197  30.465  60.025  0.00  0.00            
ATOM   1012  HG3 ARG X  63      42.940  31.528  59.283  0.00  0.00            
ATOM   1013  CD  ARG X  63      44.765  31.069  58.041  0.00  0.00            
ATOM   1014  HD2 ARG X  63      45.741  30.612  58.204  0.00  0.00            
ATOM   1015  HD3 ARG X  63      44.217  30.274  57.536  0.00  0.00            
ATOM   1016  NE  ARG X  63      44.738  32.209  57.154  0.00  0.00            
ATOM   1017  HE  ARG X  63      45.451  32.920  57.233  0.00  0.00            
ATOM   1018  CZ  ARG X  63      43.831  32.536  56.219  0.00  0.00            
ATOM   1019  NH1 ARG X  63      42.893  31.735  55.946  0.00  0.00            
ATOM   1020 HH11 ARG X  63      42.518  31.094  56.630  0.00  0.00            
ATOM   1021 HH12 ARG X  63      42.433  31.825  55.051  0.00  0.00            
ATOM   1022  NH2 ARG X  63      43.903  33.592  55.494  0.00  0.00            
ATOM   1023 HH21 ARG X  63      44.521  34.342  55.770  0.00  0.00            
ATOM   1024 HH22 ARG X  63      43.020  33.677  55.011  0.00  0.00            
ATOM   1025  C   ARG X  63      46.657  33.650  61.058  0.00  0.00            
ATOM   1026  O   ARG X  63      46.992  34.402  60.153  0.00  0.00            
ATOM   1027  N   GLU X  64      46.749  34.003  62.354  0.00  0.00            
ATOM   1028  H   GLU X  64      46.496  33.362  63.093  0.00  0.00            
ATOM   1029  CA  GLU X  64      47.469  35.239  62.735  0.00  0.00            
ATOM   1030  HA  GLU X  64      47.226  36.049  62.047  0.00  0.00            
ATOM   1031  CB  GLU X  64      47.108  35.794  64.091  0.00  0.00            
ATOM   1032  HB2 GLU X  64      47.603  36.761  64.182  0.00  0.00            
ATOM   1033  HB3 GLU X  64      46.031  35.932  64.182  0.00  0.00            
ATOM   1034  CG  GLU X  64      47.475  34.911  65.285  0.00  0.00            
ATOM   1035  HG2 GLU X  64      47.066  33.939  65.007  0.00  0.00            
ATOM   1036  HG3 GLU X  64      48.553  34.752  65.258  0.00  0.00            
ATOM   1037  CD  GLU X  64      46.975  35.304  66.646  0.00  0.00            
ATOM   1038  OE1 GLU X  64      46.925  34.459  67.526  0.00  0.00            
ATOM   1039  OE2 GLU X  64      46.674  36.523  66.821  0.00  0.00            
ATOM   1040  C   GLU X  64      49.024  35.170  62.607  0.00  0.00            
ATOM   1041  O   GLU X  64      49.603  34.121  62.739  0.00  0.00            
ATOM   1042  N   GLY X  65      49.709  36.298  62.376  0.00  0.00            
ATOM   1043  H   GLY X  65      49.134  37.106  62.184  0.00  0.00            
ATOM   1044  CA  GLY X  65      51.208  36.414  62.382  0.00  0.00            
ATOM   1045  HA2 GLY X  65      51.487  37.451  62.196  0.00  0.00            
ATOM   1046  HA3 GLY X  65      51.599  35.979  63.302  0.00  0.00            
ATOM   1047  C   GLY X  65      51.857  35.670  61.256  0.00  0.00            
ATOM   1048  O   GLY X  65      53.028  35.264  61.396  0.00  0.00            
ATOM   1049  N   MET X  66      51.179  35.561  60.103  0.00  0.00            
ATOM   1050  H   MET X  66      50.243  35.936  60.159  0.00  0.00            
ATOM   1051  CA  MET X  66      51.565  34.857  58.866  0.00  0.00            
ATOM   1052  HA  MET X  66      52.364  34.132  59.022  0.00  0.00            
ATOM   1053  CB  MET X  66      50.298  34.101  58.317  0.00  0.00            
ATOM   1054  HB2 MET X  66      49.497  34.818  58.136  0.00  0.00            
ATOM   1055  HB3 MET X  66      50.571  33.727  57.331  0.00  0.00            
ATOM   1056  CG  MET X  66      49.845  32.966  59.235  0.00  0.00            
ATOM   1057  HG2 MET X  66      49.493  33.409  60.166  0.00  0.00            
ATOM   1058  HG3 MET X  66      48.916  32.634  58.773  0.00  0.00            
ATOM   1059  SD  MET X  66      51.030  31.553  59.577  0.00  0.00            
ATOM   1060  CE  MET X  66      51.675  32.090  61.182  0.00  0.00            
ATOM   1061  HE1 MET X  66      50.891  31.869  61.906  0.00  0.00            
ATOM   1062  HE2 MET X  66      52.563  31.517  61.449  0.00  0.00            
ATOM   1063  HE3 MET X  66      52.096  33.095  61.186  0.00  0.00            
ATOM   1064  C   MET X  66      52.045  35.753  57.750  0.00  0.00            
ATOM   1065  O   MET X  66      52.988  35.429  57.025  0.00  0.00            
ATOM   1066  N   LEU X  67      51.353  36.869  57.564  0.00  0.00            
ATOM   1067  H   LEU X  67      50.673  37.169  58.247  0.00  0.00            
ATOM   1068  CA  LEU X  67      51.480  37.628  56.328  0.00  0.00            
ATOM   1069  HA  LEU X  67      51.601  36.940  55.492  0.00  0.00            
ATOM   1070  CB  LEU X  67      50.160  38.422  56.127  0.00  0.00            
ATOM   1071  HB2 LEU X  67      50.032  39.115  56.959  0.00  0.00            
ATOM   1072  HB3 LEU X  67      50.238  39.096  55.274  0.00  0.00            
ATOM   1073  CG  LEU X  67      48.943  37.417  55.978  0.00  0.00            
ATOM   1074  HG  LEU X  67      48.967  36.533  56.614  0.00  0.00            
ATOM   1075  CD1 LEU X  67      47.721  38.258  56.319  0.00  0.00            
ATOM   1076 HD11 LEU X  67      47.720  39.088  55.612  0.00  0.00            
ATOM   1077 HD12 LEU X  67      46.803  37.696  56.145  0.00  0.00            
ATOM   1078 HD13 LEU X  67      47.814  38.603  57.349  0.00  0.00            
ATOM   1079  CD2 LEU X  67      48.807  37.131  54.429  0.00  0.00            
ATOM   1080 HD21 LEU X  67      49.688  36.640  54.016  0.00  0.00            
ATOM   1081 HD22 LEU X  67      47.916  36.521  54.278  0.00  0.00            
ATOM   1082 HD23 LEU X  67      48.828  38.078  53.890  0.00  0.00            
ATOM   1083  C   LEU X  67      52.763  38.538  56.279  0.00  0.00            
ATOM   1084  O   LEU X  67      53.116  39.106  57.291  0.00  0.00            
ATOM   1085  N   PRO X  68      53.521  38.586  55.153  0.00  0.00            
ATOM   1086  CD  PRO X  68      53.581  37.543  54.163  0.00  0.00            
ATOM   1087  HD2 PRO X  68      52.821  37.753  53.410  0.00  0.00            
ATOM   1088  HD3 PRO X  68      53.549  36.516  54.528  0.00  0.00            
ATOM   1089  CG  PRO X  68      54.911  37.747  53.479  0.00  0.00            
ATOM   1090  HG2 PRO X  68      54.792  37.658  52.399  0.00  0.00            
ATOM   1091  HG3 PRO X  68      55.634  36.998  53.803  0.00  0.00            
ATOM   1092  CB  PRO X  68      55.444  39.122  53.806  0.00  0.00            
ATOM   1093  HB2 PRO X  68      55.146  39.882  53.084  0.00  0.00            
ATOM   1094  HB3 PRO X  68      56.507  39.194  54.033  0.00  0.00            
ATOM   1095  CA  PRO X  68      54.741  39.416  55.090  0.00  0.00            
ATOM   1096  HA  PRO X  68      55.480  39.087  55.820  0.00  0.00            
ATOM   1097  C   PRO X  68      54.360  40.907  55.176  0.00  0.00            
ATOM   1098  O   PRO X  68      53.499  41.358  54.410  0.00  0.00            
ATOM   1099  N   LYS X  69      55.173  41.658  55.931  0.00  0.00            
ATOM   1100  H   LYS X  69      55.959  41.169  56.335  0.00  0.00            
ATOM   1101  CA  LYS X  69      54.858  42.984  56.320  0.00  0.00            
ATOM   1102  HA  LYS X  69      53.880  42.832  56.776  0.00  0.00            
ATOM   1103  CB  LYS X  69      55.755  43.446  57.411  0.00  0.00            
ATOM   1104  HB2 LYS X  69      55.474  44.419  57.813  0.00  0.00            
ATOM   1105  HB3 LYS X  69      55.606  42.694  58.186  0.00  0.00            
ATOM   1106  CG  LYS X  69      57.275  43.594  56.951  0.00  0.00            
ATOM   1107  HG2 LYS X  69      57.493  42.653  56.446  0.00  0.00            
ATOM   1108  HG3 LYS X  69      57.355  44.482  56.324  0.00  0.00            
ATOM   1109  CD  LYS X  69      58.119  43.640  58.207  0.00  0.00            
ATOM   1110  HD2 LYS X  69      57.872  44.573  58.713  0.00  0.00            
ATOM   1111  HD3 LYS X  69      58.024  42.800  58.894  0.00  0.00            
ATOM   1112  CE  LYS X  69      59.561  43.771  57.740  0.00  0.00            
ATOM   1113  HE2 LYS X  69      59.865  42.801  57.346  0.00  0.00            
ATOM   1114  HE3 LYS X  69      59.572  44.589  57.020  0.00  0.00            
ATOM   1115  NZ  LYS X  69      60.363  44.085  58.931  0.00  0.00            
ATOM   1116  HZ1 LYS X  69      60.435  45.087  59.032  0.00  0.00            
ATOM   1117  HZ2 LYS X  69      59.997  43.766  59.816  0.00  0.00            
ATOM   1118  HZ3 LYS X  69      61.334  43.856  58.772  0.00  0.00            
ATOM   1119  C   LYS X  69      54.559  43.938  55.212  0.00  0.00            
ATOM   1120  O   LYS X  69      53.604  44.656  55.349  0.00  0.00            
ATOM   1121  N   ARG X  70      55.273  43.776  54.103  0.00  0.00            
ATOM   1122  H   ARG X  70      55.885  42.974  54.051  0.00  0.00            
ATOM   1123  CA  ARG X  70      55.128  44.639  52.885  0.00  0.00            
ATOM   1124  HA  ARG X  70      55.085  45.649  53.293  0.00  0.00            
ATOM   1125  CB  ARG X  70      56.224  44.449  51.787  0.00  0.00            
ATOM   1126  HB2 ARG X  70      56.307  43.428  51.414  0.00  0.00            
ATOM   1127  HB3 ARG X  70      55.960  45.064  50.926  0.00  0.00            
ATOM   1128  CG  ARG X  70      57.679  44.847  52.152  0.00  0.00            
ATOM   1129  HG2 ARG X  70      57.639  45.690  52.841  0.00  0.00            
ATOM   1130  HG3 ARG X  70      58.124  44.138  52.850  0.00  0.00            
ATOM   1131  CD  ARG X  70      58.539  45.079  50.887  0.00  0.00            
ATOM   1132  HD2 ARG X  70      58.471  44.206  50.236  0.00  0.00            
ATOM   1133  HD3 ARG X  70      58.037  45.853  50.308  0.00  0.00            
ATOM   1134  NE  ARG X  70      59.921  45.424  51.163  0.00  0.00            
ATOM   1135  HE  ARG X  70      60.062  46.326  51.595  0.00  0.00            
ATOM   1136  CZ  ARG X  70      61.018  44.728  51.233  0.00  0.00            
ATOM   1137  NH1 ARG X  70      60.916  43.450  50.964  0.00  0.00            
ATOM   1138 HH11 ARG X  70      60.114  42.839  50.912  0.00  0.00            
ATOM   1139 HH12 ARG X  70      61.832  43.027  50.990  0.00  0.00            
ATOM   1140  NH2 ARG X  70      62.171  45.267  51.367  0.00  0.00            
ATOM   1141 HH21 ARG X  70      62.339  46.261  51.303  0.00  0.00            
ATOM   1142 HH22 ARG X  70      63.003  44.709  51.494  0.00  0.00            
ATOM   1143  C   ARG X  70      53.751  44.437  52.264  0.00  0.00            
ATOM   1144  O   ARG X  70      53.201  45.345  51.638  0.00  0.00            
ATOM   1145  N   ILE X  71      53.153  43.271  52.204  0.00  0.00            
ATOM   1146  H   ILE X  71      53.689  42.568  52.694  0.00  0.00            
ATOM   1147  CA  ILE X  71      51.759  42.988  51.739  0.00  0.00            
ATOM   1148  HA  ILE X  71      51.713  43.481  50.768  0.00  0.00            
ATOM   1149  CB  ILE X  71      51.492  41.487  51.527  0.00  0.00            
ATOM   1150  HB  ILE X  71      51.572  41.032  52.514  0.00  0.00            
ATOM   1151  CG2 ILE X  71      50.080  41.241  51.056  0.00  0.00            
ATOM   1152 HG21 ILE X  71      49.363  41.975  51.425  0.00  0.00            
ATOM   1153 HG22 ILE X  71      50.074  41.439  49.984  0.00  0.00            
ATOM   1154 HG23 ILE X  71      49.820  40.205  51.273  0.00  0.00            
ATOM   1155  CG1 ILE X  71      52.544  40.827  50.585  0.00  0.00            
ATOM   1156 HG12 ILE X  71      52.427  41.362  49.642  0.00  0.00            
ATOM   1157 HG13 ILE X  71      53.512  41.066  51.025  0.00  0.00            
ATOM   1158  CD1 ILE X  71      52.361  39.323  50.283  0.00  0.00            
ATOM   1159 HD11 ILE X  71      52.554  38.840  51.242  0.00  0.00            
ATOM   1160 HD12 ILE X  71      51.372  39.149  49.859  0.00  0.00            
ATOM   1161 HD13 ILE X  71      53.169  38.975  49.640  0.00  0.00            
ATOM   1162  C   ILE X  71      50.778  43.646  52.662  0.00  0.00            
ATOM   1163  O   ILE X  71      49.847  44.307  52.214  0.00  0.00            
ATOM   1164  N   VAL X  72      50.920  43.552  53.963  0.00  0.00            
ATOM   1165  H   VAL X  72      51.615  42.862  54.212  0.00  0.00            
ATOM   1166  CA  VAL X  72      50.078  44.182  54.958  0.00  0.00            
ATOM   1167  HA  VAL X  72      49.031  43.938  54.780  0.00  0.00            
ATOM   1168  CB  VAL X  72      50.468  43.533  56.336  0.00  0.00            
ATOM   1169  HB  VAL X  72      51.468  43.897  56.573  0.00  0.00            
ATOM   1170  CG1 VAL X  72      49.434  43.863  57.381  0.00  0.00            
ATOM   1171 HG11 VAL X  72      49.763  43.342  58.280  0.00  0.00            
ATOM   1172 HG12 VAL X  72      49.350  44.919  57.634  0.00  0.00            
ATOM   1173 HG13 VAL X  72      48.430  43.562  57.080  0.00  0.00            
ATOM   1174  CG2 VAL X  72      50.391  41.945  56.350  0.00  0.00            
ATOM   1175 HG21 VAL X  72      51.275  41.508  55.885  0.00  0.00            
ATOM   1176 HG22 VAL X  72      50.340  41.586  57.377  0.00  0.00            
ATOM   1177 HG23 VAL X  72      49.485  41.547  55.894  0.00  0.00            
ATOM   1178  C   VAL X  72      50.168  45.674  54.869  0.00  0.00            
ATOM   1179  O   VAL X  72      49.155  46.339  54.744  0.00  0.00            
ATOM   1180  N   ASN X  73      51.353  46.311  54.728  0.00  0.00            
ATOM   1181  H   ASN X  73      52.180  45.761  54.908  0.00  0.00            
ATOM   1182  CA  ASN X  73      51.672  47.699  54.553  0.00  0.00            
ATOM   1183  HA  ASN X  73      51.085  48.266  55.275  0.00  0.00            
ATOM   1184  CB  ASN X  73      53.116  47.967  54.858  0.00  0.00            
ATOM   1185  HB2 ASN X  73      53.826  47.453  54.210  0.00  0.00            
ATOM   1186  HB3 ASN X  73      53.223  49.050  54.806  0.00  0.00            
ATOM   1187  CG  ASN X  73      53.544  47.701  56.305  0.00  0.00            
ATOM   1188  OD1 ASN X  73      52.815  47.810  57.239  0.00  0.00            
ATOM   1189  ND2 ASN X  73      54.811  47.565  56.485  0.00  0.00            
ATOM   1190 HD21 ASN X  73      55.059  47.454  57.458  0.00  0.00            
ATOM   1191 HD22 ASN X  73      55.430  47.691  55.698  0.00  0.00            
ATOM   1192  C   ASN X  73      51.290  48.332  53.224  0.00  0.00            
ATOM   1193  O   ASN X  73      51.489  49.552  52.938  0.00  0.00            
ATOM   1194  N   THR X  74      50.669  47.592  52.304  0.00  0.00            
ATOM   1195  H   THR X  74      50.497  46.648  52.619  0.00  0.00            
ATOM   1196  CA  THR X  74      50.139  48.094  51.079  0.00  0.00            
ATOM   1197  HA  THR X  74      49.846  49.125  51.278  0.00  0.00            
ATOM   1198  CB  THR X  74      51.160  48.030  49.946  0.00  0.00            
ATOM   1199  HB  THR X  74      50.750  48.365  48.993  0.00  0.00            
ATOM   1200  CG2 THR X  74      52.480  48.785  50.050  0.00  0.00            
ATOM   1201 HG21 THR X  74      52.364  49.866  50.124  0.00  0.00            
ATOM   1202 HG22 THR X  74      52.964  48.564  51.001  0.00  0.00            
ATOM   1203 HG23 THR X  74      53.155  48.572  49.222  0.00  0.00            
ATOM   1204  OG1 THR X  74      51.528  46.660  49.764  0.00  0.00            
ATOM   1205  HG1 THR X  74      51.871  46.381  50.616  0.00  0.00            
ATOM   1206  C   THR X  74      48.703  47.578  50.779  0.00  0.00            
ATOM   1207  O   THR X  74      47.791  48.345  50.586  0.00  0.00            
ATOM   1208  N   LEU X  75      48.536  46.230  50.625  0.00  0.00            
ATOM   1209  H   LEU X  75      49.363  45.650  50.634  0.00  0.00            
ATOM   1210  CA  LEU X  75      47.219  45.732  50.139  0.00  0.00            
ATOM   1211  HA  LEU X  75      46.940  46.200  49.195  0.00  0.00            
ATOM   1212  CB  LEU X  75      47.526  44.212  49.782  0.00  0.00            
ATOM   1213  HB2 LEU X  75      48.305  44.094  49.028  0.00  0.00            
ATOM   1214  HB3 LEU X  75      47.895  43.661  50.648  0.00  0.00            
ATOM   1215  CG  LEU X  75      46.327  43.363  49.286  0.00  0.00            
ATOM   1216  HG  LEU X  75      45.502  43.528  49.979  0.00  0.00            
ATOM   1217  CD1 LEU X  75      45.838  43.734  47.855  0.00  0.00            
ATOM   1218 HD11 LEU X  75      45.453  44.754  47.862  0.00  0.00            
ATOM   1219 HD12 LEU X  75      46.619  43.621  47.103  0.00  0.00            
ATOM   1220 HD13 LEU X  75      44.925  43.189  47.615  0.00  0.00            
ATOM   1221  CD2 LEU X  75      46.743  41.865  49.239  0.00  0.00            
ATOM   1222 HD21 LEU X  75      47.674  41.762  48.682  0.00  0.00            
ATOM   1223 HD22 LEU X  75      46.871  41.647  50.300  0.00  0.00            
ATOM   1224 HD23 LEU X  75      45.930  41.252  48.851  0.00  0.00            
ATOM   1225  C   LEU X  75      46.114  45.983  51.150  0.00  0.00            
ATOM   1226  O   LEU X  75      45.231  46.772  50.916  0.00  0.00            
ATOM   1227  N   PHE X  76      46.335  45.410  52.287  0.00  0.00            
ATOM   1228  H   PHE X  76      47.162  44.851  52.437  0.00  0.00            
ATOM   1229  CA  PHE X  76      45.446  45.384  53.427  0.00  0.00            
ATOM   1230  HA  PHE X  76      44.437  45.202  53.059  0.00  0.00            
ATOM   1231  CB  PHE X  76      45.609  44.151  54.379  0.00  0.00            
ATOM   1232  HB2 PHE X  76      46.486  44.296  55.010  0.00  0.00            
ATOM   1233  HB3 PHE X  76      44.729  44.199  55.020  0.00  0.00            
ATOM   1234  CG  PHE X  76      45.733  42.785  53.702  0.00  0.00            
ATOM   1235  CD1 PHE X  76      44.633  42.351  52.910  0.00  0.00            
ATOM   1236  HD1 PHE X  76      43.657  42.813  52.929  0.00  0.00            
ATOM   1237  CE1 PHE X  76      44.804  41.167  52.139  0.00  0.00            
ATOM   1238  HE1 PHE X  76      43.953  40.891  51.533  0.00  0.00            
ATOM   1239  CZ  PHE X  76      45.970  40.357  52.305  0.00  0.00            
ATOM   1240  HZ  PHE X  76      46.106  39.386  51.853  0.00  0.00            
ATOM   1241  CE2 PHE X  76      46.969  40.809  53.210  0.00  0.00            
ATOM   1242  HE2 PHE X  76      47.841  40.189  53.359  0.00  0.00            
ATOM   1243  CD2 PHE X  76      46.831  42.006  53.913  0.00  0.00            
ATOM   1244  HD2 PHE X  76      47.515  42.321  54.687  0.00  0.00            
ATOM   1245  C   PHE X  76      45.379  46.701  54.258  0.00  0.00            
ATOM   1246  O   PHE X  76      44.267  47.180  54.522  0.00  0.00            
ATOM   1247  N   GLY X  77      46.517  47.238  54.659  0.00  0.00            
ATOM   1248  H   GLY X  77      47.391  46.872  54.309  0.00  0.00            
ATOM   1249  CA  GLY X  77      46.734  48.318  55.661  0.00  0.00            
ATOM   1250  HA2 GLY X  77      47.664  48.829  55.411  0.00  0.00            
ATOM   1251  HA3 GLY X  77      45.906  49.023  55.599  0.00  0.00            
ATOM   1252  C   GLY X  77      46.858  47.895  57.086  0.00  0.00            
ATOM   1253  O   GLY X  77      46.503  46.775  57.316  0.00  0.00            
ATOM   1254  N   LYS X  78      47.498  48.687  57.933  0.00  0.00            
ATOM   1255  H   LYS X  78      47.779  49.631  57.710  0.00  0.00            
ATOM   1256  CA  LYS X  78      47.764  48.221  59.366  0.00  0.00            
ATOM   1257  HA  LYS X  78      48.246  47.248  59.268  0.00  0.00            
ATOM   1258  CB  LYS X  78      48.767  49.195  59.995  0.00  0.00            
ATOM   1259  HB2 LYS X  78      49.207  48.706  60.864  0.00  0.00            
ATOM   1260  HB3 LYS X  78      49.579  49.400  59.297  0.00  0.00            
ATOM   1261  CG  LYS X  78      48.179  50.530  60.411  0.00  0.00            
ATOM   1262  HG2 LYS X  78      47.760  51.037  59.542  0.00  0.00            
ATOM   1263  HG3 LYS X  78      47.417  50.276  61.148  0.00  0.00            
ATOM   1264  CD  LYS X  78      49.249  51.528  61.000  0.00  0.00            
ATOM   1265  HD2 LYS X  78      49.855  51.029  61.756  0.00  0.00            
ATOM   1266  HD3 LYS X  78      49.965  51.768  60.214  0.00  0.00            
ATOM   1267  CE  LYS X  78      48.728  52.824  61.624  0.00  0.00            
ATOM   1268  HE2 LYS X  78      48.111  52.542  62.477  0.00  0.00            
ATOM   1269  HE3 LYS X  78      49.565  53.455  61.922  0.00  0.00            
ATOM   1270  NZ  LYS X  78      47.852  53.611  60.727  0.00  0.00            
ATOM   1271  HZ1 LYS X  78      47.379  54.352  61.224  0.00  0.00            
ATOM   1272  HZ2 LYS X  78      48.326  54.148  60.015  0.00  0.00            
ATOM   1273  HZ3 LYS X  78      47.048  53.052  60.481  0.00  0.00            
ATOM   1274  C   LYS X  78      46.467  47.922  60.230  0.00  0.00            
ATOM   1275  O   LYS X  78      45.367  48.485  60.100  0.00  0.00            
ATOM   1276  N   GLY X  79      46.481  46.820  60.993  0.00  0.00            
ATOM   1277  H   GLY X  79      47.356  46.321  61.075  0.00  0.00            
ATOM   1278  CA  GLY X  79      45.335  46.293  61.738  0.00  0.00            
ATOM   1279  HA2 GLY X  79      45.640  45.474  62.390  0.00  0.00            
ATOM   1280  HA3 GLY X  79      45.061  47.140  62.368  0.00  0.00            
ATOM   1281  C   GLY X  79      44.036  45.950  60.999  0.00  0.00            
ATOM   1282  O   GLY X  79      42.992  45.967  61.614  0.00  0.00            
ATOM   1283  N   ALA X  80      44.047  45.751  59.686  0.00  0.00            
ATOM   1284  H   ALA X  80      44.975  45.772  59.288  0.00  0.00            
ATOM   1285  CA  ALA X  80      42.918  45.334  58.806  0.00  0.00            
ATOM   1286  HA  ALA X  80      42.108  46.063  58.800  0.00  0.00            
ATOM   1287  CB  ALA X  80      43.409  45.185  57.417  0.00  0.00            
ATOM   1288  HB1 ALA X  80      44.096  44.341  57.359  0.00  0.00            
ATOM   1289  HB2 ALA X  80      42.592  44.972  56.728  0.00  0.00            
ATOM   1290  HB3 ALA X  80      43.804  46.165  57.147  0.00  0.00            
ATOM   1291  C   ALA X  80      42.455  43.840  59.140  0.00  0.00            
ATOM   1292  O   ALA X  80      43.243  43.062  59.711  0.00  0.00            
ATOM   1293  N   ILE X  81      41.186  43.582  58.907  0.00  0.00            
ATOM   1294  H   ILE X  81      40.614  44.231  58.385  0.00  0.00            
ATOM   1295  CA  ILE X  81      40.506  42.344  59.491  0.00  0.00            
ATOM   1296  HA  ILE X  81      40.394  42.469  60.568  0.00  0.00            
ATOM   1297  CB  ILE X  81      39.001  42.201  58.952  0.00  0.00            
ATOM   1298  HB  ILE X  81      38.577  43.163  59.241  0.00  0.00            
ATOM   1299  CG2 ILE X  81      38.967  42.151  57.430  0.00  0.00            
ATOM   1300 HG21 ILE X  81      37.939  42.346  57.125  0.00  0.00            
ATOM   1301 HG22 ILE X  81      39.403  43.088  57.084  0.00  0.00            
ATOM   1302 HG23 ILE X  81      39.376  41.243  56.986  0.00  0.00            
ATOM   1303  CG1 ILE X  81      38.375  40.915  59.513  0.00  0.00            
ATOM   1304 HG12 ILE X  81      38.673  40.057  58.910  0.00  0.00            
ATOM   1305 HG13 ILE X  81      38.717  40.882  60.548  0.00  0.00            
ATOM   1306  CD1 ILE X  81      36.812  40.910  59.507  0.00  0.00            
ATOM   1307 HD11 ILE X  81      36.475  41.028  58.477  0.00  0.00            
ATOM   1308 HD12 ILE X  81      36.375  39.958  59.808  0.00  0.00            
ATOM   1309 HD13 ILE X  81      36.276  41.683  60.057  0.00  0.00            
ATOM   1310  C   ILE X  81      41.282  41.018  59.338  0.00  0.00            
ATOM   1311  O   ILE X  81      41.455  40.135  60.237  0.00  0.00            
ATOM   1312  N   HIE X  82      41.824  40.823  58.146  0.00  0.00            
ATOM   1313  H   HIE X  82      41.580  41.435  57.380  0.00  0.00            
ATOM   1314  CA  HIE X  82      42.734  39.707  57.713  0.00  0.00            
ATOM   1315  HA  HIE X  82      42.100  38.821  57.679  0.00  0.00            
ATOM   1316  CB  HIE X  82      43.319  40.136  56.359  0.00  0.00            
ATOM   1317  HB2 HIE X  82      44.176  40.790  56.523  0.00  0.00            
ATOM   1318  HB3 HIE X  82      43.726  39.222  55.927  0.00  0.00            
ATOM   1319  CG  HIE X  82      42.367  40.844  55.467  0.00  0.00            
ATOM   1320  ND1 HIE X  82      41.710  42.138  55.553  0.00  0.00            
ATOM   1321  CE1 HIE X  82      40.966  42.289  54.435  0.00  0.00            
ATOM   1322  HE1 HIE X  82      40.362  43.120  54.103  0.00  0.00            
ATOM   1323  NE2 HIE X  82      40.986  41.144  53.690  0.00  0.00            
ATOM   1324  HE2 HIE X  82      40.662  41.079  52.736  0.00  0.00            
ATOM   1325  CD2 HIE X  82      41.873  40.219  54.293  0.00  0.00            
ATOM   1326  HD2 HIE X  82      42.162  39.341  53.735  0.00  0.00            
ATOM   1327  C   HIE X  82      43.867  39.426  58.762  0.00  0.00            
ATOM   1328  O   HIE X  82      44.371  38.287  58.839  0.00  0.00            
ATOM   1329  N   THR X  83      44.298  40.420  59.546  0.00  0.00            
ATOM   1330  H   THR X  83      43.723  41.247  59.475  0.00  0.00            
ATOM   1331  CA  THR X  83      45.377  40.366  60.540  0.00  0.00            
ATOM   1332  HA  THR X  83      46.197  39.788  60.114  0.00  0.00            
ATOM   1333  CB  THR X  83      45.995  41.741  60.911  0.00  0.00            
ATOM   1334  HB  THR X  83      46.849  41.532  61.556  0.00  0.00            
ATOM   1335  CG2 THR X  83      46.403  42.513  59.713  0.00  0.00            
ATOM   1336 HG21 THR X  83      47.119  41.952  59.112  0.00  0.00            
ATOM   1337 HG22 THR X  83      45.517  42.804  59.148  0.00  0.00            
ATOM   1338 HG23 THR X  83      46.933  43.386  60.094  0.00  0.00            
ATOM   1339  OG1 THR X  83      45.068  42.597  61.614  0.00  0.00            
ATOM   1340  HG1 THR X  83      44.402  42.890  60.987  0.00  0.00            
ATOM   1341  C   THR X  83      44.951  39.652  61.798  0.00  0.00            
ATOM   1342  O   THR X  83      45.800  39.159  62.554  0.00  0.00            
ATOM   1343  N   VAL X  84      43.711  39.618  62.202  0.00  0.00            
ATOM   1344  H   VAL X  84      43.088  39.796  61.427  0.00  0.00            
ATOM   1345  CA  VAL X  84      43.232  38.916  63.388  0.00  0.00            
ATOM   1346  HA  VAL X  84      44.136  38.907  63.996  0.00  0.00            
ATOM   1347  CB  VAL X  84      42.204  39.773  64.159  0.00  0.00            
ATOM   1348  HB  VAL X  84      41.738  39.111  64.889  0.00  0.00            
ATOM   1349  CG1 VAL X  84      42.769  40.998  64.819  0.00  0.00            
ATOM   1350 HG11 VAL X  84      41.936  41.595  65.191  0.00  0.00            
ATOM   1351 HG12 VAL X  84      43.454  40.657  65.595  0.00  0.00            
ATOM   1352 HG13 VAL X  84      43.304  41.616  64.098  0.00  0.00            
ATOM   1353  CG2 VAL X  84      41.152  40.415  63.218  0.00  0.00            
ATOM   1354 HG21 VAL X  84      40.702  39.660  62.574  0.00  0.00            
ATOM   1355 HG22 VAL X  84      40.346  40.921  63.750  0.00  0.00            
ATOM   1356 HG23 VAL X  84      41.577  41.155  62.540  0.00  0.00            
ATOM   1357  C   VAL X  84      42.630  37.576  63.173  0.00  0.00            
ATOM   1358  O   VAL X  84      42.074  37.290  62.074  0.00  0.00            
ATOM   1359  N   ASP X  85      42.648  36.722  64.164  0.00  0.00            
ATOM   1360  H   ASP X  85      43.185  37.060  64.950  0.00  0.00            
ATOM   1361  CA  ASP X  85      42.209  35.310  64.215  0.00  0.00            
ATOM   1362  HA  ASP X  85      41.676  35.063  63.297  0.00  0.00            
ATOM   1363  CB  ASP X  85      43.518  34.491  64.201  0.00  0.00            
ATOM   1364  HB2 ASP X  85      44.334  34.939  63.633  0.00  0.00            
ATOM   1365  HB3 ASP X  85      43.850  34.347  65.229  0.00  0.00            
ATOM   1366  CG  ASP X  85      43.340  33.044  63.723  0.00  0.00            
ATOM   1367  OD1 ASP X  85      42.192  32.539  63.534  0.00  0.00            
ATOM   1368  OD2 ASP X  85      44.336  32.358  63.790  0.00  0.00            
ATOM   1369  C   ASP X  85      41.367  34.975  65.524  0.00  0.00            
ATOM   1370  O   ASP X  85      41.439  35.750  66.481  0.00  0.00            
ATOM   1371  N   GLY X  86      40.569  33.902  65.564  0.00  0.00            
ATOM   1372  H   GLY X  86      40.279  33.537  64.668  0.00  0.00            
ATOM   1373  CA  GLY X  86      39.735  33.579  66.735  0.00  0.00            
ATOM   1374  HA2 GLY X  86      39.213  32.623  66.699  0.00  0.00            
ATOM   1375  HA3 GLY X  86      40.343  33.463  67.633  0.00  0.00            
ATOM   1376  C   GLY X  86      38.601  34.443  66.930  0.00  0.00            
ATOM   1377  O   GLY X  86      38.167  35.083  65.970  0.00  0.00            
ATOM   1378  N   LYS X  87      38.128  34.551  68.116  0.00  0.00            
ATOM   1379  H   LYS X  87      38.503  34.007  68.880  0.00  0.00            
ATOM   1380  CA  LYS X  87      37.055  35.411  68.574  0.00  0.00            
ATOM   1381  HA  LYS X  87      36.112  35.167  68.085  0.00  0.00            
ATOM   1382  CB  LYS X  87      36.859  35.280  70.043  0.00  0.00            
ATOM   1383  HB2 LYS X  87      36.034  34.569  70.095  0.00  0.00            
ATOM   1384  HB3 LYS X  87      37.760  34.874  70.504  0.00  0.00            
ATOM   1385  CG  LYS X  87      36.371  36.482  70.859  0.00  0.00            
ATOM   1386  HG2 LYS X  87      37.248  37.129  70.874  0.00  0.00            
ATOM   1387  HG3 LYS X  87      35.481  36.943  70.430  0.00  0.00            
ATOM   1388  CD  LYS X  87      36.174  36.058  72.306  0.00  0.00            
ATOM   1389  HD2 LYS X  87      37.099  35.524  72.523  0.00  0.00            
ATOM   1390  HD3 LYS X  87      36.096  37.011  72.829  0.00  0.00            
ATOM   1391  CE  LYS X  87      34.944  35.134  72.597  0.00  0.00            
ATOM   1392  HE2 LYS X  87      33.966  35.464  72.247  0.00  0.00            
ATOM   1393  HE3 LYS X  87      35.052  34.179  72.084  0.00  0.00            
ATOM   1394  NZ  LYS X  87      34.873  34.979  74.119  0.00  0.00            
ATOM   1395  HZ1 LYS X  87      35.012  35.836  74.634  0.00  0.00            
ATOM   1396  HZ2 LYS X  87      33.979  34.579  74.364  0.00  0.00            
ATOM   1397  HZ3 LYS X  87      35.604  34.393  74.496  0.00  0.00            
ATOM   1398  C   LYS X  87      37.253  36.879  68.121  0.00  0.00            
ATOM   1399  O   LYS X  87      36.329  37.609  67.659  0.00  0.00            
ATOM   1400  N   LYS X  88      38.480  37.418  68.070  0.00  0.00            
ATOM   1401  H   LYS X  88      39.230  36.815  68.375  0.00  0.00            
ATOM   1402  CA  LYS X  88      38.835  38.804  67.756  0.00  0.00            
ATOM   1403  HA  LYS X  88      38.347  39.436  68.498  0.00  0.00            
ATOM   1404  CB  LYS X  88      40.353  38.816  67.876  0.00  0.00            
ATOM   1405  HB2 LYS X  88      40.680  38.310  68.785  0.00  0.00            
ATOM   1406  HB3 LYS X  88      40.822  38.376  66.996  0.00  0.00            
ATOM   1407  CG  LYS X  88      40.814  40.289  67.910  0.00  0.00            
ATOM   1408  HG2 LYS X  88      40.476  40.800  67.008  0.00  0.00            
ATOM   1409  HG3 LYS X  88      40.330  40.764  68.764  0.00  0.00            
ATOM   1410  CD  LYS X  88      42.318  40.439  68.147  0.00  0.00            
ATOM   1411  HD2 LYS X  88      42.802  39.798  67.410  0.00  0.00            
ATOM   1412  HD3 LYS X  88      42.530  41.497  67.996  0.00  0.00            
ATOM   1413  CE  LYS X  88      42.763  39.980  69.519  0.00  0.00            
ATOM   1414  HE2 LYS X  88      42.148  40.398  70.315  0.00  0.00            
ATOM   1415  HE3 LYS X  88      42.701  38.892  69.487  0.00  0.00            
ATOM   1416  NZ  LYS X  88      44.207  40.334  69.696  0.00  0.00            
ATOM   1417  HZ1 LYS X  88      44.320  41.330  69.819  0.00  0.00            
ATOM   1418  HZ2 LYS X  88      44.566  40.148  70.621  0.00  0.00            
ATOM   1419  HZ3 LYS X  88      44.749  40.038  68.896  0.00  0.00            
ATOM   1420  C   LYS X  88      38.407  39.124  66.265  0.00  0.00            
ATOM   1421  O   LYS X  88      38.076  40.260  65.907  0.00  0.00            
ATOM   1422  N   HIE X  89      38.437  38.050  65.351  0.00  0.00            
ATOM   1423  H   HIE X  89      38.681  37.192  65.824  0.00  0.00            
ATOM   1424  CA  HIE X  89      38.113  38.118  63.953  0.00  0.00            
ATOM   1425  HA  HIE X  89      38.473  39.045  63.508  0.00  0.00            
ATOM   1426  CB  HIE X  89      38.814  36.960  63.309  0.00  0.00            
ATOM   1427  HB2 HIE X  89      39.890  37.015  63.481  0.00  0.00            
ATOM   1428  HB3 HIE X  89      38.671  36.080  63.936  0.00  0.00            
ATOM   1429  CG  HIE X  89      38.364  36.859  61.949  0.00  0.00            
ATOM   1430  ND1 HIE X  89      37.416  35.931  61.535  0.00  0.00            
ATOM   1431  CE1 HIE X  89      37.300  36.068  60.206  0.00  0.00            
ATOM   1432  HE1 HIE X  89      36.593  35.497  59.622  0.00  0.00            
ATOM   1433  NE2 HIE X  89      38.022  37.078  59.698  0.00  0.00            
ATOM   1434  HE2 HIE X  89      38.026  37.523  58.791  0.00  0.00            
ATOM   1435  CD2 HIE X  89      38.650  37.650  60.842  0.00  0.00            
ATOM   1436  HD2 HIE X  89      39.462  38.353  60.959  0.00  0.00            
ATOM   1437  C   HIE X  89      36.578  38.020  63.783  0.00  0.00            
ATOM   1438  O   HIE X  89      36.034  39.034  63.314  0.00  0.00            
ATOM   1439  N   VAL X  90      35.872  36.981  64.291  0.00  0.00            
ATOM   1440  H   VAL X  90      36.340  36.159  64.644  0.00  0.00            
ATOM   1441  CA  VAL X  90      34.400  36.732  64.100  0.00  0.00            
ATOM   1442  HA  VAL X  90      34.185  36.630  63.036  0.00  0.00            
ATOM   1443  CB  VAL X  90      34.032  35.491  64.922  0.00  0.00            
ATOM   1444  HB  VAL X  90      34.229  35.687  65.976  0.00  0.00            
ATOM   1445  CG1 VAL X  90      32.620  35.023  64.641  0.00  0.00            
ATOM   1446 HG11 VAL X  90      31.977  35.822  65.011  0.00  0.00            
ATOM   1447 HG12 VAL X  90      32.390  34.657  63.640  0.00  0.00            
ATOM   1448 HG13 VAL X  90      32.432  34.122  65.224  0.00  0.00            
ATOM   1449  CG2 VAL X  90      34.842  34.263  64.515  0.00  0.00            
ATOM   1450 HG21 VAL X  90      35.783  34.248  65.064  0.00  0.00            
ATOM   1451 HG22 VAL X  90      34.311  33.342  64.756  0.00  0.00            
ATOM   1452 HG23 VAL X  90      35.091  34.329  63.456  0.00  0.00            
ATOM   1453  C   VAL X  90      33.651  38.044  64.574  0.00  0.00            
ATOM   1454  O   VAL X  90      32.709  38.482  63.882  0.00  0.00            
ATOM   1455  N   ASP X  91      33.984  38.660  65.686  0.00  0.00            
ATOM   1456  H   ASP X  91      34.720  38.255  66.247  0.00  0.00            
ATOM   1457  CA  ASP X  91      33.299  39.912  66.226  0.00  0.00            
ATOM   1458  HA  ASP X  91      32.244  39.779  66.465  0.00  0.00            
ATOM   1459  CB  ASP X  91      33.983  40.246  67.575  0.00  0.00            
ATOM   1460  HB2 ASP X  91      33.642  39.441  68.226  0.00  0.00            
ATOM   1461  HB3 ASP X  91      35.057  40.271  67.391  0.00  0.00            
ATOM   1462  CG  ASP X  91      33.628  41.589  68.106  0.00  0.00            
ATOM   1463  OD1 ASP X  91      32.391  41.810  68.285  0.00  0.00            
ATOM   1464  OD2 ASP X  91      34.593  42.369  68.235  0.00  0.00            
ATOM   1465  C   ASP X  91      33.450  41.123  65.290  0.00  0.00            
ATOM   1466  O   ASP X  91      32.533  41.995  65.147  0.00  0.00            
ATOM   1467  N   ARG X  92      34.438  41.278  64.441  0.00  0.00            
ATOM   1468  H   ARG X  92      35.131  40.543  64.472  0.00  0.00            
ATOM   1469  CA  ARG X  92      34.620  42.203  63.329  0.00  0.00            
ATOM   1470  HA  ARG X  92      34.066  43.104  63.595  0.00  0.00            
ATOM   1471  CB  ARG X  92      36.100  42.616  63.316  0.00  0.00            
ATOM   1472  HB2 ARG X  92      36.463  42.716  64.339  0.00  0.00            
ATOM   1473  HB3 ARG X  92      36.660  41.844  62.790  0.00  0.00            
ATOM   1474  CG  ARG X  92      36.263  43.951  62.493  0.00  0.00            
ATOM   1475  HG2 ARG X  92      35.723  43.787  61.560  0.00  0.00            
ATOM   1476  HG3 ARG X  92      35.874  44.807  63.044  0.00  0.00            
ATOM   1477  CD  ARG X  92      37.734  44.030  62.079  0.00  0.00            
ATOM   1478  HD2 ARG X  92      38.096  43.100  61.641  0.00  0.00            
ATOM   1479  HD3 ARG X  92      37.879  44.836  61.359  0.00  0.00            
ATOM   1480  NE  ARG X  92      38.546  44.423  63.179  0.00  0.00            
ATOM   1481  HE  ARG X  92      38.327  43.993  64.066  0.00  0.00            
ATOM   1482  CZ  ARG X  92      39.662  45.074  63.094  0.00  0.00            
ATOM   1483  NH1 ARG X  92      40.196  45.597  62.072  0.00  0.00            
ATOM   1484 HH11 ARG X  92      39.660  45.627  61.216  0.00  0.00            
ATOM   1485 HH12 ARG X  92      41.165  45.882  62.091  0.00  0.00            
ATOM   1486  NH2 ARG X  92      40.277  45.326  64.237  0.00  0.00            
ATOM   1487 HH21 ARG X  92      39.934  45.090  65.157  0.00  0.00            
ATOM   1488 HH22 ARG X  92      41.026  46.000  64.160  0.00  0.00            
ATOM   1489  C   ARG X  92      34.054  41.626  61.988  0.00  0.00            
ATOM   1490  O   ARG X  92      33.518  42.421  61.173  0.00  0.00            
ATOM   1491  N   LYS X  93      34.122  40.336  61.678  0.00  0.00            
ATOM   1492  H   LYS X  93      34.680  39.820  62.344  0.00  0.00            
ATOM   1493  CA  LYS X  93      33.481  39.631  60.622  0.00  0.00            
ATOM   1494  HA  LYS X  93      33.729  40.172  59.710  0.00  0.00            
ATOM   1495  CB  LYS X  93      33.968  38.156  60.433  0.00  0.00            
ATOM   1496  HB2 LYS X  93      35.041  38.060  60.601  0.00  0.00            
ATOM   1497  HB3 LYS X  93      33.510  37.637  61.275  0.00  0.00            
ATOM   1498  CG  LYS X  93      33.568  37.474  59.113  0.00  0.00            
ATOM   1499  HG2 LYS X  93      33.896  36.443  58.974  0.00  0.00            
ATOM   1500  HG3 LYS X  93      32.487  37.427  58.986  0.00  0.00            
ATOM   1501  CD  LYS X  93      33.917  38.295  57.846  0.00  0.00            
ATOM   1502  HD2 LYS X  93      33.258  39.161  57.790  0.00  0.00            
ATOM   1503  HD3 LYS X  93      34.959  38.602  57.925  0.00  0.00            
ATOM   1504  CE  LYS X  93      33.767  37.545  56.575  0.00  0.00            
ATOM   1505  HE2 LYS X  93      32.710  37.452  56.328  0.00  0.00            
ATOM   1506  HE3 LYS X  93      34.232  38.221  55.858  0.00  0.00            
ATOM   1507  NZ  LYS X  93      34.494  36.191  56.644  0.00  0.00            
ATOM   1508  HZ1 LYS X  93      34.099  35.368  57.076  0.00  0.00            
ATOM   1509  HZ2 LYS X  93      34.616  35.918  55.679  0.00  0.00            
ATOM   1510  HZ3 LYS X  93      35.390  36.432  57.042  0.00  0.00            
ATOM   1511  C   LYS X  93      31.902  39.808  60.705  0.00  0.00            
ATOM   1512  O   LYS X  93      31.283  39.743  59.619  0.00  0.00            
ATOM   1513  N   ALA X  94      31.331  39.935  61.874  0.00  0.00            
ATOM   1514  H   ALA X  94      31.943  39.958  62.677  0.00  0.00            
ATOM   1515  CA  ALA X  94      29.927  40.199  62.064  0.00  0.00            
ATOM   1516  HA  ALA X  94      29.386  39.401  61.556  0.00  0.00            
ATOM   1517  CB  ALA X  94      29.578  40.080  63.528  0.00  0.00            
ATOM   1518  HB1 ALA X  94      29.846  39.083  63.876  0.00  0.00            
ATOM   1519  HB2 ALA X  94      30.301  40.741  64.007  0.00  0.00            
ATOM   1520  HB3 ALA X  94      28.561  40.352  63.812  0.00  0.00            
ATOM   1521  C   ALA X  94      29.489  41.585  61.579  0.00  0.00            
ATOM   1522  O   ALA X  94      28.357  41.686  61.085  0.00  0.00            
ATOM   1523  N   LEU X  95      30.312  42.569  61.756  0.00  0.00            
ATOM   1524  H   LEU X  95      31.129  42.435  62.335  0.00  0.00            
ATOM   1525  CA  LEU X  95      30.172  43.825  60.910  0.00  0.00            
ATOM   1526  HA  LEU X  95      29.145  44.140  61.096  0.00  0.00            
ATOM   1527  CB  LEU X  95      31.150  44.904  61.345  0.00  0.00            
ATOM   1528  HB2 LEU X  95      31.140  44.929  62.435  0.00  0.00            
ATOM   1529  HB3 LEU X  95      32.180  44.782  61.009  0.00  0.00            
ATOM   1530  CG  LEU X  95      30.745  46.357  60.992  0.00  0.00            
ATOM   1531  HG  LEU X  95      29.667  46.502  61.056  0.00  0.00            
ATOM   1532  CD1 LEU X  95      31.430  47.349  61.970  0.00  0.00            
ATOM   1533 HD11 LEU X  95      31.090  47.093  62.974  0.00  0.00            
ATOM   1534 HD12 LEU X  95      32.504  47.227  61.830  0.00  0.00            
ATOM   1535 HD13 LEU X  95      31.122  48.366  61.728  0.00  0.00            
ATOM   1536  CD2 LEU X  95      31.104  46.644  59.591  0.00  0.00            
ATOM   1537 HD21 LEU X  95      32.084  46.277  59.286  0.00  0.00            
ATOM   1538 HD22 LEU X  95      30.314  46.294  58.926  0.00  0.00            
ATOM   1539 HD23 LEU X  95      31.121  47.733  59.557  0.00  0.00            
ATOM   1540  C   LEU X  95      30.129  43.442  59.457  0.00  0.00            
ATOM   1541  O   LEU X  95      29.211  43.832  58.771  0.00  0.00            
ATOM   1542  N   PHE X  96      31.200  42.869  58.923  0.00  0.00            
ATOM   1543  H   PHE X  96      31.918  42.562  59.564  0.00  0.00            
ATOM   1544  CA  PHE X  96      31.427  42.721  57.463  0.00  0.00            
ATOM   1545  HA  PHE X  96      31.364  43.678  56.945  0.00  0.00            
ATOM   1546  CB  PHE X  96      32.858  42.167  57.221  0.00  0.00            
ATOM   1547  HB2 PHE X  96      33.018  41.558  58.111  0.00  0.00            
ATOM   1548  HB3 PHE X  96      32.788  41.502  56.360  0.00  0.00            
ATOM   1549  CG  PHE X  96      33.985  43.171  57.096  0.00  0.00            
ATOM   1550  CD1 PHE X  96      34.808  43.461  58.188  0.00  0.00            
ATOM   1551  HD1 PHE X  96      34.553  43.056  59.156  0.00  0.00            
ATOM   1552  CE1 PHE X  96      35.975  44.323  57.999  0.00  0.00            
ATOM   1553  HE1 PHE X  96      36.588  44.487  58.873  0.00  0.00            
ATOM   1554  CZ  PHE X  96      36.341  44.802  56.725  0.00  0.00            
ATOM   1555  HZ  PHE X  96      37.244  45.354  56.510  0.00  0.00            
ATOM   1556  CE2 PHE X  96      35.500  44.476  55.629  0.00  0.00            
ATOM   1557  HE2 PHE X  96      35.740  44.847  54.644  0.00  0.00            
ATOM   1558  CD2 PHE X  96      34.330  43.716  55.833  0.00  0.00            
ATOM   1559  HD2 PHE X  96      33.769  43.537  54.928  0.00  0.00            
ATOM   1560  C   PHE X  96      30.289  41.981  56.678  0.00  0.00            
ATOM   1561  O   PHE X  96      30.136  42.372  55.500  0.00  0.00            
ATOM   1562  N   MET X  97      29.570  41.006  57.339  0.00  0.00            
ATOM   1563  H   MET X  97      29.968  40.568  58.158  0.00  0.00            
ATOM   1564  CA  MET X  97      28.483  40.304  56.629  0.00  0.00            
ATOM   1565  HA  MET X  97      28.610  40.274  55.546  0.00  0.00            
ATOM   1566  CB  MET X  97      28.372  38.831  57.105  0.00  0.00            
ATOM   1567  HB2 MET X  97      27.830  38.711  58.043  0.00  0.00            
ATOM   1568  HB3 MET X  97      27.589  38.395  56.483  0.00  0.00            
ATOM   1569  CG  MET X  97      29.643  37.949  56.962  0.00  0.00            
ATOM   1570  HG2 MET X  97      30.310  38.093  57.812  0.00  0.00            
ATOM   1571  HG3 MET X  97      29.371  36.900  57.082  0.00  0.00            
ATOM   1572  SD  MET X  97      30.760  38.295  55.579  0.00  0.00            
ATOM   1573  CE  MET X  97      29.640  37.795  54.287  0.00  0.00            
ATOM   1574  HE1 MET X  97      28.805  38.495  54.315  0.00  0.00            
ATOM   1575  HE2 MET X  97      30.185  37.818  53.344  0.00  0.00            
ATOM   1576  HE3 MET X  97      29.251  36.792  54.466  0.00  0.00            
ATOM   1577  C   MET X  97      27.155  41.116  56.781  0.00  0.00            
ATOM   1578  O   MET X  97      26.296  40.912  55.947  0.00  0.00            
ATOM   1579  N   SER X  98      26.926  41.946  57.815  0.00  0.00            
ATOM   1580  H   SER X  98      27.695  42.147  58.438  0.00  0.00            
ATOM   1581  CA  SER X  98      25.694  42.781  57.842  0.00  0.00            
ATOM   1582  HA  SER X  98      24.823  42.126  57.826  0.00  0.00            
ATOM   1583  CB  SER X  98      25.678  43.500  59.194  0.00  0.00            
ATOM   1584  HB2 SER X  98      24.665  43.855  59.383  0.00  0.00            
ATOM   1585  HB3 SER X  98      25.845  42.838  60.044  0.00  0.00            
ATOM   1586  OG  SER X  98      26.559  44.637  59.196  0.00  0.00            
ATOM   1587  HG  SER X  98      27.438  44.259  59.272  0.00  0.00            
ATOM   1588  C   SER X  98      25.481  43.786  56.664  0.00  0.00            
ATOM   1589  O   SER X  98      24.380  43.969  56.079  0.00  0.00            
ATOM   1590  N   LEU X  99      26.571  44.394  56.195  0.00  0.00            
ATOM   1591  H   LEU X  99      27.425  44.353  56.733  0.00  0.00            
ATOM   1592  CA  LEU X  99      26.596  45.173  54.918  0.00  0.00            
ATOM   1593  HA  LEU X  99      26.035  46.101  55.031  0.00  0.00            
ATOM   1594  CB  LEU X  99      28.077  45.613  54.808  0.00  0.00            
ATOM   1595  HB2 LEU X  99      28.598  44.673  54.627  0.00  0.00            
ATOM   1596  HB3 LEU X  99      28.131  46.053  53.812  0.00  0.00            
ATOM   1597  CG  LEU X  99      28.816  46.422  55.832  0.00  0.00            
ATOM   1598  HG  LEU X  99      28.685  45.901  56.780  0.00  0.00            
ATOM   1599  CD1 LEU X  99      30.303  46.359  55.348  0.00  0.00            
ATOM   1600 HD11 LEU X  99      30.544  45.321  55.121  0.00  0.00            
ATOM   1601 HD12 LEU X  99      30.415  46.982  54.461  0.00  0.00            
ATOM   1602 HD13 LEU X  99      30.997  46.682  56.124  0.00  0.00            
ATOM   1603  CD2 LEU X  99      28.527  47.918  56.018  0.00  0.00            
ATOM   1604 HD21 LEU X  99      29.222  48.299  56.766  0.00  0.00            
ATOM   1605 HD22 LEU X  99      28.559  48.551  55.131  0.00  0.00            
ATOM   1606 HD23 LEU X  99      27.510  47.939  56.409  0.00  0.00            
ATOM   1607  C   LEU X  99      26.102  44.390  53.756  0.00  0.00            
ATOM   1608  O   LEU X  99      25.402  44.949  52.825  0.00  0.00            
ATOM   1609  N   MET X 100      26.285  43.050  53.756  0.00  0.00            
ATOM   1610  H   MET X 100      26.690  42.653  54.591  0.00  0.00            
ATOM   1611  CA  MET X 100      26.043  42.168  52.638  0.00  0.00            
ATOM   1612  HA  MET X 100      26.123  42.813  51.763  0.00  0.00            
ATOM   1613  CB  MET X 100      27.158  41.147  52.459  0.00  0.00            
ATOM   1614  HB2 MET X 100      27.047  40.413  53.257  0.00  0.00            
ATOM   1615  HB3 MET X 100      27.093  40.576  51.533  0.00  0.00            
ATOM   1616  CG  MET X 100      28.669  41.735  52.574  0.00  0.00            
ATOM   1617  HG2 MET X 100      28.585  42.349  53.471  0.00  0.00            
ATOM   1618  HG3 MET X 100      29.338  40.878  52.640  0.00  0.00            
ATOM   1619  SD  MET X 100      29.245  42.783  51.217  0.00  0.00            
ATOM   1620  CE  MET X 100      30.689  43.493  52.045  0.00  0.00            
ATOM   1621  HE1 MET X 100      30.294  44.141  52.826  0.00  0.00            
ATOM   1622  HE2 MET X 100      31.414  42.780  52.439  0.00  0.00            
ATOM   1623  HE3 MET X 100      31.238  44.083  51.311  0.00  0.00            
ATOM   1624  C   MET X 100      24.696  41.469  52.621  0.00  0.00            
ATOM   1625  O   MET X 100      24.586  40.505  51.948  0.00  0.00            
ATOM   1626  N   THR X 101      23.718  41.986  53.335  0.00  0.00            
ATOM   1627  H   THR X 101      23.961  42.773  53.920  0.00  0.00            
ATOM   1628  CA  THR X 101      22.230  41.600  53.382  0.00  0.00            
ATOM   1629  HA  THR X 101      22.088  40.543  53.603  0.00  0.00            
ATOM   1630  CB  THR X 101      21.580  42.340  54.529  0.00  0.00            
ATOM   1631  HB  THR X 101      20.502  42.384  54.375  0.00  0.00            
ATOM   1632  CG2 THR X 101      21.699  41.874  55.953  0.00  0.00            
ATOM   1633 HG21 THR X 101      21.387  40.832  56.027  0.00  0.00            
ATOM   1634 HG22 THR X 101      22.758  41.689  56.132  0.00  0.00            
ATOM   1635 HG23 THR X 101      21.202  42.508  56.687  0.00  0.00            
ATOM   1636  OG1 THR X 101      21.915  43.703  54.508  0.00  0.00            
ATOM   1637  HG1 THR X 101      22.601  43.868  55.159  0.00  0.00            
ATOM   1638  C   THR X 101      21.533  41.831  52.021  0.00  0.00            
ATOM   1639  O   THR X 101      21.844  42.739  51.287  0.00  0.00            
ATOM   1640  N   GLU X 102      20.397  41.147  51.800  0.00  0.00            
ATOM   1641  H   GLU X 102      20.110  40.516  52.534  0.00  0.00            
ATOM   1642  CA  GLU X 102      19.761  40.998  50.538  0.00  0.00            
ATOM   1643  HA  GLU X 102      20.471  40.488  49.887  0.00  0.00            
ATOM   1644  CB  GLU X 102      18.450  40.208  50.828  0.00  0.00            
ATOM   1645  HB2 GLU X 102      18.792  39.372  51.439  0.00  0.00            
ATOM   1646  HB3 GLU X 102      17.716  40.776  51.398  0.00  0.00            
ATOM   1647  CG  GLU X 102      17.732  39.659  49.595  0.00  0.00            
ATOM   1648  HG2 GLU X 102      16.832  39.105  49.864  0.00  0.00            
ATOM   1649  HG3 GLU X 102      17.417  40.511  48.993  0.00  0.00            
ATOM   1650  CD  GLU X 102      18.647  38.819  48.675  0.00  0.00            
ATOM   1651  OE1 GLU X 102      19.679  38.207  49.046  0.00  0.00            
ATOM   1652  OE2 GLU X 102      18.120  38.547  47.516  0.00  0.00            
ATOM   1653  C   GLU X 102      19.374  42.345  49.781  0.00  0.00            
ATOM   1654  O   GLU X 102      19.481  42.328  48.572  0.00  0.00            
ATOM   1655  N   GLY X 103      18.914  43.375  50.576  0.00  0.00            
ATOM   1656  H   GLY X 103      18.789  43.189  51.560  0.00  0.00            
ATOM   1657  CA  GLY X 103      18.542  44.707  50.046  0.00  0.00            
ATOM   1658  HA2 GLY X 103      17.646  44.671  49.427  0.00  0.00            
ATOM   1659  HA3 GLY X 103      18.329  45.393  50.866  0.00  0.00            
ATOM   1660  C   GLY X 103      19.769  45.266  49.311  0.00  0.00            
ATOM   1661  O   GLY X 103      19.706  45.854  48.223  0.00  0.00            
ATOM   1662  N   ASN X 104      20.943  45.044  49.914  0.00  0.00            
ATOM   1663  H   ASN X 104      20.944  44.531  50.783  0.00  0.00            
ATOM   1664  CA  ASN X 104      22.225  45.656  49.598  0.00  0.00            
ATOM   1665  HA  ASN X 104      21.872  46.570  49.119  0.00  0.00            
ATOM   1666  CB  ASN X 104      23.083  45.853  50.793  0.00  0.00            
ATOM   1667  HB2 ASN X 104      23.468  44.870  51.065  0.00  0.00            
ATOM   1668  HB3 ASN X 104      23.974  46.363  50.425  0.00  0.00            
ATOM   1669  CG  ASN X 104      22.480  46.641  51.962  0.00  0.00            
ATOM   1670  OD1 ASN X 104      21.526  47.421  51.814  0.00  0.00            
ATOM   1671  ND2 ASN X 104      22.980  46.519  53.144  0.00  0.00            
ATOM   1672 HD21 ASN X 104      22.514  46.971  53.918  0.00  0.00            
ATOM   1673 HD22 ASN X 104      23.704  45.829  53.287  0.00  0.00            
ATOM   1674  C   ASN X 104      22.985  44.971  48.445  0.00  0.00            
ATOM   1675  O   ASN X 104      23.516  45.535  47.495  0.00  0.00            
ATOM   1676  N   LEU X 105      22.831  43.654  48.460  0.00  0.00            
ATOM   1677  H   LEU X 105      22.607  43.222  49.345  0.00  0.00            
ATOM   1678  CA  LEU X 105      23.108  42.831  47.317  0.00  0.00            
ATOM   1679  HA  LEU X 105      24.151  43.003  47.054  0.00  0.00            
ATOM   1680  CB  LEU X 105      22.728  41.323  47.648  0.00  0.00            
ATOM   1681  HB2 LEU X 105      21.668  41.356  47.899  0.00  0.00            
ATOM   1682  HB3 LEU X 105      22.893  40.733  46.746  0.00  0.00            
ATOM   1683  CG  LEU X 105      23.438  40.725  48.920  0.00  0.00            
ATOM   1684  HG  LEU X 105      23.049  41.194  49.824  0.00  0.00            
ATOM   1685  CD1 LEU X 105      23.183  39.248  48.995  0.00  0.00            
ATOM   1686 HD11 LEU X 105      23.571  38.933  49.964  0.00  0.00            
ATOM   1687 HD12 LEU X 105      22.107  39.089  48.933  0.00  0.00            
ATOM   1688 HD13 LEU X 105      23.554  38.714  48.120  0.00  0.00            
ATOM   1689  CD2 LEU X 105      24.981  40.920  48.873  0.00  0.00            
ATOM   1690 HD21 LEU X 105      25.277  40.815  47.829  0.00  0.00            
ATOM   1691 HD22 LEU X 105      25.025  41.939  49.257  0.00  0.00            
ATOM   1692 HD23 LEU X 105      25.605  40.250  49.465  0.00  0.00            
ATOM   1693  C   LEU X 105      22.201  43.378  46.101  0.00  0.00            
ATOM   1694  O   LEU X 105      22.704  43.431  44.980  0.00  0.00            
ATOM   1695  N   ASN X 106      20.831  43.526  46.282  0.00  0.00            
ATOM   1696  H   ASN X 106      20.464  43.368  47.209  0.00  0.00            
ATOM   1697  CA  ASN X 106      19.953  44.059  45.202  0.00  0.00            
ATOM   1698  HA  ASN X 106      20.069  43.513  44.266  0.00  0.00            
ATOM   1699  CB  ASN X 106      18.557  43.940  45.659  0.00  0.00            
ATOM   1700  HB2 ASN X 106      18.255  44.452  46.572  0.00  0.00            
ATOM   1701  HB3 ASN X 106      18.016  44.515  44.907  0.00  0.00            
ATOM   1702  CG  ASN X 106      17.859  42.571  45.594  0.00  0.00            
ATOM   1703  OD1 ASN X 106      18.280  41.668  44.924  0.00  0.00            
ATOM   1704  ND2 ASN X 106      16.664  42.455  46.137  0.00  0.00            
ATOM   1705 HD21 ASN X 106      16.309  41.512  46.216  0.00  0.00            
ATOM   1706 HD22 ASN X 106      16.245  43.243  46.608  0.00  0.00            
ATOM   1707  C   ASN X 106      20.262  45.522  44.709  0.00  0.00            
ATOM   1708  O   ASN X 106      20.079  45.889  43.620  0.00  0.00            
ATOM   1709  N   TYR X 107      20.765  46.438  45.608  0.00  0.00            
ATOM   1710  H   TYR X 107      20.997  46.166  46.552  0.00  0.00            
ATOM   1711  CA  TYR X 107      21.106  47.844  45.275  0.00  0.00            
ATOM   1712  HA  TYR X 107      20.300  48.311  44.710  0.00  0.00            
ATOM   1713  CB  TYR X 107      21.228  48.672  46.534  0.00  0.00            
ATOM   1714  HB2 TYR X 107      20.244  48.617  47.000  0.00  0.00            
ATOM   1715  HB3 TYR X 107      21.798  48.058  47.231  0.00  0.00            
ATOM   1716  CG  TYR X 107      21.701  50.126  46.594  0.00  0.00            
ATOM   1717  CD1 TYR X 107      21.484  51.010  45.513  0.00  0.00            
ATOM   1718  HD1 TYR X 107      21.065  50.667  44.579  0.00  0.00            
ATOM   1719  CE1 TYR X 107      21.882  52.392  45.546  0.00  0.00            
ATOM   1720  HE1 TYR X 107      21.729  53.010  44.673  0.00  0.00            
ATOM   1721  CZ  TYR X 107      22.429  52.877  46.701  0.00  0.00            
ATOM   1722  OH  TYR X 107      22.708  54.200  46.861  0.00  0.00            
ATOM   1723  HH  TYR X 107      22.541  54.651  46.030  0.00  0.00            
ATOM   1724  CE2 TYR X 107      22.591  52.029  47.835  0.00  0.00            
ATOM   1725  HE2 TYR X 107      22.874  52.454  48.786  0.00  0.00            
ATOM   1726  CD2 TYR X 107      22.293  50.672  47.757  0.00  0.00            
ATOM   1727  HD2 TYR X 107      22.379  49.969  48.572  0.00  0.00            
ATOM   1728  C   TYR X 107      22.412  47.873  44.509  0.00  0.00            
ATOM   1729  O   TYR X 107      22.378  48.428  43.446  0.00  0.00            
ATOM   1730  N   VAL X 108      23.470  47.229  44.896  0.00  0.00            
ATOM   1731  H   VAL X 108      23.458  46.650  45.723  0.00  0.00            
ATOM   1732  CA  VAL X 108      24.588  47.149  43.934  0.00  0.00            
ATOM   1733  HA  VAL X 108      24.936  48.178  43.839  0.00  0.00            
ATOM   1734  CB  VAL X 108      25.807  46.447  44.535  0.00  0.00            
ATOM   1735  HB  VAL X 108      25.750  46.735  45.585  0.00  0.00            
ATOM   1736  CG1 VAL X 108      25.783  44.904  44.495  0.00  0.00            
ATOM   1737 HG11 VAL X 108      26.625  44.391  44.959  0.00  0.00            
ATOM   1738 HG12 VAL X 108      24.969  44.627  45.165  0.00  0.00            
ATOM   1739 HG13 VAL X 108      25.797  44.593  43.451  0.00  0.00            
ATOM   1740  CG2 VAL X 108      27.099  47.109  44.066  0.00  0.00            
ATOM   1741 HG21 VAL X 108      27.356  46.948  43.019  0.00  0.00            
ATOM   1742 HG22 VAL X 108      27.095  48.190  44.208  0.00  0.00            
ATOM   1743 HG23 VAL X 108      27.910  46.755  44.703  0.00  0.00            
ATOM   1744  C   VAL X 108      24.265  46.568  42.565  0.00  0.00            
ATOM   1745  O   VAL X 108      25.025  46.865  41.620  0.00  0.00            
ATOM   1746  N   ARG X 109      23.234  45.754  42.459  0.00  0.00            
ATOM   1747  H   ARG X 109      22.856  45.384  43.320  0.00  0.00            
ATOM   1748  CA  ARG X 109      22.821  45.163  41.134  0.00  0.00            
ATOM   1749  HA  ARG X 109      23.732  44.753  40.699  0.00  0.00            
ATOM   1750  CB  ARG X 109      21.920  43.988  41.344  0.00  0.00            
ATOM   1751  HB2 ARG X 109      22.459  43.305  42.000  0.00  0.00            
ATOM   1752  HB3 ARG X 109      21.057  44.303  41.930  0.00  0.00            
ATOM   1753  CG  ARG X 109      21.335  43.327  40.125  0.00  0.00            
ATOM   1754  HG2 ARG X 109      20.856  44.152  39.597  0.00  0.00            
ATOM   1755  HG3 ARG X 109      22.038  42.854  39.439  0.00  0.00            
ATOM   1756  CD  ARG X 109      20.152  42.476  40.491  0.00  0.00            
ATOM   1757  HD2 ARG X 109      19.462  42.968  41.175  0.00  0.00            
ATOM   1758  HD3 ARG X 109      19.570  42.446  39.570  0.00  0.00            
ATOM   1759  NE  ARG X 109      20.586  41.108  40.915  0.00  0.00            
ATOM   1760  HE  ARG X 109      20.440  40.903  41.893  0.00  0.00            
ATOM   1761  CZ  ARG X 109      20.951  40.111  40.086  0.00  0.00            
ATOM   1762  NH1 ARG X 109      21.201  40.315  38.805  0.00  0.00            
ATOM   1763 HH11 ARG X 109      21.159  41.220  38.359  0.00  0.00            
ATOM   1764 HH12 ARG X 109      21.446  39.526  38.225  0.00  0.00            
ATOM   1765  NH2 ARG X 109      21.058  38.898  40.520  0.00  0.00            
ATOM   1766 HH21 ARG X 109      20.762  38.706  41.466  0.00  0.00            
ATOM   1767 HH22 ARG X 109      21.551  38.215  39.961  0.00  0.00            
ATOM   1768  C   ARG X 109      22.285  46.277  40.207  0.00  0.00            
ATOM   1769  O   ARG X 109      22.728  46.437  39.058  0.00  0.00            
ATOM   1770  N   GLU X 110      21.381  47.091  40.855  0.00  0.00            
ATOM   1771  H   GLU X 110      21.075  46.794  41.771  0.00  0.00            
ATOM   1772  CA  GLU X 110      20.751  48.280  40.183  0.00  0.00            
ATOM   1773  HA  GLU X 110      20.260  47.778  39.349  0.00  0.00            
ATOM   1774  CB  GLU X 110      19.800  48.916  41.164  0.00  0.00            
ATOM   1775  HB2 GLU X 110      19.230  48.072  41.554  0.00  0.00            
ATOM   1776  HB3 GLU X 110      20.311  49.440  41.972  0.00  0.00            
ATOM   1777  CG  GLU X 110      18.800  49.835  40.508  0.00  0.00            
ATOM   1778  HG2 GLU X 110      18.126  50.291  41.234  0.00  0.00            
ATOM   1779  HG3 GLU X 110      19.367  50.682  40.122  0.00  0.00            
ATOM   1780  CD  GLU X 110      17.949  49.280  39.379  0.00  0.00            
ATOM   1781  OE1 GLU X 110      16.714  49.302  39.436  0.00  0.00            
ATOM   1782  OE2 GLU X 110      18.495  48.986  38.289  0.00  0.00            
ATOM   1783  C   GLU X 110      21.790  49.280  39.788  0.00  0.00            
ATOM   1784  O   GLU X 110      21.835  49.856  38.703  0.00  0.00            
ATOM   1785  N   LEU X 111      22.799  49.484  40.660  0.00  0.00            
ATOM   1786  H   LEU X 111      22.870  48.878  41.465  0.00  0.00            
ATOM   1787  CA  LEU X 111      23.886  50.434  40.401  0.00  0.00            
ATOM   1788  HA  LEU X 111      23.329  51.329  40.125  0.00  0.00            
ATOM   1789  CB  LEU X 111      24.825  50.755  41.554  0.00  0.00            
ATOM   1790  HB2 LEU X 111      25.288  49.846  41.939  0.00  0.00            
ATOM   1791  HB3 LEU X 111      25.698  51.273  41.155  0.00  0.00            
ATOM   1792  CG  LEU X 111      24.265  51.528  42.747  0.00  0.00            
ATOM   1793  HG  LEU X 111      23.213  51.252  42.812  0.00  0.00            
ATOM   1794  CD1 LEU X 111      24.981  51.338  44.071  0.00  0.00            
ATOM   1795 HD11 LEU X 111      26.036  51.567  43.917  0.00  0.00            
ATOM   1796 HD12 LEU X 111      24.616  51.907  44.926  0.00  0.00            
ATOM   1797 HD13 LEU X 111      24.906  50.293  44.370  0.00  0.00            
ATOM   1798  CD2 LEU X 111      24.166  53.019  42.394  0.00  0.00            
ATOM   1799 HD21 LEU X 111      23.652  53.642  43.126  0.00  0.00            
ATOM   1800 HD22 LEU X 111      25.136  53.477  42.204  0.00  0.00            
ATOM   1801 HD23 LEU X 111      23.606  53.093  41.462  0.00  0.00            
ATOM   1802  C   LEU X 111      24.719  49.915  39.210  0.00  0.00            
ATOM   1803  O   LEU X 111      25.140  50.727  38.418  0.00  0.00            
ATOM   1804  N   THR X 112      24.770  48.612  39.051  0.00  0.00            
ATOM   1805  H   THR X 112      24.266  48.064  39.733  0.00  0.00            
ATOM   1806  CA  THR X 112      25.560  48.047  37.906  0.00  0.00            
ATOM   1807  HA  THR X 112      26.521  48.558  37.839  0.00  0.00            
ATOM   1808  CB  THR X 112      25.841  46.500  38.058  0.00  0.00            
ATOM   1809  HB  THR X 112      24.904  45.959  38.184  0.00  0.00            
ATOM   1810  CG2 THR X 112      26.532  45.832  36.799  0.00  0.00            
ATOM   1811 HG21 THR X 112      27.297  46.547  36.497  0.00  0.00            
ATOM   1812 HG22 THR X 112      26.871  44.826  37.046  0.00  0.00            
ATOM   1813 HG23 THR X 112      25.817  45.736  35.981  0.00  0.00            
ATOM   1814  OG1 THR X 112      26.668  46.421  39.167  0.00  0.00            
ATOM   1815  HG1 THR X 112      26.170  46.577  39.973  0.00  0.00            
ATOM   1816  C   THR X 112      24.895  48.375  36.560  0.00  0.00            
ATOM   1817  O   THR X 112      25.427  48.965  35.621  0.00  0.00            
ATOM   1818  N   ARG X 113      23.593  48.070  36.473  0.00  0.00            
ATOM   1819  H   ARG X 113      23.220  47.547  37.252  0.00  0.00            
ATOM   1820  CA  ARG X 113      22.718  48.288  35.299  0.00  0.00            
ATOM   1821  HA  ARG X 113      23.230  47.859  34.437  0.00  0.00            
ATOM   1822  CB  ARG X 113      21.409  47.538  35.604  0.00  0.00            
ATOM   1823  HB2 ARG X 113      21.450  46.450  35.634  0.00  0.00            
ATOM   1824  HB3 ARG X 113      21.115  47.784  36.625  0.00  0.00            
ATOM   1825  CG  ARG X 113      20.331  47.862  34.511  0.00  0.00            
ATOM   1826  HG2 ARG X 113      20.180  48.934  34.389  0.00  0.00            
ATOM   1827  HG3 ARG X 113      20.678  47.478  33.552  0.00  0.00            
ATOM   1828  CD  ARG X 113      18.947  47.181  34.739  0.00  0.00            
ATOM   1829  HD2 ARG X 113      18.331  47.840  35.351  0.00  0.00            
ATOM   1830  HD3 ARG X 113      18.334  47.187  33.837  0.00  0.00            
ATOM   1831  NE  ARG X 113      19.057  45.825  35.302  0.00  0.00            
ATOM   1832  HE  ARG X 113      19.608  45.117  34.838  0.00  0.00            
ATOM   1833  CZ  ARG X 113      18.733  45.455  36.556  0.00  0.00            
ATOM   1834  NH1 ARG X 113      18.279  46.270  37.456  0.00  0.00            
ATOM   1835 HH11 ARG X 113      18.105  47.255  37.317  0.00  0.00            
ATOM   1836 HH12 ARG X 113      18.163  45.820  38.353  0.00  0.00            
ATOM   1837  NH2 ARG X 113      18.809  44.234  36.981  0.00  0.00            
ATOM   1838 HH21 ARG X 113      19.117  43.517  36.339  0.00  0.00            
ATOM   1839 HH22 ARG X 113      18.343  44.023  37.852  0.00  0.00            
ATOM   1840  C   ARG X 113      22.586  49.693  34.970  0.00  0.00            
ATOM   1841  O   ARG X 113      22.780  50.102  33.844  0.00  0.00            
ATOM   1842  N   THR X 114      22.259  50.469  35.949  0.00  0.00            
ATOM   1843  H   THR X 114      21.982  50.068  36.833  0.00  0.00            
ATOM   1844  CA  THR X 114      22.144  51.972  35.727  0.00  0.00            
ATOM   1845  HA  THR X 114      21.255  52.159  35.124  0.00  0.00            
ATOM   1846  CB  THR X 114      21.905  52.560  37.161  0.00  0.00            
ATOM   1847  HB  THR X 114      22.804  52.460  37.769  0.00  0.00            
ATOM   1848  CG2 THR X 114      21.687  54.120  37.001  0.00  0.00            
ATOM   1849 HG21 THR X 114      22.625  54.489  36.585  0.00  0.00            
ATOM   1850 HG22 THR X 114      20.791  54.277  36.401  0.00  0.00            
ATOM   1851 HG23 THR X 114      21.529  54.576  37.978  0.00  0.00            
ATOM   1852  OG1 THR X 114      20.724  52.203  37.925  0.00  0.00            
ATOM   1853  HG1 THR X 114      20.881  51.295  38.194  0.00  0.00            
ATOM   1854  C   THR X 114      23.428  52.579  35.140  0.00  0.00            
ATOM   1855  O   THR X 114      23.356  53.356  34.162  0.00  0.00            
ATOM   1856  N   LEU X 115      24.559  52.144  35.653  0.00  0.00            
ATOM   1857  H   LEU X 115      24.606  51.379  36.311  0.00  0.00            
ATOM   1858  CA  LEU X 115      25.784  52.777  35.239  0.00  0.00            
ATOM   1859  HA  LEU X 115      25.627  53.852  35.319  0.00  0.00            
ATOM   1860  CB  LEU X 115      26.781  52.524  36.328  0.00  0.00            
ATOM   1861  HB2 LEU X 115      26.565  51.545  36.755  0.00  0.00            
ATOM   1862  HB3 LEU X 115      27.718  52.349  35.799  0.00  0.00            
ATOM   1863  CG  LEU X 115      26.959  53.559  37.386  0.00  0.00            
ATOM   1864  HG  LEU X 115      27.529  53.005  38.131  0.00  0.00            
ATOM   1865  CD1 LEU X 115      27.711  54.810  36.879  0.00  0.00            
ATOM   1866 HD11 LEU X 115      28.628  54.466  36.401  0.00  0.00            
ATOM   1867 HD12 LEU X 115      27.111  55.455  36.237  0.00  0.00            
ATOM   1868 HD13 LEU X 115      28.063  55.410  37.717  0.00  0.00            
ATOM   1869  CD2 LEU X 115      25.672  54.029  38.023  0.00  0.00            
ATOM   1870 HD21 LEU X 115      25.795  54.727  38.851  0.00  0.00            
ATOM   1871 HD22 LEU X 115      25.102  54.461  37.201  0.00  0.00            
ATOM   1872 HD23 LEU X 115      25.062  53.247  38.475  0.00  0.00            
ATOM   1873  C   LEU X 115      26.332  52.171  33.916  0.00  0.00            
ATOM   1874  O   LEU X 115      26.850  52.955  33.188  0.00  0.00            
ATOM   1875  N   TRP X 116      26.159  50.864  33.582  0.00  0.00            
ATOM   1876  H   TRP X 116      25.826  50.189  34.255  0.00  0.00            
ATOM   1877  CA  TRP X 116      26.414  50.420  32.157  0.00  0.00            
ATOM   1878  HA  TRP X 116      27.396  50.789  31.863  0.00  0.00            
ATOM   1879  CB  TRP X 116      26.355  48.927  32.041  0.00  0.00            
ATOM   1880  HB2 TRP X 116      25.451  48.514  32.490  0.00  0.00            
ATOM   1881  HB3 TRP X 116      26.410  48.676  30.982  0.00  0.00            
ATOM   1882  CG  TRP X 116      27.599  48.246  32.637  0.00  0.00            
ATOM   1883  CD1 TRP X 116      27.554  47.329  33.660  0.00  0.00            
ATOM   1884  HD1 TRP X 116      26.747  46.992  34.294  0.00  0.00            
ATOM   1885  NE1 TRP X 116      28.842  46.972  33.983  0.00  0.00            
ATOM   1886  HE1 TRP X 116      29.116  46.345  34.727  0.00  0.00            
ATOM   1887  CE2 TRP X 116      29.765  47.421  33.058  0.00  0.00            
ATOM   1888  CZ2 TRP X 116      31.188  47.323  33.045  0.00  0.00            
ATOM   1889  HZ2 TRP X 116      31.743  46.712  33.742  0.00  0.00            
ATOM   1890  CH2 TRP X 116      31.856  48.057  32.025  0.00  0.00            
ATOM   1891  HH2 TRP X 116      32.926  48.066  31.881  0.00  0.00            
ATOM   1892  CZ3 TRP X 116      31.110  48.767  31.027  0.00  0.00            
ATOM   1893  HZ3 TRP X 116      31.571  49.321  30.223  0.00  0.00            
ATOM   1894  CE3 TRP X 116      29.721  48.943  31.192  0.00  0.00            
ATOM   1895  HE3 TRP X 116      29.012  49.395  30.516  0.00  0.00            
ATOM   1896  CD2 TRP X 116      29.004  48.269  32.228  0.00  0.00            
ATOM   1897  C   TRP X 116      25.452  51.063  31.074  0.00  0.00            
ATOM   1898  O   TRP X 116      25.908  51.510  30.055  0.00  0.00            
ATOM   1899  N   HIE X 117      24.156  51.144  31.277  0.00  0.00            
ATOM   1900  H   HIE X 117      23.769  50.793  32.141  0.00  0.00            
ATOM   1901  CA  HIE X 117      23.298  51.875  30.386  0.00  0.00            
ATOM   1902  HA  HIE X 117      23.430  51.428  29.400  0.00  0.00            
ATOM   1903  CB  HIE X 117      21.847  51.833  30.753  0.00  0.00            
ATOM   1904  HB2 HIE X 117      21.652  52.155  31.775  0.00  0.00            
ATOM   1905  HB3 HIE X 117      21.300  52.498  30.085  0.00  0.00            
ATOM   1906  CG  HIE X 117      21.302  50.397  30.800  0.00  0.00            
ATOM   1907  ND1 HIE X 117      20.010  50.085  31.106  0.00  0.00            
ATOM   1908  CE1 HIE X 117      19.905  48.769  31.114  0.00  0.00            
ATOM   1909  HE1 HIE X 117      19.042  48.256  31.511  0.00  0.00            
ATOM   1910  NE2 HIE X 117      21.002  48.202  30.699  0.00  0.00            
ATOM   1911  HE2 HIE X 117      21.185  47.212  30.623  0.00  0.00            
ATOM   1912  CD2 HIE X 117      21.886  49.240  30.455  0.00  0.00            
ATOM   1913  HD2 HIE X 117      22.924  49.143  30.173  0.00  0.00            
ATOM   1914  C   HIE X 117      23.782  53.300  30.249  0.00  0.00            
ATOM   1915  O   HIE X 117      23.974  53.705  29.094  0.00  0.00            
ATOM   1916  N   ALA X 118      24.038  54.049  31.338  0.00  0.00            
ATOM   1917  H   ALA X 118      23.888  53.665  32.260  0.00  0.00            
ATOM   1918  CA  ALA X 118      24.579  55.389  31.394  0.00  0.00            
ATOM   1919  HA  ALA X 118      23.792  55.996  30.946  0.00  0.00            
ATOM   1920  CB  ALA X 118      24.696  55.843  32.855  0.00  0.00            
ATOM   1921  HB1 ALA X 118      25.491  55.261  33.320  0.00  0.00            
ATOM   1922  HB2 ALA X 118      24.947  56.903  32.847  0.00  0.00            
ATOM   1923  HB3 ALA X 118      23.705  55.731  33.296  0.00  0.00            
ATOM   1924  C   ALA X 118      25.942  55.600  30.649  0.00  0.00            
ATOM   1925  O   ALA X 118      26.187  56.599  30.033  0.00  0.00            
ATOM   1926  N   ASN X 119      26.827  54.588  30.738  0.00  0.00            
ATOM   1927  H   ASN X 119      26.667  53.808  31.359  0.00  0.00            
ATOM   1928  CA  ASN X 119      28.095  54.567  30.017  0.00  0.00            
ATOM   1929  HA  ASN X 119      28.573  55.514  30.266  0.00  0.00            
ATOM   1930  CB  ASN X 119      29.111  53.424  30.520  0.00  0.00            
ATOM   1931  HB2 ASN X 119      29.174  53.426  31.608  0.00  0.00            
ATOM   1932  HB3 ASN X 119      28.814  52.434  30.175  0.00  0.00            
ATOM   1933  CG  ASN X 119      30.504  53.759  30.087  0.00  0.00            
ATOM   1934  OD1 ASN X 119      31.001  54.896  30.106  0.00  0.00            
ATOM   1935  ND2 ASN X 119      31.274  52.745  29.964  0.00  0.00            
ATOM   1936 HD21 ASN X 119      32.264  52.879  30.112  0.00  0.00            
ATOM   1937 HD22 ASN X 119      30.903  51.807  30.010  0.00  0.00            
ATOM   1938  C   ASN X 119      27.978  54.449  28.452  0.00  0.00            
ATOM   1939  O   ASN X 119      28.804  54.968  27.722  0.00  0.00            
ATOM   1940  N   THR X 120      26.895  53.771  28.025  0.00  0.00            
ATOM   1941  H   THR X 120      26.384  53.307  28.762  0.00  0.00            
ATOM   1942  CA  THR X 120      26.856  53.180  26.641  0.00  0.00            
ATOM   1943  HA  THR X 120      27.619  52.402  26.671  0.00  0.00            
ATOM   1944  CB  THR X 120      25.497  52.459  26.370  0.00  0.00            
ATOM   1945  HB  THR X 120      24.671  53.170  26.348  0.00  0.00            
ATOM   1946  CG2 THR X 120      25.410  51.757  25.039  0.00  0.00            
ATOM   1947 HG21 THR X 120      24.474  51.199  24.997  0.00  0.00            
ATOM   1948 HG22 THR X 120      25.278  52.443  24.203  0.00  0.00            
ATOM   1949 HG23 THR X 120      26.337  51.190  24.965  0.00  0.00            
ATOM   1950  OG1 THR X 120      25.208  51.520  27.437  0.00  0.00            
ATOM   1951  HG1 THR X 120      25.382  51.967  28.268  0.00  0.00            
ATOM   1952  C   THR X 120      27.113  54.092  25.434  0.00  0.00            
ATOM   1953  O   THR X 120      27.659  53.699  24.420  0.00  0.00            
ATOM   1954  N   GLN X 121      26.843  55.367  25.461  0.00  0.00            
ATOM   1955  H   GLN X 121      26.518  55.713  26.352  0.00  0.00            
ATOM   1956  CA  GLN X 121      27.042  56.377  24.384  0.00  0.00            
ATOM   1957  HA  GLN X 121      26.958  55.787  23.472  0.00  0.00            
ATOM   1958  CB  GLN X 121      25.983  57.401  24.390  0.00  0.00            
ATOM   1959  HB2 GLN X 121      26.057  58.026  25.280  0.00  0.00            
ATOM   1960  HB3 GLN X 121      26.172  58.035  23.524  0.00  0.00            
ATOM   1961  CG  GLN X 121      24.552  56.882  24.273  0.00  0.00            
ATOM   1962  HG2 GLN X 121      24.376  56.294  25.174  0.00  0.00            
ATOM   1963  HG3 GLN X 121      23.794  57.661  24.363  0.00  0.00            
ATOM   1964  CD  GLN X 121      24.306  56.132  22.967  0.00  0.00            
ATOM   1965  OE1 GLN X 121      24.731  56.429  21.902  0.00  0.00            
ATOM   1966  NE2 GLN X 121      23.758  54.927  23.108  0.00  0.00            
ATOM   1967 HE21 GLN X 121      23.644  54.351  22.287  0.00  0.00            
ATOM   1968 HE22 GLN X 121      23.453  54.630  24.024  0.00  0.00            
ATOM   1969  C   GLN X 121      28.439  57.016  24.385  0.00  0.00            
ATOM   1970  O   GLN X 121      28.839  57.713  23.461  0.00  0.00            
ATOM   1971  N   ARG X 122      29.258  56.876  25.509  0.00  0.00            
ATOM   1972  H   ARG X 122      28.857  56.385  26.295  0.00  0.00            
ATOM   1973  CA  ARG X 122      30.741  57.075  25.469  0.00  0.00            
ATOM   1974  HA  ARG X 122      31.031  57.816  24.724  0.00  0.00            
ATOM   1975  CB  ARG X 122      31.202  57.360  26.880  0.00  0.00            
ATOM   1976  HB2 ARG X 122      30.565  58.153  27.273  0.00  0.00            
ATOM   1977  HB3 ARG X 122      30.959  56.477  27.472  0.00  0.00            
ATOM   1978  CG  ARG X 122      32.635  57.818  27.087  0.00  0.00            
ATOM   1979  HG2 ARG X 122      33.193  57.070  26.524  0.00  0.00            
ATOM   1980  HG3 ARG X 122      32.707  58.795  26.608  0.00  0.00            
ATOM   1981  CD  ARG X 122      33.016  58.001  28.640  0.00  0.00            
ATOM   1982  HD2 ARG X 122      32.920  59.077  28.785  0.00  0.00            
ATOM   1983  HD3 ARG X 122      32.277  57.519  29.281  0.00  0.00            
ATOM   1984  NE  ARG X 122      34.294  57.414  29.024  0.00  0.00            
ATOM   1985  HE  ARG X 122      35.039  58.002  29.369  0.00  0.00            
ATOM   1986  CZ  ARG X 122      34.617  56.146  28.937  0.00  0.00            
ATOM   1987  NH1 ARG X 122      33.678  55.214  28.790  0.00  0.00            
ATOM   1988 HH11 ARG X 122      32.754  55.506  29.076  0.00  0.00            
ATOM   1989 HH12 ARG X 122      34.040  54.302  29.027  0.00  0.00            
ATOM   1990  NH2 ARG X 122      35.809  55.736  28.878  0.00  0.00            
ATOM   1991 HH21 ARG X 122      36.558  56.407  28.783  0.00  0.00            
ATOM   1992 HH22 ARG X 122      35.961  54.749  28.722  0.00  0.00            
ATOM   1993  C   ARG X 122      31.307  55.796  24.883  0.00  0.00            
ATOM   1994  O   ARG X 122      32.009  55.893  23.937  0.00  0.00            
ATOM   1995  N   MET X 123      30.942  54.660  25.291  0.00  0.00            
ATOM   1996  H   MET X 123      30.228  54.554  25.998  0.00  0.00            
ATOM   1997  CA  MET X 123      31.426  53.376  24.734  0.00  0.00            
ATOM   1998  HA  MET X 123      32.511  53.363  24.836  0.00  0.00            
ATOM   1999  CB  MET X 123      30.766  52.190  25.356  0.00  0.00            
ATOM   2000  HB2 MET X 123      29.718  52.222  25.056  0.00  0.00            
ATOM   2001  HB3 MET X 123      31.083  51.244  24.917  0.00  0.00            
ATOM   2002  CG  MET X 123      30.919  52.091  26.846  0.00  0.00            
ATOM   2003  HG2 MET X 123      31.979  52.041  27.096  0.00  0.00            
ATOM   2004  HG3 MET X 123      30.605  53.031  27.300  0.00  0.00            
ATOM   2005  SD  MET X 123      30.022  50.728  27.608  0.00  0.00            
ATOM   2006  CE  MET X 123      30.852  49.307  26.933  0.00  0.00            
ATOM   2007  HE1 MET X 123      31.926  49.379  27.107  0.00  0.00            
ATOM   2008  HE2 MET X 123      30.486  48.468  27.524  0.00  0.00            
ATOM   2009  HE3 MET X 123      30.455  49.155  25.930  0.00  0.00            
ATOM   2010  C   MET X 123      31.215  53.191  23.215  0.00  0.00            
ATOM   2011  O   MET X 123      32.066  52.773  22.454  0.00  0.00            
ATOM   2012  N   GLU X 124      30.058  53.627  22.705  0.00  0.00            
ATOM   2013  H   GLU X 124      29.287  53.864  23.313  0.00  0.00            
ATOM   2014  CA  GLU X 124      29.675  53.577  21.325  0.00  0.00            
ATOM   2015  HA  GLU X 124      30.062  52.670  20.860  0.00  0.00            
ATOM   2016  CB  GLU X 124      28.125  53.496  21.093  0.00  0.00            
ATOM   2017  HB2 GLU X 124      27.864  52.986  20.165  0.00  0.00            
ATOM   2018  HB3 GLU X 124      27.658  52.889  21.869  0.00  0.00            
ATOM   2019  CG  GLU X 124      27.350  54.843  21.128  0.00  0.00            
ATOM   2020  HG2 GLU X 124      26.415  54.590  21.627  0.00  0.00            
ATOM   2021  HG3 GLU X 124      27.969  55.628  21.563  0.00  0.00            
ATOM   2022  CD  GLU X 124      26.885  55.286  19.726  0.00  0.00            
ATOM   2023  OE1 GLU X 124      27.353  56.368  19.251  0.00  0.00            
ATOM   2024  OE2 GLU X 124      26.103  54.494  19.043  0.00  0.00            
ATOM   2025  C   GLU X 124      30.353  54.734  20.502  0.00  0.00            
ATOM   2026  O   GLU X 124      30.418  54.667  19.276  0.00  0.00            
ATOM   2027  N   SER X 125      30.989  55.733  21.182  0.00  0.00            
ATOM   2028  H   SER X 125      30.877  55.781  22.185  0.00  0.00            
ATOM   2029  CA  SER X 125      31.762  56.745  20.498  0.00  0.00            
ATOM   2030  HA  SER X 125      31.347  57.077  19.546  0.00  0.00            
ATOM   2031  CB  SER X 125      31.826  58.007  21.434  0.00  0.00            
ATOM   2032  HB2 SER X 125      32.121  57.768  22.455  0.00  0.00            
ATOM   2033  HB3 SER X 125      32.560  58.753  21.129  0.00  0.00            
ATOM   2034  OG  SER X 125      30.562  58.659  21.543  0.00  0.00            
ATOM   2035  HG  SER X 125      30.046  58.176  22.193  0.00  0.00            
ATOM   2036  C   SER X 125      33.183  56.363  20.229  0.00  0.00            
ATOM   2037  O   SER X 125      33.810  56.947  19.301  0.00  0.00            
ATOM   2038  N   MET X 126      33.763  55.525  21.018  0.00  0.00            
ATOM   2039  H   MET X 126      33.163  55.097  21.708  0.00  0.00            
ATOM   2040  CA  MET X 126      35.222  55.359  21.200  0.00  0.00            
ATOM   2041  HA  MET X 126      35.717  56.320  21.056  0.00  0.00            
ATOM   2042  CB  MET X 126      35.526  54.777  22.642  0.00  0.00            
ATOM   2043  HB2 MET X 126      34.832  53.963  22.852  0.00  0.00            
ATOM   2044  HB3 MET X 126      36.542  54.383  22.657  0.00  0.00            
ATOM   2045  CG  MET X 126      35.346  55.800  23.727  0.00  0.00            
ATOM   2046  HG2 MET X 126      36.184  56.487  23.611  0.00  0.00            
ATOM   2047  HG3 MET X 126      34.465  56.425  23.582  0.00  0.00            
ATOM   2048  SD  MET X 126      35.336  55.093  25.407  0.00  0.00            
ATOM   2049  CE  MET X 126      37.061  54.539  25.342  0.00  0.00            
ATOM   2050  HE1 MET X 126      37.633  55.096  24.599  0.00  0.00            
ATOM   2051  HE2 MET X 126      37.475  54.600  26.348  0.00  0.00            
ATOM   2052  HE3 MET X 126      37.081  53.485  25.066  0.00  0.00            
ATOM   2053  C   MET X 126      35.688  54.366  20.117  0.00  0.00            
ATOM   2054  O   MET X 126      35.162  53.277  20.115  0.00  0.00            
ATOM   2055  N   ASP X 127      36.660  54.789  19.301  0.00  0.00            
ATOM   2056  H   ASP X 127      37.169  55.635  19.515  0.00  0.00            
ATOM   2057  CA  ASP X 127      37.346  53.981  18.289  0.00  0.00            
ATOM   2058  HA  ASP X 127      36.665  53.948  17.439  0.00  0.00            
ATOM   2059  CB  ASP X 127      38.520  54.735  17.702  0.00  0.00            
ATOM   2060  HB2 ASP X 127      38.088  55.616  17.227  0.00  0.00            
ATOM   2061  HB3 ASP X 127      39.162  55.217  18.440  0.00  0.00            
ATOM   2062  CG  ASP X 127      39.395  54.092  16.627  0.00  0.00            
ATOM   2063  OD1 ASP X 127      39.036  53.007  16.109  0.00  0.00            
ATOM   2064  OD2 ASP X 127      40.437  54.666  16.216  0.00  0.00            
ATOM   2065  C   ASP X 127      37.688  52.500  18.719  0.00  0.00            
ATOM   2066  O   ASP X 127      37.399  51.484  18.054  0.00  0.00            
ATOM   2067  N   GLU X 128      38.209  52.484  19.992  0.00  0.00            
ATOM   2068  H   GLU X 128      38.179  53.353  20.506  0.00  0.00            
ATOM   2069  CA  GLU X 128      38.525  51.290  20.681  0.00  0.00            
ATOM   2070  HA  GLU X 128      37.793  50.549  20.360  0.00  0.00            
ATOM   2071  CB  GLU X 128      39.915  50.822  20.261  0.00  0.00            
ATOM   2072  HB2 GLU X 128      39.889  49.792  20.616  0.00  0.00            
ATOM   2073  HB3 GLU X 128      40.038  50.853  19.178  0.00  0.00            
ATOM   2074  CG  GLU X 128      41.171  51.435  21.011  0.00  0.00            
ATOM   2075  HG2 GLU X 128      41.039  51.266  22.080  0.00  0.00            
ATOM   2076  HG3 GLU X 128      41.977  50.768  20.705  0.00  0.00            
ATOM   2077  CD  GLU X 128      41.446  52.924  20.594  0.00  0.00            
ATOM   2078  OE1 GLU X 128      41.562  53.766  21.466  0.00  0.00            
ATOM   2079  OE2 GLU X 128      41.307  53.266  19.413  0.00  0.00            
ATOM   2080  C   GLU X 128      38.504  51.327  22.263  0.00  0.00            
ATOM   2081  O   GLU X 128      38.693  52.412  22.804  0.00  0.00            
ATOM   2082  N   VAL X 129      38.345  50.195  22.940  0.00  0.00            
ATOM   2083  H   VAL X 129      38.224  49.322  22.447  0.00  0.00            
ATOM   2084  CA  VAL X 129      37.849  50.189  24.373  0.00  0.00            
ATOM   2085  HA  VAL X 129      38.105  51.136  24.848  0.00  0.00            
ATOM   2086  CB  VAL X 129      36.330  50.113  24.526  0.00  0.00            
ATOM   2087  HB  VAL X 129      35.976  49.153  24.149  0.00  0.00            
ATOM   2088  CG1 VAL X 129      35.793  50.045  25.940  0.00  0.00            
ATOM   2089 HG11 VAL X 129      34.762  49.693  25.913  0.00  0.00            
ATOM   2090 HG12 VAL X 129      36.332  49.221  26.409  0.00  0.00            
ATOM   2091 HG13 VAL X 129      35.874  51.004  26.452  0.00  0.00            
ATOM   2092  CG2 VAL X 129      35.496  51.213  23.842  0.00  0.00            
ATOM   2093 HG21 VAL X 129      35.681  51.103  22.774  0.00  0.00            
ATOM   2094 HG22 VAL X 129      34.437  50.967  23.928  0.00  0.00            
ATOM   2095 HG23 VAL X 129      35.761  52.202  24.215  0.00  0.00            
ATOM   2096  C   VAL X 129      38.497  48.981  25.111  0.00  0.00            
ATOM   2097  O   VAL X 129      38.201  47.897  24.801  0.00  0.00            
ATOM   2098  N   ASN X 130      39.393  49.215  26.078  0.00  0.00            
ATOM   2099  H   ASN X 130      39.611  50.172  26.317  0.00  0.00            
ATOM   2100  CA  ASN X 130      40.010  48.127  26.867  0.00  0.00            
ATOM   2101  HA  ASN X 130      40.060  47.237  26.240  0.00  0.00            
ATOM   2102  CB  ASN X 130      41.445  48.484  27.220  0.00  0.00            
ATOM   2103  HB2 ASN X 130      41.837  48.951  26.316  0.00  0.00            
ATOM   2104  HB3 ASN X 130      41.451  49.194  28.047  0.00  0.00            
ATOM   2105  CG  ASN X 130      42.282  47.306  27.674  0.00  0.00            
ATOM   2106  OD1 ASN X 130      41.976  46.617  28.660  0.00  0.00            
ATOM   2107  ND2 ASN X 130      43.352  46.929  27.027  0.00  0.00            
ATOM   2108 HD21 ASN X 130      43.895  46.109  27.256  0.00  0.00            
ATOM   2109 HD22 ASN X 130      43.565  47.405  26.162  0.00  0.00            
ATOM   2110  C   ASN X 130      39.139  47.704  28.042  0.00  0.00            
ATOM   2111  O   ASN X 130      38.933  48.438  28.988  0.00  0.00            
ATOM   2112  N   ILE X 131      38.690  46.498  28.078  0.00  0.00            
ATOM   2113  H   ILE X 131      39.129  45.858  27.431  0.00  0.00            
ATOM   2114  CA  ILE X 131      37.623  46.053  28.978  0.00  0.00            
ATOM   2115  HA  ILE X 131      36.836  46.799  28.869  0.00  0.00            
ATOM   2116  CB  ILE X 131      37.141  44.691  28.490  0.00  0.00            
ATOM   2117  HB  ILE X 131      37.898  44.043  28.048  0.00  0.00            
ATOM   2118  CG2 ILE X 131      36.414  43.822  29.478  0.00  0.00            
ATOM   2119 HG21 ILE X 131      35.648  44.403  29.990  0.00  0.00            
ATOM   2120 HG22 ILE X 131      35.939  42.974  28.984  0.00  0.00            
ATOM   2121 HG23 ILE X 131      37.023  43.416  30.286  0.00  0.00            
ATOM   2122  CG1 ILE X 131      36.104  45.091  27.374  0.00  0.00            
ATOM   2123 HG12 ILE X 131      36.506  45.848  26.700  0.00  0.00            
ATOM   2124 HG13 ILE X 131      35.878  44.258  26.709  0.00  0.00            
ATOM   2125  CD1 ILE X 131      34.733  45.610  27.848  0.00  0.00            
ATOM   2126 HD11 ILE X 131      34.201  44.793  28.335  0.00  0.00            
ATOM   2127 HD12 ILE X 131      34.882  46.475  28.493  0.00  0.00            
ATOM   2128 HD13 ILE X 131      34.135  45.875  26.976  0.00  0.00            
ATOM   2129  C   ILE X 131      38.077  46.106  30.464  0.00  0.00            
ATOM   2130  O   ILE X 131      37.335  46.460  31.376  0.00  0.00            
ATOM   2131  N   TYR X 132      39.356  45.916  30.715  0.00  0.00            
ATOM   2132  H   TYR X 132      39.894  45.734  29.879  0.00  0.00            
ATOM   2133  CA  TYR X 132      39.980  45.876  32.058  0.00  0.00            
ATOM   2134  HA  TYR X 132      39.417  45.192  32.693  0.00  0.00            
ATOM   2135  CB  TYR X 132      41.316  45.367  31.886  0.00  0.00            
ATOM   2136  HB2 TYR X 132      41.308  44.411  31.363  0.00  0.00            
ATOM   2137  HB3 TYR X 132      41.930  46.062  31.313  0.00  0.00            
ATOM   2138  CG  TYR X 132      42.133  45.077  33.140  0.00  0.00            
ATOM   2139  CD1 TYR X 132      41.735  43.964  33.973  0.00  0.00            
ATOM   2140  HD1 TYR X 132      40.915  43.326  33.677  0.00  0.00            
ATOM   2141  CE1 TYR X 132      42.642  43.414  34.866  0.00  0.00            
ATOM   2142  HE1 TYR X 132      42.410  42.486  35.367  0.00  0.00            
ATOM   2143  CZ  TYR X 132      43.829  44.162  35.130  0.00  0.00            
ATOM   2144  OH  TYR X 132      44.631  43.888  36.208  0.00  0.00            
ATOM   2145  HH  TYR X 132      45.407  44.451  36.258  0.00  0.00            
ATOM   2146  CE2 TYR X 132      44.127  45.394  34.414  0.00  0.00            
ATOM   2147  HE2 TYR X 132      44.989  46.014  34.612  0.00  0.00            
ATOM   2148  CD2 TYR X 132      43.295  45.815  33.375  0.00  0.00            
ATOM   2149  HD2 TYR X 132      43.466  46.667  32.734  0.00  0.00            
ATOM   2150  C   TYR X 132      40.126  47.246  32.723  0.00  0.00            
ATOM   2151  O   TYR X 132      40.002  47.418  33.925  0.00  0.00            
ATOM   2152  N   ARG X 133      40.443  48.312  31.927  0.00  0.00            
ATOM   2153  H   ARG X 133      40.595  48.157  30.940  0.00  0.00            
ATOM   2154  CA  ARG X 133      40.581  49.699  32.355  0.00  0.00            
ATOM   2155  HA  ARG X 133      40.854  49.825  33.403  0.00  0.00            
ATOM   2156  CB  ARG X 133      41.627  50.504  31.545  0.00  0.00            
ATOM   2157  HB2 ARG X 133      41.229  50.429  30.534  0.00  0.00            
ATOM   2158  HB3 ARG X 133      41.583  51.544  31.867  0.00  0.00            
ATOM   2159  CG  ARG X 133      43.032  49.919  31.598  0.00  0.00            
ATOM   2160  HG2 ARG X 133      42.946  48.858  31.364  0.00  0.00            
ATOM   2161  HG3 ARG X 133      43.579  50.527  30.878  0.00  0.00            
ATOM   2162  CD  ARG X 133      43.657  50.162  32.967  0.00  0.00            
ATOM   2163  HD2 ARG X 133      43.792  51.233  33.114  0.00  0.00            
ATOM   2164  HD3 ARG X 133      42.970  49.728  33.694  0.00  0.00            
ATOM   2165  NE  ARG X 133      44.978  49.474  33.191  0.00  0.00            
ATOM   2166  HE  ARG X 133      45.523  49.328  32.353  0.00  0.00            
ATOM   2167  CZ  ARG X 133      45.584  49.241  34.347  0.00  0.00            
ATOM   2168  NH1 ARG X 133      45.150  49.523  35.546  0.00  0.00            
ATOM   2169 HH11 ARG X 133      44.330  50.111  35.599  0.00  0.00            
ATOM   2170 HH12 ARG X 133      45.643  49.070  36.302  0.00  0.00            
ATOM   2171  NH2 ARG X 133      46.689  48.536  34.336  0.00  0.00            
ATOM   2172 HH21 ARG X 133      46.823  47.995  33.494  0.00  0.00            
ATOM   2173 HH22 ARG X 133      47.163  48.380  35.215  0.00  0.00            
ATOM   2174  C   ARG X 133      39.214  50.442  32.284  0.00  0.00            
ATOM   2175  O   ARG X 133      38.902  51.180  33.204  0.00  0.00            
ATOM   2176  N   GLU X 134      38.349  50.100  31.362  0.00  0.00            
ATOM   2177  H   GLU X 134      38.606  49.343  30.744  0.00  0.00            
ATOM   2178  CA  GLU X 134      36.991  50.695  31.208  0.00  0.00            
ATOM   2179  HA  GLU X 134      37.088  51.780  31.168  0.00  0.00            
ATOM   2180  CB  GLU X 134      36.411  50.178  29.886  0.00  0.00            
ATOM   2181  HB2 GLU X 134      37.067  50.505  29.079  0.00  0.00            
ATOM   2182  HB3 GLU X 134      36.382  49.089  29.852  0.00  0.00            
ATOM   2183  CG  GLU X 134      35.110  50.878  29.605  0.00  0.00            
ATOM   2184  HG2 GLU X 134      34.681  50.677  28.623  0.00  0.00            
ATOM   2185  HG3 GLU X 134      34.281  50.415  30.139  0.00  0.00            
ATOM   2186  CD  GLU X 134      35.035  52.414  29.831  0.00  0.00            
ATOM   2187  OE1 GLU X 134      36.062  53.115  29.554  0.00  0.00            
ATOM   2188  OE2 GLU X 134      33.942  52.923  30.168  0.00  0.00            
ATOM   2189  C   GLU X 134      36.151  50.303  32.418  0.00  0.00            
ATOM   2190  O   GLU X 134      35.563  51.234  33.003  0.00  0.00            
ATOM   2191  N   SER X 135      36.154  48.994  32.765  0.00  0.00            
ATOM   2192  H   SER X 135      36.813  48.378  32.311  0.00  0.00            
ATOM   2193  CA  SER X 135      35.337  48.532  33.915  0.00  0.00            
ATOM   2194  HA  SER X 135      34.303  48.828  33.740  0.00  0.00            
ATOM   2195  CB  SER X 135      35.226  47.008  33.948  0.00  0.00            
ATOM   2196  HB2 SER X 135      34.691  46.685  34.841  0.00  0.00            
ATOM   2197  HB3 SER X 135      34.847  46.627  32.999  0.00  0.00            
ATOM   2198  OG  SER X 135      36.411  46.377  33.982  0.00  0.00            
ATOM   2199  HG  SER X 135      36.625  46.167  33.070  0.00  0.00            
ATOM   2200  C   SER X 135      35.750  49.030  35.368  0.00  0.00            
ATOM   2201  O   SER X 135      34.925  49.308  36.192  0.00  0.00            
ATOM   2202  N   ILE X 136      37.061  49.092  35.585  0.00  0.00            
ATOM   2203  H   ILE X 136      37.710  48.823  34.859  0.00  0.00            
ATOM   2204  CA  ILE X 136      37.597  49.604  36.875  0.00  0.00            
ATOM   2205  HA  ILE X 136      37.145  48.988  37.653  0.00  0.00            
ATOM   2206  CB  ILE X 136      39.130  49.188  36.941  0.00  0.00            
ATOM   2207  HB  ILE X 136      39.192  48.139  36.652  0.00  0.00            
ATOM   2208  CG2 ILE X 136      39.945  49.906  35.875  0.00  0.00            
ATOM   2209 HG21 ILE X 136      40.933  49.457  35.769  0.00  0.00            
ATOM   2210 HG22 ILE X 136      39.331  49.954  34.975  0.00  0.00            
ATOM   2211 HG23 ILE X 136      40.254  50.882  36.251  0.00  0.00            
ATOM   2212  CG1 ILE X 136      39.845  49.343  38.291  0.00  0.00            
ATOM   2213 HG12 ILE X 136      39.848  50.407  38.527  0.00  0.00            
ATOM   2214 HG13 ILE X 136      39.114  48.768  38.859  0.00  0.00            
ATOM   2215  CD1 ILE X 136      41.270  48.808  38.391  0.00  0.00            
ATOM   2216 HD11 ILE X 136      41.520  47.906  37.833  0.00  0.00            
ATOM   2217 HD12 ILE X 136      41.962  49.568  38.031  0.00  0.00            
ATOM   2218 HD13 ILE X 136      41.621  48.683  39.415  0.00  0.00            
ATOM   2219  C   ILE X 136      37.287  51.073  37.234  0.00  0.00            
ATOM   2220  O   ILE X 136      37.090  51.282  38.429  0.00  0.00            
ATOM   2221  N   VAL X 137      37.042  51.974  36.280  0.00  0.00            
ATOM   2222  H   VAL X 137      37.287  51.727  35.332  0.00  0.00            
ATOM   2223  CA  VAL X 137      36.599  53.321  36.501  0.00  0.00            
ATOM   2224  HA  VAL X 137      37.241  53.702  37.295  0.00  0.00            
ATOM   2225  CB  VAL X 137      37.006  54.257  35.419  0.00  0.00            
ATOM   2226  HB  VAL X 137      36.595  53.827  34.505  0.00  0.00            
ATOM   2227  CG1 VAL X 137      36.321  55.633  35.474  0.00  0.00            
ATOM   2228 HG11 VAL X 137      36.631  56.281  34.654  0.00  0.00            
ATOM   2229 HG12 VAL X 137      35.270  55.355  35.392  0.00  0.00            
ATOM   2230 HG13 VAL X 137      36.671  56.013  36.433  0.00  0.00            
ATOM   2231  CG2 VAL X 137      38.484  54.286  35.286  0.00  0.00            
ATOM   2232 HG21 VAL X 137      38.780  55.122  34.651  0.00  0.00            
ATOM   2233 HG22 VAL X 137      38.894  54.387  36.290  0.00  0.00            
ATOM   2234 HG23 VAL X 137      38.707  53.346  34.782  0.00  0.00            
ATOM   2235  C   VAL X 137      35.103  53.395  36.819  0.00  0.00            
ATOM   2236  O   VAL X 137      34.704  54.057  37.788  0.00  0.00            
ATOM   2237  N   LEU X 138      34.259  52.539  36.190  0.00  0.00            
ATOM   2238  H   LEU X 138      34.653  51.929  35.488  0.00  0.00            
ATOM   2239  CA  LEU X 138      32.826  52.379  36.484  0.00  0.00            
ATOM   2240  HA  LEU X 138      32.379  53.359  36.652  0.00  0.00            
ATOM   2241  CB  LEU X 138      32.238  51.741  35.241  0.00  0.00            
ATOM   2242  HB2 LEU X 138      32.290  52.413  34.384  0.00  0.00            
ATOM   2243  HB3 LEU X 138      32.792  50.829  35.019  0.00  0.00            
ATOM   2244  CG  LEU X 138      30.798  51.380  35.430  0.00  0.00            
ATOM   2245  HG  LEU X 138      30.375  52.031  36.195  0.00  0.00            
ATOM   2246  CD1 LEU X 138      29.921  51.755  34.209  0.00  0.00            
ATOM   2247 HD11 LEU X 138      28.988  51.195  34.269  0.00  0.00            
ATOM   2248 HD12 LEU X 138      29.608  52.785  34.384  0.00  0.00            
ATOM   2249 HD13 LEU X 138      30.382  51.604  33.233  0.00  0.00            
ATOM   2250  CD2 LEU X 138      30.750  49.859  35.747  0.00  0.00            
ATOM   2251 HD21 LEU X 138      30.598  49.309  34.818  0.00  0.00            
ATOM   2252 HD22 LEU X 138      31.671  49.588  36.261  0.00  0.00            
ATOM   2253 HD23 LEU X 138      29.850  49.436  36.195  0.00  0.00            
ATOM   2254  C   LEU X 138      32.538  51.572  37.787  0.00  0.00            
ATOM   2255  O   LEU X 138      31.686  52.034  38.560  0.00  0.00            
ATOM   2256  N   LEU X 139      33.361  50.584  38.100  0.00  0.00            
ATOM   2257  H   LEU X 139      34.019  50.263  37.404  0.00  0.00            
ATOM   2258  CA  LEU X 139      33.333  49.823  39.299  0.00  0.00            
ATOM   2259  HA  LEU X 139      32.297  49.514  39.437  0.00  0.00            
ATOM   2260  CB  LEU X 139      34.186  48.533  39.243  0.00  0.00            
ATOM   2261  HB2 LEU X 139      35.255  48.699  39.107  0.00  0.00            
ATOM   2262  HB3 LEU X 139      34.145  48.210  40.283  0.00  0.00            
ATOM   2263  CG  LEU X 139      33.568  47.501  38.302  0.00  0.00            
ATOM   2264  HG  LEU X 139      33.295  47.759  37.279  0.00  0.00            
ATOM   2265  CD1 LEU X 139      34.671  46.433  38.203  0.00  0.00            
ATOM   2266 HD11 LEU X 139      34.826  46.129  39.238  0.00  0.00            
ATOM   2267 HD12 LEU X 139      34.487  45.587  37.540  0.00  0.00            
ATOM   2268 HD13 LEU X 139      35.566  46.901  37.793  0.00  0.00            
ATOM   2269  CD2 LEU X 139      32.409  46.784  38.925  0.00  0.00            
ATOM   2270 HD21 LEU X 139      32.158  46.012  38.198  0.00  0.00            
ATOM   2271 HD22 LEU X 139      32.708  46.327  39.869  0.00  0.00            
ATOM   2272 HD23 LEU X 139      31.569  47.478  38.961  0.00  0.00            
ATOM   2273  C   LEU X 139      33.675  50.737  40.514  0.00  0.00            
ATOM   2274  O   LEU X 139      33.201  50.513  41.611  0.00  0.00            
ATOM   2275  N   THR X 140      34.431  51.839  40.336  0.00  0.00            
ATOM   2276  H   THR X 140      34.594  52.130  39.383  0.00  0.00            
ATOM   2277  CA  THR X 140      34.563  52.825  41.355  0.00  0.00            
ATOM   2278  HA  THR X 140      34.931  52.303  42.238  0.00  0.00            
ATOM   2279  CB  THR X 140      35.717  53.742  41.023  0.00  0.00            
ATOM   2280  HB  THR X 140      35.385  54.360  40.188  0.00  0.00            
ATOM   2281  CG2 THR X 140      36.085  54.760  42.070  0.00  0.00            
ATOM   2282 HG21 THR X 140      35.160  55.301  42.271  0.00  0.00            
ATOM   2283 HG22 THR X 140      36.232  54.249  43.022  0.00  0.00            
ATOM   2284 HG23 THR X 140      36.954  55.298  41.691  0.00  0.00            
ATOM   2285  OG1 THR X 140      36.956  53.127  40.829  0.00  0.00            
ATOM   2286  HG1 THR X 140      36.934  52.493  40.108  0.00  0.00            
ATOM   2287  C   THR X 140      33.282  53.568  41.709  0.00  0.00            
ATOM   2288  O   THR X 140      33.020  53.779  42.890  0.00  0.00            
ATOM   2289  N   LYS X 141      32.418  53.922  40.735  0.00  0.00            
ATOM   2290  H   LYS X 141      32.572  53.567  39.802  0.00  0.00            
ATOM   2291  CA  LYS X 141      31.059  54.566  40.865  0.00  0.00            
ATOM   2292  HA  LYS X 141      31.183  55.472  41.458  0.00  0.00            
ATOM   2293  CB  LYS X 141      30.382  54.956  39.563  0.00  0.00            
ATOM   2294  HB2 LYS X 141      30.042  54.070  39.027  0.00  0.00            
ATOM   2295  HB3 LYS X 141      29.471  55.542  39.683  0.00  0.00            
ATOM   2296  CG  LYS X 141      31.425  55.619  38.676  0.00  0.00            
ATOM   2297  HG2 LYS X 141      31.639  56.520  39.252  0.00  0.00            
ATOM   2298  HG3 LYS X 141      32.240  54.950  38.401  0.00  0.00            
ATOM   2299  CD  LYS X 141      30.878  56.258  37.396  0.00  0.00            
ATOM   2300  HD2 LYS X 141      30.644  55.465  36.686  0.00  0.00            
ATOM   2301  HD3 LYS X 141      30.021  56.853  37.711  0.00  0.00            
ATOM   2302  CE  LYS X 141      31.814  57.144  36.567  0.00  0.00            
ATOM   2303  HE2 LYS X 141      32.092  57.991  37.194  0.00  0.00            
ATOM   2304  HE3 LYS X 141      32.654  56.572  36.172  0.00  0.00            
ATOM   2305  NZ  LYS X 141      31.143  57.673  35.337  0.00  0.00            
ATOM   2306  HZ1 LYS X 141      31.659  58.445  34.940  0.00  0.00            
ATOM   2307  HZ2 LYS X 141      31.034  56.951  34.639  0.00  0.00            
ATOM   2308  HZ3 LYS X 141      30.228  58.009  35.600  0.00  0.00            
ATOM   2309  C   LYS X 141      30.056  53.593  41.514  0.00  0.00            
ATOM   2310  O   LYS X 141      29.427  53.913  42.527  0.00  0.00            
ATOM   2311  N   VAL X 142      29.977  52.380  40.945  0.00  0.00            
ATOM   2312  H   VAL X 142      30.629  52.106  40.224  0.00  0.00            
ATOM   2313  CA  VAL X 142      29.040  51.369  41.447  0.00  0.00            
ATOM   2314  HA  VAL X 142      28.091  51.905  41.437  0.00  0.00            
ATOM   2315  CB  VAL X 142      29.181  50.047  40.587  0.00  0.00            
ATOM   2316  HB  VAL X 142      30.216  49.809  40.341  0.00  0.00            
ATOM   2317  CG1 VAL X 142      28.482  48.865  41.271  0.00  0.00            
ATOM   2318 HG11 VAL X 142      28.664  47.987  40.651  0.00  0.00            
ATOM   2319 HG12 VAL X 142      28.888  48.664  42.263  0.00  0.00            
ATOM   2320 HG13 VAL X 142      27.432  49.154  41.294  0.00  0.00            
ATOM   2321  CG2 VAL X 142      28.603  50.301  39.187  0.00  0.00            
ATOM   2322 HG21 VAL X 142      29.245  50.795  38.457  0.00  0.00            
ATOM   2323 HG22 VAL X 142      28.321  49.347  38.742  0.00  0.00            
ATOM   2324 HG23 VAL X 142      27.676  50.863  39.299  0.00  0.00            
ATOM   2325  C   VAL X 142      29.394  51.105  42.874  0.00  0.00            
ATOM   2326  O   VAL X 142      28.509  51.041  43.733  0.00  0.00            
ATOM   2327  N   GLY X 143      30.697  50.965  43.262  0.00  0.00            
ATOM   2328  H   GLY X 143      31.324  50.828  42.482  0.00  0.00            
ATOM   2329  CA  GLY X 143      31.127  50.696  44.644  0.00  0.00            
ATOM   2330  HA2 GLY X 143      30.718  49.745  44.987  0.00  0.00            
ATOM   2331  HA3 GLY X 143      32.207  50.566  44.581  0.00  0.00            
ATOM   2332  C   GLY X 143      31.008  51.779  45.704  0.00  0.00            
ATOM   2333  O   GLY X 143      30.544  51.533  46.793  0.00  0.00            
ATOM   2334  N   THR X 144      31.470  53.018  45.316  0.00  0.00            
ATOM   2335  H   THR X 144      31.862  53.079  44.387  0.00  0.00            
ATOM   2336  CA  THR X 144      31.438  54.118  46.215  0.00  0.00            
ATOM   2337  HA  THR X 144      31.974  53.775  47.100  0.00  0.00            
ATOM   2338  CB  THR X 144      32.121  55.384  45.620  0.00  0.00            
ATOM   2339  HB  THR X 144      31.924  56.252  46.249  0.00  0.00            
ATOM   2340  CG2 THR X 144      33.564  55.544  45.573  0.00  0.00            
ATOM   2341 HG21 THR X 144      33.996  54.816  44.886  0.00  0.00            
ATOM   2342 HG22 THR X 144      33.884  56.543  45.279  0.00  0.00            
ATOM   2343 HG23 THR X 144      33.942  55.421  46.588  0.00  0.00            
ATOM   2344  OG1 THR X 144      31.653  55.665  44.305  0.00  0.00            
ATOM   2345  HG1 THR X 144      32.140  55.084  43.716  0.00  0.00            
ATOM   2346  C   THR X 144      30.041  54.567  46.557  0.00  0.00            
ATOM   2347  O   THR X 144      29.761  54.903  47.695  0.00  0.00            
ATOM   2348  N   ARG X 145      29.120  54.681  45.564  0.00  0.00            
ATOM   2349  H   ARG X 145      29.448  54.592  44.613  0.00  0.00            
ATOM   2350  CA  ARG X 145      27.665  54.982  45.789  0.00  0.00            
ATOM   2351  HA  ARG X 145      27.606  55.858  46.435  0.00  0.00            
ATOM   2352  CB  ARG X 145      26.994  55.193  44.389  0.00  0.00            
ATOM   2353  HB2 ARG X 145      27.566  55.738  43.638  0.00  0.00            
ATOM   2354  HB3 ARG X 145      27.048  54.214  43.914  0.00  0.00            
ATOM   2355  CG  ARG X 145      25.534  55.633  44.473  0.00  0.00            
ATOM   2356  HG2 ARG X 145      25.067  55.710  43.491  0.00  0.00            
ATOM   2357  HG3 ARG X 145      24.957  55.019  45.164  0.00  0.00            
ATOM   2358  CD  ARG X 145      25.414  57.067  45.071  0.00  0.00            
ATOM   2359  HD2 ARG X 145      24.348  57.271  44.968  0.00  0.00            
ATOM   2360  HD3 ARG X 145      25.729  57.057  46.115  0.00  0.00            
ATOM   2361  NE  ARG X 145      26.319  58.001  44.259  0.00  0.00            
ATOM   2362  HE  ARG X 145      26.400  57.821  43.268  0.00  0.00            
ATOM   2363  CZ  ARG X 145      27.125  58.911  44.661  0.00  0.00            
ATOM   2364  NH1 ARG X 145      27.066  59.358  45.904  0.00  0.00            
ATOM   2365 HH11 ARG X 145      26.378  58.935  46.511  0.00  0.00            
ATOM   2366 HH12 ARG X 145      27.628  60.172  46.110  0.00  0.00            
ATOM   2367  NH2 ARG X 145      27.911  59.473  43.854  0.00  0.00            
ATOM   2368 HH21 ARG X 145      27.852  59.284  42.864  0.00  0.00            
ATOM   2369 HH22 ARG X 145      28.326  60.298  44.262  0.00  0.00            
ATOM   2370  C   ARG X 145      26.926  53.917  46.577  0.00  0.00            
ATOM   2371  O   ARG X 145      26.191  54.329  47.483  0.00  0.00            
ATOM   2372  N   TRP X 146      27.350  52.669  46.404  0.00  0.00            
ATOM   2373  H   TRP X 146      27.852  52.385  45.574  0.00  0.00            
ATOM   2374  CA  TRP X 146      26.918  51.598  47.272  0.00  0.00            
ATOM   2375  HA  TRP X 146      25.839  51.745  47.321  0.00  0.00            
ATOM   2376  CB  TRP X 146      27.246  50.232  46.635  0.00  0.00            
ATOM   2377  HB2 TRP X 146      26.846  50.222  45.621  0.00  0.00            
ATOM   2378  HB3 TRP X 146      28.329  50.240  46.507  0.00  0.00            
ATOM   2379  CG  TRP X 146      26.794  49.104  47.489  0.00  0.00            
ATOM   2380  CD1 TRP X 146      25.573  48.533  47.391  0.00  0.00            
ATOM   2381  HD1 TRP X 146      24.805  48.913  46.734  0.00  0.00            
ATOM   2382  NE1 TRP X 146      25.467  47.464  48.223  0.00  0.00            
ATOM   2383  HE1 TRP X 146      24.674  46.839  48.255  0.00  0.00            
ATOM   2384  CE2 TRP X 146      26.662  47.222  48.843  0.00  0.00            
ATOM   2385  CZ2 TRP X 146      26.973  46.314  49.808  0.00  0.00            
ATOM   2386  HZ2 TRP X 146      26.323  45.499  50.091  0.00  0.00            
ATOM   2387  CH2 TRP X 146      28.291  46.341  50.345  0.00  0.00            
ATOM   2388  HH2 TRP X 146      28.587  45.483  50.929  0.00  0.00            
ATOM   2389  CZ3 TRP X 146      29.244  47.305  49.870  0.00  0.00            
ATOM   2390  HZ3 TRP X 146      30.247  47.343  50.269  0.00  0.00            
ATOM   2391  CE3 TRP X 146      28.864  48.274  48.987  0.00  0.00            
ATOM   2392  HE3 TRP X 146      29.629  48.992  48.732  0.00  0.00            
ATOM   2393  CD2 TRP X 146      27.514  48.290  48.464  0.00  0.00            
ATOM   2394  C   TRP X 146      27.367  51.760  48.732  0.00  0.00            
ATOM   2395  O   TRP X 146      26.590  51.785  49.714  0.00  0.00            
ATOM   2396  N   ALA X 147      28.665  52.128  48.959  0.00  0.00            
ATOM   2397  H   ALA X 147      29.284  52.300  48.179  0.00  0.00            
ATOM   2398  CA  ALA X 147      29.216  52.358  50.269  0.00  0.00            
ATOM   2399  HA  ALA X 147      28.916  51.646  51.038  0.00  0.00            
ATOM   2400  CB  ALA X 147      30.720  52.435  50.121  0.00  0.00            
ATOM   2401  HB1 ALA X 147      31.263  52.600  51.051  0.00  0.00            
ATOM   2402  HB2 ALA X 147      31.091  51.530  49.641  0.00  0.00            
ATOM   2403  HB3 ALA X 147      30.964  53.280  49.476  0.00  0.00            
ATOM   2404  C   ALA X 147      28.741  53.726  50.927  0.00  0.00            
ATOM   2405  O   ALA X 147      28.845  53.873  52.187  0.00  0.00            
ATOM   2406  N   GLY X 148      28.228  54.713  50.161  0.00  0.00            
ATOM   2407  H   GLY X 148      28.119  54.453  49.191  0.00  0.00            
ATOM   2408  CA  GLY X 148      27.896  56.051  50.616  0.00  0.00            
ATOM   2409  HA2 GLY X 148      27.036  56.495  50.114  0.00  0.00            
ATOM   2410  HA3 GLY X 148      27.534  55.969  51.641  0.00  0.00            
ATOM   2411  C   GLY X 148      29.087  56.976  50.606  0.00  0.00            
ATOM   2412  O   GLY X 148      28.978  58.044  51.234  0.00  0.00            
ATOM   2413  N   VAL X 149      30.220  56.593  50.040  0.00  0.00            
ATOM   2414  H   VAL X 149      30.288  55.671  49.633  0.00  0.00            
ATOM   2415  CA  VAL X 149      31.405  57.396  49.915  0.00  0.00            
ATOM   2416  HA  VAL X 149      31.521  57.909  50.869  0.00  0.00            
ATOM   2417  CB  VAL X 149      32.677  56.505  49.738  0.00  0.00            
ATOM   2418  HB  VAL X 149      32.365  55.571  49.271  0.00  0.00            
ATOM   2419  CG1 VAL X 149      33.844  57.132  48.937  0.00  0.00            
ATOM   2420 HG11 VAL X 149      34.785  56.584  48.886  0.00  0.00            
ATOM   2421 HG12 VAL X 149      33.657  57.237  47.868  0.00  0.00            
ATOM   2422 HG13 VAL X 149      34.119  58.080  49.399  0.00  0.00            
ATOM   2423  CG2 VAL X 149      33.243  56.075  51.110  0.00  0.00            
ATOM   2424 HG21 VAL X 149      32.492  55.547  51.698  0.00  0.00            
ATOM   2425 HG22 VAL X 149      34.129  55.449  51.008  0.00  0.00            
ATOM   2426 HG23 VAL X 149      33.505  56.937  51.724  0.00  0.00            
ATOM   2427  C   VAL X 149      31.293  58.371  48.767  0.00  0.00            
ATOM   2428  O   VAL X 149      30.665  58.157  47.733  0.00  0.00            
ATOM   2429  N   GLN X 150      31.880  59.561  48.848  0.00  0.00            
ATOM   2430  H   GLN X 150      32.348  59.786  49.715  0.00  0.00            
ATOM   2431  CA  GLN X 150      31.967  60.692  47.908  0.00  0.00            
ATOM   2432  HA  GLN X 150      31.186  60.535  47.163  0.00  0.00            
ATOM   2433  CB  GLN X 150      31.231  61.917  48.591  0.00  0.00            
ATOM   2434  HB2 GLN X 150      31.008  62.584  47.758  0.00  0.00            
ATOM   2435  HB3 GLN X 150      30.433  61.524  49.220  0.00  0.00            
ATOM   2436  CG  GLN X 150      32.018  62.673  49.629  0.00  0.00            
ATOM   2437  HG2 GLN X 150      32.155  62.106  50.550  0.00  0.00            
ATOM   2438  HG3 GLN X 150      33.024  62.817  49.237  0.00  0.00            
ATOM   2439  CD  GLN X 150      31.438  64.034  50.042  0.00  0.00            
ATOM   2440  OE1 GLN X 150      30.275  64.481  49.698  0.00  0.00            
ATOM   2441  NE2 GLN X 150      32.112  64.815  50.810  0.00  0.00            
ATOM   2442 HE21 GLN X 150      31.612  65.573  51.254  0.00  0.00            
ATOM   2443 HE22 GLN X 150      32.952  64.442  51.228  0.00  0.00            
ATOM   2444  C   GLN X 150      33.277  60.942  47.171  0.00  0.00            
ATOM   2445  O   GLN X 150      34.319  61.170  47.798  0.00  0.00            
ATOM   2446  N   ALA X 151      33.288  60.955  45.842  0.00  0.00            
ATOM   2447  H   ALA X 151      32.407  60.582  45.518  0.00  0.00            
ATOM   2448  CA  ALA X 151      34.301  61.339  44.887  0.00  0.00            
ATOM   2449  HA  ALA X 151      34.991  62.037  45.362  0.00  0.00            
ATOM   2450  CB  ALA X 151      35.152  60.115  44.527  0.00  0.00            
ATOM   2451  HB1 ALA X 151      35.976  60.387  43.868  0.00  0.00            
ATOM   2452  HB2 ALA X 151      35.702  59.779  45.407  0.00  0.00            
ATOM   2453  HB3 ALA X 151      34.535  59.340  44.073  0.00  0.00            
ATOM   2454  C   ALA X 151      33.686  61.920  43.641  0.00  0.00            
ATOM   2455  O   ALA X 151      32.826  61.293  43.057  0.00  0.00            
ATOM   2456  N   PRO X 152      34.115  63.120  43.132  0.00  0.00            
ATOM   2457  CD  PRO X 152      34.925  64.089  43.897  0.00  0.00            
ATOM   2458  HD2 PRO X 152      35.987  63.891  43.748  0.00  0.00            
ATOM   2459  HD3 PRO X 152      34.800  64.075  44.980  0.00  0.00            
ATOM   2460  CG  PRO X 152      34.554  65.447  43.268  0.00  0.00            
ATOM   2461  HG2 PRO X 152      35.388  66.135  43.400  0.00  0.00            
ATOM   2462  HG3 PRO X 152      33.633  65.857  43.683  0.00  0.00            
ATOM   2463  CB  PRO X 152      34.345  65.084  41.840  0.00  0.00            
ATOM   2464  HB2 PRO X 152      35.325  65.098  41.362  0.00  0.00            
ATOM   2465  HB3 PRO X 152      33.720  65.772  41.271  0.00  0.00            
ATOM   2466  CA  PRO X 152      33.636  63.746  41.865  0.00  0.00            
ATOM   2467  HA  PRO X 152      32.548  63.745  41.918  0.00  0.00            
ATOM   2468  C   PRO X 152      34.138  62.898  40.651  0.00  0.00            
ATOM   2469  O   PRO X 152      35.240  62.330  40.685  0.00  0.00            
ATOM   2470  N   PRO X 153      33.378  62.960  39.516  0.00  0.00            
ATOM   2471  CD  PRO X 153      32.171  63.614  39.386  0.00  0.00            
ATOM   2472  HD2 PRO X 153      32.344  64.685  39.285  0.00  0.00            
ATOM   2473  HD3 PRO X 153      31.589  63.375  40.276  0.00  0.00            
ATOM   2474  CG  PRO X 153      31.477  62.997  38.187  0.00  0.00            
ATOM   2475  HG2 PRO X 153      30.799  63.632  37.617  0.00  0.00            
ATOM   2476  HG3 PRO X 153      30.889  62.187  38.618  0.00  0.00            
ATOM   2477  CB  PRO X 153      32.670  62.651  37.285  0.00  0.00            
ATOM   2478  HB2 PRO X 153      33.011  63.536  36.747  0.00  0.00            
ATOM   2479  HB3 PRO X 153      32.501  61.815  36.607  0.00  0.00            
ATOM   2480  CA  PRO X 153      33.697  62.263  38.302  0.00  0.00            
ATOM   2481  HA  PRO X 153      33.643  61.217  38.605  0.00  0.00            
ATOM   2482  C   PRO X 153      35.125  62.395  37.726  0.00  0.00            
ATOM   2483  O   PRO X 153      35.734  61.344  37.382  0.00  0.00            
ATOM   2484  N   GLU X 154      35.736  63.567  37.718  0.00  0.00            
ATOM   2485  H   GLU X 154      35.253  64.357  38.121  0.00  0.00            
ATOM   2486  CA  GLU X 154      37.147  63.653  37.319  0.00  0.00            
ATOM   2487  HA  GLU X 154      37.230  63.128  36.367  0.00  0.00            
ATOM   2488  CB  GLU X 154      37.528  65.159  37.068  0.00  0.00            
ATOM   2489  HB2 GLU X 154      37.308  65.747  37.959  0.00  0.00            
ATOM   2490  HB3 GLU X 154      38.610  65.280  37.008  0.00  0.00            
ATOM   2491  CG  GLU X 154      36.664  65.767  35.923  0.00  0.00            
ATOM   2492  HG2 GLU X 154      35.602  65.543  36.024  0.00  0.00            
ATOM   2493  HG3 GLU X 154      36.842  66.826  36.109  0.00  0.00            
ATOM   2494  CD  GLU X 154      37.222  65.376  34.530  0.00  0.00            
ATOM   2495  OE1 GLU X 154      38.341  64.832  34.388  0.00  0.00            
ATOM   2496  OE2 GLU X 154      36.403  65.293  33.611  0.00  0.00            
ATOM   2497  C   GLU X 154      38.175  63.102  38.293  0.00  0.00            
ATOM   2498  O   GLU X 154      39.220  62.638  37.910  0.00  0.00            
ATOM   2499  N   ASP X 155      37.821  62.987  39.575  0.00  0.00            
ATOM   2500  H   ASP X 155      36.867  63.249  39.777  0.00  0.00            
ATOM   2501  CA  ASP X 155      38.548  62.302  40.649  0.00  0.00            
ATOM   2502  HA  ASP X 155      39.616  62.453  40.488  0.00  0.00            
ATOM   2503  CB  ASP X 155      38.134  62.860  42.075  0.00  0.00            
ATOM   2504  HB2 ASP X 155      37.075  62.880  42.334  0.00  0.00            
ATOM   2505  HB3 ASP X 155      38.483  62.189  42.860  0.00  0.00            
ATOM   2506  CG  ASP X 155      38.798  64.205  42.309  0.00  0.00            
ATOM   2507  OD1 ASP X 155      39.846  64.624  41.709  0.00  0.00            
ATOM   2508  OD2 ASP X 155      38.286  64.980  43.134  0.00  0.00            
ATOM   2509  C   ASP X 155      38.548  60.760  40.638  0.00  0.00            
ATOM   2510  O   ASP X 155      39.549  60.134  40.844  0.00  0.00            
ATOM   2511  N   ILE X 156      37.406  60.199  40.295  0.00  0.00            
ATOM   2512  H   ILE X 156      36.652  60.789  39.972  0.00  0.00            
ATOM   2513  CA  ILE X 156      37.173  58.778  40.168  0.00  0.00            
ATOM   2514  HA  ILE X 156      37.304  58.317  41.147  0.00  0.00            
ATOM   2515  CB  ILE X 156      35.680  58.600  39.818  0.00  0.00            
ATOM   2516  HB  ILE X 156      35.294  59.368  39.148  0.00  0.00            
ATOM   2517  CG2 ILE X 156      35.489  57.269  39.093  0.00  0.00            
ATOM   2518 HG21 ILE X 156      35.968  57.325  38.116  0.00  0.00            
ATOM   2519 HG22 ILE X 156      35.908  56.478  39.716  0.00  0.00            
ATOM   2520 HG23 ILE X 156      34.456  57.141  38.770  0.00  0.00            
ATOM   2521  CG1 ILE X 156      34.806  58.819  41.098  0.00  0.00            
ATOM   2522 HG12 ILE X 156      35.132  58.081  41.831  0.00  0.00            
ATOM   2523 HG13 ILE X 156      34.975  59.800  41.542  0.00  0.00            
ATOM   2524  CD1 ILE X 156      33.252  58.602  40.932  0.00  0.00            
ATOM   2525 HD11 ILE X 156      32.976  57.649  40.482  0.00  0.00            
ATOM   2526 HD12 ILE X 156      32.770  58.536  41.907  0.00  0.00            
ATOM   2527 HD13 ILE X 156      32.804  59.404  40.346  0.00  0.00            
ATOM   2528  C   ILE X 156      38.175  57.993  39.253  0.00  0.00            
ATOM   2529  O   ILE X 156      38.584  56.900  39.660  0.00  0.00            
ATOM   2530  N   GLU X 157      38.693  58.628  38.184  0.00  0.00            
ATOM   2531  H   GLU X 157      38.345  59.519  37.858  0.00  0.00            
ATOM   2532  CA  GLU X 157      39.632  57.995  37.315  0.00  0.00            
ATOM   2533  HA  GLU X 157      39.268  57.003  37.049  0.00  0.00            
ATOM   2534  CB  GLU X 157      39.654  58.817  36.025  0.00  0.00            
ATOM   2535  HB2 GLU X 157      39.736  59.889  36.204  0.00  0.00            
ATOM   2536  HB3 GLU X 157      40.602  58.481  35.605  0.00  0.00            
ATOM   2537  CG  GLU X 157      38.480  58.622  35.095  0.00  0.00            
ATOM   2538  HG2 GLU X 157      38.388  57.539  35.004  0.00  0.00            
ATOM   2539  HG3 GLU X 157      37.574  58.986  35.580  0.00  0.00            
ATOM   2540  CD  GLU X 157      38.909  59.175  33.781  0.00  0.00            
ATOM   2541  OE1 GLU X 157      38.307  58.791  32.804  0.00  0.00            
ATOM   2542  OE2 GLU X 157      39.856  59.922  33.630  0.00  0.00            
ATOM   2543  C   GLU X 157      41.017  57.810  37.935  0.00  0.00            
ATOM   2544  O   GLU X 157      41.653  56.801  37.694  0.00  0.00            
ATOM   2545  N   ARG X 158      41.364  58.753  38.791  0.00  0.00            
ATOM   2546  H   ARG X 158      40.660  59.420  39.072  0.00  0.00            
ATOM   2547  CA  ARG X 158      42.686  58.769  39.499  0.00  0.00            
ATOM   2548  HA  ARG X 158      43.404  58.373  38.780  0.00  0.00            
ATOM   2549  CB  ARG X 158      42.993  60.223  39.716  0.00  0.00            
ATOM   2550  HB2 ARG X 158      42.890  60.747  38.766  0.00  0.00            
ATOM   2551  HB3 ARG X 158      42.132  60.570  40.286  0.00  0.00            
ATOM   2552  CG  ARG X 158      44.428  60.408  40.366  0.00  0.00            
ATOM   2553  HG2 ARG X 158      45.097  59.711  39.861  0.00  0.00            
ATOM   2554  HG3 ARG X 158      44.794  61.422  40.203  0.00  0.00            
ATOM   2555  CD  ARG X 158      44.579  60.303  41.909  0.00  0.00            
ATOM   2556  HD2 ARG X 158      44.461  59.233  42.080  0.00  0.00            
ATOM   2557  HD3 ARG X 158      45.611  60.517  42.186  0.00  0.00            
ATOM   2558  NE  ARG X 158      43.567  60.996  42.769  0.00  0.00            
ATOM   2559  HE  ARG X 158      43.055  61.806  42.449  0.00  0.00            
ATOM   2560  CZ  ARG X 158      43.095  60.563  43.911  0.00  0.00            
ATOM   2561  NH1 ARG X 158      43.549  59.515  44.460  0.00  0.00            
ATOM   2562 HH11 ARG X 158      44.309  59.002  44.037  0.00  0.00            
ATOM   2563 HH12 ARG X 158      43.171  59.299  45.371  0.00  0.00            
ATOM   2564  NH2 ARG X 158      42.272  61.258  44.574  0.00  0.00            
ATOM   2565 HH21 ARG X 158      41.996  62.164  44.223  0.00  0.00            
ATOM   2566 HH22 ARG X 158      41.771  60.926  45.386  0.00  0.00            
ATOM   2567  C   ARG X 158      42.648  57.973  40.749  0.00  0.00            
ATOM   2568  O   ARG X 158      43.501  57.115  40.930  0.00  0.00            
ATOM   2569  N   ILE X 159      41.475  57.997  41.437  0.00  0.00            
ATOM   2570  H   ILE X 159      40.756  58.663  41.193  0.00  0.00            
ATOM   2571  CA  ILE X 159      41.307  57.038  42.506  0.00  0.00            
ATOM   2572  HA  ILE X 159      42.247  57.101  43.055  0.00  0.00            
ATOM   2573  CB  ILE X 159      40.102  57.362  43.342  0.00  0.00            
ATOM   2574  HB  ILE X 159      39.330  57.433  42.576  0.00  0.00            
ATOM   2575  CG2 ILE X 159      39.633  56.324  44.357  0.00  0.00            
ATOM   2576 HG21 ILE X 159      38.825  56.689  44.990  0.00  0.00            
ATOM   2577 HG22 ILE X 159      39.303  55.414  43.856  0.00  0.00            
ATOM   2578 HG23 ILE X 159      40.488  55.947  44.919  0.00  0.00            
ATOM   2579  CG1 ILE X 159      40.318  58.817  43.937  0.00  0.00            
ATOM   2580 HG12 ILE X 159      40.825  58.731  44.898  0.00  0.00            
ATOM   2581 HG13 ILE X 159      40.942  59.438  43.296  0.00  0.00            
ATOM   2582  CD1 ILE X 159      38.993  59.653  44.121  0.00  0.00            
ATOM   2583 HD11 ILE X 159      39.202  60.723  44.135  0.00  0.00            
ATOM   2584 HD12 ILE X 159      38.473  59.594  43.165  0.00  0.00            
ATOM   2585 HD13 ILE X 159      38.325  59.327  44.919  0.00  0.00            
ATOM   2586  C   ILE X 159      41.223  55.560  42.036  0.00  0.00            
ATOM   2587  O   ILE X 159      41.906  54.685  42.595  0.00  0.00            
ATOM   2588  N   ALA X 160      40.537  55.216  40.962  0.00  0.00            
ATOM   2589  H   ALA X 160      39.818  55.824  40.595  0.00  0.00            
ATOM   2590  CA  ALA X 160      40.690  53.929  40.318  0.00  0.00            
ATOM   2591  HA  ALA X 160      40.359  53.148  41.003  0.00  0.00            
ATOM   2592  CB  ALA X 160      39.755  53.834  39.016  0.00  0.00            
ATOM   2593  HB1 ALA X 160      39.989  54.762  38.494  0.00  0.00            
ATOM   2594  HB2 ALA X 160      40.047  53.013  38.361  0.00  0.00            
ATOM   2595  HB3 ALA X 160      38.693  53.697  39.218  0.00  0.00            
ATOM   2596  C   ALA X 160      42.131  53.637  39.878  0.00  0.00            
ATOM   2597  O   ALA X 160      42.493  52.439  39.782  0.00  0.00            
ATOM   2598  N   THR X 161      42.894  54.653  39.517  0.00  0.00            
ATOM   2599  H   THR X 161      42.508  55.586  39.477  0.00  0.00            
ATOM   2600  CA  THR X 161      44.307  54.447  39.104  0.00  0.00            
ATOM   2601  HA  THR X 161      44.409  53.645  38.374  0.00  0.00            
ATOM   2602  CB  THR X 161      44.788  55.675  38.295  0.00  0.00            
ATOM   2603  HB  THR X 161      44.583  56.584  38.862  0.00  0.00            
ATOM   2604  CG2 THR X 161      46.245  55.524  37.868  0.00  0.00            
ATOM   2605 HG21 THR X 161      46.251  54.631  37.244  0.00  0.00            
ATOM   2606 HG22 THR X 161      46.487  56.327  37.171  0.00  0.00            
ATOM   2607 HG23 THR X 161      46.969  55.385  38.671  0.00  0.00            
ATOM   2608  OG1 THR X 161      43.995  55.620  37.120  0.00  0.00            
ATOM   2609  HG1 THR X 161      43.100  55.887  37.340  0.00  0.00            
ATOM   2610  C   THR X 161      45.171  54.128  40.270  0.00  0.00            
ATOM   2611  O   THR X 161      46.091  53.327  40.066  0.00  0.00            
ATOM   2612  N   ASP X 162      44.896  54.705  41.462  0.00  0.00            
ATOM   2613  H   ASP X 162      44.182  55.418  41.510  0.00  0.00            
ATOM   2614  CA  ASP X 162      45.652  54.309  42.624  0.00  0.00            
ATOM   2615  HA  ASP X 162      46.711  54.250  42.370  0.00  0.00            
ATOM   2616  CB  ASP X 162      45.497  55.463  43.683  0.00  0.00            
ATOM   2617  HB2 ASP X 162      44.433  55.532  43.910  0.00  0.00            
ATOM   2618  HB3 ASP X 162      45.907  55.127  44.635  0.00  0.00            
ATOM   2619  CG  ASP X 162      46.207  56.788  43.304  0.00  0.00            
ATOM   2620  OD1 ASP X 162      47.335  56.786  42.779  0.00  0.00            
ATOM   2621  OD2 ASP X 162      45.618  57.822  43.588  0.00  0.00            
ATOM   2622  C   ASP X 162      45.318  53.014  43.295  0.00  0.00            
ATOM   2623  O   ASP X 162      46.180  52.234  43.788  0.00  0.00            
ATOM   2624  N   MET X 163      44.035  52.703  43.418  0.00  0.00            
ATOM   2625  H   MET X 163      43.333  53.304  43.012  0.00  0.00            
ATOM   2626  CA  MET X 163      43.454  51.493  43.964  0.00  0.00            
ATOM   2627  HA  MET X 163      43.571  51.383  45.043  0.00  0.00            
ATOM   2628  CB  MET X 163      41.981  51.540  43.709  0.00  0.00            
ATOM   2629  HB2 MET X 163      41.914  52.034  42.739  0.00  0.00            
ATOM   2630  HB3 MET X 163      41.612  50.517  43.643  0.00  0.00            
ATOM   2631  CG  MET X 163      41.142  52.156  44.789  0.00  0.00            
ATOM   2632  HG2 MET X 163      41.434  53.201  44.889  0.00  0.00            
ATOM   2633  HG3 MET X 163      40.092  52.149  44.494  0.00  0.00            
ATOM   2634  SD  MET X 163      41.202  51.288  46.350  0.00  0.00            
ATOM   2635  CE  MET X 163      39.702  51.928  47.051  0.00  0.00            
ATOM   2636  HE1 MET X 163      39.758  51.694  48.114  0.00  0.00            
ATOM   2637  HE2 MET X 163      39.758  53.002  46.872  0.00  0.00            
ATOM   2638  HE3 MET X 163      38.845  51.428  46.600  0.00  0.00            
ATOM   2639  C   MET X 163      44.068  50.338  43.243  0.00  0.00            
ATOM   2640  O   MET X 163      44.563  49.466  43.993  0.00  0.00            
ATOM   2641  N   ASP X 164      44.118  50.322  41.929  0.00  0.00            
ATOM   2642  H   ASP X 164      43.774  51.088  41.367  0.00  0.00            
ATOM   2643  CA  ASP X 164      44.776  49.265  41.065  0.00  0.00            
ATOM   2644  HA  ASP X 164      44.199  48.342  41.112  0.00  0.00            
ATOM   2645  CB  ASP X 164      44.675  49.821  39.609  0.00  0.00            
ATOM   2646  HB2 ASP X 164      43.645  50.002  39.301  0.00  0.00            
ATOM   2647  HB3 ASP X 164      45.265  50.727  39.474  0.00  0.00            
ATOM   2648  CG  ASP X 164      45.216  48.716  38.622  0.00  0.00            
ATOM   2649  OD1 ASP X 164      44.589  47.692  38.362  0.00  0.00            
ATOM   2650  OD2 ASP X 164      46.291  48.960  38.034  0.00  0.00            
ATOM   2651  C   ASP X 164      46.207  48.912  41.368  0.00  0.00            
ATOM   2652  O   ASP X 164      46.704  47.787  41.180  0.00  0.00            
ATOM   2653  N   ILE X 165      46.939  49.870  41.967  0.00  0.00            
ATOM   2654  H   ILE X 165      46.449  50.733  42.155  0.00  0.00            
ATOM   2655  CA  ILE X 165      48.366  49.789  42.416  0.00  0.00            
ATOM   2656  HA  ILE X 165      48.893  49.176  41.685  0.00  0.00            
ATOM   2657  CB  ILE X 165      48.899  51.192  42.437  0.00  0.00            
ATOM   2658  HB  ILE X 165      48.176  51.809  42.971  0.00  0.00            
ATOM   2659  CG2 ILE X 165      50.274  51.226  43.234  0.00  0.00            
ATOM   2660 HG21 ILE X 165      50.484  52.285  43.388  0.00  0.00            
ATOM   2661 HG22 ILE X 165      50.228  50.769  44.222  0.00  0.00            
ATOM   2662 HG23 ILE X 165      51.157  50.821  42.740  0.00  0.00            
ATOM   2663  CG1 ILE X 165      49.185  51.687  41.016  0.00  0.00            
ATOM   2664 HG12 ILE X 165      49.990  51.130  40.538  0.00  0.00            
ATOM   2665 HG13 ILE X 165      48.306  51.377  40.451  0.00  0.00            
ATOM   2666  CD1 ILE X 165      49.335  53.205  40.909  0.00  0.00            
ATOM   2667 HD11 ILE X 165      49.385  53.489  39.858  0.00  0.00            
ATOM   2668 HD12 ILE X 165      48.530  53.680  41.469  0.00  0.00            
ATOM   2669 HD13 ILE X 165      50.182  53.587  41.479  0.00  0.00            
ATOM   2670  C   ILE X 165      48.498  49.118  43.756  0.00  0.00            
ATOM   2671  O   ILE X 165      49.458  48.397  44.043  0.00  0.00            
ATOM   2672  N   MET X 166      47.567  49.383  44.711  0.00  0.00            
ATOM   2673  H   MET X 166      46.829  50.052  44.544  0.00  0.00            
ATOM   2674  CA  MET X 166      47.391  48.669  45.956  0.00  0.00            
ATOM   2675  HA  MET X 166      48.389  48.551  46.378  0.00  0.00            
ATOM   2676  CB  MET X 166      46.441  49.388  46.976  0.00  0.00            
ATOM   2677  HB2 MET X 166      45.605  49.772  46.391  0.00  0.00            
ATOM   2678  HB3 MET X 166      46.068  48.708  47.742  0.00  0.00            
ATOM   2679  CG  MET X 166      47.061  50.628  47.589  0.00  0.00            
ATOM   2680  HG2 MET X 166      47.840  50.414  48.321  0.00  0.00            
ATOM   2681  HG3 MET X 166      47.590  51.257  46.873  0.00  0.00            
ATOM   2682  SD  MET X 166      45.962  51.561  48.592  0.00  0.00            
ATOM   2683  CE  MET X 166      45.438  52.746  47.319  0.00  0.00            
ATOM   2684  HE1 MET X 166      44.713  53.431  47.760  0.00  0.00            
ATOM   2685  HE2 MET X 166      46.351  53.291  47.081  0.00  0.00            
ATOM   2686  HE3 MET X 166      45.020  52.250  46.443  0.00  0.00            
ATOM   2687  C   MET X 166      46.839  47.253  45.682  0.00  0.00            
ATOM   2688  O   MET X 166      47.204  46.339  46.383  0.00  0.00            
ATOM   2689  N   ILE X 167      45.933  47.027  44.706  0.00  0.00            
ATOM   2690  H   ILE X 167      45.538  47.828  44.234  0.00  0.00            
ATOM   2691  CA  ILE X 167      45.357  45.774  44.314  0.00  0.00            
ATOM   2692  HA  ILE X 167      44.802  45.296  45.121  0.00  0.00            
ATOM   2693  CB  ILE X 167      44.235  46.031  43.250  0.00  0.00            
ATOM   2694  HB  ILE X 167      44.581  46.781  42.538  0.00  0.00            
ATOM   2695  CG2 ILE X 167      43.909  44.809  42.423  0.00  0.00            
ATOM   2696 HG21 ILE X 167      43.304  45.068  41.554  0.00  0.00            
ATOM   2697 HG22 ILE X 167      44.773  44.429  41.876  0.00  0.00            
ATOM   2698 HG23 ILE X 167      43.449  44.005  42.996  0.00  0.00            
ATOM   2699  CG1 ILE X 167      42.948  46.592  43.866  0.00  0.00            
ATOM   2700 HG12 ILE X 167      42.536  45.839  44.538  0.00  0.00            
ATOM   2701 HG13 ILE X 167      43.288  47.362  44.559  0.00  0.00            
ATOM   2702  CD1 ILE X 167      42.004  47.256  42.916  0.00  0.00            
ATOM   2703 HD11 ILE X 167      41.119  47.498  43.505  0.00  0.00            
ATOM   2704 HD12 ILE X 167      42.307  48.238  42.553  0.00  0.00            
ATOM   2705 HD13 ILE X 167      41.725  46.592  42.098  0.00  0.00            
ATOM   2706  C   ILE X 167      46.475  44.769  43.852  0.00  0.00            
ATOM   2707  O   ILE X 167      46.571  43.691  44.465  0.00  0.00            
ATOM   2708  N   ASP X 168      47.303  45.172  42.870  0.00  0.00            
ATOM   2709  H   ASP X 168      47.114  45.999  42.323  0.00  0.00            
ATOM   2710  CA  ASP X 168      48.415  44.246  42.447  0.00  0.00            
ATOM   2711  HA  ASP X 168      48.011  43.238  42.346  0.00  0.00            
ATOM   2712  CB  ASP X 168      48.836  44.640  41.053  0.00  0.00            
ATOM   2713  HB2 ASP X 168      49.106  45.693  40.979  0.00  0.00            
ATOM   2714  HB3 ASP X 168      49.672  43.978  40.828  0.00  0.00            
ATOM   2715  CG  ASP X 168      47.765  44.470  39.967  0.00  0.00            
ATOM   2716  OD1 ASP X 168      46.821  43.658  40.095  0.00  0.00            
ATOM   2717  OD2 ASP X 168      47.929  44.956  38.805  0.00  0.00            
ATOM   2718  C   ASP X 168      49.657  44.258  43.370  0.00  0.00            
ATOM   2719  O   ASP X 168      50.633  43.491  43.132  0.00  0.00            
ATOM   2720  N   SER X 169      49.621  44.858  44.562  0.00  0.00            
ATOM   2721  H   SER X 169      48.778  45.373  44.773  0.00  0.00            
ATOM   2722  CA  SER X 169      50.835  45.060  45.410  0.00  0.00            
ATOM   2723  HA  SER X 169      51.622  45.490  44.791  0.00  0.00            
ATOM   2724  CB  SER X 169      50.559  46.153  46.504  0.00  0.00            
ATOM   2725  HB2 SER X 169      51.467  46.434  47.039  0.00  0.00            
ATOM   2726  HB3 SER X 169      50.179  47.042  46.001  0.00  0.00            
ATOM   2727  OG  SER X 169      49.615  45.679  47.401  0.00  0.00            
ATOM   2728  HG  SER X 169      48.763  45.945  47.049  0.00  0.00            
ATOM   2729  C   SER X 169      51.340  43.764  46.091  0.00  0.00            
ATOM   2730  O   SER X 169      52.372  43.881  46.789  0.00  0.00            
ATOM   2731  N   PHE X 170      50.597  42.649  45.984  0.00  0.00            
ATOM   2732  H   PHE X 170      49.738  42.729  45.459  0.00  0.00            
ATOM   2733  CA  PHE X 170      50.982  41.222  46.265  0.00  0.00            
ATOM   2734  HA  PHE X 170      51.556  41.268  47.190  0.00  0.00            
ATOM   2735  CB  PHE X 170      49.775  40.332  46.655  0.00  0.00            
ATOM   2736  HB2 PHE X 170      50.110  39.320  46.883  0.00  0.00            
ATOM   2737  HB3 PHE X 170      49.123  40.819  47.380  0.00  0.00            
ATOM   2738  CG  PHE X 170      48.925  40.054  45.427  0.00  0.00            
ATOM   2739  CD1 PHE X 170      47.820  40.910  45.026  0.00  0.00            
ATOM   2740  HD1 PHE X 170      47.649  41.798  45.618  0.00  0.00            
ATOM   2741  CE1 PHE X 170      47.118  40.662  43.814  0.00  0.00            
ATOM   2742  HE1 PHE X 170      46.389  41.364  43.437  0.00  0.00            
ATOM   2743  CZ  PHE X 170      47.479  39.593  43.034  0.00  0.00            
ATOM   2744  HZ  PHE X 170      46.894  39.414  42.145  0.00  0.00            
ATOM   2745  CE2 PHE X 170      48.503  38.730  43.364  0.00  0.00            
ATOM   2746  HE2 PHE X 170      48.866  37.952  42.709  0.00  0.00            
ATOM   2747  CD2 PHE X 170      49.242  38.972  44.530  0.00  0.00            
ATOM   2748  HD2 PHE X 170      50.010  38.287  44.858  0.00  0.00            
ATOM   2749  C   PHE X 170      51.899  40.562  45.117  0.00  0.00            
ATOM   2750  O   PHE X 170      52.298  39.430  45.373  0.00  0.00            
ATOM   2751  N   ARG X 171      52.134  41.217  43.976  0.00  0.00            
ATOM   2752  H   ARG X 171      51.576  42.044  43.820  0.00  0.00            
ATOM   2753  CA  ARG X 171      53.003  40.773  42.818  0.00  0.00            
ATOM   2754  HA  ARG X 171      52.272  40.194  42.252  0.00  0.00            
ATOM   2755  CB  ARG X 171      53.352  42.067  41.985  0.00  0.00            
ATOM   2756  HB2 ARG X 171      53.880  41.797  41.071  0.00  0.00            
ATOM   2757  HB3 ARG X 171      52.386  42.420  41.624  0.00  0.00            
ATOM   2758  CG  ARG X 171      53.974  43.276  42.642  0.00  0.00            
ATOM   2759  HG2 ARG X 171      53.187  43.744  43.234  0.00  0.00            
ATOM   2760  HG3 ARG X 171      54.883  43.119  43.222  0.00  0.00            
ATOM   2761  CD  ARG X 171      54.320  44.171  41.465  0.00  0.00            
ATOM   2762  HD2 ARG X 171      55.126  44.844  41.758  0.00  0.00            
ATOM   2763  HD3 ARG X 171      54.668  43.719  40.536  0.00  0.00            
ATOM   2764  NE  ARG X 171      53.174  45.133  41.118  0.00  0.00            
ATOM   2765  HE  ARG X 171      52.947  45.770  41.868  0.00  0.00            
ATOM   2766  CZ  ARG X 171      52.501  45.159  39.988  0.00  0.00            
ATOM   2767  NH1 ARG X 171      52.715  44.303  39.025  0.00  0.00            
ATOM   2768 HH11 ARG X 171      53.303  43.512  39.246  0.00  0.00            
ATOM   2769 HH12 ARG X 171      52.406  44.536  38.092  0.00  0.00            
ATOM   2770  NH2 ARG X 171      51.645  46.117  39.728  0.00  0.00            
ATOM   2771 HH21 ARG X 171      51.412  46.785  40.449  0.00  0.00            
ATOM   2772 HH22 ARG X 171      51.446  46.267  38.749  0.00  0.00            
ATOM   2773  C   ARG X 171      54.271  39.956  43.104  0.00  0.00            
ATOM   2774  O   ARG X 171      54.624  39.167  42.305  0.00  0.00            
ATOM   2775  N   ALA X 172      54.931  40.304  44.182  0.00  0.00            
ATOM   2776  H   ALA X 172      54.659  41.132  44.692  0.00  0.00            
ATOM   2777  CA  ALA X 172      56.282  39.750  44.529  0.00  0.00            
ATOM   2778  HA  ALA X 172      56.608  39.091  43.724  0.00  0.00            
ATOM   2779  CB  ALA X 172      57.226  40.920  44.218  0.00  0.00            
ATOM   2780  HB1 ALA X 172      57.344  41.538  45.108  0.00  0.00            
ATOM   2781  HB2 ALA X 172      58.206  40.523  43.953  0.00  0.00            
ATOM   2782  HB3 ALA X 172      56.874  41.594  43.436  0.00  0.00            
ATOM   2783  C   ALA X 172      56.394  38.976  45.883  0.00  0.00            
ATOM   2784  O   ALA X 172      57.505  38.859  46.349  0.00  0.00            
ATOM   2785  N   LEU X 173      55.296  38.553  46.460  0.00  0.00            
ATOM   2786  H   LEU X 173      54.467  38.648  45.890  0.00  0.00            
ATOM   2787  CA  LEU X 173      55.091  37.799  47.748  0.00  0.00            
ATOM   2788  HA  LEU X 173      54.066  38.030  48.038  0.00  0.00            
ATOM   2789  CB  LEU X 173      55.278  36.319  47.468  0.00  0.00            
ATOM   2790  HB2 LEU X 173      56.271  36.266  47.022  0.00  0.00            
ATOM   2791  HB3 LEU X 173      55.428  35.808  48.419  0.00  0.00            
ATOM   2792  CG  LEU X 173      54.204  35.638  46.601  0.00  0.00            
ATOM   2793  HG  LEU X 173      54.289  36.026  45.586  0.00  0.00            
ATOM   2794  CD1 LEU X 173      54.464  34.123  46.566  0.00  0.00            
ATOM   2795 HD11 LEU X 173      55.377  33.912  46.010  0.00  0.00            
ATOM   2796 HD12 LEU X 173      54.478  33.674  47.559  0.00  0.00            
ATOM   2797 HD13 LEU X 173      53.655  33.595  46.061  0.00  0.00            
ATOM   2798  CD2 LEU X 173      52.739  35.867  47.018  0.00  0.00            
ATOM   2799 HD21 LEU X 173      52.455  36.896  46.801  0.00  0.00            
ATOM   2800 HD22 LEU X 173      52.102  35.271  46.365  0.00  0.00            
ATOM   2801 HD23 LEU X 173      52.571  35.674  48.078  0.00  0.00            
ATOM   2802  C   LEU X 173      56.009  38.299  48.909  0.00  0.00            
ATOM   2803  O   LEU X 173      56.808  37.573  49.532  0.00  0.00            
ATOM   2804  N   GLY X 174      55.880  39.579  49.158  0.00  0.00            
ATOM   2805  H   GLY X 174      55.270  40.120  48.562  0.00  0.00            
ATOM   2806  CA  GLY X 174      56.673  40.257  50.227  0.00  0.00            
ATOM   2807  HA2 GLY X 174      56.081  41.061  50.666  0.00  0.00            
ATOM   2808  HA3 GLY X 174      56.815  39.567  51.058  0.00  0.00            
ATOM   2809  C   GLY X 174      57.985  40.991  49.775  0.00  0.00            
ATOM   2810  O   GLY X 174      58.619  41.677  50.667  0.00  0.00            
ATOM   2811  N   GLY X 175      58.399  40.887  48.557  0.00  0.00            
ATOM   2812  H   GLY X 175      57.952  40.125  48.067  0.00  0.00            
ATOM   2813  CA  GLY X 175      59.565  41.623  47.884  0.00  0.00            
ATOM   2814  HA2 GLY X 175      60.432  41.549  48.541  0.00  0.00            
ATOM   2815  HA3 GLY X 175      59.855  41.197  46.924  0.00  0.00            
ATOM   2816  C   GLY X 175      59.429  43.166  47.716  0.00  0.00            
ATOM   2817  O   GLY X 175      58.252  43.719  47.845  0.00  0.00            
ATOM   2818  N   ALA X 176      60.537  43.827  47.531  0.00  0.00            
ATOM   2819  H   ALA X 176      61.295  43.214  47.269  0.00  0.00            
ATOM   2820  CA  ALA X 176      60.510  45.183  46.904  0.00  0.00            
ATOM   2821  HA  ALA X 176      59.647  45.685  47.341  0.00  0.00            
ATOM   2822  CB  ALA X 176      61.726  45.888  47.300  0.00  0.00            
ATOM   2823  HB1 ALA X 176      61.525  46.956  47.214  0.00  0.00            
ATOM   2824  HB2 ALA X 176      61.972  45.626  48.329  0.00  0.00            
ATOM   2825  HB3 ALA X 176      62.520  45.613  46.606  0.00  0.00            
ATOM   2826  C   ALA X 176      60.263  45.228  45.345  0.00  0.00            
ATOM   2827  O   ALA X 176      60.524  44.234  44.741  0.00  0.00            
ATOM   2828  N   PHE X 177      59.725  46.312  44.854  0.00  0.00            
ATOM   2829  H   PHE X 177      59.515  46.993  45.570  0.00  0.00            
ATOM   2830  CA  PHE X 177      59.441  46.667  43.473  0.00  0.00            
ATOM   2831  HA  PHE X 177      60.257  46.439  42.788  0.00  0.00            
ATOM   2832  CB  PHE X 177      58.220  45.935  42.947  0.00  0.00            
ATOM   2833  HB2 PHE X 177      58.176  46.180  41.886  0.00  0.00            
ATOM   2834  HB3 PHE X 177      58.416  44.863  42.991  0.00  0.00            
ATOM   2835  CG  PHE X 177      56.913  46.228  43.656  0.00  0.00            
ATOM   2836  CD1 PHE X 177      56.595  45.374  44.730  0.00  0.00            
ATOM   2837  HD1 PHE X 177      57.260  44.564  44.992  0.00  0.00            
ATOM   2838  CE1 PHE X 177      55.447  45.587  45.522  0.00  0.00            
ATOM   2839  HE1 PHE X 177      55.061  45.070  46.388  0.00  0.00            
ATOM   2840  CZ  PHE X 177      54.672  46.663  45.181  0.00  0.00            
ATOM   2841  HZ  PHE X 177      53.729  46.817  45.684  0.00  0.00            
ATOM   2842  CE2 PHE X 177      54.852  47.467  44.094  0.00  0.00            
ATOM   2843  HE2 PHE X 177      54.133  48.258  43.937  0.00  0.00            
ATOM   2844  CD2 PHE X 177      56.019  47.298  43.271  0.00  0.00            
ATOM   2845  HD2 PHE X 177      56.190  47.933  42.415  0.00  0.00            
ATOM   2846  C   PHE X 177      59.586  48.138  43.506  0.00  0.00            
ATOM   2847  O   PHE X 177      59.114  48.787  44.473  0.00  0.00            
ATOM   2848  N   LYS X 178      59.935  48.749  42.385  0.00  0.00            
ATOM   2849  H   LYS X 178      60.131  48.130  41.611  0.00  0.00            
ATOM   2850  CA  LYS X 178      59.994  50.217  42.151  0.00  0.00            
ATOM   2851  HA  LYS X 178      60.756  50.618  42.820  0.00  0.00            
ATOM   2852  CB  LYS X 178      60.404  50.621  40.741  0.00  0.00            
ATOM   2853  HB2 LYS X 178      61.031  49.862  40.273  0.00  0.00            
ATOM   2854  HB3 LYS X 178      59.492  50.620  40.142  0.00  0.00            
ATOM   2855  CG  LYS X 178      61.043  51.985  40.535  0.00  0.00            
ATOM   2856  HG2 LYS X 178      60.876  52.385  39.535  0.00  0.00            
ATOM   2857  HG3 LYS X 178      60.560  52.695  41.207  0.00  0.00            
ATOM   2858  CD  LYS X 178      62.585  51.993  40.821  0.00  0.00            
ATOM   2859  HD2 LYS X 178      62.654  51.498  41.789  0.00  0.00            
ATOM   2860  HD3 LYS X 178      63.092  51.514  39.983  0.00  0.00            
ATOM   2861  CE  LYS X 178      63.169  53.383  41.048  0.00  0.00            
ATOM   2862  HE2 LYS X 178      62.987  54.011  40.175  0.00  0.00            
ATOM   2863  HE3 LYS X 178      62.566  53.873  41.813  0.00  0.00            
ATOM   2864  NZ  LYS X 178      64.626  53.236  41.429  0.00  0.00            
ATOM   2865  HZ1 LYS X 178      65.141  53.091  40.572  0.00  0.00            
ATOM   2866  HZ2 LYS X 178      65.029  54.034  41.899  0.00  0.00            
ATOM   2867  HZ3 LYS X 178      64.831  52.441  42.016  0.00  0.00            
ATOM   2868  C   LYS X 178      58.673  50.928  42.588  0.00  0.00            
ATOM   2869  O   LYS X 178      58.708  52.007  43.185  0.00  0.00            
ATOM   2870  N   GLY X 179      57.526  50.284  42.279  0.00  0.00            
ATOM   2871  H   GLY X 179      57.556  49.417  41.762  0.00  0.00            
ATOM   2872  CA  GLY X 179      56.209  50.836  42.609  0.00  0.00            
ATOM   2873  HA2 GLY X 179      56.100  51.865  42.266  0.00  0.00            
ATOM   2874  HA3 GLY X 179      55.423  50.328  42.050  0.00  0.00            
ATOM   2875  C   GLY X 179      55.741  50.674  44.038  0.00  0.00            
ATOM   2876  O   GLY X 179      54.705  51.264  44.396  0.00  0.00            
ATOM   2877  N   TYR X 180      56.535  50.092  44.939  0.00  0.00            
ATOM   2878  H   TYR X 180      57.456  49.784  44.663  0.00  0.00            
ATOM   2879  CA  TYR X 180      56.154  49.942  46.380  0.00  0.00            
ATOM   2880  HA  TYR X 180      55.142  49.538  46.416  0.00  0.00            
ATOM   2881  CB  TYR X 180      57.118  48.996  47.085  0.00  0.00            
ATOM   2882  HB2 TYR X 180      57.165  48.111  46.450  0.00  0.00            
ATOM   2883  HB3 TYR X 180      58.110  49.446  47.046  0.00  0.00            
ATOM   2884  CG  TYR X 180      56.765  48.658  48.490  0.00  0.00            
ATOM   2885  CD1 TYR X 180      55.727  47.673  48.677  0.00  0.00            
ATOM   2886  HD1 TYR X 180      55.235  47.111  47.897  0.00  0.00            
ATOM   2887  CE1 TYR X 180      55.357  47.463  50.016  0.00  0.00            
ATOM   2888  HE1 TYR X 180      54.535  46.767  50.089  0.00  0.00            
ATOM   2889  CZ  TYR X 180      55.980  48.017  51.161  0.00  0.00            
ATOM   2890  OH  TYR X 180      55.459  47.819  52.395  0.00  0.00            
ATOM   2891  HH  TYR X 180      56.048  48.072  53.109  0.00  0.00            
ATOM   2892  CE2 TYR X 180      56.963  48.933  50.914  0.00  0.00            
ATOM   2893  HE2 TYR X 180      57.504  49.411  51.717  0.00  0.00            
ATOM   2894  CD2 TYR X 180      57.345  49.281  49.619  0.00  0.00            
ATOM   2895  HD2 TYR X 180      58.066  50.062  49.425  0.00  0.00            
ATOM   2896  C   TYR X 180      56.145  51.259  47.032  0.00  0.00            
ATOM   2897  O   TYR X 180      55.136  51.583  47.600  0.00  0.00            
ATOM   2898  N   LYS X 181      57.159  52.114  46.978  0.00  0.00            
ATOM   2899  H   LYS X 181      57.969  51.661  46.581  0.00  0.00            
ATOM   2900  CA  LYS X 181      57.181  53.520  47.511  0.00  0.00            
ATOM   2901  HA  LYS X 181      57.191  53.548  48.601  0.00  0.00            
ATOM   2902  CB  LYS X 181      58.479  54.119  46.970  0.00  0.00            
ATOM   2903  HB2 LYS X 181      59.236  53.335  46.950  0.00  0.00            
ATOM   2904  HB3 LYS X 181      58.363  54.413  45.927  0.00  0.00            
ATOM   2905  CG  LYS X 181      58.894  55.363  47.865  0.00  0.00            
ATOM   2906  HG2 LYS X 181      58.231  56.196  47.630  0.00  0.00            
ATOM   2907  HG3 LYS X 181      58.953  55.025  48.900  0.00  0.00            
ATOM   2908  CD  LYS X 181      60.225  56.097  47.458  0.00  0.00            
ATOM   2909  HD2 LYS X 181      60.438  56.603  48.399  0.00  0.00            
ATOM   2910  HD3 LYS X 181      60.975  55.307  47.418  0.00  0.00            
ATOM   2911  CE  LYS X 181      60.076  57.009  46.227  0.00  0.00            
ATOM   2912  HE2 LYS X 181      59.579  56.456  45.430  0.00  0.00            
ATOM   2913  HE3 LYS X 181      59.386  57.825  46.442  0.00  0.00            
ATOM   2914  NZ  LYS X 181      61.405  57.412  45.688  0.00  0.00            
ATOM   2915  HZ1 LYS X 181      61.790  58.046  46.374  0.00  0.00            
ATOM   2916  HZ2 LYS X 181      61.988  56.594  45.584  0.00  0.00            
ATOM   2917  HZ3 LYS X 181      61.230  57.865  44.803  0.00  0.00            
ATOM   2918  C   LYS X 181      55.930  54.272  47.095  0.00  0.00            
ATOM   2919  O   LYS X 181      55.419  55.023  47.901  0.00  0.00            
ATOM   2920  N   ALA X 182      55.546  54.058  45.861  0.00  0.00            
ATOM   2921  H   ALA X 182      55.989  53.401  45.235  0.00  0.00            
ATOM   2922  CA  ALA X 182      54.425  54.721  45.354  0.00  0.00            
ATOM   2923  HA  ALA X 182      54.414  55.785  45.591  0.00  0.00            
ATOM   2924  CB  ALA X 182      54.516  54.598  43.767  0.00  0.00            
ATOM   2925  HB1 ALA X 182      55.541  54.806  43.461  0.00  0.00            
ATOM   2926  HB2 ALA X 182      54.264  53.580  43.472  0.00  0.00            
ATOM   2927  HB3 ALA X 182      53.762  55.173  43.229  0.00  0.00            
ATOM   2928  C   ALA X 182      53.082  54.095  45.845  0.00  0.00            
ATOM   2929  O   ALA X 182      52.099  54.814  46.076  0.00  0.00            
ATOM   2930  N   SER X 183      53.065  52.749  46.081  0.00  0.00            
ATOM   2931  H   SER X 183      53.888  52.176  45.964  0.00  0.00            
ATOM   2932  CA  SER X 183      51.919  52.078  46.737  0.00  0.00            
ATOM   2933  HA  SER X 183      51.049  52.408  46.168  0.00  0.00            
ATOM   2934  CB  SER X 183      51.867  50.616  46.626  0.00  0.00            
ATOM   2935  HB2 SER X 183      52.586  50.155  47.303  0.00  0.00            
ATOM   2936  HB3 SER X 183      50.839  50.358  46.881  0.00  0.00            
ATOM   2937  OG  SER X 183      52.334  50.113  45.381  0.00  0.00            
ATOM   2938  HG  SER X 183      53.258  50.337  45.252  0.00  0.00            
ATOM   2939  C   SER X 183      51.709  52.532  48.154  0.00  0.00            
ATOM   2940  O   SER X 183      50.525  52.655  48.558  0.00  0.00            
ATOM   2941  N   LYS X 184      52.788  52.873  48.936  0.00  0.00            
ATOM   2942  H   LYS X 184      53.695  52.749  48.509  0.00  0.00            
ATOM   2943  CA  LYS X 184      52.619  53.501  50.276  0.00  0.00            
ATOM   2944  HA  LYS X 184      51.820  53.030  50.849  0.00  0.00            
ATOM   2945  CB  LYS X 184      53.940  53.337  51.050  0.00  0.00            
ATOM   2946  HB2 LYS X 184      54.846  53.417  50.450  0.00  0.00            
ATOM   2947  HB3 LYS X 184      54.154  54.197  51.684  0.00  0.00            
ATOM   2948  CG  LYS X 184      53.909  52.086  51.868  0.00  0.00            
ATOM   2949  HG2 LYS X 184      53.191  52.180  52.683  0.00  0.00            
ATOM   2950  HG3 LYS X 184      53.591  51.279  51.209  0.00  0.00            
ATOM   2951  CD  LYS X 184      55.229  51.668  52.501  0.00  0.00            
ATOM   2952  HD2 LYS X 184      55.112  50.695  52.977  0.00  0.00            
ATOM   2953  HD3 LYS X 184      56.013  51.578  51.748  0.00  0.00            
ATOM   2954  CE  LYS X 184      55.774  52.704  53.500  0.00  0.00            
ATOM   2955  HE2 LYS X 184      55.502  53.668  53.069  0.00  0.00            
ATOM   2956  HE3 LYS X 184      55.231  52.556  54.434  0.00  0.00            
ATOM   2957  NZ  LYS X 184      57.259  52.633  53.636  0.00  0.00            
ATOM   2958  HZ1 LYS X 184      57.857  52.648  52.823  0.00  0.00            
ATOM   2959  HZ2 LYS X 184      57.670  53.201  54.364  0.00  0.00            
ATOM   2960  HZ3 LYS X 184      57.449  51.730  54.047  0.00  0.00            
ATOM   2961  C   LYS X 184      52.132  54.980  50.179  0.00  0.00            
ATOM   2962  O   LYS X 184      51.223  55.319  50.892  0.00  0.00            
ATOM   2963  N   GLU X 185      52.566  55.735  49.167  0.00  0.00            
ATOM   2964  H   GLU X 185      53.261  55.310  48.568  0.00  0.00            
ATOM   2965  CA  GLU X 185      52.012  57.029  48.779  0.00  0.00            
ATOM   2966  HA  GLU X 185      52.034  57.550  49.736  0.00  0.00            
ATOM   2967  CB  GLU X 185      52.971  57.736  47.825  0.00  0.00            
ATOM   2968  HB2 GLU X 185      53.365  56.994  47.131  0.00  0.00            
ATOM   2969  HB3 GLU X 185      52.472  58.546  47.293  0.00  0.00            
ATOM   2970  CG  GLU X 185      54.186  58.535  48.429  0.00  0.00            
ATOM   2971  HG2 GLU X 185      54.796  58.012  49.166  0.00  0.00            
ATOM   2972  HG3 GLU X 185      54.768  58.848  47.562  0.00  0.00            
ATOM   2973  CD  GLU X 185      53.783  59.806  49.243  0.00  0.00            
ATOM   2974  OE1 GLU X 185      54.116  60.073  50.473  0.00  0.00            
ATOM   2975  OE2 GLU X 185      53.155  60.710  48.673  0.00  0.00            
ATOM   2976  C   GLU X 185      50.516  56.980  48.333  0.00  0.00            
ATOM   2977  O   GLU X 185      49.741  57.863  48.708  0.00  0.00            
ATOM   2978  N   ALA X 186      50.164  55.942  47.528  0.00  0.00            
ATOM   2979  H   ALA X 186      50.925  55.326  47.280  0.00  0.00            
ATOM   2980  CA  ALA X 186      48.843  55.714  46.960  0.00  0.00            
ATOM   2981  HA  ALA X 186      48.351  56.572  46.501  0.00  0.00            
ATOM   2982  CB  ALA X 186      48.837  54.503  45.961  0.00  0.00            
ATOM   2983  HB1 ALA X 186      49.436  53.688  46.368  0.00  0.00            
ATOM   2984  HB2 ALA X 186      47.827  54.184  45.703  0.00  0.00            
ATOM   2985  HB3 ALA X 186      49.262  54.833  45.013  0.00  0.00            
ATOM   2986  C   ALA X 186      47.889  55.433  48.131  0.00  0.00            
ATOM   2987  O   ALA X 186      46.802  55.959  48.199  0.00  0.00            
ATOM   2988  N   ARG X 187      48.338  54.549  49.095  0.00  0.00            
ATOM   2989  H   ARG X 187      49.174  54.015  48.909  0.00  0.00            
ATOM   2990  CA  ARG X 187      47.577  54.178  50.339  0.00  0.00            
ATOM   2991  HA  ARG X 187      46.590  53.823  50.044  0.00  0.00            
ATOM   2992  CB  ARG X 187      48.282  53.084  51.096  0.00  0.00            
ATOM   2993  HB2 ARG X 187      48.228  52.121  50.589  0.00  0.00            
ATOM   2994  HB3 ARG X 187      49.336  53.310  51.253  0.00  0.00            
ATOM   2995  CG  ARG X 187      47.646  52.845  52.510  0.00  0.00            
ATOM   2996  HG2 ARG X 187      48.143  53.613  53.102  0.00  0.00            
ATOM   2997  HG3 ARG X 187      46.565  52.984  52.507  0.00  0.00            
ATOM   2998  CD  ARG X 187      48.005  51.516  53.055  0.00  0.00            
ATOM   2999  HD2 ARG X 187      49.049  51.261  52.872  0.00  0.00            
ATOM   3000  HD3 ARG X 187      47.844  51.473  54.132  0.00  0.00            
ATOM   3001  NE  ARG X 187      47.159  50.534  52.435  0.00  0.00            
ATOM   3002  HE  ARG X 187      47.442  50.004  51.622  0.00  0.00            
ATOM   3003  CZ  ARG X 187      45.882  50.301  52.697  0.00  0.00            
ATOM   3004  NH1 ARG X 187      45.275  49.464  51.965  0.00  0.00            
ATOM   3005 HH11 ARG X 187      45.799  48.917  51.296  0.00  0.00            
ATOM   3006 HH12 ARG X 187      44.272  49.355  51.930  0.00  0.00            
ATOM   3007  NH2 ARG X 187      45.158  50.919  53.622  0.00  0.00            
ATOM   3008 HH21 ARG X 187      45.646  51.575  54.216  0.00  0.00            
ATOM   3009 HH22 ARG X 187      44.230  50.565  53.801  0.00  0.00            
ATOM   3010  C   ARG X 187      47.405  55.476  51.220  0.00  0.00            
ATOM   3011  O   ARG X 187      46.384  55.659  51.818  0.00  0.00            
ATOM   3012  N   ARG X 188      48.445  56.257  51.423  0.00  0.00            
ATOM   3013  H   ARG X 188      49.283  55.942  50.957  0.00  0.00            
ATOM   3014  CA  ARG X 188      48.403  57.492  52.140  0.00  0.00            
ATOM   3015  HA  ARG X 188      48.122  57.262  53.168  0.00  0.00            
ATOM   3016  CB  ARG X 188      49.799  58.122  52.130  0.00  0.00            
ATOM   3017  HB2 ARG X 188      50.441  57.331  52.517  0.00  0.00            
ATOM   3018  HB3 ARG X 188      50.149  58.445  51.149  0.00  0.00            
ATOM   3019  CG  ARG X 188      49.736  59.348  53.017  0.00  0.00            
ATOM   3020  HG2 ARG X 188      49.129  60.091  52.501  0.00  0.00            
ATOM   3021  HG3 ARG X 188      49.361  59.024  53.988  0.00  0.00            
ATOM   3022  CD  ARG X 188      51.155  59.921  53.153  0.00  0.00            
ATOM   3023  HD2 ARG X 188      51.180  60.596  54.009  0.00  0.00            
ATOM   3024  HD3 ARG X 188      51.861  59.104  53.299  0.00  0.00            
ATOM   3025  NE  ARG X 188      51.599  60.679  51.930  0.00  0.00            
ATOM   3026  HE  ARG X 188      52.491  60.373  51.566  0.00  0.00            
ATOM   3027  CZ  ARG X 188      50.960  61.615  51.347  0.00  0.00            
ATOM   3028  NH1 ARG X 188      49.916  62.288  51.768  0.00  0.00            
ATOM   3029 HH11 ARG X 188      49.593  62.146  52.715  0.00  0.00            
ATOM   3030 HH12 ARG X 188      49.551  63.063  51.234  0.00  0.00            
ATOM   3031  NH2 ARG X 188      51.381  62.098  50.213  0.00  0.00            
ATOM   3032 HH21 ARG X 188      52.083  61.593  49.691  0.00  0.00            
ATOM   3033 HH22 ARG X 188      50.804  62.778  49.739  0.00  0.00            
ATOM   3034  C   ARG X 188      47.302  58.351  51.556  0.00  0.00            
ATOM   3035  O   ARG X 188      46.375  58.750  52.245  0.00  0.00            
ATOM   3036  N   ARG X 189      47.445  58.788  50.279  0.00  0.00            
ATOM   3037  H   ARG X 189      48.200  58.427  49.714  0.00  0.00            
ATOM   3038  CA  ARG X 189      46.400  59.599  49.573  0.00  0.00            
ATOM   3039  HA  ARG X 189      46.256  60.512  50.152  0.00  0.00            
ATOM   3040  CB  ARG X 189      46.746  59.931  48.118  0.00  0.00            
ATOM   3041  HB2 ARG X 189      46.947  59.019  47.557  0.00  0.00            
ATOM   3042  HB3 ARG X 189      45.938  60.424  47.577  0.00  0.00            
ATOM   3043  CG  ARG X 189      48.041  60.758  48.146  0.00  0.00            
ATOM   3044  HG2 ARG X 189      47.905  61.556  48.876  0.00  0.00            
ATOM   3045  HG3 ARG X 189      48.783  60.062  48.539  0.00  0.00            
ATOM   3046  CD  ARG X 189      48.434  61.442  46.849  0.00  0.00            
ATOM   3047  HD2 ARG X 189      47.614  62.077  46.514  0.00  0.00            
ATOM   3048  HD3 ARG X 189      49.307  62.072  47.016  0.00  0.00            
ATOM   3049  NE  ARG X 189      48.808  60.391  45.833  0.00  0.00            
ATOM   3050  HE  ARG X 189      49.777  60.113  45.895  0.00  0.00            
ATOM   3051  CZ  ARG X 189      48.107  59.767  44.931  0.00  0.00            
ATOM   3052  NH1 ARG X 189      46.965  60.183  44.497  0.00  0.00            
ATOM   3053 HH11 ARG X 189      46.582  61.038  44.877  0.00  0.00            
ATOM   3054 HH12 ARG X 189      46.375  59.521  44.014  0.00  0.00            
ATOM   3055  NH2 ARG X 189      48.670  58.850  44.240  0.00  0.00            
ATOM   3056 HH21 ARG X 189      49.634  58.558  44.313  0.00  0.00            
ATOM   3057 HH22 ARG X 189      48.025  58.462  43.567  0.00  0.00            
ATOM   3058  C   ARG X 189      44.934  59.061  49.644  0.00  0.00            
ATOM   3059  O   ARG X 189      44.056  59.893  49.822  0.00  0.00            
ATOM   3060  N   VAL X 190      44.700  57.747  49.614  0.00  0.00            
ATOM   3061  H   VAL X 190      45.418  57.215  49.143  0.00  0.00            
ATOM   3062  CA  VAL X 190      43.367  57.076  49.757  0.00  0.00            
ATOM   3063  HA  VAL X 190      42.645  57.788  49.358  0.00  0.00            
ATOM   3064  CB  VAL X 190      43.373  55.795  48.906  0.00  0.00            
ATOM   3065  HB  VAL X 190      44.191  55.148  49.223  0.00  0.00            
ATOM   3066  CG1 VAL X 190      42.035  55.008  49.002  0.00  0.00            
ATOM   3067 HG11 VAL X 190      42.338  54.083  48.512  0.00  0.00            
ATOM   3068 HG12 VAL X 190      41.866  54.693  50.031  0.00  0.00            
ATOM   3069 HG13 VAL X 190      41.187  55.507  48.533  0.00  0.00            
ATOM   3070  CG2 VAL X 190      43.594  56.138  47.434  0.00  0.00            
ATOM   3071 HG21 VAL X 190      43.225  55.366  46.759  0.00  0.00            
ATOM   3072 HG22 VAL X 190      43.050  57.024  47.107  0.00  0.00            
ATOM   3073 HG23 VAL X 190      44.639  56.274  47.156  0.00  0.00            
ATOM   3074  C   VAL X 190      42.931  56.955  51.248  0.00  0.00            
ATOM   3075  O   VAL X 190      41.768  57.221  51.619  0.00  0.00            
ATOM   3076  N   GLU X 191      43.867  56.739  52.150  0.00  0.00            
ATOM   3077  H   GLU X 191      44.827  56.537  51.909  0.00  0.00            
ATOM   3078  CA  GLU X 191      43.597  56.855  53.592  0.00  0.00            
ATOM   3079  HA  GLU X 191      42.654  56.372  53.848  0.00  0.00            
ATOM   3080  CB  GLU X 191      44.722  56.276  54.415  0.00  0.00            
ATOM   3081  HB2 GLU X 191      45.696  56.714  54.194  0.00  0.00            
ATOM   3082  HB3 GLU X 191      44.473  56.381  55.471  0.00  0.00            
ATOM   3083  CG  GLU X 191      44.692  54.750  54.392  0.00  0.00            
ATOM   3084  HG2 GLU X 191      43.760  54.570  54.927  0.00  0.00            
ATOM   3085  HG3 GLU X 191      44.607  54.367  53.375  0.00  0.00            
ATOM   3086  CD  GLU X 191      45.758  54.099  55.279  0.00  0.00            
ATOM   3087  OE1 GLU X 191      46.264  54.711  56.243  0.00  0.00            
ATOM   3088  OE2 GLU X 191      46.141  52.919  55.081  0.00  0.00            
ATOM   3089  C   GLU X 191      43.361  58.281  54.138  0.00  0.00            
ATOM   3090  O   GLU X 191      42.456  58.429  54.954  0.00  0.00            
ATOM   3091  N   ASP X 192      43.998  59.362  53.677  0.00  0.00            
ATOM   3092  H   ASP X 192      44.795  59.133  53.101  0.00  0.00            
ATOM   3093  CA  ASP X 192      43.708  60.716  54.262  0.00  0.00            
ATOM   3094  HA  ASP X 192      43.636  60.498  55.327  0.00  0.00            
ATOM   3095  CB  ASP X 192      44.781  61.779  54.039  0.00  0.00            
ATOM   3096  HB2 ASP X 192      44.811  61.789  52.949  0.00  0.00            
ATOM   3097  HB3 ASP X 192      44.532  62.755  54.455  0.00  0.00            
ATOM   3098  CG  ASP X 192      46.207  61.359  54.555  0.00  0.00            
ATOM   3099  OD1 ASP X 192      47.111  61.896  53.909  0.00  0.00            
ATOM   3100  OD2 ASP X 192      46.398  60.635  55.539  0.00  0.00            
ATOM   3101  C   ASP X 192      42.378  61.266  53.713  0.00  0.00            
ATOM   3102  O   ASP X 192      41.607  61.978  54.410  0.00  0.00            
ATOM   3103  N   TRP X 193      42.087  60.920  52.480  0.00  0.00            
ATOM   3104  H   TRP X 193      42.689  60.222  52.068  0.00  0.00            
ATOM   3105  CA  TRP X 193      40.773  61.025  51.845  0.00  0.00            
ATOM   3106  HA  TRP X 193      40.565  62.090  51.947  0.00  0.00            
ATOM   3107  CB  TRP X 193      40.753  60.850  50.323  0.00  0.00            
ATOM   3108  HB2 TRP X 193      41.314  61.693  49.919  0.00  0.00            
ATOM   3109  HB3 TRP X 193      41.259  59.895  50.186  0.00  0.00            
ATOM   3110  CG  TRP X 193      39.399  60.805  49.590  0.00  0.00            
ATOM   3111  CD1 TRP X 193      38.406  61.732  49.311  0.00  0.00            
ATOM   3112  HD1 TRP X 193      38.518  62.776  49.563  0.00  0.00            
ATOM   3113  NE1 TRP X 193      37.367  61.169  48.649  0.00  0.00            
ATOM   3114  HE1 TRP X 193      36.632  61.791  48.343  0.00  0.00            
ATOM   3115  CE2 TRP X 193      37.580  59.826  48.575  0.00  0.00            
ATOM   3116  CZ2 TRP X 193      36.771  58.730  47.968  0.00  0.00            
ATOM   3117  HZ2 TRP X 193      35.819  59.043  47.567  0.00  0.00            
ATOM   3118  CH2 TRP X 193      37.286  57.423  47.855  0.00  0.00            
ATOM   3119  HH2 TRP X 193      36.727  56.600  47.434  0.00  0.00            
ATOM   3120  CZ3 TRP X 193      38.581  57.198  48.309  0.00  0.00            
ATOM   3121  HZ3 TRP X 193      38.968  56.203  48.146  0.00  0.00            
ATOM   3122  CE3 TRP X 193      39.375  58.206  48.882  0.00  0.00            
ATOM   3123  HE3 TRP X 193      40.315  57.881  49.303  0.00  0.00            
ATOM   3124  CD2 TRP X 193      38.879  59.546  49.046  0.00  0.00            
ATOM   3125  C   TRP X 193      39.596  60.362  52.562  0.00  0.00            
ATOM   3126  O   TRP X 193      38.651  60.992  52.875  0.00  0.00            
ATOM   3127  N   LEU X 194      39.595  59.039  52.920  0.00  0.00            
ATOM   3128  H   LEU X 194      40.357  58.480  52.564  0.00  0.00            
ATOM   3129  CA  LEU X 194      38.431  58.318  53.544  0.00  0.00            
ATOM   3130  HA  LEU X 194      37.489  58.633  53.094  0.00  0.00            
ATOM   3131  CB  LEU X 194      38.635  56.758  53.348  0.00  0.00            
ATOM   3132  HB2 LEU X 194      39.703  56.577  53.463  0.00  0.00            
ATOM   3133  HB3 LEU X 194      38.142  56.155  54.110  0.00  0.00            
ATOM   3134  CG  LEU X 194      38.327  56.201  51.918  0.00  0.00            
ATOM   3135  HG  LEU X 194      38.980  56.647  51.167  0.00  0.00            
ATOM   3136  CD1 LEU X 194      38.607  54.752  51.947  0.00  0.00            
ATOM   3137 HD11 LEU X 194      37.847  54.152  52.449  0.00  0.00            
ATOM   3138 HD12 LEU X 194      38.696  54.361  50.934  0.00  0.00            
ATOM   3139 HD13 LEU X 194      39.515  54.604  52.532  0.00  0.00            
ATOM   3140  CD2 LEU X 194      36.802  56.284  51.621  0.00  0.00            
ATOM   3141 HD21 LEU X 194      36.382  55.790  52.498  0.00  0.00            
ATOM   3142 HD22 LEU X 194      36.509  57.333  51.576  0.00  0.00            
ATOM   3143 HD23 LEU X 194      36.691  55.647  50.743  0.00  0.00            
ATOM   3144  C   LEU X 194      38.281  58.621  55.078  0.00  0.00            
ATOM   3145  O   LEU X 194      37.133  58.590  55.598  0.00  0.00            
ATOM   3146  N   GLU X 195      39.347  59.008  55.824  0.00  0.00            
ATOM   3147  H   GLU X 195      40.253  59.118  55.391  0.00  0.00            
ATOM   3148  CA  GLU X 195      39.242  59.241  57.215  0.00  0.00            
ATOM   3149  HA  GLU X 195      38.598  58.530  57.734  0.00  0.00            
ATOM   3150  CB  GLU X 195      40.553  59.417  57.917  0.00  0.00            
ATOM   3151  HB2 GLU X 195      41.065  58.462  58.035  0.00  0.00            
ATOM   3152  HB3 GLU X 195      41.229  60.075  57.370  0.00  0.00            
ATOM   3153  CG  GLU X 195      40.430  59.918  59.376  0.00  0.00            
ATOM   3154  HG2 GLU X 195      40.002  60.920  59.416  0.00  0.00            
ATOM   3155  HG3 GLU X 195      39.774  59.190  59.852  0.00  0.00            
ATOM   3156  CD  GLU X 195      41.746  59.860  60.147  0.00  0.00            
ATOM   3157  OE1 GLU X 195      42.855  59.809  59.496  0.00  0.00            
ATOM   3158  OE2 GLU X 195      41.710  59.972  61.400  0.00  0.00            
ATOM   3159  C   GLU X 195      38.379  60.524  57.426  0.00  0.00            
ATOM   3160  O   GLU X 195      37.628  60.606  58.435  0.00  0.00            
ATOM   3161  N   GLU X 196      38.545  61.514  56.596  0.00  0.00            
ATOM   3162  H   GLU X 196      39.221  61.379  55.857  0.00  0.00            
ATOM   3163  CA  GLU X 196      37.860  62.789  56.703  0.00  0.00            
ATOM   3164  HA  GLU X 196      37.998  63.169  57.716  0.00  0.00            
ATOM   3165  CB  GLU X 196      38.251  63.788  55.582  0.00  0.00            
ATOM   3166  HB2 GLU X 196      39.309  63.983  55.755  0.00  0.00            
ATOM   3167  HB3 GLU X 196      38.130  63.314  54.608  0.00  0.00            
ATOM   3168  CG  GLU X 196      37.734  65.230  55.636  0.00  0.00            
ATOM   3169  HG2 GLU X 196      36.689  65.247  55.325  0.00  0.00            
ATOM   3170  HG3 GLU X 196      37.725  65.609  56.658  0.00  0.00            
ATOM   3171  CD  GLU X 196      38.636  66.153  54.785  0.00  0.00            
ATOM   3172  OE1 GLU X 196      39.133  67.206  55.259  0.00  0.00            
ATOM   3173  OE2 GLU X 196      38.968  65.823  53.619  0.00  0.00            
ATOM   3174  C   GLU X 196      36.352  62.419  56.651  0.00  0.00            
ATOM   3175  O   GLU X 196      35.566  62.941  57.398  0.00  0.00            
ATOM   3176  N   GLN X 197      35.971  61.572  55.687  0.00  0.00            
ATOM   3177  H   GLN X 197      36.620  61.086  55.084  0.00  0.00            
ATOM   3178  CA  GLN X 197      34.599  61.205  55.552  0.00  0.00            
ATOM   3179  HA  GLN X 197      34.095  62.166  55.444  0.00  0.00            
ATOM   3180  CB  GLN X 197      34.303  60.331  54.295  0.00  0.00            
ATOM   3181  HB2 GLN X 197      34.599  59.294  54.450  0.00  0.00            
ATOM   3182  HB3 GLN X 197      33.248  60.414  54.033  0.00  0.00            
ATOM   3183  CG  GLN X 197      34.920  60.851  52.987  0.00  0.00            
ATOM   3184  HG2 GLN X 197      34.729  61.922  53.048  0.00  0.00            
ATOM   3185  HG3 GLN X 197      35.998  60.690  52.967  0.00  0.00            
ATOM   3186  CD  GLN X 197      34.427  60.290  51.627  0.00  0.00            
ATOM   3187  OE1 GLN X 197      33.368  59.645  51.418  0.00  0.00            
ATOM   3188  NE2 GLN X 197      35.083  60.785  50.597  0.00  0.00            
ATOM   3189 HE21 GLN X 197      34.660  60.707  49.683  0.00  0.00            
ATOM   3190 HE22 GLN X 197      35.930  61.288  50.823  0.00  0.00            
ATOM   3191  C   GLN X 197      34.017  60.517  56.826  0.00  0.00            
ATOM   3192  O   GLN X 197      32.861  60.771  57.168  0.00  0.00            
ATOM   3193  N   ILE X 198      34.786  59.753  57.596  0.00  0.00            
ATOM   3194  H   ILE X 198      35.690  59.494  57.228  0.00  0.00            
ATOM   3195  CA  ILE X 198      34.329  59.183  58.891  0.00  0.00            
ATOM   3196  HA  ILE X 198      33.447  58.586  58.657  0.00  0.00            
ATOM   3197  CB  ILE X 198      35.398  58.180  59.448  0.00  0.00            
ATOM   3198  HB  ILE X 198      36.358  58.664  59.627  0.00  0.00            
ATOM   3199  CG2 ILE X 198      35.008  57.525  60.792  0.00  0.00            
ATOM   3200 HG21 ILE X 198      34.852  58.253  61.588  0.00  0.00            
ATOM   3201 HG22 ILE X 198      33.997  57.121  60.739  0.00  0.00            
ATOM   3202 HG23 ILE X 198      35.683  56.713  61.065  0.00  0.00            
ATOM   3203  CG1 ILE X 198      35.577  57.038  58.406  0.00  0.00            
ATOM   3204 HG12 ILE X 198      35.898  57.492  57.469  0.00  0.00            
ATOM   3205 HG13 ILE X 198      36.516  56.530  58.624  0.00  0.00            
ATOM   3206  CD1 ILE X 198      34.434  56.081  58.202  0.00  0.00            
ATOM   3207 HD11 ILE X 198      34.719  55.308  57.489  0.00  0.00            
ATOM   3208 HD12 ILE X 198      34.194  55.554  59.126  0.00  0.00            
ATOM   3209 HD13 ILE X 198      33.539  56.512  57.754  0.00  0.00            
ATOM   3210  C   ILE X 198      34.012  60.296  59.909  0.00  0.00            
ATOM   3211  O   ILE X 198      32.999  60.249  60.621  0.00  0.00            
ATOM   3212  N   ILE X 199      34.906  61.285  59.995  0.00  0.00            
ATOM   3213  H   ILE X 199      35.707  61.260  59.381  0.00  0.00            
ATOM   3214  CA  ILE X 199      34.915  62.322  61.024  0.00  0.00            
ATOM   3215  HA  ILE X 199      34.657  61.824  61.959  0.00  0.00            
ATOM   3216  CB  ILE X 199      36.291  63.022  61.128  0.00  0.00            
ATOM   3217  HB  ILE X 199      36.606  63.135  60.090  0.00  0.00            
ATOM   3218  CG2 ILE X 199      36.181  64.445  61.735  0.00  0.00            
ATOM   3219 HG21 ILE X 199      37.087  64.988  61.467  0.00  0.00            
ATOM   3220 HG22 ILE X 199      35.373  65.012  61.272  0.00  0.00            
ATOM   3221 HG23 ILE X 199      36.403  64.393  62.801  0.00  0.00            
ATOM   3222  CG1 ILE X 199      37.295  62.089  61.813  0.00  0.00            
ATOM   3223 HG12 ILE X 199      37.222  62.015  62.898  0.00  0.00            
ATOM   3224 HG13 ILE X 199      37.257  61.132  61.293  0.00  0.00            
ATOM   3225  CD1 ILE X 199      38.782  62.532  61.715  0.00  0.00            
ATOM   3226 HD11 ILE X 199      38.970  63.355  62.405  0.00  0.00            
ATOM   3227 HD12 ILE X 199      39.412  61.658  61.883  0.00  0.00            
ATOM   3228 HD13 ILE X 199      38.902  62.857  60.682  0.00  0.00            
ATOM   3229  C   ILE X 199      33.762  63.209  60.658  0.00  0.00            
ATOM   3230  O   ILE X 199      32.918  63.552  61.435  0.00  0.00            
ATOM   3231  N   GLU X 200      33.598  63.528  59.346  0.00  0.00            
ATOM   3232  H   GLU X 200      34.356  63.338  58.707  0.00  0.00            
ATOM   3233  CA  GLU X 200      32.563  64.542  58.905  0.00  0.00            
ATOM   3234  HA  GLU X 200      32.536  65.350  59.636  0.00  0.00            
ATOM   3235  CB  GLU X 200      32.945  65.206  57.538  0.00  0.00            
ATOM   3236  HB2 GLU X 200      33.038  64.433  56.775  0.00  0.00            
ATOM   3237  HB3 GLU X 200      32.145  65.865  57.201  0.00  0.00            
ATOM   3238  CG  GLU X 200      34.226  65.979  57.591  0.00  0.00            
ATOM   3239  HG2 GLU X 200      35.029  65.375  58.014  0.00  0.00            
ATOM   3240  HG3 GLU X 200      34.501  66.196  56.558  0.00  0.00            
ATOM   3241  CD  GLU X 200      34.045  67.242  58.310  0.00  0.00            
ATOM   3242  OE1 GLU X 200      33.342  68.158  57.772  0.00  0.00            
ATOM   3243  OE2 GLU X 200      34.727  67.493  59.269  0.00  0.00            
ATOM   3244  C   GLU X 200      31.137  63.876  58.867  0.00  0.00            
ATOM   3245  O   GLU X 200      30.149  64.579  59.258  0.00  0.00            
ATOM   3246  N   THR X 201      31.047  62.527  58.592  0.00  0.00            
ATOM   3247  H   THR X 201      31.878  62.126  58.181  0.00  0.00            
ATOM   3248  CA  THR X 201      29.855  61.773  58.854  0.00  0.00            
ATOM   3249  HA  THR X 201      28.947  62.124  58.363  0.00  0.00            
ATOM   3250  CB  THR X 201      30.049  60.341  58.491  0.00  0.00            
ATOM   3251  HB  THR X 201      30.904  60.017  59.084  0.00  0.00            
ATOM   3252  CG2 THR X 201      28.826  59.446  58.813  0.00  0.00            
ATOM   3253 HG21 THR X 201      27.870  59.922  58.597  0.00  0.00            
ATOM   3254 HG22 THR X 201      28.821  58.516  58.244  0.00  0.00            
ATOM   3255 HG23 THR X 201      28.778  59.242  59.883  0.00  0.00            
ATOM   3256  OG1 THR X 201      30.354  60.170  57.039  0.00  0.00            
ATOM   3257  HG1 THR X 201      31.269  60.448  56.958  0.00  0.00            
ATOM   3258  C   THR X 201      29.565  61.789  60.340  0.00  0.00            
ATOM   3259  O   THR X 201      28.389  61.859  60.762  0.00  0.00            
ATOM   3260  N   ARG X 202      30.514  61.703  61.290  0.00  0.00            
ATOM   3261  H   ARG X 202      31.440  61.707  60.887  0.00  0.00            
ATOM   3262  CA  ARG X 202      30.359  61.644  62.735  0.00  0.00            
ATOM   3263  HA  ARG X 202      29.501  60.992  62.900  0.00  0.00            
ATOM   3264  CB  ARG X 202      31.588  61.181  63.472  0.00  0.00            
ATOM   3265  HB2 ARG X 202      32.443  61.690  63.028  0.00  0.00            
ATOM   3266  HB3 ARG X 202      31.501  61.446  64.525  0.00  0.00            
ATOM   3267  CG  ARG X 202      31.749  59.695  63.412  0.00  0.00            
ATOM   3268  HG2 ARG X 202      30.912  59.298  63.986  0.00  0.00            
ATOM   3269  HG3 ARG X 202      31.691  59.289  62.402  0.00  0.00            
ATOM   3270  CD  ARG X 202      33.092  59.231  63.992  0.00  0.00            
ATOM   3271  HD2 ARG X 202      33.793  59.318  63.161  0.00  0.00            
ATOM   3272  HD3 ARG X 202      33.431  59.835  64.834  0.00  0.00            
ATOM   3273  NE  ARG X 202      33.054  57.806  64.437  0.00  0.00            
ATOM   3274  HE  ARG X 202      32.116  57.475  64.615  0.00  0.00            
ATOM   3275  CZ  ARG X 202      34.151  57.024  64.441  0.00  0.00            
ATOM   3276  NH1 ARG X 202      35.365  57.416  64.254  0.00  0.00            
ATOM   3277 HH11 ARG X 202      35.638  58.383  64.360  0.00  0.00            
ATOM   3278 HH12 ARG X 202      35.958  56.687  64.624  0.00  0.00            
ATOM   3279  NH2 ARG X 202      33.972  55.752  64.642  0.00  0.00            
ATOM   3280 HH21 ARG X 202      33.009  55.529  64.851  0.00  0.00            
ATOM   3281 HH22 ARG X 202      34.649  55.069  64.949  0.00  0.00            
ATOM   3282  C   ARG X 202      29.789  62.972  63.215  0.00  0.00            
ATOM   3283  O   ARG X 202      28.930  62.972  64.073  0.00  0.00            
ATOM   3284  N   LYS X 203      30.419  64.057  62.702  0.00  0.00            
ATOM   3285  H   LYS X 203      31.173  63.848  62.063  0.00  0.00            
ATOM   3286  CA  LYS X 203      30.104  65.454  63.044  0.00  0.00            
ATOM   3287  HA  LYS X 203      30.090  65.531  64.131  0.00  0.00            
ATOM   3288  CB  LYS X 203      31.165  66.336  62.466  0.00  0.00            
ATOM   3289  HB2 LYS X 203      31.447  65.930  61.495  0.00  0.00            
ATOM   3290  HB3 LYS X 203      30.821  67.359  62.318  0.00  0.00            
ATOM   3291  CG  LYS X 203      32.523  66.360  63.364  0.00  0.00            
ATOM   3292  HG2 LYS X 203      32.375  66.652  64.404  0.00  0.00            
ATOM   3293  HG3 LYS X 203      32.881  65.344  63.530  0.00  0.00            
ATOM   3294  CD  LYS X 203      33.714  67.098  62.726  0.00  0.00            
ATOM   3295  HD2 LYS X 203      34.622  67.003  63.321  0.00  0.00            
ATOM   3296  HD3 LYS X 203      33.884  66.631  61.756  0.00  0.00            
ATOM   3297  CE  LYS X 203      33.476  68.617  62.535  0.00  0.00            
ATOM   3298  HE2 LYS X 203      32.427  68.725  62.260  0.00  0.00            
ATOM   3299  HE3 LYS X 203      33.433  69.169  63.474  0.00  0.00            
ATOM   3300  NZ  LYS X 203      34.470  69.134  61.546  0.00  0.00            
ATOM   3301  HZ1 LYS X 203      34.291  70.093  61.284  0.00  0.00            
ATOM   3302  HZ2 LYS X 203      35.415  69.100  61.901  0.00  0.00            
ATOM   3303  HZ3 LYS X 203      34.473  68.521  60.743  0.00  0.00            
ATOM   3304  C   LYS X 203      28.729  65.957  62.617  0.00  0.00            
ATOM   3305  O   LYS X 203      28.304  67.100  62.873  0.00  0.00            
ATOM   3306  N   GLY X 204      28.155  65.205  61.660  0.00  0.00            
ATOM   3307  H   GLY X 204      28.344  64.215  61.593  0.00  0.00            
ATOM   3308  CA  GLY X 204      26.906  65.626  60.945  0.00  0.00            
ATOM   3309  HA2 GLY X 204      26.451  64.735  60.514  0.00  0.00            
ATOM   3310  HA3 GLY X 204      26.203  66.010  61.684  0.00  0.00            
ATOM   3311  C   GLY X 204      27.042  66.599  59.790  0.00  0.00            
ATOM   3312  O   GLY X 204      26.067  67.279  59.449  0.00  0.00            
ATOM   3313  N   ASN X 205      28.297  66.750  59.325  0.00  0.00            
ATOM   3314  H   ASN X 205      28.961  66.007  59.492  0.00  0.00            
ATOM   3315  CA  ASN X 205      28.667  67.610  58.167  0.00  0.00            
ATOM   3316  HA  ASN X 205      28.133  68.554  58.271  0.00  0.00            
ATOM   3317  CB  ASN X 205      30.132  67.993  58.229  0.00  0.00            
ATOM   3318  HB2 ASN X 205      30.715  67.082  58.356  0.00  0.00            
ATOM   3319  HB3 ASN X 205      30.623  68.469  57.380  0.00  0.00            
ATOM   3320  CG  ASN X 205      30.479  68.911  59.420  0.00  0.00            
ATOM   3321  OD1 ASN X 205      29.526  69.447  59.983  0.00  0.00            
ATOM   3322  ND2 ASN X 205      31.713  68.993  59.744  0.00  0.00            
ATOM   3323 HD21 ASN X 205      31.983  69.771  60.329  0.00  0.00            
ATOM   3324 HD22 ASN X 205      32.347  68.568  59.082  0.00  0.00            
ATOM   3325  C   ASN X 205      28.242  67.015  56.770  0.00  0.00            
ATOM   3326  O   ASN X 205      28.124  67.767  55.781  0.00  0.00            
ATOM   3327  N   ILE X 206      28.206  65.723  56.713  0.00  0.00            
ATOM   3328  H   ILE X 206      28.180  65.258  57.610  0.00  0.00            
ATOM   3329  CA  ILE X 206      27.615  64.874  55.600  0.00  0.00            
ATOM   3330  HA  ILE X 206      26.980  65.534  55.009  0.00  0.00            
ATOM   3331  CB  ILE X 206      28.795  64.410  54.675  0.00  0.00            
ATOM   3332  HB  ILE X 206      28.390  63.522  54.189  0.00  0.00            
ATOM   3333  CG2 ILE X 206      29.068  65.543  53.705  0.00  0.00            
ATOM   3334 HG21 ILE X 206      29.256  65.090  52.732  0.00  0.00            
ATOM   3335 HG22 ILE X 206      28.152  66.077  53.451  0.00  0.00            
ATOM   3336 HG23 ILE X 206      29.918  66.138  54.040  0.00  0.00            
ATOM   3337  CG1 ILE X 206      30.108  63.862  55.337  0.00  0.00            
ATOM   3338 HG12 ILE X 206      30.702  64.630  55.834  0.00  0.00            
ATOM   3339 HG13 ILE X 206      29.935  63.090  56.086  0.00  0.00            
ATOM   3340  CD1 ILE X 206      31.008  63.074  54.318  0.00  0.00            
ATOM   3341 HD11 ILE X 206      31.307  63.736  53.505  0.00  0.00            
ATOM   3342 HD12 ILE X 206      31.923  62.778  54.832  0.00  0.00            
ATOM   3343 HD13 ILE X 206      30.398  62.255  53.938  0.00  0.00            
ATOM   3344  C   ILE X 206      26.769  63.685  56.162  0.00  0.00            
ATOM   3345  O   ILE X 206      26.963  63.181  57.298  0.00  0.00            
ATOM   3346  N   HIE X 207      25.868  63.164  55.361  0.00  0.00            
ATOM   3347  H   HIE X 207      26.031  63.274  54.370  0.00  0.00            
ATOM   3348  CA  HIE X 207      24.594  62.541  55.653  0.00  0.00            
ATOM   3349  HA  HIE X 207      24.642  62.300  56.715  0.00  0.00            
ATOM   3350  CB  HIE X 207      23.403  63.571  55.416  0.00  0.00            
ATOM   3351  HB2 HIE X 207      23.378  63.753  54.342  0.00  0.00            
ATOM   3352  HB3 HIE X 207      22.442  63.136  55.694  0.00  0.00            
ATOM   3353  CG  HIE X 207      23.607  64.908  56.045  0.00  0.00            
ATOM   3354  ND1 HIE X 207      23.516  65.215  57.397  0.00  0.00            
ATOM   3355  CE1 HIE X 207      23.712  66.511  57.498  0.00  0.00            
ATOM   3356  HE1 HIE X 207      23.650  67.012  58.453  0.00  0.00            
ATOM   3357  NE2 HIE X 207      24.037  67.088  56.316  0.00  0.00            
ATOM   3358  HE2 HIE X 207      24.364  68.039  56.217  0.00  0.00            
ATOM   3359  CD2 HIE X 207      23.917  66.075  55.373  0.00  0.00            
ATOM   3360  HD2 HIE X 207      24.160  66.087  54.321  0.00  0.00            
ATOM   3361  C   HIE X 207      24.348  61.257  54.906  0.00  0.00            
ATOM   3362  O   HIE X 207      23.269  61.098  54.275  0.00  0.00            
ATOM   3363  N   PRO X 208      25.223  60.222  54.903  0.00  0.00            
ATOM   3364  CD  PRO X 208      26.516  60.075  55.577  0.00  0.00            
ATOM   3365  HD2 PRO X 208      26.495  60.578  56.545  0.00  0.00            
ATOM   3366  HD3 PRO X 208      27.205  60.622  54.934  0.00  0.00            
ATOM   3367  CG  PRO X 208      26.830  58.549  55.664  0.00  0.00            
ATOM   3368  HG2 PRO X 208      26.333  58.143  56.545  0.00  0.00            
ATOM   3369  HG3 PRO X 208      27.902  58.349  55.657  0.00  0.00            
ATOM   3370  CB  PRO X 208      26.187  58.115  54.321  0.00  0.00            
ATOM   3371  HB2 PRO X 208      26.018  57.039  54.293  0.00  0.00            
ATOM   3372  HB3 PRO X 208      26.840  58.402  53.497  0.00  0.00            
ATOM   3373  CA  PRO X 208      24.888  58.955  54.312  0.00  0.00            
ATOM   3374  HA  PRO X 208      24.613  59.125  53.271  0.00  0.00            
ATOM   3375  C   PRO X 208      23.658  58.267  54.974  0.00  0.00            
ATOM   3376  O   PRO X 208      23.484  58.391  56.161  0.00  0.00            
ATOM   3377  N   PRO X 209      22.880  57.466  54.273  0.00  0.00            
ATOM   3378  CD  PRO X 209      22.838  57.418  52.844  0.00  0.00            
ATOM   3379  HD2 PRO X 209      23.777  57.270  52.310  0.00  0.00            
ATOM   3380  HD3 PRO X 209      22.441  58.355  52.453  0.00  0.00            
ATOM   3381  CG  PRO X 209      21.791  56.310  52.494  0.00  0.00            
ATOM   3382  HG2 PRO X 209      22.286  55.339  52.465  0.00  0.00            
ATOM   3383  HG3 PRO X 209      21.318  56.595  51.554  0.00  0.00            
ATOM   3384  CB  PRO X 209      20.885  56.229  53.706  0.00  0.00            
ATOM   3385  HB2 PRO X 209      20.451  55.236  53.822  0.00  0.00            
ATOM   3386  HB3 PRO X 209      20.112  56.997  53.695  0.00  0.00            
ATOM   3387  CA  PRO X 209      21.776  56.680  54.872  0.00  0.00            
ATOM   3388  HA  PRO X 209      21.241  57.276  55.611  0.00  0.00            
ATOM   3389  C   PRO X 209      22.266  55.491  55.687  0.00  0.00            
ATOM   3390  O   PRO X 209      23.360  54.995  55.442  0.00  0.00            
ATOM   3391  N   GLU X 210      21.450  54.976  56.616  0.00  0.00            
ATOM   3392  H   GLU X 210      20.513  55.336  56.725  0.00  0.00            
ATOM   3393  CA  GLU X 210      21.704  53.751  57.400  0.00  0.00            
ATOM   3394  HA  GLU X 210      22.565  53.939  58.040  0.00  0.00            
ATOM   3395  CB  GLU X 210      20.533  53.455  58.461  0.00  0.00            
ATOM   3396  HB2 GLU X 210      20.729  52.655  59.174  0.00  0.00            
ATOM   3397  HB3 GLU X 210      20.425  54.329  59.104  0.00  0.00            
ATOM   3398  CG  GLU X 210      19.099  53.198  57.935  0.00  0.00            
ATOM   3399  HG2 GLU X 210      19.172  52.808  56.920  0.00  0.00            
ATOM   3400  HG3 GLU X 210      18.580  52.451  58.536  0.00  0.00            
ATOM   3401  CD  GLU X 210      18.254  54.474  57.779  0.00  0.00            
ATOM   3402  OE1 GLU X 210      18.815  55.591  57.664  0.00  0.00            
ATOM   3403  OE2 GLU X 210      16.989  54.321  57.782  0.00  0.00            
ATOM   3404  C   GLU X 210      21.917  52.528  56.539  0.00  0.00            
ATOM   3405  O   GLU X 210      21.516  52.562  55.418  0.00  0.00            
ATOM   3406  N   GLY X 211      22.671  51.568  57.014  0.00  0.00            
ATOM   3407  H   GLY X 211      23.022  51.679  57.955  0.00  0.00            
ATOM   3408  CA  GLY X 211      23.084  50.338  56.312  0.00  0.00            
ATOM   3409  HA2 GLY X 211      23.414  49.681  57.117  0.00  0.00            
ATOM   3410  HA3 GLY X 211      22.301  49.855  55.727  0.00  0.00            
ATOM   3411  C   GLY X 211      24.169  50.535  55.302  0.00  0.00            
ATOM   3412  O   GLY X 211      24.881  49.619  54.952  0.00  0.00            
ATOM   3413  N   THR X 212      24.395  51.737  54.810  0.00  0.00            
ATOM   3414  H   THR X 212      23.796  52.523  55.024  0.00  0.00            
ATOM   3415  CA  THR X 212      25.650  52.072  54.037  0.00  0.00            
ATOM   3416  HA  THR X 212      25.675  51.342  53.227  0.00  0.00            
ATOM   3417  CB  THR X 212      25.523  53.500  53.379  0.00  0.00            
ATOM   3418  HB  THR X 212      26.368  53.669  52.712  0.00  0.00            
ATOM   3419  CG2 THR X 212      24.344  53.731  52.494  0.00  0.00            
ATOM   3420 HG21 THR X 212      24.446  52.975  51.715  0.00  0.00            
ATOM   3421 HG22 THR X 212      23.403  53.589  53.024  0.00  0.00            
ATOM   3422 HG23 THR X 212      24.323  54.707  52.007  0.00  0.00            
ATOM   3423  OG1 THR X 212      25.633  54.526  54.334  0.00  0.00            
ATOM   3424  HG1 THR X 212      24.723  54.593  54.632  0.00  0.00            
ATOM   3425  C   THR X 212      26.959  51.903  54.789  0.00  0.00            
ATOM   3426  O   THR X 212      26.966  52.115  56.054  0.00  0.00            
ATOM   3427  N   ALA X 213      28.029  51.605  54.100  0.00  0.00            
ATOM   3428  H   ALA X 213      27.881  51.393  53.123  0.00  0.00            
ATOM   3429  CA  ALA X 213      29.301  51.214  54.736  0.00  0.00            
ATOM   3430  HA  ALA X 213      29.043  50.494  55.513  0.00  0.00            
ATOM   3431  CB  ALA X 213      30.064  50.430  53.722  0.00  0.00            
ATOM   3432  HB1 ALA X 213      31.015  50.151  54.174  0.00  0.00            
ATOM   3433  HB2 ALA X 213      29.555  49.526  53.388  0.00  0.00            
ATOM   3434  HB3 ALA X 213      30.385  51.006  52.854  0.00  0.00            
ATOM   3435  C   ALA X 213      29.964  52.383  55.462  0.00  0.00            
ATOM   3436  O   ALA X 213      30.386  52.349  56.586  0.00  0.00            
ATOM   3437  N   LEU X 214      29.772  53.650  54.964  0.00  0.00            
ATOM   3438  H   LEU X 214      29.179  53.734  54.152  0.00  0.00            
ATOM   3439  CA  LEU X 214      30.229  54.865  55.588  0.00  0.00            
ATOM   3440  HA  LEU X 214      31.294  54.671  55.722  0.00  0.00            
ATOM   3441  CB  LEU X 214      30.143  56.002  54.524  0.00  0.00            
ATOM   3442  HB2 LEU X 214      30.711  55.748  53.630  0.00  0.00            
ATOM   3443  HB3 LEU X 214      29.119  56.169  54.191  0.00  0.00            
ATOM   3444  CG  LEU X 214      30.774  57.359  54.911  0.00  0.00            
ATOM   3445  HG  LEU X 214      30.365  57.800  55.820  0.00  0.00            
ATOM   3446  CD1 LEU X 214      32.344  57.394  54.913  0.00  0.00            
ATOM   3447 HD11 LEU X 214      32.620  58.341  55.376  0.00  0.00            
ATOM   3448 HD12 LEU X 214      32.585  56.622  55.644  0.00  0.00            
ATOM   3449 HD13 LEU X 214      32.772  57.271  53.918  0.00  0.00            
ATOM   3450  CD2 LEU X 214      30.409  58.499  53.945  0.00  0.00            
ATOM   3451 HD21 LEU X 214      30.753  59.430  54.395  0.00  0.00            
ATOM   3452 HD22 LEU X 214      31.002  58.323  53.047  0.00  0.00            
ATOM   3453 HD23 LEU X 214      29.332  58.524  53.781  0.00  0.00            
ATOM   3454  C   LEU X 214      29.458  55.163  56.828  0.00  0.00            
ATOM   3455  O   LEU X 214      30.027  55.575  57.864  0.00  0.00            
ATOM   3456  N   TYR X 215      28.202  54.723  56.909  0.00  0.00            
ATOM   3457  H   TYR X 215      27.860  54.274  56.071  0.00  0.00            
ATOM   3458  CA  TYR X 215      27.400  54.860  58.152  0.00  0.00            
ATOM   3459  HA  TYR X 215      27.591  55.847  58.573  0.00  0.00            
ATOM   3460  CB  TYR X 215      25.909  54.739  57.884  0.00  0.00            
ATOM   3461  HB2 TYR X 215      25.623  55.325  57.011  0.00  0.00            
ATOM   3462  HB3 TYR X 215      25.777  53.695  57.598  0.00  0.00            
ATOM   3463  CG  TYR X 215      24.911  55.159  59.004  0.00  0.00            
ATOM   3464  CD1 TYR X 215      24.571  54.269  60.053  0.00  0.00            
ATOM   3465  HD1 TYR X 215      25.063  53.309  60.113  0.00  0.00            
ATOM   3466  CE1 TYR X 215      23.673  54.714  61.027  0.00  0.00            
ATOM   3467  HE1 TYR X 215      23.307  53.982  61.731  0.00  0.00            
ATOM   3468  CZ  TYR X 215      23.061  56.003  60.993  0.00  0.00            
ATOM   3469  OH  TYR X 215      21.998  56.304  61.851  0.00  0.00            
ATOM   3470  HH  TYR X 215      21.383  56.852  61.358  0.00  0.00            
ATOM   3471  CE2 TYR X 215      23.404  56.853  59.921  0.00  0.00            
ATOM   3472  HE2 TYR X 215      22.977  57.845  59.925  0.00  0.00            
ATOM   3473  CD2 TYR X 215      24.431  56.446  59.028  0.00  0.00            
ATOM   3474  HD2 TYR X 215      24.669  57.143  58.238  0.00  0.00            
ATOM   3475  C   TYR X 215      27.777  53.834  59.188  0.00  0.00            
ATOM   3476  O   TYR X 215      27.987  54.109  60.384  0.00  0.00            
ATOM   3477  N   GLU X 216      27.832  52.546  58.830  0.00  0.00            
ATOM   3478  H   GLU X 216      27.644  52.296  57.870  0.00  0.00            
ATOM   3479  CA  GLU X 216      28.314  51.555  59.783  0.00  0.00            
ATOM   3480  HA  GLU X 216      27.630  51.711  60.618  0.00  0.00            
ATOM   3481  CB  GLU X 216      28.357  50.132  59.113  0.00  0.00            
ATOM   3482  HB2 GLU X 216      28.858  50.294  58.159  0.00  0.00            
ATOM   3483  HB3 GLU X 216      28.877  49.387  59.715  0.00  0.00            
ATOM   3484  CG  GLU X 216      27.006  49.401  58.853  0.00  0.00            
ATOM   3485  HG2 GLU X 216      26.599  49.903  57.975  0.00  0.00            
ATOM   3486  HG3 GLU X 216      27.143  48.374  58.512  0.00  0.00            
ATOM   3487  CD  GLU X 216      25.939  49.430  59.993  0.00  0.00            
ATOM   3488  OE1 GLU X 216      24.702  49.299  59.696  0.00  0.00            
ATOM   3489  OE2 GLU X 216      26.307  49.472  61.196  0.00  0.00            
ATOM   3490  C   GLU X 216      29.707  51.791  60.305  0.00  0.00            
ATOM   3491  O   GLU X 216      29.905  51.753  61.522  0.00  0.00            
ATOM   3492  N   PHE X 217      30.722  52.130  59.498  0.00  0.00            
ATOM   3493  H   PHE X 217      30.585  52.157  58.498  0.00  0.00            
ATOM   3494  CA  PHE X 217      32.146  52.454  59.944  0.00  0.00            
ATOM   3495  HA  PHE X 217      32.388  51.736  60.728  0.00  0.00            
ATOM   3496  CB  PHE X 217      33.242  52.502  58.808  0.00  0.00            
ATOM   3497  HB2 PHE X 217      32.855  53.088  57.974  0.00  0.00            
ATOM   3498  HB3 PHE X 217      34.182  52.961  59.115  0.00  0.00            
ATOM   3499  CG  PHE X 217      33.553  51.106  58.391  0.00  0.00            
ATOM   3500  CD1 PHE X 217      33.062  50.498  57.199  0.00  0.00            
ATOM   3501  HD1 PHE X 217      32.390  51.156  56.668  0.00  0.00            
ATOM   3502  CE1 PHE X 217      33.367  49.172  56.858  0.00  0.00            
ATOM   3503  HE1 PHE X 217      32.961  48.761  55.945  0.00  0.00            
ATOM   3504  CZ  PHE X 217      34.205  48.426  57.703  0.00  0.00            
ATOM   3505  HZ  PHE X 217      34.568  47.459  57.390  0.00  0.00            
ATOM   3506  CE2 PHE X 217      34.778  49.033  58.859  0.00  0.00            
ATOM   3507  HE2 PHE X 217      35.357  48.406  59.520  0.00  0.00            
ATOM   3508  CD2 PHE X 217      34.512  50.380  59.133  0.00  0.00            
ATOM   3509  HD2 PHE X 217      35.041  50.786  59.983  0.00  0.00            
ATOM   3510  C   PHE X 217      32.110  53.759  60.708  0.00  0.00            
ATOM   3511  O   PHE X 217      32.874  53.898  61.692  0.00  0.00            
ATOM   3512  N   ALA X 218      31.200  54.671  60.314  0.00  0.00            
ATOM   3513  H   ALA X 218      30.628  54.515  59.497  0.00  0.00            
ATOM   3514  CA  ALA X 218      30.995  55.866  61.122  0.00  0.00            
ATOM   3515  HA  ALA X 218      31.952  56.383  61.189  0.00  0.00            
ATOM   3516  CB  ALA X 218      30.077  56.870  60.410  0.00  0.00            
ATOM   3517  HB1 ALA X 218      30.584  57.325  59.559  0.00  0.00            
ATOM   3518  HB2 ALA X 218      29.147  56.383  60.118  0.00  0.00            
ATOM   3519  HB3 ALA X 218      29.794  57.702  61.055  0.00  0.00            
ATOM   3520  C   ALA X 218      30.491  55.591  62.587  0.00  0.00            
ATOM   3521  O   ALA X 218      30.697  56.372  63.493  0.00  0.00            
ATOM   3522  N   HID X 219      29.883  54.451  62.709  0.00  0.00            
ATOM   3523  H   HID X 219      29.907  53.919  61.850  0.00  0.00            
ATOM   3524  CA  HID X 219      29.103  54.089  63.909  0.00  0.00            
ATOM   3525  HA  HID X 219      29.093  54.944  64.585  0.00  0.00            
ATOM   3526  CB  HID X 219      27.664  53.702  63.635  0.00  0.00            
ATOM   3527  HB2 HID X 219      27.561  53.013  62.797  0.00  0.00            
ATOM   3528  HB3 HID X 219      27.276  53.297  64.570  0.00  0.00            
ATOM   3529  CG  HID X 219      26.872  54.945  63.317  0.00  0.00            
ATOM   3530  ND1 HID X 219      26.832  55.637  62.159  0.00  0.00            
ATOM   3531  HD1 HID X 219      27.155  55.286  61.269  0.00  0.00            
ATOM   3532  CE1 HID X 219      26.209  56.800  62.379  0.00  0.00            
ATOM   3533  HE1 HID X 219      25.975  57.515  61.604  0.00  0.00            
ATOM   3534  NE2 HID X 219      25.748  56.938  63.596  0.00  0.00            
ATOM   3535  CD2 HID X 219      26.249  55.796  64.240  0.00  0.00            
ATOM   3536  HD2 HID X 219      26.241  55.534  65.287  0.00  0.00            
ATOM   3537  C   HID X 219      29.673  52.953  64.830  0.00  0.00            
ATOM   3538  O   HID X 219      29.236  52.810  65.936  0.00  0.00            
ATOM   3539  N   TRP X 220      30.641  52.149  64.302  0.00  0.00            
ATOM   3540  H   TRP X 220      30.742  52.086  63.299  0.00  0.00            
ATOM   3541  CA  TRP X 220      31.381  51.118  64.971  0.00  0.00            
ATOM   3542  HA  TRP X 220      30.665  50.327  65.196  0.00  0.00            
ATOM   3543  CB  TRP X 220      32.494  50.620  63.964  0.00  0.00            
ATOM   3544  HB2 TRP X 220      32.121  50.539  62.943  0.00  0.00            
ATOM   3545  HB3 TRP X 220      33.251  51.405  63.981  0.00  0.00            
ATOM   3546  CG  TRP X 220      33.360  49.376  64.172  0.00  0.00            
ATOM   3547  CD1 TRP X 220      33.230  48.398  65.104  0.00  0.00            
ATOM   3548  HD1 TRP X 220      32.460  48.418  65.862  0.00  0.00            
ATOM   3549  NE1 TRP X 220      34.383  47.609  65.090  0.00  0.00            
ATOM   3550  HE1 TRP X 220      34.470  46.717  65.556  0.00  0.00            
ATOM   3551  CE2 TRP X 220      35.314  48.045  64.131  0.00  0.00            
ATOM   3552  CZ2 TRP X 220      36.592  47.569  63.665  0.00  0.00            
ATOM   3553  HZ2 TRP X 220      37.097  46.782  64.205  0.00  0.00            
ATOM   3554  CH2 TRP X 220      37.179  48.173  62.535  0.00  0.00            
ATOM   3555  HH2 TRP X 220      38.135  47.769  62.237  0.00  0.00            
ATOM   3556  CZ3 TRP X 220      36.533  49.196  61.857  0.00  0.00            
ATOM   3557  HZ3 TRP X 220      36.934  49.909  61.151  0.00  0.00            
ATOM   3558  CE3 TRP X 220      35.250  49.665  62.345  0.00  0.00            
ATOM   3559  HE3 TRP X 220      34.798  50.519  61.862  0.00  0.00            
ATOM   3560  CD2 TRP X 220      34.561  49.040  63.421  0.00  0.00            
ATOM   3561  C   TRP X 220      31.902  51.555  66.367  0.00  0.00            
ATOM   3562  O   TRP X 220      32.536  52.600  66.483  0.00  0.00            
ATOM   3563  N   GLU X 221      31.541  50.839  67.459  0.00  0.00            
ATOM   3564  H   GLU X 221      30.897  50.087  67.260  0.00  0.00            
ATOM   3565  CA  GLU X 221      32.317  50.737  68.733  0.00  0.00            
ATOM   3566  HA  GLU X 221      33.131  51.460  68.678  0.00  0.00            
ATOM   3567  CB  GLU X 221      31.355  51.085  69.894  0.00  0.00            
ATOM   3568  HB2 GLU X 221      30.587  50.318  69.801  0.00  0.00            
ATOM   3569  HB3 GLU X 221      31.899  51.041  70.838  0.00  0.00            
ATOM   3570  CG  GLU X 221      30.804  52.551  69.787  0.00  0.00            
ATOM   3571  HG2 GLU X 221      31.620  53.214  70.075  0.00  0.00            
ATOM   3572  HG3 GLU X 221      30.531  52.830  68.769  0.00  0.00            
ATOM   3573  CD  GLU X 221      29.537  52.762  70.748  0.00  0.00            
ATOM   3574  OE1 GLU X 221      29.341  53.888  71.268  0.00  0.00            
ATOM   3575  OE2 GLU X 221      28.748  51.765  70.907  0.00  0.00            
ATOM   3576  C   GLU X 221      33.094  49.429  68.944  0.00  0.00            
ATOM   3577  O   GLU X 221      32.810  48.384  68.345  0.00  0.00            
ATOM   3578  N   ASP X 222      34.186  49.541  69.742  0.00  0.00            
ATOM   3579  H   ASP X 222      34.366  50.444  70.157  0.00  0.00            
ATOM   3580  CA  ASP X 222      35.119  48.453  70.023  0.00  0.00            
ATOM   3581  HA  ASP X 222      35.173  47.828  69.131  0.00  0.00            
ATOM   3582  CB  ASP X 222      36.632  49.027  70.127  0.00  0.00            
ATOM   3583  HB2 ASP X 222      37.357  48.214  70.106  0.00  0.00            
ATOM   3584  HB3 ASP X 222      36.729  49.728  69.298  0.00  0.00            
ATOM   3585  CG  ASP X 222      36.956  49.704  71.542  0.00  0.00            
ATOM   3586  OD1 ASP X 222      36.124  49.689  72.421  0.00  0.00            
ATOM   3587  OD2 ASP X 222      38.094  50.242  71.683  0.00  0.00            
ATOM   3588  C   ASP X 222      34.709  47.539  71.212  0.00  0.00            
ATOM   3589  O   ASP X 222      33.645  47.738  71.840  0.00  0.00            
ATOM   3590  N   TYR X 223      35.518  46.542  71.600  0.00  0.00            
ATOM   3591  H   TYR X 223      36.440  46.377  71.222  0.00  0.00            
ATOM   3592  CA  TYR X 223      35.200  45.682  72.710  0.00  0.00            
ATOM   3593  HA  TYR X 223      34.196  45.345  72.449  0.00  0.00            
ATOM   3594  CB  TYR X 223      36.183  44.538  72.745  0.00  0.00            
ATOM   3595  HB2 TYR X 223      35.750  43.789  73.407  0.00  0.00            
ATOM   3596  HB3 TYR X 223      36.094  44.130  71.738  0.00  0.00            
ATOM   3597  CG  TYR X 223      37.565  44.859  73.194  0.00  0.00            
ATOM   3598  CD1 TYR X 223      38.422  45.595  72.366  0.00  0.00            
ATOM   3599  HD1 TYR X 223      38.095  45.871  71.375  0.00  0.00            
ATOM   3600  CE1 TYR X 223      39.693  45.936  72.858  0.00  0.00            
ATOM   3601  HE1 TYR X 223      40.401  46.531  72.302  0.00  0.00            
ATOM   3602  CZ  TYR X 223      40.153  45.549  74.161  0.00  0.00            
ATOM   3603  OH  TYR X 223      41.325  45.934  74.595  0.00  0.00            
ATOM   3604  HH  TYR X 223      41.862  46.339  73.910  0.00  0.00            
ATOM   3605  CE2 TYR X 223      39.288  44.779  74.964  0.00  0.00            
ATOM   3606  HE2 TYR X 223      39.559  44.533  75.980  0.00  0.00            
ATOM   3607  CD2 TYR X 223      37.968  44.504  74.488  0.00  0.00            
ATOM   3608  HD2 TYR X 223      37.225  44.125  75.174  0.00  0.00            
ATOM   3609  C   TYR X 223      35.186  46.315  74.099  0.00  0.00            
ATOM   3610  O   TYR X 223      34.475  45.875  75.020  0.00  0.00            
ATOM   3611  N   LEU X 224      35.856  47.454  74.206  0.00  0.00            
ATOM   3612  H   LEU X 224      36.340  47.866  73.420  0.00  0.00            
ATOM   3613  CA  LEU X 224      35.790  48.303  75.383  0.00  0.00            
ATOM   3614  HA  LEU X 224      35.615  47.638  76.228  0.00  0.00            
ATOM   3615  CB  LEU X 224      37.210  48.932  75.604  0.00  0.00            
ATOM   3616  HB2 LEU X 224      37.588  49.279  74.642  0.00  0.00            
ATOM   3617  HB3 LEU X 224      37.181  49.886  76.131  0.00  0.00            
ATOM   3618  CG  LEU X 224      38.214  47.978  76.337  0.00  0.00            
ATOM   3619  HG  LEU X 224      38.101  47.053  75.771  0.00  0.00            
ATOM   3620  CD1 LEU X 224      39.624  48.564  76.344  0.00  0.00            
ATOM   3621 HD11 LEU X 224      40.315  47.777  76.647  0.00  0.00            
ATOM   3622 HD12 LEU X 224      39.955  48.831  75.340  0.00  0.00            
ATOM   3623 HD13 LEU X 224      39.571  49.440  76.990  0.00  0.00            
ATOM   3624  CD2 LEU X 224      37.871  47.829  77.797  0.00  0.00            
ATOM   3625 HD21 LEU X 224      37.045  47.127  77.912  0.00  0.00            
ATOM   3626 HD22 LEU X 224      38.724  47.434  78.350  0.00  0.00            
ATOM   3627 HD23 LEU X 224      37.682  48.859  78.101  0.00  0.00            
ATOM   3628  C   LEU X 224      34.750  49.370  75.404  0.00  0.00            
ATOM   3629  O   LEU X 224      34.590  50.121  76.379  0.00  0.00            
ATOM   3630  N   GLY X 225      34.075  49.535  74.333  0.00  0.00            
ATOM   3631  H   GLY X 225      34.373  49.061  73.492  0.00  0.00            
ATOM   3632  CA  GLY X 225      32.978  50.494  74.186  0.00  0.00            
ATOM   3633  HA2 GLY X 225      32.254  50.184  73.433  0.00  0.00            
ATOM   3634  HA3 GLY X 225      32.478  50.549  75.153  0.00  0.00            
ATOM   3635  C   GLY X 225      33.515  51.862  73.914  0.00  0.00            
ATOM   3636  O   GLY X 225      32.774  52.847  74.194  0.00  0.00            
ATOM   3637  N   ASN X 226      34.690  52.080  73.378  0.00  0.00            
ATOM   3638  H   ASN X 226      35.335  51.317  73.227  0.00  0.00            
ATOM   3639  CA  ASN X 226      35.013  53.322  72.637  0.00  0.00            
ATOM   3640  HA  ASN X 226      34.666  54.116  73.299  0.00  0.00            
ATOM   3641  CB  ASN X 226      36.507  53.523  72.453  0.00  0.00            
ATOM   3642  HB2 ASN X 226      36.866  52.820  71.701  0.00  0.00            
ATOM   3643  HB3 ASN X 226      36.722  54.440  71.904  0.00  0.00            
ATOM   3644  CG  ASN X 226      37.393  53.357  73.706  0.00  0.00            
ATOM   3645  OD1 ASN X 226      37.331  54.208  74.592  0.00  0.00            
ATOM   3646  ND2 ASN X 226      37.950  52.224  73.871  0.00  0.00            
ATOM   3647 HD21 ASN X 226      38.539  52.036  74.669  0.00  0.00            
ATOM   3648 HD22 ASN X 226      37.839  51.584  73.097  0.00  0.00            
ATOM   3649  C   ASN X 226      34.363  53.471  71.300  0.00  0.00            
ATOM   3650  O   ASN X 226      34.089  52.387  70.721  0.00  0.00            
ATOM   3651  N   PRO X 227      34.167  54.692  70.723  0.00  0.00            
ATOM   3652  CD  PRO X 227      34.093  56.005  71.339  0.00  0.00            
ATOM   3653  HD2 PRO X 227      34.979  56.036  71.973  0.00  0.00            
ATOM   3654  HD3 PRO X 227      33.249  56.255  71.981  0.00  0.00            
ATOM   3655  CG  PRO X 227      34.086  56.965  70.197  0.00  0.00            
ATOM   3656  HG2 PRO X 227      35.120  57.255  70.016  0.00  0.00            
ATOM   3657  HG3 PRO X 227      33.521  57.856  70.469  0.00  0.00            
ATOM   3658  CB  PRO X 227      33.483  56.197  68.974  0.00  0.00            
ATOM   3659  HB2 PRO X 227      33.907  56.443  68.000  0.00  0.00            
ATOM   3660  HB3 PRO X 227      32.405  56.272  69.115  0.00  0.00            
ATOM   3661  CA  PRO X 227      33.958  54.785  69.334  0.00  0.00            
ATOM   3662  HA  PRO X 227      33.186  54.119  68.948  0.00  0.00            
ATOM   3663  C   PRO X 227      35.242  54.473  68.565  0.00  0.00            
ATOM   3664  O   PRO X 227      36.315  55.069  68.771  0.00  0.00            
ATOM   3665  N   MET X 228      35.141  53.565  67.664  0.00  0.00            
ATOM   3666  H   MET X 228      34.272  53.100  67.445  0.00  0.00            
ATOM   3667  CA  MET X 228      36.344  53.074  66.992  0.00  0.00            
ATOM   3668  HA  MET X 228      36.995  52.693  67.779  0.00  0.00            
ATOM   3669  CB  MET X 228      36.016  52.017  65.984  0.00  0.00            
ATOM   3670  HB2 MET X 228      35.610  51.112  66.435  0.00  0.00            
ATOM   3671  HB3 MET X 228      35.365  52.424  65.210  0.00  0.00            
ATOM   3672  CG  MET X 228      37.339  51.420  65.318  0.00  0.00            
ATOM   3673  HG2 MET X 228      37.024  50.615  64.654  0.00  0.00            
ATOM   3674  HG3 MET X 228      37.691  52.136  64.575  0.00  0.00            
ATOM   3675  SD  MET X 228      38.664  50.933  66.499  0.00  0.00            
ATOM   3676  CE  MET X 228      37.994  49.293  66.883  0.00  0.00            
ATOM   3677  HE1 MET X 228      38.290  48.930  67.867  0.00  0.00            
ATOM   3678  HE2 MET X 228      36.929  49.385  67.095  0.00  0.00            
ATOM   3679  HE3 MET X 228      38.180  48.567  66.091  0.00  0.00            
ATOM   3680  C   MET X 228      37.126  54.142  66.296  0.00  0.00            
ATOM   3681  O   MET X 228      36.481  54.973  65.636  0.00  0.00            
ATOM   3682  N   ASP X 229      38.426  54.036  66.524  0.00  0.00            
ATOM   3683  H   ASP X 229      38.729  53.311  67.158  0.00  0.00            
ATOM   3684  CA  ASP X 229      39.424  54.849  65.801  0.00  0.00            
ATOM   3685  HA  ASP X 229      39.529  55.795  66.333  0.00  0.00            
ATOM   3686  CB  ASP X 229      40.783  54.166  65.912  0.00  0.00            
ATOM   3687  HB2 ASP X 229      41.044  54.184  66.970  0.00  0.00            
ATOM   3688  HB3 ASP X 229      40.683  53.113  65.649  0.00  0.00            
ATOM   3689  CG  ASP X 229      41.869  54.730  64.997  0.00  0.00            
ATOM   3690  OD1 ASP X 229      42.431  53.957  64.237  0.00  0.00            
ATOM   3691  OD2 ASP X 229      42.186  55.946  65.011  0.00  0.00            
ATOM   3692  C   ASP X 229      39.076  55.191  64.368  0.00  0.00            
ATOM   3693  O   ASP X 229      38.713  54.284  63.590  0.00  0.00            
ATOM   3694  N   SER X 230      39.395  56.423  63.899  0.00  0.00            
ATOM   3695  H   SER X 230      39.634  57.123  64.586  0.00  0.00            
ATOM   3696  CA  SER X 230      38.998  56.944  62.570  0.00  0.00            
ATOM   3697  HA  SER X 230      37.951  56.735  62.348  0.00  0.00            
ATOM   3698  CB  SER X 230      39.030  58.420  62.687  0.00  0.00            
ATOM   3699  HB2 SER X 230      38.757  58.906  61.750  0.00  0.00            
ATOM   3700  HB3 SER X 230      38.258  58.704  63.403  0.00  0.00            
ATOM   3701  OG  SER X 230      40.295  58.913  63.171  0.00  0.00            
ATOM   3702  HG  SER X 230      40.758  59.442  62.517  0.00  0.00            
ATOM   3703  C   SER X 230      39.787  56.405  61.332  0.00  0.00            
ATOM   3704  O   SER X 230      39.165  56.069  60.321  0.00  0.00            
ATOM   3705  N   ARG X 231      41.077  56.132  61.514  0.00  0.00            
ATOM   3706  H   ARG X 231      41.399  56.396  62.434  0.00  0.00            
ATOM   3707  CA  ARG X 231      41.925  55.423  60.619  0.00  0.00            
ATOM   3708  HA  ARG X 231      41.677  55.914  59.678  0.00  0.00            
ATOM   3709  CB  ARG X 231      43.420  55.647  61.018  0.00  0.00            
ATOM   3710  HB2 ARG X 231      43.518  56.709  61.242  0.00  0.00            
ATOM   3711  HB3 ARG X 231      43.646  54.999  61.866  0.00  0.00            
ATOM   3712  CG  ARG X 231      44.347  55.345  59.859  0.00  0.00            
ATOM   3713  HG2 ARG X 231      45.305  55.674  60.260  0.00  0.00            
ATOM   3714  HG3 ARG X 231      44.331  54.321  59.487  0.00  0.00            
ATOM   3715  CD  ARG X 231      44.007  56.332  58.717  0.00  0.00            
ATOM   3716  HD2 ARG X 231      43.249  55.875  58.080  0.00  0.00            
ATOM   3717  HD3 ARG X 231      43.818  57.255  59.265  0.00  0.00            
ATOM   3718  NE  ARG X 231      45.230  56.700  57.880  0.00  0.00            
ATOM   3719  HE  ARG X 231      45.751  56.010  57.359  0.00  0.00            
ATOM   3720  CZ  ARG X 231      45.449  57.874  57.372  0.00  0.00            
ATOM   3721  NH1 ARG X 231      46.456  58.068  56.525  0.00  0.00            
ATOM   3722 HH11 ARG X 231      47.219  57.445  56.303  0.00  0.00            
ATOM   3723 HH12 ARG X 231      46.489  59.025  56.203  0.00  0.00            
ATOM   3724  NH2 ARG X 231      44.714  58.899  57.666  0.00  0.00            
ATOM   3725 HH21 ARG X 231      44.024  58.802  58.397  0.00  0.00            
ATOM   3726 HH22 ARG X 231      44.877  59.784  57.206  0.00  0.00            
ATOM   3727  C   ARG X 231      41.560  53.901  60.493  0.00  0.00            
ATOM   3728  O   ARG X 231      41.584  53.408  59.369  0.00  0.00            
ATOM   3729  N   THR X 232      41.131  53.348  61.632  0.00  0.00            
ATOM   3730  H   THR X 232      41.254  53.857  62.495  0.00  0.00            
ATOM   3731  CA  THR X 232      40.671  51.943  61.744  0.00  0.00            
ATOM   3732  HA  THR X 232      41.446  51.307  61.315  0.00  0.00            
ATOM   3733  CB  THR X 232      40.595  51.565  63.218  0.00  0.00            
ATOM   3734  HB  THR X 232      40.026  52.326  63.753  0.00  0.00            
ATOM   3735  CG2 THR X 232      40.027  50.163  63.244  0.00  0.00            
ATOM   3736 HG21 THR X 232      40.566  49.549  62.521  0.00  0.00            
ATOM   3737 HG22 THR X 232      40.164  49.654  64.198  0.00  0.00            
ATOM   3738 HG23 THR X 232      38.945  50.139  63.110  0.00  0.00            
ATOM   3739  OG1 THR X 232      41.898  51.579  63.662  0.00  0.00            
ATOM   3740  HG1 THR X 232      42.175  52.491  63.780  0.00  0.00            
ATOM   3741  C   THR X 232      39.316  51.744  61.048  0.00  0.00            
ATOM   3742  O   THR X 232      39.155  50.866  60.224  0.00  0.00            
ATOM   3743  N   CYS X 233      38.437  52.741  61.218  0.00  0.00            
ATOM   3744  H   CYS X 233      38.564  53.401  61.972  0.00  0.00            
ATOM   3745  CA  CYS X 233      37.314  52.896  60.276  0.00  0.00            
ATOM   3746  HA  CYS X 233      36.823  51.922  60.264  0.00  0.00            
ATOM   3747  CB  CYS X 233      36.462  53.986  60.847  0.00  0.00            
ATOM   3748  HB2 CYS X 233      37.125  54.852  60.846  0.00  0.00            
ATOM   3749  HB3 CYS X 233      35.696  54.277  60.128  0.00  0.00            
ATOM   3750  SG  CYS X 233      35.774  53.659  62.464  0.00  0.00            
ATOM   3751  HG  CYS X 233      34.616  54.008  61.897  0.00  0.00            
ATOM   3752  C   CYS X 233      37.680  53.165  58.743  0.00  0.00            
ATOM   3753  O   CYS X 233      37.272  52.453  57.842  0.00  0.00            
ATOM   3754  N   ALA X 234      38.638  54.066  58.409  0.00  0.00            
ATOM   3755  H   ALA X 234      39.055  54.648  59.122  0.00  0.00            
ATOM   3756  CA  ALA X 234      38.943  54.326  56.966  0.00  0.00            
ATOM   3757  HA  ALA X 234      38.012  54.530  56.437  0.00  0.00            
ATOM   3758  CB  ALA X 234      39.851  55.565  57.038  0.00  0.00            
ATOM   3759  HB1 ALA X 234      40.380  55.764  56.105  0.00  0.00            
ATOM   3760  HB2 ALA X 234      39.413  56.427  57.542  0.00  0.00            
ATOM   3761  HB3 ALA X 234      40.628  55.228  57.724  0.00  0.00            
ATOM   3762  C   ALA X 234      39.655  53.199  56.211  0.00  0.00            
ATOM   3763  O   ALA X 234      39.587  53.033  55.002  0.00  0.00            
ATOM   3764  N   ILE X 235      40.502  52.502  56.958  0.00  0.00            
ATOM   3765  H   ILE X 235      40.560  52.813  57.917  0.00  0.00            
ATOM   3766  CA  ILE X 235      41.241  51.335  56.442  0.00  0.00            
ATOM   3767  HA  ILE X 235      41.744  51.665  55.533  0.00  0.00            
ATOM   3768  CB  ILE X 235      42.290  50.864  57.494  0.00  0.00            
ATOM   3769  HB  ILE X 235      41.910  50.945  58.512  0.00  0.00            
ATOM   3770  CG2 ILE X 235      42.894  49.509  57.218  0.00  0.00            
ATOM   3771 HG21 ILE X 235      43.476  49.202  58.086  0.00  0.00            
ATOM   3772 HG22 ILE X 235      42.093  48.780  57.092  0.00  0.00            
ATOM   3773 HG23 ILE X 235      43.431  49.559  56.270  0.00  0.00            
ATOM   3774  CG1 ILE X 235      43.542  51.775  57.436  0.00  0.00            
ATOM   3775 HG12 ILE X 235      44.149  51.474  56.582  0.00  0.00            
ATOM   3776 HG13 ILE X 235      43.114  52.764  57.272  0.00  0.00            
ATOM   3777  CD1 ILE X 235      44.384  51.662  58.731  0.00  0.00            
ATOM   3778 HD11 ILE X 235      45.064  52.489  58.934  0.00  0.00            
ATOM   3779 HD12 ILE X 235      43.658  51.679  59.544  0.00  0.00            
ATOM   3780 HD13 ILE X 235      44.901  50.703  58.748  0.00  0.00            
ATOM   3781  C   ILE X 235      40.281  50.200  56.013  0.00  0.00            
ATOM   3782  O   ILE X 235      40.335  49.716  54.906  0.00  0.00            
ATOM   3783  N   ASP X 236      39.417  49.769  56.958  0.00  0.00            
ATOM   3784  H   ASP X 236      39.301  50.356  57.771  0.00  0.00            
ATOM   3785  CA  ASP X 236      38.479  48.666  56.713  0.00  0.00            
ATOM   3786  HA  ASP X 236      38.994  47.942  56.082  0.00  0.00            
ATOM   3787  CB  ASP X 236      38.149  47.970  58.103  0.00  0.00            
ATOM   3788  HB2 ASP X 236      37.934  48.656  58.922  0.00  0.00            
ATOM   3789  HB3 ASP X 236      37.180  47.472  58.078  0.00  0.00            
ATOM   3790  CG  ASP X 236      39.164  46.886  58.524  0.00  0.00            
ATOM   3791  OD1 ASP X 236      39.698  46.309  57.612  0.00  0.00            
ATOM   3792  OD2 ASP X 236      39.272  46.651  59.720  0.00  0.00            
ATOM   3793  C   ASP X 236      37.273  49.086  55.885  0.00  0.00            
ATOM   3794  O   ASP X 236      36.758  48.215  55.219  0.00  0.00            
ATOM   3795  N   LEU X 237      36.800  50.296  55.859  0.00  0.00            
ATOM   3796  H   LEU X 237      37.073  50.946  56.581  0.00  0.00            
ATOM   3797  CA  LEU X 237      35.944  50.742  54.762  0.00  0.00            
ATOM   3798  HA  LEU X 237      35.109  50.050  54.871  0.00  0.00            
ATOM   3799  CB  LEU X 237      35.538  52.220  55.018  0.00  0.00            
ATOM   3800  HB2 LEU X 237      35.062  52.444  55.973  0.00  0.00            
ATOM   3801  HB3 LEU X 237      36.437  52.836  55.028  0.00  0.00            
ATOM   3802  CG  LEU X 237      34.606  52.851  53.908  0.00  0.00            
ATOM   3803  HG  LEU X 237      35.332  52.927  53.098  0.00  0.00            
ATOM   3804  CD1 LEU X 237      33.392  51.972  53.633  0.00  0.00            
ATOM   3805 HD11 LEU X 237      32.958  51.705  54.597  0.00  0.00            
ATOM   3806 HD12 LEU X 237      32.660  52.591  53.115  0.00  0.00            
ATOM   3807 HD13 LEU X 237      33.521  50.999  53.159  0.00  0.00            
ATOM   3808  CD2 LEU X 237      34.211  54.239  54.447  0.00  0.00            
ATOM   3809 HD21 LEU X 237      35.129  54.692  54.821  0.00  0.00            
ATOM   3810 HD22 LEU X 237      33.853  54.861  53.626  0.00  0.00            
ATOM   3811 HD23 LEU X 237      33.565  54.227  55.325  0.00  0.00            
ATOM   3812  C   LEU X 237      36.629  50.671  53.404  0.00  0.00            
ATOM   3813  O   LEU X 237      36.014  50.160  52.466  0.00  0.00            
ATOM   3814  N   MET X 238      37.913  51.050  53.254  0.00  0.00            
ATOM   3815  H   MET X 238      38.443  51.149  54.108  0.00  0.00            
ATOM   3816  CA  MET X 238      38.591  50.728  52.029  0.00  0.00            
ATOM   3817  HA  MET X 238      38.179  51.266  51.174  0.00  0.00            
ATOM   3818  CB  MET X 238      40.018  51.317  52.173  0.00  0.00            
ATOM   3819  HB2 MET X 238      40.032  52.283  52.679  0.00  0.00            
ATOM   3820  HB3 MET X 238      40.664  50.642  52.735  0.00  0.00            
ATOM   3821  CG  MET X 238      40.539  51.560  50.774  0.00  0.00            
ATOM   3822  HG2 MET X 238      40.065  50.865  50.081  0.00  0.00            
ATOM   3823  HG3 MET X 238      40.386  52.597  50.475  0.00  0.00            
ATOM   3824  SD  MET X 238      42.260  51.224  50.643  0.00  0.00            
ATOM   3825  CE  MET X 238      42.889  52.449  51.796  0.00  0.00            
ATOM   3826  HE1 MET X 238      42.801  52.116  52.830  0.00  0.00            
ATOM   3827  HE2 MET X 238      43.963  52.582  51.662  0.00  0.00            
ATOM   3828  HE3 MET X 238      42.364  53.390  51.632  0.00  0.00            
ATOM   3829  C   MET X 238      38.685  49.257  51.679  0.00  0.00            
ATOM   3830  O   MET X 238      38.421  48.854  50.524  0.00  0.00            
ATOM   3831  N   ASN X 239      38.967  48.384  52.666  0.00  0.00            
ATOM   3832  H   ASN X 239      39.238  48.856  53.517  0.00  0.00            
ATOM   3833  CA  ASN X 239      38.907  46.873  52.552  0.00  0.00            
ATOM   3834  HA  ASN X 239      39.495  46.503  51.712  0.00  0.00            
ATOM   3835  CB  ASN X 239      39.462  46.156  53.764  0.00  0.00            
ATOM   3836  HB2 ASN X 239      38.796  46.422  54.584  0.00  0.00            
ATOM   3837  HB3 ASN X 239      39.481  45.076  53.617  0.00  0.00            
ATOM   3838  CG  ASN X 239      40.899  46.520  54.056  0.00  0.00            
ATOM   3839  OD1 ASN X 239      41.677  46.731  53.106  0.00  0.00            
ATOM   3840  ND2 ASN X 239      41.263  46.563  55.285  0.00  0.00            
ATOM   3841 HD21 ASN X 239      42.188  46.962  55.358  0.00  0.00            
ATOM   3842 HD22 ASN X 239      40.606  46.521  56.050  0.00  0.00            
ATOM   3843  C   ASN X 239      37.465  46.446  52.279  0.00  0.00            
ATOM   3844  O   ASN X 239      37.289  45.226  52.043  0.00  0.00            
ATOM   3845  N   THR X 240      36.422  47.284  52.332  0.00  0.00            
ATOM   3846  H   THR X 240      36.603  48.266  52.483  0.00  0.00            
ATOM   3847  CA  THR X 240      35.076  46.933  51.833  0.00  0.00            
ATOM   3848  HA  THR X 240      34.850  45.878  51.986  0.00  0.00            
ATOM   3849  CB  THR X 240      33.912  47.662  52.556  0.00  0.00            
ATOM   3850  HB  THR X 240      34.043  48.744  52.576  0.00  0.00            
ATOM   3851  CG2 THR X 240      32.486  47.481  51.907  0.00  0.00            
ATOM   3852 HG21 THR X 240      32.369  48.092  51.012  0.00  0.00            
ATOM   3853 HG22 THR X 240      32.246  46.440  51.690  0.00  0.00            
ATOM   3854 HG23 THR X 240      31.639  47.785  52.522  0.00  0.00            
ATOM   3855  OG1 THR X 240      33.774  47.266  53.881  0.00  0.00            
ATOM   3856  HG1 THR X 240      34.620  47.343  54.327  0.00  0.00            
ATOM   3857  C   THR X 240      34.928  47.186  50.334  0.00  0.00            
ATOM   3858  O   THR X 240      34.265  46.322  49.679  0.00  0.00            
ATOM   3859  N   PHE X 241      35.493  48.282  49.696  0.00  0.00            
ATOM   3860  H   PHE X 241      35.872  48.956  50.346  0.00  0.00            
ATOM   3861  CA  PHE X 241      35.272  48.636  48.321  0.00  0.00            
ATOM   3862  HA  PHE X 241      34.689  47.846  47.847  0.00  0.00            
ATOM   3863  CB  PHE X 241      34.408  49.863  48.181  0.00  0.00            
ATOM   3864  HB2 PHE X 241      33.756  49.702  47.323  0.00  0.00            
ATOM   3865  HB3 PHE X 241      33.802  49.971  49.081  0.00  0.00            
ATOM   3866  CG  PHE X 241      35.196  51.153  48.116  0.00  0.00            
ATOM   3867  CD1 PHE X 241      35.668  51.652  49.343  0.00  0.00            
ATOM   3868  HD1 PHE X 241      35.332  51.288  50.303  0.00  0.00            
ATOM   3869  CE1 PHE X 241      36.259  52.915  49.350  0.00  0.00            
ATOM   3870  HE1 PHE X 241      36.393  53.518  50.236  0.00  0.00            
ATOM   3871  CZ  PHE X 241      36.622  53.547  48.142  0.00  0.00            
ATOM   3872  HZ  PHE X 241      37.233  54.430  48.250  0.00  0.00            
ATOM   3873  CE2 PHE X 241      36.197  52.989  46.894  0.00  0.00            
ATOM   3874  HE2 PHE X 241      36.333  53.624  46.031  0.00  0.00            
ATOM   3875  CD2 PHE X 241      35.425  51.815  46.899  0.00  0.00            
ATOM   3876  HD2 PHE X 241      35.189  51.306  45.976  0.00  0.00            
ATOM   3877  C   PHE X 241      36.420  48.667  47.326  0.00  0.00            
ATOM   3878  O   PHE X 241      36.210  48.658  46.116  0.00  0.00            
ATOM   3879  N   ARG X 242      37.691  48.661  47.797  0.00  0.00            
ATOM   3880  H   ARG X 242      37.769  48.946  48.763  0.00  0.00            
ATOM   3881  CA  ARG X 242      38.866  48.232  46.932  0.00  0.00            
ATOM   3882  HA  ARG X 242      39.043  49.046  46.229  0.00  0.00            
ATOM   3883  CB  ARG X 242      40.184  48.215  47.707  0.00  0.00            
ATOM   3884  HB2 ARG X 242      40.282  49.237  48.074  0.00  0.00            
ATOM   3885  HB3 ARG X 242      40.063  47.621  48.612  0.00  0.00            
ATOM   3886  CG  ARG X 242      41.407  47.683  46.857  0.00  0.00            
ATOM   3887  HG2 ARG X 242      41.115  46.705  46.475  0.00  0.00            
ATOM   3888  HG3 ARG X 242      41.732  48.405  46.108  0.00  0.00            
ATOM   3889  CD  ARG X 242      42.712  47.445  47.711  0.00  0.00            
ATOM   3890  HD2 ARG X 242      43.515  47.136  47.041  0.00  0.00            
ATOM   3891  HD3 ARG X 242      43.143  48.373  48.086  0.00  0.00            
ATOM   3892  NE  ARG X 242      42.637  46.328  48.661  0.00  0.00            
ATOM   3893  HE  ARG X 242      42.520  45.424  48.226  0.00  0.00            
ATOM   3894  CZ  ARG X 242      42.299  46.527  49.888  0.00  0.00            
ATOM   3895  NH1 ARG X 242      42.112  47.639  50.490  0.00  0.00            
ATOM   3896 HH11 ARG X 242      42.258  48.517  50.013  0.00  0.00            
ATOM   3897 HH12 ARG X 242      41.776  47.668  51.442  0.00  0.00            
ATOM   3898  NH2 ARG X 242      41.995  45.396  50.506  0.00  0.00            
ATOM   3899 HH21 ARG X 242      42.032  44.467  50.112  0.00  0.00            
ATOM   3900 HH22 ARG X 242      41.670  45.517  51.455  0.00  0.00            
ATOM   3901  C   ARG X 242      38.630  46.882  46.143  0.00  0.00            
ATOM   3902  O   ARG X 242      38.952  46.861  44.960  0.00  0.00            
ATOM   3903  N   PRO X 243      38.097  45.798  46.748  0.00  0.00            
ATOM   3904  CD  PRO X 243      37.950  45.563  48.145  0.00  0.00            
ATOM   3905  HD2 PRO X 243      36.925  45.725  48.480  0.00  0.00            
ATOM   3906  HD3 PRO X 243      38.680  46.064  48.781  0.00  0.00            
ATOM   3907  CG  PRO X 243      38.135  44.057  48.280  0.00  0.00            
ATOM   3908  HG2 PRO X 243      37.523  43.654  49.087  0.00  0.00            
ATOM   3909  HG3 PRO X 243      39.189  43.818  48.424  0.00  0.00            
ATOM   3910  CB  PRO X 243      37.649  43.463  46.953  0.00  0.00            
ATOM   3911  HB2 PRO X 243      36.573  43.346  47.079  0.00  0.00            
ATOM   3912  HB3 PRO X 243      38.087  42.503  46.678  0.00  0.00            
ATOM   3913  CA  PRO X 243      37.886  44.560  45.989  0.00  0.00            
ATOM   3914  HA  PRO X 243      38.793  44.253  45.468  0.00  0.00            
ATOM   3915  C   PRO X 243      36.709  44.684  44.962  0.00  0.00            
ATOM   3916  O   PRO X 243      36.799  44.019  43.922  0.00  0.00            
ATOM   3917  N   LEU X 244      35.796  45.674  45.245  0.00  0.00            
ATOM   3918  H   LEU X 244      35.894  46.197  46.103  0.00  0.00            
ATOM   3919  CA  LEU X 244      34.699  45.853  44.312  0.00  0.00            
ATOM   3920  HA  LEU X 244      34.305  44.903  43.952  0.00  0.00            
ATOM   3921  CB  LEU X 244      33.587  46.531  45.156  0.00  0.00            
ATOM   3922  HB2 LEU X 244      33.498  45.979  46.092  0.00  0.00            
ATOM   3923  HB3 LEU X 244      33.898  47.532  45.456  0.00  0.00            
ATOM   3924  CG  LEU X 244      32.243  46.586  44.347  0.00  0.00            
ATOM   3925  HG  LEU X 244      31.934  45.652  43.878  0.00  0.00            
ATOM   3926  CD1 LEU X 244      31.230  46.882  45.399  0.00  0.00            
ATOM   3927 HD11 LEU X 244      31.377  46.159  46.201  0.00  0.00            
ATOM   3928 HD12 LEU X 244      31.437  47.866  45.821  0.00  0.00            
ATOM   3929 HD13 LEU X 244      30.230  46.829  44.968  0.00  0.00            
ATOM   3930  CD2 LEU X 244      32.315  47.703  43.337  0.00  0.00            
ATOM   3931 HD21 LEU X 244      32.789  48.635  43.646  0.00  0.00            
ATOM   3932 HD22 LEU X 244      32.848  47.297  42.478  0.00  0.00            
ATOM   3933 HD23 LEU X 244      31.307  47.901  42.973  0.00  0.00            
ATOM   3934  C   LEU X 244      35.208  46.524  43.025  0.00  0.00            
ATOM   3935  O   LEU X 244      34.931  46.112  41.909  0.00  0.00            
ATOM   3936  N   ILE X 245      36.221  47.418  43.173  0.00  0.00            
ATOM   3937  H   ILE X 245      36.452  47.836  44.063  0.00  0.00            
ATOM   3938  CA  ILE X 245      36.896  47.981  42.017  0.00  0.00            
ATOM   3939  HA  ILE X 245      36.147  48.371  41.328  0.00  0.00            
ATOM   3940  CB  ILE X 245      37.668  49.232  42.485  0.00  0.00            
ATOM   3941  HB  ILE X 245      38.275  48.901  43.328  0.00  0.00            
ATOM   3942  CG2 ILE X 245      38.727  49.796  41.474  0.00  0.00            
ATOM   3943 HG21 ILE X 245      38.210  50.470  40.790  0.00  0.00            
ATOM   3944 HG22 ILE X 245      39.490  50.325  42.045  0.00  0.00            
ATOM   3945 HG23 ILE X 245      39.213  49.060  40.833  0.00  0.00            
ATOM   3946  CG1 ILE X 245      36.668  50.303  42.923  0.00  0.00            
ATOM   3947 HG12 ILE X 245      36.224  50.732  42.024  0.00  0.00            
ATOM   3948 HG13 ILE X 245      35.888  49.862  43.543  0.00  0.00            
ATOM   3949  CD1 ILE X 245      37.272  51.383  43.739  0.00  0.00            
ATOM   3950 HD11 ILE X 245      37.543  50.938  44.697  0.00  0.00            
ATOM   3951 HD12 ILE X 245      38.098  51.952  43.312  0.00  0.00            
ATOM   3952 HD13 ILE X 245      36.500  52.121  43.956  0.00  0.00            
ATOM   3953  C   ILE X 245      37.718  46.897  41.282  0.00  0.00            
ATOM   3954  O   ILE X 245      37.698  46.879  40.066  0.00  0.00            
ATOM   3955  N   ALA X 246      38.380  45.991  42.068  0.00  0.00            
ATOM   3956  H   ALA X 246      38.152  45.986  43.052  0.00  0.00            
ATOM   3957  CA  ALA X 246      39.247  44.817  41.594  0.00  0.00            
ATOM   3958  HA  ALA X 246      39.847  45.353  40.859  0.00  0.00            
ATOM   3959  CB  ALA X 246      40.014  44.250  42.750  0.00  0.00            
ATOM   3960  HB1 ALA X 246      40.971  43.809  42.472  0.00  0.00            
ATOM   3961  HB2 ALA X 246      40.111  45.047  43.487  0.00  0.00            
ATOM   3962  HB3 ALA X 246      39.461  43.510  43.329  0.00  0.00            
ATOM   3963  C   ALA X 246      38.388  43.676  40.855  0.00  0.00            
ATOM   3964  O   ALA X 246      39.096  42.765  40.442  0.00  0.00            
ATOM   3965  N   ILE X 247      37.023  43.840  40.598  0.00  0.00            
ATOM   3966  H   ILE X 247      36.631  44.693  40.973  0.00  0.00            
ATOM   3967  CA  ILE X 247      36.248  42.865  39.773  0.00  0.00            
ATOM   3968  HA  ILE X 247      36.558  41.843  39.990  0.00  0.00            
ATOM   3969  CB  ILE X 247      34.742  42.965  40.074  0.00  0.00            
ATOM   3970  HB  ILE X 247      34.470  44.014  40.185  0.00  0.00            
ATOM   3971  CG2 ILE X 247      33.652  42.456  39.069  0.00  0.00            
ATOM   3972 HG21 ILE X 247      32.624  42.486  39.430  0.00  0.00            
ATOM   3973 HG22 ILE X 247      33.627  43.085  38.180  0.00  0.00            
ATOM   3974 HG23 ILE X 247      33.659  41.381  38.888  0.00  0.00            
ATOM   3975  CG1 ILE X 247      34.422  42.329  41.467  0.00  0.00            
ATOM   3976 HG12 ILE X 247      34.415  41.241  41.411  0.00  0.00            
ATOM   3977 HG13 ILE X 247      35.140  42.722  42.187  0.00  0.00            
ATOM   3978  CD1 ILE X 247      33.000  42.741  42.033  0.00  0.00            
ATOM   3979 HD11 ILE X 247      32.121  42.238  41.629  0.00  0.00            
ATOM   3980 HD12 ILE X 247      33.061  42.649  43.117  0.00  0.00            
ATOM   3981 HD13 ILE X 247      32.801  43.786  41.791  0.00  0.00            
ATOM   3982  C   ILE X 247      36.491  42.950  38.276  0.00  0.00            
ATOM   3983  O   ILE X 247      36.245  41.972  37.610  0.00  0.00            
ATOM   3984  N   ASN X 248      37.097  44.069  37.778  0.00  0.00            
ATOM   3985  H   ASN X 248      37.159  44.862  38.399  0.00  0.00            
ATOM   3986  CA  ASN X 248      37.676  44.256  36.354  0.00  0.00            
ATOM   3987  HA  ASN X 248      36.774  44.205  35.744  0.00  0.00            
ATOM   3988  CB  ASN X 248      38.534  45.528  36.306  0.00  0.00            
ATOM   3989  HB2 ASN X 248      38.690  45.795  35.261  0.00  0.00            
ATOM   3990  HB3 ASN X 248      37.903  46.360  36.620  0.00  0.00            
ATOM   3991  CG  ASN X 248      39.779  45.559  37.061  0.00  0.00            
ATOM   3992  OD1 ASN X 248      39.886  45.170  38.241  0.00  0.00            
ATOM   3993  ND2 ASN X 248      40.804  45.838  36.268  0.00  0.00            
ATOM   3994 HD21 ASN X 248      41.761  45.905  36.584  0.00  0.00            
ATOM   3995 HD22 ASN X 248      40.627  46.114  35.313  0.00  0.00            
ATOM   3996  C   ASN X 248      38.559  43.086  35.896  0.00  0.00            
ATOM   3997  O   ASN X 248      38.383  42.666  34.762  0.00  0.00            
ATOM   3998  N   ARG X 249      39.345  42.416  36.766  0.00  0.00            
ATOM   3999  H   ARG X 249      39.363  42.768  37.713  0.00  0.00            
ATOM   4000  CA  ARG X 249      39.964  41.119  36.463  0.00  0.00            
ATOM   4001  HA  ARG X 249      40.640  41.309  35.629  0.00  0.00            
ATOM   4002  CB  ARG X 249      40.674  40.667  37.753  0.00  0.00            
ATOM   4003  HB2 ARG X 249      39.955  40.660  38.573  0.00  0.00            
ATOM   4004  HB3 ARG X 249      41.014  39.653  37.545  0.00  0.00            
ATOM   4005  CG  ARG X 249      41.974  41.305  38.000  0.00  0.00            
ATOM   4006  HG2 ARG X 249      42.464  40.811  38.839  0.00  0.00            
ATOM   4007  HG3 ARG X 249      42.580  41.135  37.109  0.00  0.00            
ATOM   4008  CD  ARG X 249      41.876  42.821  38.483  0.00  0.00            
ATOM   4009  HD2 ARG X 249      41.517  43.502  37.711  0.00  0.00            
ATOM   4010  HD3 ARG X 249      41.237  42.828  39.366  0.00  0.00            
ATOM   4011  NE  ARG X 249      43.100  43.390  39.101  0.00  0.00            
ATOM   4012  HE  ARG X 249      43.725  42.750  39.570  0.00  0.00            
ATOM   4013  CZ  ARG X 249      43.518  44.609  38.872  0.00  0.00            
ATOM   4014  NH1 ARG X 249      42.715  45.515  38.471  0.00  0.00            
ATOM   4015 HH11 ARG X 249      41.736  45.316  38.619  0.00  0.00            
ATOM   4016 HH12 ARG X 249      43.148  46.427  38.500  0.00  0.00            
ATOM   4017  NH2 ARG X 249      44.697  45.032  39.137  0.00  0.00            
ATOM   4018 HH21 ARG X 249      45.434  44.457  39.520  0.00  0.00            
ATOM   4019 HH22 ARG X 249      44.910  45.999  38.937  0.00  0.00            
ATOM   4020  C   ARG X 249      38.950  40.022  35.966  0.00  0.00            
ATOM   4021  O   ARG X 249      39.250  39.442  34.993  0.00  0.00            
ATOM   4022  N   PHE X 250      37.829  39.738  36.691  0.00  0.00            
ATOM   4023  H   PHE X 250      37.700  40.318  37.508  0.00  0.00            
ATOM   4024  CA  PHE X 250      36.854  38.718  36.255  0.00  0.00            
ATOM   4025  HA  PHE X 250      37.436  37.863  35.911  0.00  0.00            
ATOM   4026  CB  PHE X 250      36.022  38.174  37.469  0.00  0.00            
ATOM   4027  HB2 PHE X 250      35.472  39.001  37.918  0.00  0.00            
ATOM   4028  HB3 PHE X 250      35.205  37.592  37.042  0.00  0.00            
ATOM   4029  CG  PHE X 250      36.725  37.297  38.528  0.00  0.00            
ATOM   4030  CD1 PHE X 250      36.344  37.393  39.903  0.00  0.00            
ATOM   4031  HD1 PHE X 250      35.744  38.233  40.221  0.00  0.00            
ATOM   4032  CE1 PHE X 250      36.927  36.566  40.905  0.00  0.00            
ATOM   4033  HE1 PHE X 250      36.646  36.687  41.940  0.00  0.00            
ATOM   4034  CZ  PHE X 250      37.821  35.569  40.448  0.00  0.00            
ATOM   4035  HZ  PHE X 250      38.105  34.766  41.113  0.00  0.00            
ATOM   4036  CE2 PHE X 250      38.251  35.535  39.115  0.00  0.00            
ATOM   4037  HE2 PHE X 250      38.904  34.791  38.682  0.00  0.00            
ATOM   4038  CD2 PHE X 250      37.692  36.372  38.158  0.00  0.00            
ATOM   4039  HD2 PHE X 250      37.977  36.256  37.123  0.00  0.00            
ATOM   4040  C   PHE X 250      35.993  39.266  35.117  0.00  0.00            
ATOM   4041  O   PHE X 250      35.638  38.470  34.243  0.00  0.00            
ATOM   4042  N   VAL X 251      35.679  40.628  35.044  0.00  0.00            
ATOM   4043  H   VAL X 251      35.797  41.148  35.902  0.00  0.00            
ATOM   4044  CA  VAL X 251      34.956  41.192  33.870  0.00  0.00            
ATOM   4045  HA  VAL X 251      34.138  40.490  33.711  0.00  0.00            
ATOM   4046  CB  VAL X 251      34.501  42.628  34.113  0.00  0.00            
ATOM   4047  HB  VAL X 251      35.202  43.300  34.610  0.00  0.00            
ATOM   4048  CG1 VAL X 251      33.983  43.206  32.826  0.00  0.00            
ATOM   4049 HG11 VAL X 251      33.762  44.247  33.064  0.00  0.00            
ATOM   4050 HG12 VAL X 251      34.668  43.160  31.980  0.00  0.00            
ATOM   4051 HG13 VAL X 251      33.214  42.550  32.418  0.00  0.00            
ATOM   4052  CG2 VAL X 251      33.410  42.603  35.149  0.00  0.00            
ATOM   4053 HG21 VAL X 251      33.065  43.583  35.479  0.00  0.00            
ATOM   4054 HG22 VAL X 251      32.541  42.028  34.829  0.00  0.00            
ATOM   4055 HG23 VAL X 251      33.819  42.127  36.040  0.00  0.00            
ATOM   4056  C   VAL X 251      35.926  41.018  32.642  0.00  0.00            
ATOM   4057  O   VAL X 251      35.504  40.611  31.523  0.00  0.00            
ATOM   4058  N   SER X 252      37.252  41.185  32.799  0.00  0.00            
ATOM   4059  H   SER X 252      37.534  41.539  33.702  0.00  0.00            
ATOM   4060  CA  SER X 252      38.261  40.988  31.730  0.00  0.00            
ATOM   4061  HA  SER X 252      37.922  41.626  30.914  0.00  0.00            
ATOM   4062  CB  SER X 252      39.527  41.684  32.246  0.00  0.00            
ATOM   4063  HB2 SER X 252      39.286  42.741  32.363  0.00  0.00            
ATOM   4064  HB3 SER X 252      39.803  41.266  33.214  0.00  0.00            
ATOM   4065  OG  SER X 252      40.664  41.463  31.440  0.00  0.00            
ATOM   4066  HG  SER X 252      40.641  41.907  30.589  0.00  0.00            
ATOM   4067  C   SER X 252      38.498  39.562  31.308  0.00  0.00            
ATOM   4068  O   SER X 252      38.548  39.298  30.089  0.00  0.00            
ATOM   4069  N   PHE X 253      38.639  38.627  32.191  0.00  0.00            
ATOM   4070  H   PHE X 253      38.769  38.913  33.151  0.00  0.00            
ATOM   4071  CA  PHE X 253      38.633  37.193  31.858  0.00  0.00            
ATOM   4072  HA  PHE X 253      39.458  36.907  31.205  0.00  0.00            
ATOM   4073  CB  PHE X 253      38.739  36.349  33.154  0.00  0.00            
ATOM   4074  HB2 PHE X 253      38.172  36.872  33.924  0.00  0.00            
ATOM   4075  HB3 PHE X 253      38.225  35.392  33.058  0.00  0.00            
ATOM   4076  CG  PHE X 253      40.216  36.217  33.574  0.00  0.00            
ATOM   4077  CD1 PHE X 253      41.191  35.704  32.678  0.00  0.00            
ATOM   4078  HD1 PHE X 253      41.024  35.352  31.671  0.00  0.00            
ATOM   4079  CE1 PHE X 253      42.521  35.482  33.146  0.00  0.00            
ATOM   4080  HE1 PHE X 253      43.200  34.913  32.527  0.00  0.00            
ATOM   4081  CZ  PHE X 253      42.816  35.762  34.500  0.00  0.00            
ATOM   4082  HZ  PHE X 253      43.814  35.667  34.901  0.00  0.00            
ATOM   4083  CE2 PHE X 253      41.795  36.311  35.346  0.00  0.00            
ATOM   4084  HE2 PHE X 253      42.053  36.558  36.365  0.00  0.00            
ATOM   4085  CD2 PHE X 253      40.540  36.388  34.890  0.00  0.00            
ATOM   4086  HD2 PHE X 253      39.814  36.811  35.568  0.00  0.00            
ATOM   4087  C   PHE X 253      37.304  36.712  31.227  0.00  0.00            
ATOM   4088  O   PHE X 253      37.292  35.671  30.602  0.00  0.00            
ATOM   4089  N   GLY X 254      36.164  37.389  31.483  0.00  0.00            
ATOM   4090  H   GLY X 254      36.175  38.065  32.233  0.00  0.00            
ATOM   4091  CA  GLY X 254      34.848  36.847  31.197  0.00  0.00            
ATOM   4092  HA2 GLY X 254      34.727  35.770  31.314  0.00  0.00            
ATOM   4093  HA3 GLY X 254      34.079  37.342  31.791  0.00  0.00            
ATOM   4094  C   GLY X 254      34.535  37.038  29.719  0.00  0.00            
ATOM   4095  O   GLY X 254      34.073  36.100  29.059  0.00  0.00            
ATOM   4096  N   LEU X 255      34.800  38.220  29.123  0.00  0.00            
ATOM   4097  H   LEU X 255      35.008  39.040  29.676  0.00  0.00            
ATOM   4098  CA  LEU X 255      34.540  38.445  27.731  0.00  0.00            
ATOM   4099  HA  LEU X 255      33.599  37.945  27.502  0.00  0.00            
ATOM   4100  CB  LEU X 255      34.413  39.938  27.427  0.00  0.00            
ATOM   4101  HB2 LEU X 255      35.419  40.359  27.440  0.00  0.00            
ATOM   4102  HB3 LEU X 255      34.094  39.954  26.385  0.00  0.00            
ATOM   4103  CG  LEU X 255      33.540  40.872  28.323  0.00  0.00            
ATOM   4104  HG  LEU X 255      34.061  40.875  29.280  0.00  0.00            
ATOM   4105  CD1 LEU X 255      33.451  42.232  27.666  0.00  0.00            
ATOM   4106 HD11 LEU X 255      32.718  42.152  26.863  0.00  0.00            
ATOM   4107 HD12 LEU X 255      33.060  42.835  28.485  0.00  0.00            
ATOM   4108 HD13 LEU X 255      34.447  42.588  27.405  0.00  0.00            
ATOM   4109  CD2 LEU X 255      32.153  40.189  28.429  0.00  0.00            
ATOM   4110 HD21 LEU X 255      32.322  39.170  28.777  0.00  0.00            
ATOM   4111 HD22 LEU X 255      31.640  40.782  29.186  0.00  0.00            
ATOM   4112 HD23 LEU X 255      31.599  40.256  27.492  0.00  0.00            
ATOM   4113  C   LEU X 255      35.673  37.844  26.902  0.00  0.00            
ATOM   4114  O   LEU X 255      35.489  37.566  25.707  0.00  0.00            
ATOM   4115  N   HID X 256      36.822  37.538  27.490  0.00  0.00            
ATOM   4116  H   HID X 256      36.935  37.853  28.443  0.00  0.00            
ATOM   4117  CA  HID X 256      37.862  36.674  26.906  0.00  0.00            
ATOM   4118  HA  HID X 256      38.158  36.909  25.883  0.00  0.00            
ATOM   4119  CB  HID X 256      39.127  36.738  27.859  0.00  0.00            
ATOM   4120  HB2 HID X 256      39.567  37.667  27.495  0.00  0.00            
ATOM   4121  HB3 HID X 256      38.804  36.774  28.899  0.00  0.00            
ATOM   4122  CG  HID X 256      40.220  35.693  27.806  0.00  0.00            
ATOM   4123  ND1 HID X 256      40.889  35.344  26.659  0.00  0.00            
ATOM   4124  HD1 HID X 256      40.861  35.813  25.765  0.00  0.00            
ATOM   4125  CE1 HID X 256      41.680  34.295  26.967  0.00  0.00            
ATOM   4126  HE1 HID X 256      42.466  33.889  26.347  0.00  0.00            
ATOM   4127  NE2 HID X 256      41.459  33.926  28.229  0.00  0.00            
ATOM   4128  CD2 HID X 256      40.533  34.749  28.749  0.00  0.00            
ATOM   4129  HD2 HID X 256      40.144  34.670  29.753  0.00  0.00            
ATOM   4130  C   HID X 256      37.455  35.209  26.842  0.00  0.00            
ATOM   4131  O   HID X 256      37.603  34.515  25.835  0.00  0.00            
ATOM   4132  N   ALA X 257      36.810  34.694  27.870  0.00  0.00            
ATOM   4133  H   ALA X 257      36.597  35.308  28.643  0.00  0.00            
ATOM   4134  CA  ALA X 257      36.264  33.377  27.865  0.00  0.00            
ATOM   4135  HA  ALA X 257      36.908  32.626  27.406  0.00  0.00            
ATOM   4136  CB  ALA X 257      35.957  32.934  29.263  0.00  0.00            
ATOM   4137  HB1 ALA X 257      36.880  33.103  29.818  0.00  0.00            
ATOM   4138  HB2 ALA X 257      35.139  33.475  29.738  0.00  0.00            
ATOM   4139  HB3 ALA X 257      35.862  31.848  29.271  0.00  0.00            
ATOM   4140  C   ALA X 257      34.979  33.190  26.973  0.00  0.00            
ATOM   4141  O   ALA X 257      34.971  32.140  26.299  0.00  0.00            
ATOM   4142  N   MET X 258      34.071  34.214  26.871  0.00  0.00            
ATOM   4143  H   MET X 258      33.978  34.915  27.593  0.00  0.00            
ATOM   4144  CA  MET X 258      32.928  34.257  25.911  0.00  0.00            
ATOM   4145  HA  MET X 258      32.522  33.245  25.906  0.00  0.00            
ATOM   4146  CB  MET X 258      31.962  35.354  26.533  0.00  0.00            
ATOM   4147  HB2 MET X 258      31.852  35.160  27.600  0.00  0.00            
ATOM   4148  HB3 MET X 258      32.337  36.374  26.442  0.00  0.00            
ATOM   4149  CG  MET X 258      30.603  35.251  25.899  0.00  0.00            
ATOM   4150  HG2 MET X 258      30.671  35.512  24.843  0.00  0.00            
ATOM   4151  HG3 MET X 258      30.190  34.242  25.899  0.00  0.00            
ATOM   4152  SD  MET X 258      29.286  36.443  26.592  0.00  0.00            
ATOM   4153  CE  MET X 258      29.873  38.054  25.917  0.00  0.00            
ATOM   4154  HE1 MET X 258      29.894  38.050  24.827  0.00  0.00            
ATOM   4155  HE2 MET X 258      29.156  38.808  26.243  0.00  0.00            
ATOM   4156  HE3 MET X 258      30.888  38.242  26.268  0.00  0.00            
ATOM   4157  C   MET X 258      33.403  34.410  24.443  0.00  0.00            
ATOM   4158  O   MET X 258      32.730  33.902  23.514  0.00  0.00            
ATOM   4159  N   ASN X 259      34.582  35.077  24.218  0.00  0.00            
ATOM   4160  H   ASN X 259      35.078  35.467  25.007  0.00  0.00            
ATOM   4161  CA  ASN X 259      35.161  35.163  22.875  0.00  0.00            
ATOM   4162  HA  ASN X 259      34.365  35.422  22.177  0.00  0.00            
ATOM   4163  CB  ASN X 259      36.226  36.299  22.978  0.00  0.00            
ATOM   4164  HB2 ASN X 259      35.714  37.224  23.245  0.00  0.00            
ATOM   4165  HB3 ASN X 259      36.910  36.016  23.778  0.00  0.00            
ATOM   4166  CG  ASN X 259      36.964  36.501  21.647  0.00  0.00            
ATOM   4167  OD1 ASN X 259      36.409  36.527  20.610  0.00  0.00            
ATOM   4168  ND2 ASN X 259      38.241  36.597  21.728  0.00  0.00            
ATOM   4169 HD21 ASN X 259      38.739  36.726  20.859  0.00  0.00            
ATOM   4170 HD22 ASN X 259      38.777  36.555  22.584  0.00  0.00            
ATOM   4171  C   ASN X 259      35.906  33.917  22.428  0.00  0.00            
ATOM   4172  O   ASN X 259      36.052  33.692  21.195  0.00  0.00            
ATOM   4173  N   GLU X 260      36.375  33.133  23.405  0.00  0.00            
ATOM   4174  H   GLU X 260      36.284  33.406  24.373  0.00  0.00            
ATOM   4175  CA  GLU X 260      36.871  31.799  23.056  0.00  0.00            
ATOM   4176  HA  GLU X 260      37.383  31.919  22.101  0.00  0.00            
ATOM   4177  CB  GLU X 260      37.989  31.341  24.114  0.00  0.00            
ATOM   4178  HB2 GLU X 260      38.711  32.152  24.211  0.00  0.00            
ATOM   4179  HB3 GLU X 260      37.495  31.128  25.062  0.00  0.00            
ATOM   4180  CG  GLU X 260      38.644  30.110  23.602  0.00  0.00            
ATOM   4181  HG2 GLU X 260      37.974  29.268  23.773  0.00  0.00            
ATOM   4182  HG3 GLU X 260      38.800  30.167  22.525  0.00  0.00            
ATOM   4183  CD  GLU X 260      40.009  29.847  24.229  0.00  0.00            
ATOM   4184  OE1 GLU X 260      40.078  29.613  25.436  0.00  0.00            
ATOM   4185  OE2 GLU X 260      41.006  29.849  23.455  0.00  0.00            
ATOM   4186  C   GLU X 260      35.761  30.725  22.892  0.00  0.00            
ATOM   4187  O   GLU X 260      35.908  29.864  22.087  0.00  0.00            
ATOM   4188  N   ASN X 261      34.619  30.919  23.561  0.00  0.00            
ATOM   4189  H   ASN X 261      34.574  31.676  24.228  0.00  0.00            
ATOM   4190  CA  ASN X 261      33.481  30.027  23.646  0.00  0.00            
ATOM   4191  HA  ASN X 261      33.695  29.196  22.973  0.00  0.00            
ATOM   4192  CB  ASN X 261      33.336  29.447  25.077  0.00  0.00            
ATOM   4193  HB2 ASN X 261      33.187  30.248  25.801  0.00  0.00            
ATOM   4194  HB3 ASN X 261      32.437  28.836  25.157  0.00  0.00            
ATOM   4195  CG  ASN X 261      34.467  28.636  25.575  0.00  0.00            
ATOM   4196  OD1 ASN X 261      34.758  27.589  24.981  0.00  0.00            
ATOM   4197  ND2 ASN X 261      35.337  29.254  26.361  0.00  0.00            
ATOM   4198 HD21 ASN X 261      36.213  28.886  26.702  0.00  0.00            
ATOM   4199 HD22 ASN X 261      35.280  30.259  26.448  0.00  0.00            
ATOM   4200  C   ASN X 261      32.175  30.695  23.116  0.00  0.00            
ATOM   4201  O   ASN X 261      31.189  30.954  23.836  0.00  0.00            
ATOM   4202  N   PRO X 262      32.095  30.895  21.760  0.00  0.00            
ATOM   4203  CD  PRO X 262      32.964  30.371  20.710  0.00  0.00            
ATOM   4204  HD2 PRO X 262      33.306  29.364  20.950  0.00  0.00            
ATOM   4205  HD3 PRO X 262      33.792  31.077  20.647  0.00  0.00            
ATOM   4206  CG  PRO X 262      32.254  30.577  19.441  0.00  0.00            
ATOM   4207  HG2 PRO X 262      31.610  29.719  19.249  0.00  0.00            
ATOM   4208  HG3 PRO X 262      32.939  30.671  18.598  0.00  0.00            
ATOM   4209  CB  PRO X 262      31.468  31.897  19.731  0.00  0.00            
ATOM   4210  HB2 PRO X 262      30.604  32.033  19.081  0.00  0.00            
ATOM   4211  HB3 PRO X 262      32.277  32.626  19.700  0.00  0.00            
ATOM   4212  CA  PRO X 262      31.070  31.800  21.181  0.00  0.00            
ATOM   4213  HA  PRO X 262      31.231  32.803  21.575  0.00  0.00            
ATOM   4214  C   PRO X 262      29.622  31.354  21.396  0.00  0.00            
ATOM   4215  O   PRO X 262      28.694  32.241  21.391  0.00  0.00            
ATOM   4216  N   ILE X 263      29.288  30.078  21.595  0.00  0.00            
ATOM   4217  H   ILE X 263      29.950  29.326  21.726  0.00  0.00            
ATOM   4218  CA  ILE X 263      27.877  29.595  21.674  0.00  0.00            
ATOM   4219  HA  ILE X 263      27.335  30.231  20.974  0.00  0.00            
ATOM   4220  CB  ILE X 263      27.788  28.073  21.337  0.00  0.00            
ATOM   4221  HB  ILE X 263      28.455  27.470  21.952  0.00  0.00            
ATOM   4222  CG2 ILE X 263      26.374  27.543  21.451  0.00  0.00            
ATOM   4223 HG21 ILE X 263      25.616  28.142  20.946  0.00  0.00            
ATOM   4224 HG22 ILE X 263      26.346  26.476  21.229  0.00  0.00            
ATOM   4225 HG23 ILE X 263      26.180  27.636  22.519  0.00  0.00            
ATOM   4226  CG1 ILE X 263      28.335  27.827  19.900  0.00  0.00            
ATOM   4227 HG12 ILE X 263      29.300  28.327  19.817  0.00  0.00            
ATOM   4228 HG13 ILE X 263      28.549  26.760  19.840  0.00  0.00            
ATOM   4229  CD1 ILE X 263      27.542  28.470  18.698  0.00  0.00            
ATOM   4230 HD11 ILE X 263      26.503  28.145  18.639  0.00  0.00            
ATOM   4231 HD12 ILE X 263      27.562  29.553  18.817  0.00  0.00            
ATOM   4232 HD13 ILE X 263      28.087  28.314  17.767  0.00  0.00            
ATOM   4233  C   ILE X 263      27.325  29.969  23.055  0.00  0.00            
ATOM   4234  O   ILE X 263      26.124  30.068  23.185  0.00  0.00            
ATOM   4235  N   THR X 264      28.177  30.218  24.057  0.00  0.00            
ATOM   4236  H   THR X 264      29.155  29.999  23.935  0.00  0.00            
ATOM   4237  CA  THR X 264      27.709  30.591  25.368  0.00  0.00            
ATOM   4238  HA  THR X 264      26.803  30.034  25.608  0.00  0.00            
ATOM   4239  CB  THR X 264      28.770  30.345  26.474  0.00  0.00            
ATOM   4240  HB  THR X 264      28.164  30.505  27.366  0.00  0.00            
ATOM   4241  CG2 THR X 264      29.337  28.925  26.395  0.00  0.00            
ATOM   4242 HG21 THR X 264      28.533  28.229  26.158  0.00  0.00            
ATOM   4243 HG22 THR X 264      30.132  28.840  25.654  0.00  0.00            
ATOM   4244 HG23 THR X 264      29.678  28.606  27.379  0.00  0.00            
ATOM   4245  OG1 THR X 264      29.859  31.245  26.321  0.00  0.00            
ATOM   4246  HG1 THR X 264      30.418  30.971  25.590  0.00  0.00            
ATOM   4247  C   THR X 264      27.061  32.016  25.419  0.00  0.00            
ATOM   4248  O   THR X 264      26.180  32.198  26.243  0.00  0.00            
ATOM   4249  N   ARG X 265      27.383  32.968  24.516  0.00  0.00            
ATOM   4250  H   ARG X 265      28.210  32.790  23.963  0.00  0.00            
ATOM   4251  CA  ARG X 265      26.612  34.205  24.447  0.00  0.00            
ATOM   4252  HA  ARG X 265      26.673  34.619  25.454  0.00  0.00            
ATOM   4253  CB  ARG X 265      27.418  35.205  23.562  0.00  0.00            
ATOM   4254  HB2 ARG X 265      28.403  35.352  24.006  0.00  0.00            
ATOM   4255  HB3 ARG X 265      27.396  34.771  22.563  0.00  0.00            
ATOM   4256  CG  ARG X 265      26.711  36.595  23.411  0.00  0.00            
ATOM   4257  HG2 ARG X 265      25.869  36.474  22.729  0.00  0.00            
ATOM   4258  HG3 ARG X 265      26.279  36.878  24.371  0.00  0.00            
ATOM   4259  CD  ARG X 265      27.600  37.708  22.882  0.00  0.00            
ATOM   4260  HD2 ARG X 265      26.901  38.506  22.634  0.00  0.00            
ATOM   4261  HD3 ARG X 265      28.254  38.155  23.630  0.00  0.00            
ATOM   4262  NE  ARG X 265      28.226  37.431  21.583  0.00  0.00            
ATOM   4263  HE  ARG X 265      28.237  36.482  21.238  0.00  0.00            
ATOM   4264  CZ  ARG X 265      29.117  38.128  20.876  0.00  0.00            
ATOM   4265  NH1 ARG X 265      29.274  39.436  21.048  0.00  0.00            
ATOM   4266 HH11 ARG X 265      28.530  39.838  21.600  0.00  0.00            
ATOM   4267 HH12 ARG X 265      29.978  39.932  20.519  0.00  0.00            
ATOM   4268  NH2 ARG X 265      29.732  37.621  19.892  0.00  0.00            
ATOM   4269 HH21 ARG X 265      29.756  36.621  19.757  0.00  0.00            
ATOM   4270 HH22 ARG X 265      30.338  38.202  19.330  0.00  0.00            
ATOM   4271  C   ARG X 265      25.097  34.086  24.077  0.00  0.00            
ATOM   4272  O   ARG X 265      24.180  34.716  24.605  0.00  0.00            
ATOM   4273  N   GLU X 266      24.784  33.212  23.122  0.00  0.00            
ATOM   4274  H   GLU X 266      25.634  32.838  22.723  0.00  0.00            
ATOM   4275  CA  GLU X 266      23.485  32.609  22.920  0.00  0.00            
ATOM   4276  HA  GLU X 266      22.777  33.423  22.760  0.00  0.00            
ATOM   4277  CB  GLU X 266      23.520  31.608  21.800  0.00  0.00            
ATOM   4278  HB2 GLU X 266      23.949  30.669  22.148  0.00  0.00            
ATOM   4279  HB3 GLU X 266      22.469  31.359  21.648  0.00  0.00            
ATOM   4280  CG  GLU X 266      23.973  31.943  20.413  0.00  0.00            
ATOM   4281  HG2 GLU X 266      25.042  32.152  20.428  0.00  0.00            
ATOM   4282  HG3 GLU X 266      23.892  31.072  19.762  0.00  0.00            
ATOM   4283  CD  GLU X 266      23.213  33.215  19.910  0.00  0.00            
ATOM   4284  OE1 GLU X 266      21.962  33.181  19.982  0.00  0.00            
ATOM   4285  OE2 GLU X 266      23.732  34.093  19.189  0.00  0.00            
ATOM   4286  C   GLU X 266      22.857  31.932  24.175  0.00  0.00            
ATOM   4287  O   GLU X 266      21.674  32.022  24.260  0.00  0.00            
ATOM   4288  N   LYS X 267      23.643  31.322  25.064  0.00  0.00            
ATOM   4289  H   LYS X 267      24.633  31.394  24.881  0.00  0.00            
ATOM   4290  CA  LYS X 267      23.149  30.641  26.293  0.00  0.00            
ATOM   4291  HA  LYS X 267      22.224  30.095  26.109  0.00  0.00            
ATOM   4292  CB  LYS X 267      24.158  29.687  26.928  0.00  0.00            
ATOM   4293  HB2 LYS X 267      25.111  30.151  27.183  0.00  0.00            
ATOM   4294  HB3 LYS X 267      23.747  29.253  27.840  0.00  0.00            
ATOM   4295  CG  LYS X 267      24.392  28.425  26.057  0.00  0.00            
ATOM   4296  HG2 LYS X 267      23.438  27.954  25.819  0.00  0.00            
ATOM   4297  HG3 LYS X 267      24.732  28.622  25.040  0.00  0.00            
ATOM   4298  CD  LYS X 267      25.369  27.457  26.710  0.00  0.00            
ATOM   4299  HD2 LYS X 267      26.306  27.976  26.917  0.00  0.00            
ATOM   4300  HD3 LYS X 267      24.914  27.210  27.669  0.00  0.00            
ATOM   4301  CE  LYS X 267      25.527  26.212  25.782  0.00  0.00            
ATOM   4302  HE2 LYS X 267      25.860  26.562  24.805  0.00  0.00            
ATOM   4303  HE3 LYS X 267      26.345  25.642  26.223  0.00  0.00            
ATOM   4304  NZ  LYS X 267      24.294  25.427  25.589  0.00  0.00            
ATOM   4305  HZ1 LYS X 267      23.556  25.867  25.057  0.00  0.00            
ATOM   4306  HZ2 LYS X 267      24.558  24.523  25.225  0.00  0.00            
ATOM   4307  HZ3 LYS X 267      23.848  25.179  26.461  0.00  0.00            
ATOM   4308  C   LYS X 267      22.752  31.668  27.335  0.00  0.00            
ATOM   4309  O   LYS X 267      21.582  31.712  27.758  0.00  0.00            
ATOM   4310  N   ILE X 268      23.621  32.660  27.668  0.00  0.00            
ATOM   4311  H   ILE X 268      24.566  32.591  27.318  0.00  0.00            
ATOM   4312  CA  ILE X 268      23.290  33.866  28.547  0.00  0.00            
ATOM   4313  HA  ILE X 268      23.114  33.474  29.549  0.00  0.00            
ATOM   4314  CB  ILE X 268      24.526  34.796  28.551  0.00  0.00            
ATOM   4315  HB  ILE X 268      24.823  34.931  27.511  0.00  0.00            
ATOM   4316  CG2 ILE X 268      24.279  36.068  29.328  0.00  0.00            
ATOM   4317 HG21 ILE X 268      23.597  36.744  28.812  0.00  0.00            
ATOM   4318 HG22 ILE X 268      23.826  35.959  30.314  0.00  0.00            
ATOM   4319 HG23 ILE X 268      25.257  36.536  29.436  0.00  0.00            
ATOM   4320  CG1 ILE X 268      25.751  34.103  29.247  0.00  0.00            
ATOM   4321 HG12 ILE X 268      25.619  34.224  30.322  0.00  0.00            
ATOM   4322 HG13 ILE X 268      25.768  33.056  28.944  0.00  0.00            
ATOM   4323  CD1 ILE X 268      27.121  34.604  28.886  0.00  0.00            
ATOM   4324 HD11 ILE X 268      27.251  34.692  27.807  0.00  0.00            
ATOM   4325 HD12 ILE X 268      27.291  35.635  29.195  0.00  0.00            
ATOM   4326 HD13 ILE X 268      27.892  33.907  29.213  0.00  0.00            
ATOM   4327  C   ILE X 268      22.020  34.696  27.976  0.00  0.00            
ATOM   4328  O   ILE X 268      21.165  35.146  28.744  0.00  0.00            
ATOM   4329  N   LYS X 269      21.961  34.884  26.639  0.00  0.00            
ATOM   4330  H   LYS X 269      22.719  34.591  26.039  0.00  0.00            
ATOM   4331  CA  LYS X 269      20.718  35.352  25.944  0.00  0.00            
ATOM   4332  HA  LYS X 269      20.521  36.352  26.328  0.00  0.00            
ATOM   4333  CB  LYS X 269      20.864  35.518  24.407  0.00  0.00            
ATOM   4334  HB2 LYS X 269      21.183  34.594  23.926  0.00  0.00            
ATOM   4335  HB3 LYS X 269      19.884  35.524  23.930  0.00  0.00            
ATOM   4336  CG  LYS X 269      21.665  36.753  24.095  0.00  0.00            
ATOM   4337  HG2 LYS X 269      21.158  37.645  24.463  0.00  0.00            
ATOM   4338  HG3 LYS X 269      22.639  36.798  24.581  0.00  0.00            
ATOM   4339  CD  LYS X 269      21.798  37.040  22.550  0.00  0.00            
ATOM   4340  HD2 LYS X 269      20.916  37.594  22.228  0.00  0.00            
ATOM   4341  HD3 LYS X 269      22.654  37.698  22.398  0.00  0.00            
ATOM   4342  CE  LYS X 269      22.126  35.901  21.580  0.00  0.00            
ATOM   4343  HE2 LYS X 269      22.945  35.385  22.080  0.00  0.00            
ATOM   4344  HE3 LYS X 269      21.308  35.180  21.588  0.00  0.00            
ATOM   4345  NZ  LYS X 269      22.545  36.460  20.228  0.00  0.00            
ATOM   4346  HZ1 LYS X 269      23.270  37.157  20.323  0.00  0.00            
ATOM   4347  HZ2 LYS X 269      22.883  35.737  19.608  0.00  0.00            
ATOM   4348  HZ3 LYS X 269      21.796  36.862  19.684  0.00  0.00            
ATOM   4349  C   LYS X 269      19.443  34.602  26.282  0.00  0.00            
ATOM   4350  O   LYS X 269      18.430  35.249  26.527  0.00  0.00            
ATOM   4351  N   SER X 270      19.519  33.283  26.324  0.00  0.00            
ATOM   4352  H   SER X 270      20.459  32.920  26.248  0.00  0.00            
ATOM   4353  CA  SER X 270      18.439  32.364  26.424  0.00  0.00            
ATOM   4354  HA  SER X 270      17.550  32.720  25.902  0.00  0.00            
ATOM   4355  CB  SER X 270      18.901  31.025  25.767  0.00  0.00            
ATOM   4356  HB2 SER X 270      19.902  30.729  26.081  0.00  0.00            
ATOM   4357  HB3 SER X 270      18.213  30.230  26.053  0.00  0.00            
ATOM   4358  OG  SER X 270      18.881  31.162  24.375  0.00  0.00            
ATOM   4359  HG  SER X 270      19.704  31.541  24.059  0.00  0.00            
ATOM   4360  C   SER X 270      18.047  31.973  27.840  0.00  0.00            
ATOM   4361  O   SER X 270      16.815  31.792  28.142  0.00  0.00            
ATOM   4362  N   GLU X 271      19.033  31.834  28.692  0.00  0.00            
ATOM   4363  H   GLU X 271      20.006  31.956  28.451  0.00  0.00            
ATOM   4364  CA  GLU X 271      18.840  31.134  30.024  0.00  0.00            
ATOM   4365  HA  GLU X 271      17.900  30.584  29.989  0.00  0.00            
ATOM   4366  CB  GLU X 271      19.981  30.104  30.101  0.00  0.00            
ATOM   4367  HB2 GLU X 271      20.911  30.601  29.822  0.00  0.00            
ATOM   4368  HB3 GLU X 271      20.228  29.794  31.116  0.00  0.00            
ATOM   4369  CG  GLU X 271      19.853  28.845  29.182  0.00  0.00            
ATOM   4370  HG2 GLU X 271      19.735  29.097  28.128  0.00  0.00            
ATOM   4371  HG3 GLU X 271      20.857  28.420  29.193  0.00  0.00            
ATOM   4372  CD  GLU X 271      18.802  27.874  29.777  0.00  0.00            
ATOM   4373  OE1 GLU X 271      19.128  27.085  30.656  0.00  0.00            
ATOM   4374  OE2 GLU X 271      17.605  28.026  29.385  0.00  0.00            
ATOM   4375  C   GLU X 271      18.887  32.144  31.200  0.00  0.00            
ATOM   4376  O   GLU X 271      20.012  32.646  31.508  0.00  0.00            
ATOM   4377  N   PRO X 272      17.861  32.269  32.008  0.00  0.00            
ATOM   4378  CD  PRO X 272      16.410  31.952  31.660  0.00  0.00            
ATOM   4379  HD2 PRO X 272      16.251  31.026  32.214  0.00  0.00            
ATOM   4380  HD3 PRO X 272      16.412  31.867  30.574  0.00  0.00            
ATOM   4381  CG  PRO X 272      15.583  33.030  32.325  0.00  0.00            
ATOM   4382  HG2 PRO X 272      14.579  32.684  32.569  0.00  0.00            
ATOM   4383  HG3 PRO X 272      15.529  33.922  31.701  0.00  0.00            
ATOM   4384  CB  PRO X 272      16.359  33.060  33.603  0.00  0.00            
ATOM   4385  HB2 PRO X 272      16.330  32.142  34.191  0.00  0.00            
ATOM   4386  HB3 PRO X 272      16.128  33.947  34.193  0.00  0.00            
ATOM   4387  CA  PRO X 272      17.818  33.195  33.071  0.00  0.00            
ATOM   4388  HA  PRO X 272      17.930  34.215  32.703  0.00  0.00            
ATOM   4389  C   PRO X 272      18.878  33.067  34.119  0.00  0.00            
ATOM   4390  O   PRO X 272      19.259  34.036  34.743  0.00  0.00            
ATOM   4391  N   ASP X 273      19.287  31.830  34.407  0.00  0.00            
ATOM   4392  H   ASP X 273      18.805  30.981  34.146  0.00  0.00            
ATOM   4393  CA  ASP X 273      20.326  31.562  35.388  0.00  0.00            
ATOM   4394  HA  ASP X 273      20.437  32.452  36.007  0.00  0.00            
ATOM   4395  CB  ASP X 273      20.029  30.303  36.245  0.00  0.00            
ATOM   4396  HB2 ASP X 273      20.923  30.014  36.798  0.00  0.00            
ATOM   4397  HB3 ASP X 273      19.241  30.590  36.941  0.00  0.00            
ATOM   4398  CG  ASP X 273      19.557  29.175  35.394  0.00  0.00            
ATOM   4399  OD1 ASP X 273      18.925  28.247  35.912  0.00  0.00            
ATOM   4400  OD2 ASP X 273      19.724  29.246  34.177  0.00  0.00            
ATOM   4401  C   ASP X 273      21.751  31.490  34.870  0.00  0.00            
ATOM   4402  O   ASP X 273      22.753  31.307  35.570  0.00  0.00            
ATOM   4403  N   TYR X 274      21.917  31.518  33.513  0.00  0.00            
ATOM   4404  H   TYR X 274      21.164  31.775  32.891  0.00  0.00            
ATOM   4405  CA  TYR X 274      23.230  31.096  32.954  0.00  0.00            
ATOM   4406  HA  TYR X 274      23.514  30.135  33.385  0.00  0.00            
ATOM   4407  CB  TYR X 274      23.093  30.698  31.481  0.00  0.00            
ATOM   4408  HB2 TYR X 274      22.306  29.944  31.470  0.00  0.00            
ATOM   4409  HB3 TYR X 274      22.925  31.601  30.895  0.00  0.00            
ATOM   4410  CG  TYR X 274      24.281  30.006  30.877  0.00  0.00            
ATOM   4411  CD1 TYR X 274      24.278  28.616  31.098  0.00  0.00            
ATOM   4412  HD1 TYR X 274      23.528  28.122  31.698  0.00  0.00            
ATOM   4413  CE1 TYR X 274      25.385  27.879  30.573  0.00  0.00            
ATOM   4414  HE1 TYR X 274      25.439  26.804  30.671  0.00  0.00            
ATOM   4415  CZ  TYR X 274      26.443  28.515  29.842  0.00  0.00            
ATOM   4416  OH  TYR X 274      27.321  27.722  29.204  0.00  0.00            
ATOM   4417  HH  TYR X 274      27.445  26.837  29.552  0.00  0.00            
ATOM   4418  CE2 TYR X 274      26.452  29.938  29.711  0.00  0.00            
ATOM   4419  HE2 TYR X 274      27.335  30.463  29.378  0.00  0.00            
ATOM   4420  CD2 TYR X 274      25.393  30.630  30.287  0.00  0.00            
ATOM   4421  HD2 TYR X 274      25.332  31.684  30.513  0.00  0.00            
ATOM   4422  C   TYR X 274      24.349  32.102  33.221  0.00  0.00            
ATOM   4423  O   TYR X 274      25.483  31.753  33.655  0.00  0.00            
ATOM   4424  N   ALA X 275      24.037  33.421  33.164  0.00  0.00            
ATOM   4425  H   ALA X 275      23.093  33.665  32.901  0.00  0.00            
ATOM   4426  CA  ALA X 275      25.020  34.346  33.733  0.00  0.00            
ATOM   4427  HA  ALA X 275      25.907  34.299  33.102  0.00  0.00            
ATOM   4428  CB  ALA X 275      24.526  35.776  33.578  0.00  0.00            
ATOM   4429  HB1 ALA X 275      25.433  36.371  33.475  0.00  0.00            
ATOM   4430  HB2 ALA X 275      24.091  35.971  32.598  0.00  0.00            
ATOM   4431  HB3 ALA X 275      23.805  36.149  34.305  0.00  0.00            
ATOM   4432  C   ALA X 275      25.435  34.044  35.197  0.00  0.00            
ATOM   4433  O   ALA X 275      26.612  34.342  35.468  0.00  0.00            
ATOM   4434  N   TYR X 276      24.697  33.507  36.115  0.00  0.00            
ATOM   4435  H   TYR X 276      23.744  33.225  35.934  0.00  0.00            
ATOM   4436  CA  TYR X 276      25.285  33.033  37.386  0.00  0.00            
ATOM   4437  HA  TYR X 276      25.940  33.801  37.796  0.00  0.00            
ATOM   4438  CB  TYR X 276      24.214  32.593  38.391  0.00  0.00            
ATOM   4439  HB2 TYR X 276      23.740  33.482  38.807  0.00  0.00            
ATOM   4440  HB3 TYR X 276      23.499  32.033  37.789  0.00  0.00            
ATOM   4441  CG  TYR X 276      24.592  31.575  39.440  0.00  0.00            
ATOM   4442  CD1 TYR X 276      24.146  30.210  39.456  0.00  0.00            
ATOM   4443  HD1 TYR X 276      23.496  29.854  38.670  0.00  0.00            
ATOM   4444  CE1 TYR X 276      24.426  29.316  40.532  0.00  0.00            
ATOM   4445  HE1 TYR X 276      24.139  28.281  40.421  0.00  0.00            
ATOM   4446  CZ  TYR X 276      25.299  29.729  41.529  0.00  0.00            
ATOM   4447  OH  TYR X 276      25.792  28.705  42.332  0.00  0.00            
ATOM   4448  HH  TYR X 276      25.459  27.822  42.157  0.00  0.00            
ATOM   4449  CE2 TYR X 276      25.595  31.096  41.646  0.00  0.00            
ATOM   4450  HE2 TYR X 276      26.130  31.407  42.531  0.00  0.00            
ATOM   4451  CD2 TYR X 276      25.203  31.989  40.616  0.00  0.00            
ATOM   4452  HD2 TYR X 276      25.450  33.031  40.762  0.00  0.00            
ATOM   4453  C   TYR X 276      26.275  31.863  37.152  0.00  0.00            
ATOM   4454  O   TYR X 276      27.427  31.953  37.628  0.00  0.00            
ATOM   4455  N   LYS X 277      25.887  30.755  36.485  0.00  0.00            
ATOM   4456  H   LYS X 277      25.045  30.795  35.928  0.00  0.00            
ATOM   4457  CA  LYS X 277      26.782  29.520  36.278  0.00  0.00            
ATOM   4458  HA  LYS X 277      27.060  28.981  37.184  0.00  0.00            
ATOM   4459  CB  LYS X 277      26.205  28.477  35.367  0.00  0.00            
ATOM   4460  HB2 LYS X 277      26.137  28.814  34.333  0.00  0.00            
ATOM   4461  HB3 LYS X 277      26.911  27.647  35.359  0.00  0.00            
ATOM   4462  CG  LYS X 277      24.804  28.004  35.892  0.00  0.00            
ATOM   4463  HG2 LYS X 277      24.931  27.480  36.839  0.00  0.00            
ATOM   4464  HG3 LYS X 277      24.173  28.845  36.178  0.00  0.00            
ATOM   4465  CD  LYS X 277      24.012  27.091  34.871  0.00  0.00            
ATOM   4466  HD2 LYS X 277      23.899  27.746  34.007  0.00  0.00            
ATOM   4467  HD3 LYS X 277      24.607  26.230  34.567  0.00  0.00            
ATOM   4468  CE  LYS X 277      22.744  26.713  35.454  0.00  0.00            
ATOM   4469  HE2 LYS X 277      22.987  26.110  36.329  0.00  0.00            
ATOM   4470  HE3 LYS X 277      22.171  27.615  35.669  0.00  0.00            
ATOM   4471  NZ  LYS X 277      21.852  25.934  34.513  0.00  0.00            
ATOM   4472  HZ1 LYS X 277      21.297  26.583  33.974  0.00  0.00            
ATOM   4473  HZ2 LYS X 277      22.372  25.388  33.840  0.00  0.00            
ATOM   4474  HZ3 LYS X 277      21.301  25.317  35.092  0.00  0.00            
ATOM   4475  C   LYS X 277      28.084  29.951  35.595  0.00  0.00            
ATOM   4476  O   LYS X 277      29.199  29.634  36.053  0.00  0.00            
ATOM   4477  N   PHE X 278      27.944  30.874  34.595  0.00  0.00            
ATOM   4478  H   PHE X 278      27.002  31.032  34.268  0.00  0.00            
ATOM   4479  CA  PHE X 278      29.013  31.531  33.948  0.00  0.00            
ATOM   4480  HA  PHE X 278      29.657  30.723  33.602  0.00  0.00            
ATOM   4481  CB  PHE X 278      28.516  32.372  32.716  0.00  0.00            
ATOM   4482  HB2 PHE X 278      27.972  31.644  32.114  0.00  0.00            
ATOM   4483  HB3 PHE X 278      27.844  33.192  32.969  0.00  0.00            
ATOM   4484  CG  PHE X 278      29.677  32.955  31.857  0.00  0.00            
ATOM   4485  CD1 PHE X 278      29.912  32.444  30.555  0.00  0.00            
ATOM   4486  HD1 PHE X 278      29.357  31.604  30.165  0.00  0.00            
ATOM   4487  CE1 PHE X 278      30.984  32.929  29.717  0.00  0.00            
ATOM   4488  HE1 PHE X 278      31.137  32.541  28.720  0.00  0.00            
ATOM   4489  CZ  PHE X 278      31.851  33.964  30.242  0.00  0.00            
ATOM   4490  HZ  PHE X 278      32.684  34.299  29.641  0.00  0.00            
ATOM   4491  CE2 PHE X 278      31.603  34.467  31.537  0.00  0.00            
ATOM   4492  HE2 PHE X 278      32.182  35.267  31.974  0.00  0.00            
ATOM   4493  CD2 PHE X 278      30.509  34.058  32.267  0.00  0.00            
ATOM   4494  HD2 PHE X 278      30.353  34.510  33.235  0.00  0.00            
ATOM   4495  C   PHE X 278      30.007  32.356  34.823  0.00  0.00            
ATOM   4496  O   PHE X 278      31.246  32.270  34.828  0.00  0.00            
ATOM   4497  N   ALA X 279      29.521  33.220  35.753  0.00  0.00            
ATOM   4498  H   ALA X 279      28.517  33.272  35.840  0.00  0.00            
ATOM   4499  CA  ALA X 279      30.318  34.071  36.736  0.00  0.00            
ATOM   4500  HA  ALA X 279      31.153  34.515  36.194  0.00  0.00            
ATOM   4501  CB  ALA X 279      29.358  35.166  37.249  0.00  0.00            
ATOM   4502  HB1 ALA X 279      28.496  34.587  37.578  0.00  0.00            
ATOM   4503  HB2 ALA X 279      29.738  35.616  38.166  0.00  0.00            
ATOM   4504  HB3 ALA X 279      29.132  35.754  36.359  0.00  0.00            
ATOM   4505  C   ALA X 279      30.950  33.202  37.828  0.00  0.00            
ATOM   4506  O   ALA X 279      32.002  33.509  38.243  0.00  0.00            
ATOM   4507  N   GLN X 280      30.385  32.064  38.201  0.00  0.00            
ATOM   4508  H   GLN X 280      29.384  31.971  38.100  0.00  0.00            
ATOM   4509  CA  GLN X 280      30.951  30.938  38.971  0.00  0.00            
ATOM   4510  HA  GLN X 280      31.564  31.394  39.749  0.00  0.00            
ATOM   4511  CB  GLN X 280      29.943  29.955  39.503  0.00  0.00            
ATOM   4512  HB2 GLN X 280      29.484  29.467  38.644  0.00  0.00            
ATOM   4513  HB3 GLN X 280      30.536  29.230  40.060  0.00  0.00            
ATOM   4514  CG  GLN X 280      28.756  30.427  40.416  0.00  0.00            
ATOM   4515  HG2 GLN X 280      28.430  31.402  40.053  0.00  0.00            
ATOM   4516  HG3 GLN X 280      27.971  29.684  40.277  0.00  0.00            
ATOM   4517  CD  GLN X 280      29.140  30.492  41.837  0.00  0.00            
ATOM   4518  OE1 GLN X 280      30.176  31.101  42.152  0.00  0.00            
ATOM   4519  NE2 GLN X 280      28.459  29.776  42.730  0.00  0.00            
ATOM   4520 HE21 GLN X 280      28.839  29.911  43.656  0.00  0.00            
ATOM   4521 HE22 GLN X 280      27.619  29.260  42.513  0.00  0.00            
ATOM   4522  C   GLN X 280      31.931  30.171  38.101  0.00  0.00            
ATOM   4523  O   GLN X 280      32.889  29.633  38.700  0.00  0.00            
ATOM   4524  N   GLU X 281      31.836  29.938  36.758  0.00  0.00            
ATOM   4525  H   GLU X 281      31.019  30.286  36.277  0.00  0.00            
ATOM   4526  CA  GLU X 281      32.914  29.240  35.989  0.00  0.00            
ATOM   4527  HA  GLU X 281      33.232  28.428  36.643  0.00  0.00            
ATOM   4528  CB  GLU X 281      32.336  28.576  34.807  0.00  0.00            
ATOM   4529  HB2 GLU X 281      31.441  28.008  35.059  0.00  0.00            
ATOM   4530  HB3 GLU X 281      32.007  29.357  34.122  0.00  0.00            
ATOM   4531  CG  GLU X 281      33.392  27.732  33.948  0.00  0.00            
ATOM   4532  HG2 GLU X 281      32.880  27.544  33.004  0.00  0.00            
ATOM   4533  HG3 GLU X 281      34.307  28.242  33.646  0.00  0.00            
ATOM   4534  CD  GLU X 281      33.820  26.343  34.519  0.00  0.00            
ATOM   4535  OE1 GLU X 281      33.621  26.132  35.741  0.00  0.00            
ATOM   4536  OE2 GLU X 281      34.369  25.429  33.875  0.00  0.00            
ATOM   4537  C   GLU X 281      34.163  30.104  35.723  0.00  0.00            
ATOM   4538  O   GLU X 281      35.262  29.632  35.759  0.00  0.00            
ATOM   4539  N   VAL X 282      33.911  31.427  35.627  0.00  0.00            
ATOM   4540  H   VAL X 282      32.970  31.769  35.497  0.00  0.00            
ATOM   4541  CA  VAL X 282      35.092  32.366  35.544  0.00  0.00            
ATOM   4542  HA  VAL X 282      35.706  32.022  34.712  0.00  0.00            
ATOM   4543  CB  VAL X 282      34.607  33.778  35.296  0.00  0.00            
ATOM   4544  HB  VAL X 282      33.826  33.981  36.029  0.00  0.00            
ATOM   4545  CG1 VAL X 282      35.678  34.793  35.378  0.00  0.00            
ATOM   4546 HG11 VAL X 282      35.351  35.828  35.285  0.00  0.00            
ATOM   4547 HG12 VAL X 282      36.268  34.756  36.294  0.00  0.00            
ATOM   4548 HG13 VAL X 282      36.344  34.785  34.516  0.00  0.00            
ATOM   4549  CG2 VAL X 282      34.032  34.013  33.944  0.00  0.00            
ATOM   4550 HG21 VAL X 282      33.224  33.283  33.899  0.00  0.00            
ATOM   4551 HG22 VAL X 282      33.478  34.951  33.900  0.00  0.00            
ATOM   4552 HG23 VAL X 282      34.670  33.871  33.071  0.00  0.00            
ATOM   4553  C   VAL X 282      35.774  32.327  36.865  0.00  0.00            
ATOM   4554  O   VAL X 282      37.036  32.408  36.872  0.00  0.00            
ATOM   4555  N   ARG X 283      34.959  32.426  37.965  0.00  0.00            
ATOM   4556  H   ARG X 283      33.949  32.436  37.959  0.00  0.00            
ATOM   4557  CA  ARG X 283      35.584  32.555  39.302  0.00  0.00            
ATOM   4558  HA  ARG X 283      36.284  33.389  39.319  0.00  0.00            
ATOM   4559  CB  ARG X 283      34.565  32.660  40.445  0.00  0.00            
ATOM   4560  HB2 ARG X 283      33.615  32.252  40.099  0.00  0.00            
ATOM   4561  HB3 ARG X 283      34.843  32.059  41.311  0.00  0.00            
ATOM   4562  CG  ARG X 283      34.341  34.059  40.976  0.00  0.00            
ATOM   4563  HG2 ARG X 283      34.904  34.113  41.908  0.00  0.00            
ATOM   4564  HG3 ARG X 283      34.657  34.800  40.242  0.00  0.00            
ATOM   4565  CD  ARG X 283      32.887  34.334  41.359  0.00  0.00            
ATOM   4566  HD2 ARG X 283      32.800  35.298  41.861  0.00  0.00            
ATOM   4567  HD3 ARG X 283      32.228  34.517  40.509  0.00  0.00            
ATOM   4568  NE  ARG X 283      32.252  33.392  42.278  0.00  0.00            
ATOM   4569  HE  ARG X 283      31.550  32.797  41.862  0.00  0.00            
ATOM   4570  CZ  ARG X 283      32.503  33.093  43.555  0.00  0.00            
ATOM   4571  NH1 ARG X 283      31.873  32.165  44.185  0.00  0.00            
ATOM   4572 HH11 ARG X 283      31.185  31.581  43.732  0.00  0.00            
ATOM   4573 HH12 ARG X 283      32.181  31.918  45.114  0.00  0.00            
ATOM   4574  NH2 ARG X 283      33.372  33.817  44.201  0.00  0.00            
ATOM   4575 HH21 ARG X 283      33.806  34.562  43.674  0.00  0.00            
ATOM   4576 HH22 ARG X 283      33.583  33.502  45.137  0.00  0.00            
ATOM   4577  C   ARG X 283      36.457  31.385  39.583  0.00  0.00            
ATOM   4578  O   ARG X 283      37.529  31.575  40.057  0.00  0.00            
ATOM   4579  N   ARG X 284      36.026  30.137  39.238  0.00  0.00            
ATOM   4580  H   ARG X 284      35.051  30.041  38.992  0.00  0.00            
ATOM   4581  CA  ARG X 284      36.779  28.808  39.264  0.00  0.00            
ATOM   4582  HA  ARG X 284      37.094  28.562  40.278  0.00  0.00            
ATOM   4583  CB  ARG X 284      35.748  27.631  38.891  0.00  0.00            
ATOM   4584  HB2 ARG X 284      34.855  27.735  39.507  0.00  0.00            
ATOM   4585  HB3 ARG X 284      35.615  27.793  37.821  0.00  0.00            
ATOM   4586  CG  ARG X 284      36.487  26.304  39.251  0.00  0.00            
ATOM   4587  HG2 ARG X 284      37.515  26.285  38.888  0.00  0.00            
ATOM   4588  HG3 ARG X 284      36.434  26.221  40.337  0.00  0.00            
ATOM   4589  CD  ARG X 284      35.640  25.157  38.684  0.00  0.00            
ATOM   4590  HD2 ARG X 284      35.940  24.188  39.085  0.00  0.00            
ATOM   4591  HD3 ARG X 284      34.572  25.223  38.892  0.00  0.00            
ATOM   4592  NE  ARG X 284      35.710  25.076  37.226  0.00  0.00            
ATOM   4593  HE  ARG X 284      34.978  25.577  36.742  0.00  0.00            
ATOM   4594  CZ  ARG X 284      36.826  24.855  36.541  0.00  0.00            
ATOM   4595  NH1 ARG X 284      38.006  24.699  37.071  0.00  0.00            
ATOM   4596 HH11 ARG X 284      38.143  24.522  38.056  0.00  0.00            
ATOM   4597 HH12 ARG X 284      38.767  24.998  36.478  0.00  0.00            
ATOM   4598  NH2 ARG X 284      36.823  25.062  35.212  0.00  0.00            
ATOM   4599 HH21 ARG X 284      35.926  25.077  34.749  0.00  0.00            
ATOM   4600 HH22 ARG X 284      37.627  24.953  34.610  0.00  0.00            
ATOM   4601  C   ARG X 284      37.963  28.737  38.289  0.00  0.00            
ATOM   4602  O   ARG X 284      39.119  28.494  38.679  0.00  0.00            
ATOM   4603  N   TYR X 285      37.666  28.904  36.961  0.00  0.00            
ATOM   4604  H   TYR X 285      36.761  29.290  36.731  0.00  0.00            
ATOM   4605  CA  TYR X 285      38.611  28.676  35.887  0.00  0.00            
ATOM   4606  HA  TYR X 285      38.910  27.637  36.020  0.00  0.00            
ATOM   4607  CB  TYR X 285      37.965  28.824  34.445  0.00  0.00            
ATOM   4608  HB2 TYR X 285      36.977  28.372  34.535  0.00  0.00            
ATOM   4609  HB3 TYR X 285      37.785  29.881  34.248  0.00  0.00            
ATOM   4610  CG  TYR X 285      38.718  28.287  33.244  0.00  0.00            
ATOM   4611  CD1 TYR X 285      38.192  27.236  32.428  0.00  0.00            
ATOM   4612  HD1 TYR X 285      37.322  26.674  32.731  0.00  0.00            
ATOM   4613  CE1 TYR X 285      38.882  26.795  31.327  0.00  0.00            
ATOM   4614  HE1 TYR X 285      38.554  25.898  30.822  0.00  0.00            
ATOM   4615  CZ  TYR X 285      40.143  27.382  31.046  0.00  0.00            
ATOM   4616  OH  TYR X 285      40.851  26.879  30.052  0.00  0.00            
ATOM   4617  HH  TYR X 285      40.656  25.959  29.861  0.00  0.00            
ATOM   4618  CE2 TYR X 285      40.665  28.450  31.823  0.00  0.00            
ATOM   4619  HE2 TYR X 285      41.631  28.894  31.635  0.00  0.00            
ATOM   4620  CD2 TYR X 285      39.872  28.934  32.857  0.00  0.00            
ATOM   4621  HD2 TYR X 285      40.198  29.838  33.349  0.00  0.00            
ATOM   4622  C   TYR X 285      39.918  29.446  36.068  0.00  0.00            
ATOM   4623  O   TYR X 285      41.058  28.964  35.950  0.00  0.00            
ATOM   4624  N   TYR X 286      39.908  30.760  36.369  0.00  0.00            
ATOM   4625  H   TYR X 286      39.035  31.192  36.633  0.00  0.00            
ATOM   4626  CA  TYR X 286      40.954  31.798  36.246  0.00  0.00            
ATOM   4627  HA  TYR X 286      41.689  31.272  35.636  0.00  0.00            
ATOM   4628  CB  TYR X 286      40.513  32.943  35.435  0.00  0.00            
ATOM   4629  HB2 TYR X 286      39.704  33.447  35.963  0.00  0.00            
ATOM   4630  HB3 TYR X 286      41.366  33.604  35.284  0.00  0.00            
ATOM   4631  CG  TYR X 286      40.034  32.628  34.080  0.00  0.00            
ATOM   4632  CD1 TYR X 286      41.054  32.370  33.095  0.00  0.00            
ATOM   4633  HD1 TYR X 286      42.098  32.556  33.302  0.00  0.00            
ATOM   4634  CE1 TYR X 286      40.645  32.066  31.786  0.00  0.00            
ATOM   4635  HE1 TYR X 286      41.436  31.774  31.112  0.00  0.00            
ATOM   4636  CZ  TYR X 286      39.301  32.007  31.443  0.00  0.00            
ATOM   4637  OH  TYR X 286      38.839  31.631  30.241  0.00  0.00            
ATOM   4638  HH  TYR X 286      39.284  31.991  29.471  0.00  0.00            
ATOM   4639  CE2 TYR X 286      38.320  32.193  32.425  0.00  0.00            
ATOM   4640  HE2 TYR X 286      37.286  32.135  32.120  0.00  0.00            
ATOM   4641  CD2 TYR X 286      38.651  32.485  33.740  0.00  0.00            
ATOM   4642  HD2 TYR X 286      37.925  32.655  34.520  0.00  0.00            
ATOM   4643  C   TYR X 286      41.661  32.147  37.613  0.00  0.00            
ATOM   4644  O   TYR X 286      41.026  32.287  38.643  0.00  0.00            
ATOM   4645  N   PRO X 287      42.985  32.341  37.671  0.00  0.00            
ATOM   4646  CD  PRO X 287      43.840  32.294  36.479  0.00  0.00            
ATOM   4647  HD2 PRO X 287      43.367  32.957  35.755  0.00  0.00            
ATOM   4648  HD3 PRO X 287      44.160  31.274  36.263  0.00  0.00            
ATOM   4649  CG  PRO X 287      45.080  33.023  36.917  0.00  0.00            
ATOM   4650  HG2 PRO X 287      44.803  34.066  36.767  0.00  0.00            
ATOM   4651  HG3 PRO X 287      45.942  32.629  36.379  0.00  0.00            
ATOM   4652  CB  PRO X 287      45.193  32.811  38.446  0.00  0.00            
ATOM   4653  HB2 PRO X 287      45.753  33.541  39.029  0.00  0.00            
ATOM   4654  HB3 PRO X 287      45.625  31.832  38.655  0.00  0.00            
ATOM   4655  CA  PRO X 287      43.701  32.784  38.852  0.00  0.00            
ATOM   4656  HA  PRO X 287      43.415  32.101  39.651  0.00  0.00            
ATOM   4657  C   PRO X 287      43.371  34.175  39.335  0.00  0.00            
ATOM   4658  O   PRO X 287      43.446  35.154  38.564  0.00  0.00            
ATOM   4659  N   PHE X 288      43.314  34.411  40.655  0.00  0.00            
ATOM   4660  H   PHE X 288      43.286  33.577  41.223  0.00  0.00            
ATOM   4661  CA  PHE X 288      43.577  35.802  41.243  0.00  0.00            
ATOM   4662  HA  PHE X 288      44.251  36.202  40.486  0.00  0.00            
ATOM   4663  CB  PHE X 288      42.310  36.614  41.320  0.00  0.00            
ATOM   4664  HB2 PHE X 288      41.595  36.340  40.544  0.00  0.00            
ATOM   4665  HB3 PHE X 288      41.778  36.375  42.241  0.00  0.00            
ATOM   4666  CG  PHE X 288      42.338  38.131  41.377  0.00  0.00            
ATOM   4667  CD1 PHE X 288      41.122  38.884  41.443  0.00  0.00            
ATOM   4668  HD1 PHE X 288      40.148  38.441  41.301  0.00  0.00            
ATOM   4669  CE1 PHE X 288      41.212  40.250  41.626  0.00  0.00            
ATOM   4670  HE1 PHE X 288      40.278  40.792  41.663  0.00  0.00            
ATOM   4671  CZ  PHE X 288      42.391  40.945  41.701  0.00  0.00            
ATOM   4672  HZ  PHE X 288      42.508  42.003  41.880  0.00  0.00            
ATOM   4673  CE2 PHE X 288      43.625  40.302  41.673  0.00  0.00            
ATOM   4674  HE2 PHE X 288      44.578  40.754  41.904  0.00  0.00            
ATOM   4675  CD2 PHE X 288      43.613  38.855  41.475  0.00  0.00            
ATOM   4676  HD2 PHE X 288      44.524  38.288  41.347  0.00  0.00            
ATOM   4677  C   PHE X 288      44.433  35.731  42.492  0.00  0.00            
ATOM   4678  O   PHE X 288      45.417  36.406  42.569  0.00  0.00            
ATOM   4679  N   VAL X 289      44.029  34.869  43.422  0.00  0.00            
ATOM   4680  H   VAL X 289      43.182  34.375  43.181  0.00  0.00            
ATOM   4681  CA  VAL X 289      44.859  34.567  44.670  0.00  0.00            
ATOM   4682  HA  VAL X 289      45.790  35.134  44.646  0.00  0.00            
ATOM   4683  CB  VAL X 289      44.090  34.951  45.931  0.00  0.00            
ATOM   4684  HB  VAL X 289      43.258  34.249  45.996  0.00  0.00            
ATOM   4685  CG1 VAL X 289      45.012  34.778  47.104  0.00  0.00            
ATOM   4686 HG11 VAL X 289      44.690  35.166  48.071  0.00  0.00            
ATOM   4687 HG12 VAL X 289      45.174  33.715  47.285  0.00  0.00            
ATOM   4688 HG13 VAL X 289      45.896  35.391  46.929  0.00  0.00            
ATOM   4689  CG2 VAL X 289      43.545  36.454  45.849  0.00  0.00            
ATOM   4690 HG21 VAL X 289      44.365  37.159  45.713  0.00  0.00            
ATOM   4691 HG22 VAL X 289      42.713  36.527  45.148  0.00  0.00            
ATOM   4692 HG23 VAL X 289      43.169  36.723  46.836  0.00  0.00            
ATOM   4693  C   VAL X 289      45.472  33.153  44.665  0.00  0.00            
ATOM   4694  O   VAL X 289      44.635  32.208  44.661  0.00  0.00            
ATOM   4695  N   PRO X 290      46.782  32.898  44.642  0.00  0.00            
ATOM   4696  CD  PRO X 290      47.947  33.878  44.659  0.00  0.00            
ATOM   4697  HD2 PRO X 290      47.815  34.602  45.463  0.00  0.00            
ATOM   4698  HD3 PRO X 290      48.075  34.426  43.725  0.00  0.00            
ATOM   4699  CG  PRO X 290      49.212  33.049  44.913  0.00  0.00            
ATOM   4700  HG2 PRO X 290      49.464  32.955  45.969  0.00  0.00            
ATOM   4701  HG3 PRO X 290      50.044  33.540  44.408  0.00  0.00            
ATOM   4702  CB  PRO X 290      48.919  31.612  44.299  0.00  0.00            
ATOM   4703  HB2 PRO X 290      49.532  30.862  44.800  0.00  0.00            
ATOM   4704  HB3 PRO X 290      49.076  31.599  43.221  0.00  0.00            
ATOM   4705  CA  PRO X 290      47.377  31.515  44.532  0.00  0.00            
ATOM   4706  HA  PRO X 290      47.032  31.017  43.626  0.00  0.00            
ATOM   4707  C   PRO X 290      47.023  30.634  45.740  0.00  0.00            
ATOM   4708  O   PRO X 290      46.489  29.541  45.466  0.00  0.00            
ATOM   4709  N   PHE X 291      47.339  31.021  46.983  0.00  0.00            
ATOM   4710  H   PHE X 291      47.767  31.919  47.158  0.00  0.00            
ATOM   4711  CA  PHE X 291      47.199  30.122  48.214  0.00  0.00            
ATOM   4712  HA  PHE X 291      46.258  29.573  48.200  0.00  0.00            
ATOM   4713  CB  PHE X 291      48.374  29.066  48.214  0.00  0.00            
ATOM   4714  HB2 PHE X 291      48.233  28.457  49.107  0.00  0.00            
ATOM   4715  HB3 PHE X 291      48.152  28.482  47.320  0.00  0.00            
ATOM   4716  CG  PHE X 291      49.823  29.592  48.101  0.00  0.00            
ATOM   4717  CD1 PHE X 291      50.754  29.095  47.165  0.00  0.00            
ATOM   4718  HD1 PHE X 291      50.435  28.346  46.455  0.00  0.00            
ATOM   4719  CE1 PHE X 291      52.044  29.573  47.041  0.00  0.00            
ATOM   4720  HE1 PHE X 291      52.653  29.215  46.224  0.00  0.00            
ATOM   4721  CZ  PHE X 291      52.530  30.407  48.102  0.00  0.00            
ATOM   4722  HZ  PHE X 291      53.580  30.661  48.091  0.00  0.00            
ATOM   4723  CE2 PHE X 291      51.678  30.783  49.151  0.00  0.00            
ATOM   4724  HE2 PHE X 291      52.080  31.338  49.987  0.00  0.00            
ATOM   4725  CD2 PHE X 291      50.330  30.336  49.149  0.00  0.00            
ATOM   4726  HD2 PHE X 291      49.649  30.715  49.897  0.00  0.00            
ATOM   4727  C   PHE X 291      47.083  30.983  49.558  0.00  0.00            
ATOM   4728  O   PHE X 291      47.324  32.208  49.470  0.00  0.00            
ATOM   4729  N   LEU X 292      46.651  30.415  50.732  0.00  0.00            
ATOM   4730  H   LEU X 292      46.528  29.413  50.767  0.00  0.00            
ATOM   4731  CA  LEU X 292      46.527  31.080  51.980  0.00  0.00            
ATOM   4732  HA  LEU X 292      46.684  32.144  51.802  0.00  0.00            
ATOM   4733  CB  LEU X 292      45.085  30.831  52.481  0.00  0.00            
ATOM   4734  HB2 LEU X 292      44.910  29.755  52.474  0.00  0.00            
ATOM   4735  HB3 LEU X 292      45.078  31.148  53.524  0.00  0.00            
ATOM   4736  CG  LEU X 292      43.933  31.531  51.763  0.00  0.00            
ATOM   4737  HG  LEU X 292      43.209  31.602  52.575  0.00  0.00            
ATOM   4738  CD1 LEU X 292      44.357  32.957  51.327  0.00  0.00            
ATOM   4739 HD11 LEU X 292      43.470  33.535  51.070  0.00  0.00            
ATOM   4740 HD12 LEU X 292      44.883  33.446  52.147  0.00  0.00            
ATOM   4741 HD13 LEU X 292      45.050  33.021  50.488  0.00  0.00            
ATOM   4742  CD2 LEU X 292      43.283  30.614  50.783  0.00  0.00            
ATOM   4743 HD21 LEU X 292      43.771  30.450  49.822  0.00  0.00            
ATOM   4744 HD22 LEU X 292      43.189  29.582  51.122  0.00  0.00            
ATOM   4745 HD23 LEU X 292      42.307  31.067  50.611  0.00  0.00            
ATOM   4746  C   LEU X 292      47.543  30.421  52.930  0.00  0.00            
ATOM   4747  O   LEU X 292      47.586  29.226  53.193  0.00  0.00            
ATOM   4748  N   PRO X 293      48.379  31.340  53.550  0.00  0.00            
ATOM   4749  CD  PRO X 293      48.560  32.762  53.285  0.00  0.00            
ATOM   4750  HD2 PRO X 293      47.591  33.261  53.297  0.00  0.00            
ATOM   4751  HD3 PRO X 293      48.839  32.883  52.239  0.00  0.00            
ATOM   4752  CG  PRO X 293      49.625  33.292  54.184  0.00  0.00            
ATOM   4753  HG2 PRO X 293      49.039  33.589  55.053  0.00  0.00            
ATOM   4754  HG3 PRO X 293      50.193  34.110  53.741  0.00  0.00            
ATOM   4755  CB  PRO X 293      50.387  32.046  54.535  0.00  0.00            
ATOM   4756  HB2 PRO X 293      50.862  32.018  55.516  0.00  0.00            
ATOM   4757  HB3 PRO X 293      51.090  31.853  53.724  0.00  0.00            
ATOM   4758  CA  PRO X 293      49.272  31.000  54.654  0.00  0.00            
ATOM   4759  HA  PRO X 293      49.679  30.012  54.438  0.00  0.00            
ATOM   4760  C   PRO X 293      48.536  30.798  56.015  0.00  0.00            
ATOM   4761  O   PRO X 293      47.863  31.701  56.540  0.00  0.00            
ATOM   4762  N   GLY X 294      48.801  29.686  56.673  0.00  0.00            
ATOM   4763  H   GLY X 294      49.429  29.027  56.237  0.00  0.00            
ATOM   4764  CA  GLY X 294      48.549  29.499  58.104  0.00  0.00            
ATOM   4765  HA2 GLY X 294      48.547  30.467  58.606  0.00  0.00            
ATOM   4766  HA3 GLY X 294      47.581  29.029  58.276  0.00  0.00            
ATOM   4767  C   GLY X 294      49.618  28.668  58.838  0.00  0.00            
ATOM   4768  O   GLY X 294      50.562  28.239  58.150  0.00  0.00            
ATOM   4769  N   LYS X 295      49.499  28.189  60.087  0.00  0.00            
ATOM   4770  H   LYS X 295      48.659  28.474  60.570  0.00  0.00            
ATOM   4771  CA  LYS X 295      50.452  27.250  60.751  0.00  0.00            
ATOM   4772  HA  LYS X 295      51.186  26.945  60.006  0.00  0.00            
ATOM   4773  CB  LYS X 295      51.260  28.096  61.808  0.00  0.00            
ATOM   4774  HB2 LYS X 295      51.723  28.957  61.325  0.00  0.00            
ATOM   4775  HB3 LYS X 295      50.534  28.552  62.480  0.00  0.00            
ATOM   4776  CG  LYS X 295      52.447  27.454  62.569  0.00  0.00            
ATOM   4777  HG2 LYS X 295      52.174  26.531  63.080  0.00  0.00            
ATOM   4778  HG3 LYS X 295      53.224  27.371  61.809  0.00  0.00            
ATOM   4779  CD  LYS X 295      53.022  28.387  63.596  0.00  0.00            
ATOM   4780  HD2 LYS X 295      52.695  29.388  63.313  0.00  0.00            
ATOM   4781  HD3 LYS X 295      52.478  28.281  64.535  0.00  0.00            
ATOM   4782  CE  LYS X 295      54.563  28.248  63.770  0.00  0.00            
ATOM   4783  HE2 LYS X 295      54.620  27.211  64.101  0.00  0.00            
ATOM   4784  HE3 LYS X 295      55.098  28.221  62.820  0.00  0.00            
ATOM   4785  NZ  LYS X 295      55.037  29.142  64.786  0.00  0.00            
ATOM   4786  HZ1 LYS X 295      56.038  29.065  64.901  0.00  0.00            
ATOM   4787  HZ2 LYS X 295      54.776  30.103  64.619  0.00  0.00            
ATOM   4788  HZ3 LYS X 295      54.641  28.934  65.691  0.00  0.00            
ATOM   4789  C   LYS X 295      49.791  26.075  61.537  0.00  0.00            
ATOM   4790  O   LYS X 295      48.693  26.260  62.056  0.00  0.00            
ATOM   4791  N   ALA X 296      50.340  24.876  61.494  0.00  0.00            
ATOM   4792  H   ALA X 296      51.160  24.696  60.933  0.00  0.00            
ATOM   4793  CA  ALA X 296      49.860  23.674  62.170  0.00  0.00            
ATOM   4794  HA  ALA X 296      48.803  23.442  62.040  0.00  0.00            
ATOM   4795  CB  ALA X 296      50.614  22.395  61.771  0.00  0.00            
ATOM   4796  HB1 ALA X 296      50.350  22.297  60.718  0.00  0.00            
ATOM   4797  HB2 ALA X 296      51.702  22.355  61.809  0.00  0.00            
ATOM   4798  HB3 ALA X 296      50.222  21.455  62.162  0.00  0.00            
ATOM   4799  C   ALA X 296      49.939  23.792  63.767  0.00  0.00            
ATOM   4800  O   ALA X 296      51.032  24.036  64.327  0.00  0.00            
ATOM   4801  N   LYS X 297      48.841  23.837  64.431  0.00  0.00            
ATOM   4802  H   LYS X 297      48.087  23.600  63.802  0.00  0.00            
ATOM   4803  CA  LYS X 297      48.739  23.765  65.941  0.00  0.00            
ATOM   4804  HA  LYS X 297      49.437  24.473  66.388  0.00  0.00            
ATOM   4805  CB  LYS X 297      47.294  24.010  66.312  0.00  0.00            
ATOM   4806  HB2 LYS X 297      46.584  23.447  65.706  0.00  0.00            
ATOM   4807  HB3 LYS X 297      47.072  23.688  67.330  0.00  0.00            
ATOM   4808  CG  LYS X 297      47.016  25.479  66.234  0.00  0.00            
ATOM   4809  HG2 LYS X 297      47.756  26.018  66.825  0.00  0.00            
ATOM   4810  HG3 LYS X 297      47.027  25.794  65.190  0.00  0.00            
ATOM   4811  CD  LYS X 297      45.634  25.919  66.849  0.00  0.00            
ATOM   4812  HD2 LYS X 297      44.913  25.567  66.111  0.00  0.00            
ATOM   4813  HD3 LYS X 297      45.440  25.565  67.862  0.00  0.00            
ATOM   4814  CE  LYS X 297      45.523  27.424  66.788  0.00  0.00            
ATOM   4815  HE2 LYS X 297      46.275  27.918  67.404  0.00  0.00            
ATOM   4816  HE3 LYS X 297      45.655  27.805  65.776  0.00  0.00            
ATOM   4817  NZ  LYS X 297      44.169  27.893  67.327  0.00  0.00            
ATOM   4818  HZ1 LYS X 297      43.389  27.332  67.016  0.00  0.00            
ATOM   4819  HZ2 LYS X 297      44.142  27.827  68.335  0.00  0.00            
ATOM   4820  HZ3 LYS X 297      43.957  28.821  66.991  0.00  0.00            
ATOM   4821  C   LYS X 297      49.231  22.417  66.586  0.00  0.00            
ATOM   4822  O   LYS X 297      49.826  22.377  67.660  0.00  0.00            
ATOM   4823  N   VAL X 298      48.827  21.308  65.913  0.00  0.00            
ATOM   4824  H   VAL X 298      48.364  21.392  65.019  0.00  0.00            
ATOM   4825  CA  VAL X 298      49.061  19.888  66.225  0.00  0.00            
ATOM   4826  HA  VAL X 298      49.836  19.877  66.990  0.00  0.00            
ATOM   4827  CB  VAL X 298      47.736  19.181  66.772  0.00  0.00            
ATOM   4828  HB  VAL X 298      48.070  18.188  67.070  0.00  0.00            
ATOM   4829  CG1 VAL X 298      47.106  20.031  67.870  0.00  0.00            
ATOM   4830 HG11 VAL X 298      46.744  21.043  67.685  0.00  0.00            
ATOM   4831 HG12 VAL X 298      46.253  19.427  68.180  0.00  0.00            
ATOM   4832 HG13 VAL X 298      47.850  20.101  68.663  0.00  0.00            
ATOM   4833  CG2 VAL X 298      46.648  19.150  65.682  0.00  0.00            
ATOM   4834 HG21 VAL X 298      46.608  20.175  65.313  0.00  0.00            
ATOM   4835 HG22 VAL X 298      46.806  18.563  64.777  0.00  0.00            
ATOM   4836 HG23 VAL X 298      45.640  18.827  65.943  0.00  0.00            
ATOM   4837  C   VAL X 298      49.670  19.053  65.071  0.00  0.00            
ATOM   4838  O   VAL X 298      49.689  19.642  63.959  0.00  0.00            
ATOM   4839  N   ASP X 299      50.134  17.808  65.209  0.00  0.00            
ATOM   4840  H   ASP X 299      50.116  17.373  66.120  0.00  0.00            
ATOM   4841  CA  ASP X 299      50.473  17.040  64.045  0.00  0.00            
ATOM   4842  HA  ASP X 299      51.067  17.634  63.351  0.00  0.00            
ATOM   4843  CB  ASP X 299      51.506  15.872  64.305  0.00  0.00            
ATOM   4844  HB2 ASP X 299      50.975  15.073  64.822  0.00  0.00            
ATOM   4845  HB3 ASP X 299      51.983  15.498  63.399  0.00  0.00            
ATOM   4846  CG  ASP X 299      52.663  16.161  65.264  0.00  0.00            
ATOM   4847  OD1 ASP X 299      53.797  16.606  64.867  0.00  0.00            
ATOM   4848  OD2 ASP X 299      52.459  15.979  66.471  0.00  0.00            
ATOM   4849  C   ASP X 299      49.300  16.471  63.269  0.00  0.00            
ATOM   4850  O   ASP X 299      48.301  16.091  63.876  0.00  0.00            
ATOM   4851  N   ILE X 300      49.524  16.305  62.003  0.00  0.00            
ATOM   4852  H   ILE X 300      50.313  16.823  61.643  0.00  0.00            
ATOM   4853  CA  ILE X 300      48.456  15.898  61.104  0.00  0.00            
ATOM   4854  HA  ILE X 300      47.610  15.436  61.613  0.00  0.00            
ATOM   4855  CB  ILE X 300      47.898  17.083  60.248  0.00  0.00            
ATOM   4856  HB  ILE X 300      48.410  17.096  59.286  0.00  0.00            
ATOM   4857  CG2 ILE X 300      46.442  16.934  59.908  0.00  0.00            
ATOM   4858 HG21 ILE X 300      45.789  16.957  60.780  0.00  0.00            
ATOM   4859 HG22 ILE X 300      46.274  17.799  59.267  0.00  0.00            
ATOM   4860 HG23 ILE X 300      46.452  16.054  59.265  0.00  0.00            
ATOM   4861  CG1 ILE X 300      48.088  18.464  60.932  0.00  0.00            
ATOM   4862 HG12 ILE X 300      47.499  18.457  61.849  0.00  0.00            
ATOM   4863 HG13 ILE X 300      49.132  18.573  61.227  0.00  0.00            
ATOM   4864  CD1 ILE X 300      47.706  19.733  60.178  0.00  0.00            
ATOM   4865 HD11 ILE X 300      46.618  19.790  60.141  0.00  0.00            
ATOM   4866 HD12 ILE X 300      47.948  20.584  60.816  0.00  0.00            
ATOM   4867 HD13 ILE X 300      48.295  19.853  59.270  0.00  0.00            
ATOM   4868  C   ILE X 300      48.917  14.791  60.050  0.00  0.00            
ATOM   4869  O   ILE X 300      49.829  14.983  59.245  0.00  0.00            
ATOM   4870  N   ASP X 301      48.353  13.608  60.233  0.00  0.00            
ATOM   4871  H   ASP X 301      47.710  13.422  60.989  0.00  0.00            
ATOM   4872  CA  ASP X 301      48.471  12.589  59.229  0.00  0.00            
ATOM   4873  HA  ASP X 301      49.465  12.530  58.786  0.00  0.00            
ATOM   4874  CB  ASP X 301      48.217  11.232  59.819  0.00  0.00            
ATOM   4875  HB2 ASP X 301      47.386  11.380  60.509  0.00  0.00            
ATOM   4876  HB3 ASP X 301      47.915  10.553  59.021  0.00  0.00            
ATOM   4877  CG  ASP X 301      49.488  10.656  60.497  0.00  0.00            
ATOM   4878  OD1 ASP X 301      49.445   9.510  60.955  0.00  0.00            
ATOM   4879  OD2 ASP X 301      50.583  11.273  60.606  0.00  0.00            
ATOM   4880  C   ASP X 301      47.461  12.821  58.089  0.00  0.00            
ATOM   4881  O   ASP X 301      46.270  12.802  58.233  0.00  0.00            
ATOM   4882  N   PHE X 302      48.057  12.965  56.884  0.00  0.00            
ATOM   4883  H   PHE X 302      49.066  12.940  56.843  0.00  0.00            
ATOM   4884  CA  PHE X 302      47.237  13.468  55.743  0.00  0.00            
ATOM   4885  HA  PHE X 302      46.243  13.071  55.947  0.00  0.00            
ATOM   4886  CB  PHE X 302      47.214  14.971  55.826  0.00  0.00            
ATOM   4887  HB2 PHE X 302      46.828  15.360  56.768  0.00  0.00            
ATOM   4888  HB3 PHE X 302      48.261  15.245  55.697  0.00  0.00            
ATOM   4889  CG  PHE X 302      46.324  15.636  54.780  0.00  0.00            
ATOM   4890  CD1 PHE X 302      44.937  15.394  54.831  0.00  0.00            
ATOM   4891  HD1 PHE X 302      44.399  14.900  55.627  0.00  0.00            
ATOM   4892  CE1 PHE X 302      44.091  16.147  53.983  0.00  0.00            
ATOM   4893  HE1 PHE X 302      43.018  16.040  54.035  0.00  0.00            
ATOM   4894  CZ  PHE X 302      44.666  17.032  53.026  0.00  0.00            
ATOM   4895  HZ  PHE X 302      43.972  17.512  52.353  0.00  0.00            
ATOM   4896  CE2 PHE X 302      46.027  17.227  52.994  0.00  0.00            
ATOM   4897  HE2 PHE X 302      46.404  18.038  52.388  0.00  0.00            
ATOM   4898  CD2 PHE X 302      46.924  16.505  53.829  0.00  0.00            
ATOM   4899  HD2 PHE X 302      47.980  16.719  53.906  0.00  0.00            
ATOM   4900  C   PHE X 302      47.831  12.905  54.418  0.00  0.00            
ATOM   4901  O   PHE X 302      49.034  13.152  54.223  0.00  0.00            
ATOM   4902  N   GLN X 303      47.125  12.079  53.656  0.00  0.00            
ATOM   4903  H   GLN X 303      46.160  11.905  53.899  0.00  0.00            
ATOM   4904  CA  GLN X 303      47.493  11.789  52.224  0.00  0.00            
ATOM   4905  HA  GLN X 303      46.693  11.236  51.731  0.00  0.00            
ATOM   4906  CB  GLN X 303      47.481  13.059  51.396  0.00  0.00            
ATOM   4907  HB2 GLN X 303      48.162  13.796  51.823  0.00  0.00            
ATOM   4908  HB3 GLN X 303      47.676  12.772  50.362  0.00  0.00            
ATOM   4909  CG  GLN X 303      46.167  13.723  51.399  0.00  0.00            
ATOM   4910  HG2 GLN X 303      45.358  13.057  51.100  0.00  0.00            
ATOM   4911  HG3 GLN X 303      45.803  13.981  52.394  0.00  0.00            
ATOM   4912  CD  GLN X 303      46.120  14.979  50.495  0.00  0.00            
ATOM   4913  OE1 GLN X 303      47.089  15.361  49.822  0.00  0.00            
ATOM   4914  NE2 GLN X 303      45.054  15.678  50.254  0.00  0.00            
ATOM   4915 HE21 GLN X 303      45.184  16.457  49.624  0.00  0.00            
ATOM   4916 HE22 GLN X 303      44.165  15.470  50.686  0.00  0.00            
ATOM   4917  C   GLN X 303      48.765  10.922  52.118  0.00  0.00            
ATOM   4918  O   GLN X 303      49.518  10.952  51.137  0.00  0.00            
ATOM   4919  N   GLY X 304      49.058  10.137  53.140  0.00  0.00            
ATOM   4920  H   GLY X 304      48.395  10.134  53.902  0.00  0.00            
ATOM   4921  CA  GLY X 304      50.187   9.106  53.231  0.00  0.00            
ATOM   4922  HA2 GLY X 304      49.638   8.207  53.511  0.00  0.00            
ATOM   4923  HA3 GLY X 304      50.665   9.137  52.251  0.00  0.00            
ATOM   4924  C   GLY X 304      51.332   9.559  54.207  0.00  0.00            
ATOM   4925  O   GLY X 304      52.234   8.806  54.546  0.00  0.00            
ATOM   4926  N   VAL X 305      51.420  10.860  54.623  0.00  0.00            
ATOM   4927  H   VAL X 305      50.741  11.556  54.350  0.00  0.00            
ATOM   4928  CA  VAL X 305      52.565  11.349  55.401  0.00  0.00            
ATOM   4929  HA  VAL X 305      53.248  10.530  55.629  0.00  0.00            
ATOM   4930  CB  VAL X 305      53.438  12.300  54.550  0.00  0.00            
ATOM   4931  HB  VAL X 305      54.349  12.373  55.145  0.00  0.00            
ATOM   4932  CG1 VAL X 305      53.816  11.709  53.238  0.00  0.00            
ATOM   4933 HG11 VAL X 305      52.979  11.654  52.542  0.00  0.00            
ATOM   4934 HG12 VAL X 305      54.510  12.353  52.697  0.00  0.00            
ATOM   4935 HG13 VAL X 305      54.026  10.647  53.368  0.00  0.00            
ATOM   4936  CG2 VAL X 305      52.827  13.653  54.232  0.00  0.00            
ATOM   4937 HG21 VAL X 305      52.759  14.200  55.173  0.00  0.00            
ATOM   4938 HG22 VAL X 305      53.488  14.250  53.604  0.00  0.00            
ATOM   4939 HG23 VAL X 305      51.844  13.567  53.770  0.00  0.00            
ATOM   4940  C   VAL X 305      52.147  12.024  56.741  0.00  0.00            
ATOM   4941  O   VAL X 305      51.023  11.895  57.111  0.00  0.00            
ATOM   4942  N   THR X 306      53.064  12.703  57.408  0.00  0.00            
ATOM   4943  H   THR X 306      54.015  12.665  57.069  0.00  0.00            
ATOM   4944  CA  THR X 306      52.914  13.324  58.699  0.00  0.00            
ATOM   4945  HA  THR X 306      51.845  13.214  58.881  0.00  0.00            
ATOM   4946  CB  THR X 306      53.608  12.481  59.752  0.00  0.00            
ATOM   4947  HB  THR X 306      54.680  12.479  59.555  0.00  0.00            
ATOM   4948  CG2 THR X 306      53.480  13.052  61.147  0.00  0.00            
ATOM   4949 HG21 THR X 306      53.974  12.384  61.853  0.00  0.00            
ATOM   4950 HG22 THR X 306      53.981  14.019  61.114  0.00  0.00            
ATOM   4951 HG23 THR X 306      52.436  13.243  61.395  0.00  0.00            
ATOM   4952  OG1 THR X 306      52.998  11.206  59.734  0.00  0.00            
ATOM   4953  HG1 THR X 306      52.073  11.239  59.988  0.00  0.00            
ATOM   4954  C   THR X 306      53.365  14.758  58.641  0.00  0.00            
ATOM   4955  O   THR X 306      54.529  14.966  58.337  0.00  0.00            
ATOM   4956  N   ILE X 307      52.468  15.702  58.796  0.00  0.00            
ATOM   4957  H   ILE X 307      51.542  15.340  58.972  0.00  0.00            
ATOM   4958  CA  ILE X 307      52.724  17.167  58.917  0.00  0.00            
ATOM   4959  HA  ILE X 307      53.545  17.460  58.262  0.00  0.00            
ATOM   4960  CB  ILE X 307      51.356  17.910  58.593  0.00  0.00            
ATOM   4961  HB  ILE X 307      50.661  17.639  59.388  0.00  0.00            
ATOM   4962  CG2 ILE X 307      51.614  19.396  58.744  0.00  0.00            
ATOM   4963 HG21 ILE X 307      50.689  19.913  58.488  0.00  0.00            
ATOM   4964 HG22 ILE X 307      51.973  19.621  59.748  0.00  0.00            
ATOM   4965 HG23 ILE X 307      52.430  19.676  58.078  0.00  0.00            
ATOM   4966  CG1 ILE X 307      50.817  17.624  57.160  0.00  0.00            
ATOM   4967 HG12 ILE X 307      51.572  17.758  56.385  0.00  0.00            
ATOM   4968 HG13 ILE X 307      50.575  16.561  57.194  0.00  0.00            
ATOM   4969  CD1 ILE X 307      49.516  18.422  56.726  0.00  0.00            
ATOM   4970 HD11 ILE X 307      49.825  19.450  56.540  0.00  0.00            
ATOM   4971 HD12 ILE X 307      49.079  17.984  55.828  0.00  0.00            
ATOM   4972 HD13 ILE X 307      48.753  18.296  57.494  0.00  0.00            
ATOM   4973  C   ILE X 307      53.097  17.358  60.381  0.00  0.00            
ATOM   4974  O   ILE X 307      52.304  17.065  61.224  0.00  0.00            
ATOM   4975  N   PRO X 308      54.276  17.921  60.653  0.00  0.00            
ATOM   4976  CD  PRO X 308      55.336  18.275  59.764  0.00  0.00            
ATOM   4977  HD2 PRO X 308      54.986  18.977  59.007  0.00  0.00            
ATOM   4978  HD3 PRO X 308      55.821  17.400  59.332  0.00  0.00            
ATOM   4979  CG  PRO X 308      56.211  19.053  60.705  0.00  0.00            
ATOM   4980  HG2 PRO X 308      55.885  20.093  60.726  0.00  0.00            
ATOM   4981  HG3 PRO X 308      57.260  18.956  60.426  0.00  0.00            
ATOM   4982  CB  PRO X 308      56.017  18.533  62.130  0.00  0.00            
ATOM   4983  HB2 PRO X 308      56.290  19.338  62.813  0.00  0.00            
ATOM   4984  HB3 PRO X 308      56.620  17.658  62.375  0.00  0.00            
ATOM   4985  CA  PRO X 308      54.596  18.272  62.054  0.00  0.00            
ATOM   4986  HA  PRO X 308      54.319  17.394  62.637  0.00  0.00            
ATOM   4987  C   PRO X 308      53.853  19.577  62.643  0.00  0.00            
ATOM   4988  O   PRO X 308      53.745  20.593  62.003  0.00  0.00            
ATOM   4989  N   ALA X 309      53.474  19.484  63.927  0.00  0.00            
ATOM   4990  H   ALA X 309      53.636  18.558  64.298  0.00  0.00            
ATOM   4991  CA  ALA X 309      53.023  20.623  64.733  0.00  0.00            
ATOM   4992  HA  ALA X 309      52.100  20.987  64.282  0.00  0.00            
ATOM   4993  CB  ALA X 309      52.747  20.147  66.186  0.00  0.00            
ATOM   4994  HB1 ALA X 309      53.544  19.643  66.734  0.00  0.00            
ATOM   4995  HB2 ALA X 309      52.497  21.030  66.774  0.00  0.00            
ATOM   4996  HB3 ALA X 309      51.815  19.590  66.281  0.00  0.00            
ATOM   4997  C   ALA X 309      54.141  21.689  64.774  0.00  0.00            
ATOM   4998  O   ALA X 309      55.340  21.453  64.890  0.00  0.00            
ATOM   4999  N   GLY X 310      53.648  22.903  64.442  0.00  0.00            
ATOM   5000  H   GLY X 310      52.650  23.056  64.394  0.00  0.00            
ATOM   5001  CA  GLY X 310      54.534  24.093  64.150  0.00  0.00            
ATOM   5002  HA2 GLY X 310      54.097  25.027  64.503  0.00  0.00            
ATOM   5003  HA3 GLY X 310      55.394  23.961  64.808  0.00  0.00            
ATOM   5004  C   GLY X 310      54.927  24.414  62.706  0.00  0.00            
ATOM   5005  O   GLY X 310      55.436  25.493  62.528  0.00  0.00            
ATOM   5006  N   VAL X 311      54.747  23.544  61.735  0.00  0.00            
ATOM   5007  H   VAL X 311      54.313  22.647  61.897  0.00  0.00            
ATOM   5008  CA  VAL X 311      55.088  23.887  60.358  0.00  0.00            
ATOM   5009  HA  VAL X 311      56.052  24.386  60.452  0.00  0.00            
ATOM   5010  CB  VAL X 311      55.355  22.686  59.374  0.00  0.00            
ATOM   5011  HB  VAL X 311      56.016  21.977  59.873  0.00  0.00            
ATOM   5012  CG1 VAL X 311      54.043  21.967  59.106  0.00  0.00            
ATOM   5013 HG11 VAL X 311      54.260  20.952  58.772  0.00  0.00            
ATOM   5014 HG12 VAL X 311      53.403  22.002  59.988  0.00  0.00            
ATOM   5015 HG13 VAL X 311      53.609  22.680  58.405  0.00  0.00            
ATOM   5016  CG2 VAL X 311      56.002  23.055  58.001  0.00  0.00            
ATOM   5017 HG21 VAL X 311      55.292  23.550  57.339  0.00  0.00            
ATOM   5018 HG22 VAL X 311      56.875  23.674  58.206  0.00  0.00            
ATOM   5019 HG23 VAL X 311      56.347  22.137  57.525  0.00  0.00            
ATOM   5020  C   VAL X 311      54.082  24.879  59.764  0.00  0.00            
ATOM   5021  O   VAL X 311      52.886  24.928  60.119  0.00  0.00            
ATOM   5022  N   GLY X 312      54.521  25.746  58.878  0.00  0.00            
ATOM   5023  H   GLY X 312      55.524  25.724  58.766  0.00  0.00            
ATOM   5024  CA  GLY X 312      53.557  26.531  58.044  0.00  0.00            
ATOM   5025  HA2 GLY X 312      52.843  26.987  58.731  0.00  0.00            
ATOM   5026  HA3 GLY X 312      54.043  27.360  57.530  0.00  0.00            
ATOM   5027  C   GLY X 312      52.702  25.689  57.052  0.00  0.00            
ATOM   5028  O   GLY X 312      53.030  24.604  56.692  0.00  0.00            
ATOM   5029  N   LEU X 313      51.555  26.262  56.670  0.00  0.00            
ATOM   5030  H   LEU X 313      51.293  27.185  56.987  0.00  0.00            
ATOM   5031  CA  LEU X 313      50.553  25.549  55.878  0.00  0.00            
ATOM   5032  HA  LEU X 313      50.922  24.626  55.431  0.00  0.00            
ATOM   5033  CB  LEU X 313      49.355  25.200  56.763  0.00  0.00            
ATOM   5034  HB2 LEU X 313      48.946  26.116  57.190  0.00  0.00            
ATOM   5035  HB3 LEU X 313      48.520  24.824  56.172  0.00  0.00            
ATOM   5036  CG  LEU X 313      49.640  24.184  57.878  0.00  0.00            
ATOM   5037  HG  LEU X 313      50.406  24.563  58.555  0.00  0.00            
ATOM   5038  CD1 LEU X 313      48.324  23.915  58.635  0.00  0.00            
ATOM   5039 HD11 LEU X 313      48.355  23.179  59.438  0.00  0.00            
ATOM   5040 HD12 LEU X 313      48.010  24.905  58.967  0.00  0.00            
ATOM   5041 HD13 LEU X 313      47.644  23.487  57.899  0.00  0.00            
ATOM   5042  CD2 LEU X 313      50.090  22.793  57.492  0.00  0.00            
ATOM   5043 HD21 LEU X 313      49.452  22.452  56.676  0.00  0.00            
ATOM   5044 HD22 LEU X 313      51.090  22.636  57.089  0.00  0.00            
ATOM   5045 HD23 LEU X 313      50.068  22.091  58.325  0.00  0.00            
ATOM   5046  C   LEU X 313      50.028  26.526  54.735  0.00  0.00            
ATOM   5047  O   LEU X 313      49.703  27.703  54.945  0.00  0.00            
ATOM   5048  N   ALA X 314      50.106  26.143  53.450  0.00  0.00            
ATOM   5049  H   ALA X 314      50.623  25.332  53.142  0.00  0.00            
ATOM   5050  CA  ALA X 314      49.576  26.829  52.301  0.00  0.00            
ATOM   5051  HA  ALA X 314      49.261  27.817  52.638  0.00  0.00            
ATOM   5052  CB  ALA X 314      50.781  26.944  51.358  0.00  0.00            
ATOM   5053  HB1 ALA X 314      51.082  25.949  51.030  0.00  0.00            
ATOM   5054  HB2 ALA X 314      50.517  27.453  50.430  0.00  0.00            
ATOM   5055  HB3 ALA X 314      51.562  27.477  51.899  0.00  0.00            
ATOM   5056  C   ALA X 314      48.347  26.157  51.770  0.00  0.00            
ATOM   5057  O   ALA X 314      48.587  25.069  51.115  0.00  0.00            
ATOM   5058  N   LEU X 315      47.137  26.680  51.934  0.00  0.00            
ATOM   5059  H   LEU X 315      47.147  27.608  52.334  0.00  0.00            
ATOM   5060  CA  LEU X 315      45.922  26.022  51.298  0.00  0.00            
ATOM   5061  HA  LEU X 315      45.963  24.936  51.227  0.00  0.00
[truncated: 641,801 more chars]
