# Supplementary material for: Different Behaviors of a Substrate in P450 Decarboxylase and Hydroxylase Reveal Reactivity-Enabling Actors
Source: Sci Rep. 2018 Aug 27;8:12826. doi: 10.1038/s41598-018-31237-4 (PMC6110716; doi:10.1038/s41598-018-31237-4)
Supplement: Supplementary file 2 — Dataset 1 [file 41598_2018_31237_MOESM2_ESM.zip › cpd1_1IZO.pdb]

#REMARK: Equilibrated snapshot of the P450 hydroxylase (PDB ID 1IZO) with heme
#REMARK: in compound I state and Myrstic acid substrate bound
CRYST1   82.187   87.318   67.263  90.00  90.00  90.00 P 1           1
ATOM      1  N   PRO X   1      55.565  19.252  61.389  0.00  0.00            
ATOM      2  H2  PRO X   1      55.489  19.928  62.135  0.00  0.00            
ATOM      3  H3  PRO X   1      55.619  18.314  61.760  0.00  0.00            
ATOM      4  CD  PRO X   1      54.460  19.407  60.458  0.00  0.00            
ATOM      5  HD2 PRO X   1      54.113  20.440  60.480  0.00  0.00            
ATOM      6  HD3 PRO X   1      53.588  18.781  60.649  0.00  0.00            
ATOM      7  CG  PRO X   1      54.973  18.786  59.110  0.00  0.00            
ATOM      8  HG2 PRO X   1      54.790  19.439  58.257  0.00  0.00            
ATOM      9  HG3 PRO X   1      54.537  17.807  58.914  0.00  0.00            
ATOM     10  CB  PRO X   1      56.484  18.784  59.304  0.00  0.00            
ATOM     11  HB2 PRO X   1      56.948  19.337  58.487  0.00  0.00            
ATOM     12  HB3 PRO X   1      56.682  17.719  59.423  0.00  0.00            
ATOM     13  CA  PRO X   1      56.811  19.406  60.653  0.00  0.00            
ATOM     14  HA  PRO X   1      57.537  18.792  61.187  0.00  0.00            
ATOM     15  C   PRO X   1      57.348  20.892  60.641  0.00  0.00            
ATOM     16  O   PRO X   1      56.860  21.717  59.832  0.00  0.00            
ATOM     17  N   HIE X   2      58.272  21.284  61.576  0.00  0.00            
ATOM     18  H   HIE X   2      58.785  20.541  62.029  0.00  0.00            
ATOM     19  CA  HIE X   2      58.774  22.634  61.654  0.00  0.00            
ATOM     20  HA  HIE X   2      58.057  23.303  61.177  0.00  0.00            
ATOM     21  CB  HIE X   2      58.972  22.921  63.166  0.00  0.00            
ATOM     22  HB2 HIE X   2      58.071  22.918  63.779  0.00  0.00            
ATOM     23  HB3 HIE X   2      59.726  22.212  63.507  0.00  0.00            
ATOM     24  CG  HIE X   2      59.541  24.262  63.426  0.00  0.00            
ATOM     25  ND1 HIE X   2      59.003  25.517  63.020  0.00  0.00            
ATOM     26  CE1 HIE X   2      59.793  26.449  63.500  0.00  0.00            
ATOM     27  HE1 HIE X   2      59.648  27.518  63.449  0.00  0.00            
ATOM     28  NE2 HIE X   2      60.831  25.943  64.150  0.00  0.00            
ATOM     29  HE2 HIE X   2      61.481  26.473  64.712  0.00  0.00            
ATOM     30  CD2 HIE X   2      60.696  24.576  64.117  0.00  0.00            
ATOM     31  HD2 HIE X   2      61.431  23.896  64.524  0.00  0.00            
ATOM     32  C   HIE X   2      60.135  22.825  60.929  0.00  0.00            
ATOM     33  O   HIE X   2      60.960  21.908  60.958  0.00  0.00            
ATOM     34  N   ASP X   3      60.375  24.095  60.442  0.00  0.00            
ATOM     35  H   ASP X   3      59.637  24.782  60.499  0.00  0.00            
ATOM     36  CA  ASP X   3      61.715  24.467  60.030  0.00  0.00            
ATOM     37  HA  ASP X   3      62.438  23.660  59.917  0.00  0.00            
ATOM     38  CB  ASP X   3      61.481  25.004  58.585  0.00  0.00            
ATOM     39  HB2 ASP X   3      61.065  24.189  57.993  0.00  0.00            
ATOM     40  HB3 ASP X   3      60.715  25.774  58.492  0.00  0.00            
ATOM     41  CG  ASP X   3      62.764  25.369  57.838  0.00  0.00            
ATOM     42  OD1 ASP X   3      62.615  25.758  56.645  0.00  0.00            
ATOM     43  OD2 ASP X   3      63.916  25.308  58.393  0.00  0.00            
ATOM     44  C   ASP X   3      62.326  25.614  60.850  0.00  0.00            
ATOM     45  O   ASP X   3      61.854  26.749  60.783  0.00  0.00            
ATOM     46  N   LYS X   4      63.383  25.335  61.705  0.00  0.00            
ATOM     47  H   LYS X   4      63.730  24.387  61.700  0.00  0.00            
ATOM     48  CA  LYS X   4      64.010  26.401  62.563  0.00  0.00            
ATOM     49  HA  LYS X   4      63.255  26.690  63.295  0.00  0.00            
ATOM     50  CB  LYS X   4      65.215  25.995  63.454  0.00  0.00            
ATOM     51  HB2 LYS X   4      66.081  26.082  62.798  0.00  0.00            
ATOM     52  HB3 LYS X   4      65.373  26.783  64.190  0.00  0.00            
ATOM     53  CG  LYS X   4      65.209  24.621  64.121  0.00  0.00            
ATOM     54  HG2 LYS X   4      64.316  24.448  64.722  0.00  0.00            
ATOM     55  HG3 LYS X   4      65.265  23.938  63.274  0.00  0.00            
ATOM     56  CD  LYS X   4      66.424  24.493  64.923  0.00  0.00            
ATOM     57  HD2 LYS X   4      67.245  24.412  64.211  0.00  0.00            
ATOM     58  HD3 LYS X   4      66.404  25.286  65.671  0.00  0.00            
ATOM     59  CE  LYS X   4      66.477  23.024  65.554  0.00  0.00            
ATOM     60  HE2 LYS X   4      65.502  22.675  65.895  0.00  0.00            
ATOM     61  HE3 LYS X   4      66.760  22.289  64.800  0.00  0.00            
ATOM     62  NZ  LYS X   4      67.430  23.058  66.668  0.00  0.00            
ATOM     63  HZ1 LYS X   4      67.206  23.841  67.264  0.00  0.00            
ATOM     64  HZ2 LYS X   4      67.378  22.203  67.204  0.00  0.00            
ATOM     65  HZ3 LYS X   4      68.388  23.252  66.412  0.00  0.00            
ATOM     66  C   LYS X   4      64.364  27.718  61.854  0.00  0.00            
ATOM     67  O   LYS X   4      64.487  28.700  62.577  0.00  0.00            
ATOM     68  N   SER X   5      64.632  27.749  60.525  0.00  0.00            
ATOM     69  H   SER X   5      64.265  27.000  59.956  0.00  0.00            
ATOM     70  CA  SER X   5      65.306  28.873  59.821  0.00  0.00            
ATOM     71  HA  SER X   5      66.308  29.002  60.229  0.00  0.00            
ATOM     72  CB  SER X   5      65.653  28.407  58.350  0.00  0.00            
ATOM     73  HB2 SER X   5      64.784  28.580  57.715  0.00  0.00            
ATOM     74  HB3 SER X   5      66.477  28.994  57.943  0.00  0.00            
ATOM     75  OG  SER X   5      66.029  27.097  58.342  0.00  0.00            
ATOM     76  HG  SER X   5      65.249  26.545  58.438  0.00  0.00            
ATOM     77  C   SER X   5      64.484  30.174  59.929  0.00  0.00            
ATOM     78  O   SER X   5      63.235  30.209  59.951  0.00  0.00            
ATOM     79  N   LEU X   6      65.141  31.289  59.917  0.00  0.00            
ATOM     80  H   LEU X   6      66.140  31.166  59.834  0.00  0.00            
ATOM     81  CA  LEU X   6      64.514  32.652  59.992  0.00  0.00            
ATOM     82  HA  LEU X   6      63.688  32.614  60.702  0.00  0.00            
ATOM     83  CB  LEU X   6      65.462  33.671  60.623  0.00  0.00            
ATOM     84  HB2 LEU X   6      66.322  33.728  59.956  0.00  0.00            
ATOM     85  HB3 LEU X   6      64.948  34.631  60.573  0.00  0.00            
ATOM     86  CG  LEU X   6      65.852  33.283  62.090  0.00  0.00            
ATOM     87  HG  LEU X   6      65.983  32.212  62.241  0.00  0.00            
ATOM     88  CD1 LEU X   6      67.096  33.935  62.431  0.00  0.00            
ATOM     89 HD11 LEU X   6      67.277  33.655  63.469  0.00  0.00            
ATOM     90 HD12 LEU X   6      67.910  33.565  61.808  0.00  0.00            
ATOM     91 HD13 LEU X   6      66.984  35.019  62.421  0.00  0.00            
ATOM     92  CD2 LEU X   6      64.723  33.807  63.035  0.00  0.00            
ATOM     93 HD21 LEU X   6      64.599  34.890  63.007  0.00  0.00            
ATOM     94 HD22 LEU X   6      63.754  33.367  62.802  0.00  0.00            
ATOM     95 HD23 LEU X   6      64.965  33.633  64.084  0.00  0.00            
ATOM     96  C   LEU X   6      64.104  33.158  58.654  0.00  0.00            
ATOM     97  O   LEU X   6      63.505  34.232  58.538  0.00  0.00            
ATOM     98  N   ASP X   7      64.476  32.372  57.585  0.00  0.00            
ATOM     99  H   ASP X   7      65.075  31.590  57.810  0.00  0.00            
ATOM    100  CA  ASP X   7      64.428  32.673  56.183  0.00  0.00            
ATOM    101  HA  ASP X   7      64.865  33.643  55.948  0.00  0.00            
ATOM    102  CB  ASP X   7      65.317  31.787  55.288  0.00  0.00            
ATOM    103  HB2 ASP X   7      65.113  30.764  55.605  0.00  0.00            
ATOM    104  HB3 ASP X   7      65.196  31.960  54.218  0.00  0.00            
ATOM    105  CG  ASP X   7      66.807  32.068  55.576  0.00  0.00            
ATOM    106  OD1 ASP X   7      67.058  32.655  56.653  0.00  0.00            
ATOM    107  OD2 ASP X   7      67.690  31.658  54.784  0.00  0.00            
ATOM    108  C   ASP X   7      62.950  32.878  55.707  0.00  0.00            
ATOM    109  O   ASP X   7      62.663  33.393  54.612  0.00  0.00            
ATOM    110  N   ASN X   8      61.987  32.241  56.415  0.00  0.00            
ATOM    111  H   ASN X   8      62.216  31.852  57.319  0.00  0.00            
ATOM    112  CA  ASN X   8      60.651  32.009  55.904  0.00  0.00            
ATOM    113  HA  ASN X   8      60.679  31.660  54.872  0.00  0.00            
ATOM    114  CB  ASN X   8      59.986  30.794  56.679  0.00  0.00            
ATOM    115  HB2 ASN X   8      60.235  30.842  57.739  0.00  0.00            
ATOM    116  HB3 ASN X   8      58.897  30.845  56.676  0.00  0.00            
ATOM    117  CG  ASN X   8      60.311  29.422  56.066  0.00  0.00            
ATOM    118  OD1 ASN X   8      60.396  29.296  54.855  0.00  0.00            
ATOM    119  ND2 ASN X   8      60.537  28.320  56.773  0.00  0.00            
ATOM    120 HD21 ASN X   8      60.716  27.424  56.341  0.00  0.00            
ATOM    121 HD22 ASN X   8      60.631  28.357  57.778  0.00  0.00            
ATOM    122  C   ASN X   8      59.932  33.371  55.891  0.00  0.00            
ATOM    123  O   ASN X   8      59.202  33.720  54.953  0.00  0.00            
ATOM    124  N   SER X   9      60.170  34.188  56.935  0.00  0.00            
ATOM    125  H   SER X   9      60.601  33.752  57.738  0.00  0.00            
ATOM    126  CA  SER X   9      59.734  35.583  56.998  0.00  0.00            
ATOM    127  HA  SER X   9      58.659  35.516  56.827  0.00  0.00            
ATOM    128  CB  SER X   9      59.887  36.207  58.436  0.00  0.00            
ATOM    129  HB2 SER X   9      59.495  35.527  59.192  0.00  0.00            
ATOM    130  HB3 SER X   9      60.950  36.396  58.583  0.00  0.00            
ATOM    131  OG  SER X   9      59.249  37.437  58.709  0.00  0.00            
ATOM    132  HG  SER X   9      59.867  38.135  58.483  0.00  0.00            
ATOM    133  C   SER X   9      60.151  36.542  55.904  0.00  0.00            
ATOM    134  O   SER X   9      59.393  37.385  55.506  0.00  0.00            
ATOM    135  N   LEU X  10      61.345  36.329  55.380  0.00  0.00            
ATOM    136  H   LEU X  10      61.873  35.585  55.814  0.00  0.00            
ATOM    137  CA  LEU X  10      61.711  36.913  54.004  0.00  0.00            
ATOM    138  HA  LEU X  10      61.195  37.873  53.959  0.00  0.00            
ATOM    139  CB  LEU X  10      63.241  37.221  53.981  0.00  0.00            
ATOM    140  HB2 LEU X  10      63.531  37.863  54.812  0.00  0.00            
ATOM    141  HB3 LEU X  10      63.606  36.219  54.207  0.00  0.00            
ATOM    142  CG  LEU X  10      63.685  37.872  52.665  0.00  0.00            
ATOM    143  HG  LEU X  10      63.545  37.320  51.736  0.00  0.00            
ATOM    144  CD1 LEU X  10      62.977  39.229  52.455  0.00  0.00            
ATOM    145 HD11 LEU X  10      63.370  39.809  51.619  0.00  0.00            
ATOM    146 HD12 LEU X  10      61.973  39.002  52.097  0.00  0.00            
ATOM    147 HD13 LEU X  10      62.955  39.877  53.331  0.00  0.00            
ATOM    148  CD2 LEU X  10      65.174  38.138  52.749  0.00  0.00            
ATOM    149 HD21 LEU X  10      65.552  38.631  51.854  0.00  0.00            
ATOM    150 HD22 LEU X  10      65.504  38.643  53.657  0.00  0.00            
ATOM    151 HD23 LEU X  10      65.695  37.184  52.834  0.00  0.00            
ATOM    152  C   LEU X  10      61.075  36.160  52.847  0.00  0.00            
ATOM    153  O   LEU X  10      60.501  36.811  51.995  0.00  0.00            
ATOM    154  N   THR X  11      61.335  34.897  52.666  0.00  0.00            
ATOM    155  H   THR X  11      61.836  34.413  53.398  0.00  0.00            
ATOM    156  CA  THR X  11      60.826  34.064  51.529  0.00  0.00            
ATOM    157  HA  THR X  11      61.132  34.433  50.550  0.00  0.00            
ATOM    158  CB  THR X  11      61.263  32.590  51.731  0.00  0.00            
ATOM    159  HB  THR X  11      60.764  32.023  52.516  0.00  0.00            
ATOM    160  CG2 THR X  11      61.032  31.696  50.473  0.00  0.00            
ATOM    161 HG21 THR X  11      61.609  32.034  49.612  0.00  0.00            
ATOM    162 HG22 THR X  11      61.361  30.685  50.715  0.00  0.00            
ATOM    163 HG23 THR X  11      59.978  31.719  50.195  0.00  0.00            
ATOM    164  OG1 THR X  11      62.681  32.486  52.026  0.00  0.00            
ATOM    165  HG1 THR X  11      62.793  32.594  52.973  0.00  0.00            
ATOM    166  C   THR X  11      59.352  34.078  51.284  0.00  0.00            
ATOM    167  O   THR X  11      58.891  34.030  50.106  0.00  0.00            
ATOM    168  N   LEU X  12      58.516  34.517  52.278  0.00  0.00            
ATOM    169  H   LEU X  12      59.062  34.597  53.123  0.00  0.00            
ATOM    170  CA  LEU X  12      57.133  35.002  52.225  0.00  0.00            
ATOM    171  HA  LEU X  12      56.477  34.176  51.952  0.00  0.00            
ATOM    172  CB  LEU X  12      56.757  35.618  53.649  0.00  0.00            
ATOM    173  HB2 LEU X  12      56.994  34.896  54.430  0.00  0.00            
ATOM    174  HB3 LEU X  12      57.463  36.429  53.827  0.00  0.00            
ATOM    175  CG  LEU X  12      55.282  36.130  53.919  0.00  0.00            
ATOM    176  HG  LEU X  12      54.844  36.599  53.038  0.00  0.00            
ATOM    177  CD1 LEU X  12      54.278  34.959  54.306  0.00  0.00            
ATOM    178 HD11 LEU X  12      53.279  35.333  54.527  0.00  0.00            
ATOM    179 HD12 LEU X  12      54.245  34.245  53.483  0.00  0.00            
ATOM    180 HD13 LEU X  12      54.691  34.408  55.151  0.00  0.00            
ATOM    181  CD2 LEU X  12      55.274  37.294  54.983  0.00  0.00            
ATOM    182 HD21 LEU X  12      54.243  37.602  55.158  0.00  0.00            
ATOM    183 HD22 LEU X  12      55.630  36.802  55.888  0.00  0.00            
ATOM    184 HD23 LEU X  12      55.835  38.182  54.693  0.00  0.00            
ATOM    185  C   LEU X  12      56.950  36.051  51.064  0.00  0.00            
ATOM    186  O   LEU X  12      56.081  35.814  50.202  0.00  0.00            
ATOM    187  N   LEU X  13      57.865  37.030  50.997  0.00  0.00            
ATOM    188  H   LEU X  13      58.650  37.059  51.631  0.00  0.00            
ATOM    189  CA  LEU X  13      57.788  38.057  49.918  0.00  0.00            
ATOM    190  HA  LEU X  13      56.758  38.335  49.697  0.00  0.00            
ATOM    191  CB  LEU X  13      58.517  39.324  50.433  0.00  0.00            
ATOM    192  HB2 LEU X  13      59.601  39.223  50.384  0.00  0.00            
ATOM    193  HB3 LEU X  13      58.202  40.182  49.839  0.00  0.00            
ATOM    194  CG  LEU X  13      58.180  39.724  51.902  0.00  0.00            
ATOM    195  HG  LEU X  13      58.623  39.002  52.587  0.00  0.00            
ATOM    196  CD1 LEU X  13      58.798  41.106  52.154  0.00  0.00            
ATOM    197 HD11 LEU X  13      58.540  41.805  51.359  0.00  0.00            
ATOM    198 HD12 LEU X  13      58.518  41.536  53.115  0.00  0.00            
ATOM    199 HD13 LEU X  13      59.879  40.971  52.174  0.00  0.00            
ATOM    200  CD2 LEU X  13      56.673  39.885  52.284  0.00  0.00            
ATOM    201 HD21 LEU X  13      56.001  39.034  52.171  0.00  0.00            
ATOM    202 HD22 LEU X  13      56.605  40.212  53.321  0.00  0.00            
ATOM    203 HD23 LEU X  13      56.296  40.693  51.658  0.00  0.00            
ATOM    204  C   LEU X  13      58.278  37.600  48.575  0.00  0.00            
ATOM    205  O   LEU X  13      58.005  38.272  47.583  0.00  0.00            
ATOM    206  N   LYS X  14      59.081  36.472  48.551  0.00  0.00            
ATOM    207  H   LYS X  14      59.348  36.054  49.431  0.00  0.00            
ATOM    208  CA  LYS X  14      59.784  35.918  47.393  0.00  0.00            
ATOM    209  HA  LYS X  14      59.605  36.673  46.627  0.00  0.00            
ATOM    210  CB  LYS X  14      61.255  35.729  47.767  0.00  0.00            
ATOM    211  HB2 LYS X  14      61.489  34.846  48.363  0.00  0.00            
ATOM    212  HB3 LYS X  14      61.730  35.546  46.803  0.00  0.00            
ATOM    213  CG  LYS X  14      61.972  36.908  48.515  0.00  0.00            
ATOM    214  HG2 LYS X  14      61.524  37.172  49.473  0.00  0.00            
ATOM    215  HG3 LYS X  14      62.949  36.555  48.845  0.00  0.00            
ATOM    216  CD  LYS X  14      62.115  38.293  47.789  0.00  0.00            
ATOM    217  HD2 LYS X  14      61.108  38.492  47.421  0.00  0.00            
ATOM    218  HD3 LYS X  14      62.083  39.063  48.560  0.00  0.00            
ATOM    219  CE  LYS X  14      63.361  38.382  46.937  0.00  0.00            
ATOM    220  HE2 LYS X  14      64.230  38.277  47.587  0.00  0.00            
ATOM    221  HE3 LYS X  14      63.294  37.489  46.315  0.00  0.00            
ATOM    222  NZ  LYS X  14      63.510  39.670  46.117  0.00  0.00            
ATOM    223  HZ1 LYS X  14      64.378  39.747  45.605  0.00  0.00            
ATOM    224  HZ2 LYS X  14      62.732  39.760  45.480  0.00  0.00            
ATOM    225  HZ3 LYS X  14      63.397  40.520  46.650  0.00  0.00            
ATOM    226  C   LYS X  14      59.161  34.641  46.789  0.00  0.00            
ATOM    227  O   LYS X  14      59.724  34.170  45.811  0.00  0.00            
ATOM    228  N   GLU X  15      58.041  34.168  47.324  0.00  0.00            
ATOM    229  H   GLU X  15      57.760  34.637  48.173  0.00  0.00            
ATOM    230  CA  GLU X  15      57.137  33.131  46.808  0.00  0.00            
ATOM    231  HA  GLU X  15      57.460  33.087  45.768  0.00  0.00            
ATOM    232  CB  GLU X  15      57.330  31.783  47.469  0.00  0.00            
ATOM    233  HB2 GLU X  15      56.928  31.739  48.482  0.00  0.00            
ATOM    234  HB3 GLU X  15      56.743  31.079  46.879  0.00  0.00            
ATOM    235  CG  GLU X  15      58.835  31.292  47.562  0.00  0.00            
ATOM    236  HG2 GLU X  15      59.218  31.251  46.543  0.00  0.00            
ATOM    237  HG3 GLU X  15      59.413  32.069  48.062  0.00  0.00            
ATOM    238  CD  GLU X  15      59.068  29.954  48.332  0.00  0.00            
ATOM    239  OE1 GLU X  15      58.170  29.123  48.326  0.00  0.00            
ATOM    240  OE2 GLU X  15      60.265  29.623  48.646  0.00  0.00            
ATOM    241  C   GLU X  15      55.691  33.572  46.650  0.00  0.00            
ATOM    242  O   GLU X  15      54.946  33.017  45.785  0.00  0.00            
ATOM    243  N   GLY X  16      55.274  34.466  47.566  0.00  0.00            
ATOM    244  H   GLY X  16      55.815  34.966  48.257  0.00  0.00            
ATOM    245  CA  GLY X  16      53.878  34.936  47.469  0.00  0.00            
ATOM    246  HA2 GLY X  16      53.641  35.494  48.375  0.00  0.00            
ATOM    247  HA3 GLY X  16      53.805  35.478  46.526  0.00  0.00            
ATOM    248  C   GLY X  16      52.810  33.782  47.511  0.00  0.00            
ATOM    249  O   GLY X  16      52.670  33.129  48.519  0.00  0.00            
ATOM    250  N   TYR X  17      52.051  33.646  46.404  0.00  0.00            
ATOM    251  H   TYR X  17      52.345  34.248  45.648  0.00  0.00            
ATOM    252  CA  TYR X  17      50.775  32.780  46.301  0.00  0.00            
ATOM    253  HA  TYR X  17      50.147  33.040  47.154  0.00  0.00            
ATOM    254  CB  TYR X  17      49.982  33.004  44.990  0.00  0.00            
ATOM    255  HB2 TYR X  17      50.648  32.858  44.139  0.00  0.00            
ATOM    256  HB3 TYR X  17      49.199  32.247  44.942  0.00  0.00            
ATOM    257  CG  TYR X  17      49.229  34.272  44.849  0.00  0.00            
ATOM    258  CD1 TYR X  17      49.779  35.324  44.129  0.00  0.00            
ATOM    259  HD1 TYR X  17      50.715  35.155  43.618  0.00  0.00            
ATOM    260  CE1 TYR X  17      49.223  36.667  44.194  0.00  0.00            
ATOM    261  HE1 TYR X  17      49.654  37.541  43.729  0.00  0.00            
ATOM    262  CZ  TYR X  17      48.057  36.782  45.025  0.00  0.00            
ATOM    263  OH  TYR X  17      47.530  38.026  45.311  0.00  0.00            
ATOM    264  HH  TYR X  17      46.618  38.069  45.608  0.00  0.00            
ATOM    265  CE2 TYR X  17      47.349  35.630  45.558  0.00  0.00            
ATOM    266  HE2 TYR X  17      46.467  35.731  46.172  0.00  0.00            
ATOM    267  CD2 TYR X  17      47.932  34.352  45.394  0.00  0.00            
ATOM    268  HD2 TYR X  17      47.539  33.538  45.985  0.00  0.00            
ATOM    269  C   TYR X  17      51.104  31.289  46.476  0.00  0.00            
ATOM    270  O   TYR X  17      50.203  30.485  46.540  0.00  0.00            
ATOM    271  N   LEU X  18      52.391  30.890  46.377  0.00  0.00            
ATOM    272  H   LEU X  18      53.091  31.618  46.377  0.00  0.00            
ATOM    273  CA  LEU X  18      52.938  29.526  46.419  0.00  0.00            
ATOM    274  HA  LEU X  18      52.077  28.865  46.521  0.00  0.00            
ATOM    275  CB  LEU X  18      53.764  29.344  45.001  0.00  0.00            
ATOM    276  HB2 LEU X  18      54.566  30.073  44.884  0.00  0.00            
ATOM    277  HB3 LEU X  18      54.225  28.361  45.102  0.00  0.00            
ATOM    278  CG  LEU X  18      52.883  29.405  43.688  0.00  0.00            
ATOM    279  HG  LEU X  18      52.824  30.399  43.246  0.00  0.00            
ATOM    280  CD1 LEU X  18      53.646  28.509  42.675  0.00  0.00            
ATOM    281 HD11 LEU X  18      54.683  28.775  42.467  0.00  0.00            
ATOM    282 HD12 LEU X  18      53.673  27.483  43.041  0.00  0.00            
ATOM    283 HD13 LEU X  18      53.137  28.456  41.713  0.00  0.00            
ATOM    284  CD2 LEU X  18      51.463  28.774  43.721  0.00  0.00            
ATOM    285 HD21 LEU X  18      50.808  29.321  44.400  0.00  0.00            
ATOM    286 HD22 LEU X  18      51.124  28.865  42.689  0.00  0.00            
ATOM    287 HD23 LEU X  18      51.539  27.707  43.928  0.00  0.00            
ATOM    288  C   LEU X  18      53.782  29.211  47.667  0.00  0.00            
ATOM    289  O   LEU X  18      54.363  28.139  47.723  0.00  0.00            
ATOM    290  N   PHE X  19      53.894  30.115  48.619  0.00  0.00            
ATOM    291  H   PHE X  19      53.547  31.057  48.509  0.00  0.00            
ATOM    292  CA  PHE X  19      54.806  29.901  49.756  0.00  0.00            
ATOM    293  HA  PHE X  19      55.823  29.747  49.396  0.00  0.00            
ATOM    294  CB  PHE X  19      54.796  31.196  50.579  0.00  0.00            
ATOM    295  HB2 PHE X  19      55.435  31.809  49.943  0.00  0.00            
ATOM    296  HB3 PHE X  19      53.836  31.688  50.733  0.00  0.00            
ATOM    297  CG  PHE X  19      55.466  31.044  51.861  0.00  0.00            
ATOM    298  CD1 PHE X  19      56.801  30.723  52.001  0.00  0.00            
ATOM    299  HD1 PHE X  19      57.404  30.658  51.107  0.00  0.00            
ATOM    300  CE1 PHE X  19      57.341  30.438  53.239  0.00  0.00            
ATOM    301  HE1 PHE X  19      58.403  30.239  53.256  0.00  0.00            
ATOM    302  CZ  PHE X  19      56.619  30.458  54.375  0.00  0.00            
ATOM    303  HZ  PHE X  19      57.174  30.224  55.272  0.00  0.00            
ATOM    304  CE2 PHE X  19      55.232  30.768  54.271  0.00  0.00            
ATOM    305  HE2 PHE X  19      54.569  30.675  55.118  0.00  0.00            
ATOM    306  CD2 PHE X  19      54.693  31.060  53.025  0.00  0.00            
ATOM    307  HD2 PHE X  19      53.638  31.266  53.129  0.00  0.00            
ATOM    308  C   PHE X  19      54.358  28.669  50.629  0.00  0.00            
ATOM    309  O   PHE X  19      55.285  27.963  51.172  0.00  0.00            
ATOM    310  N   ILE X  20      53.062  28.423  50.847  0.00  0.00            
ATOM    311  H   ILE X  20      52.446  29.170  50.560  0.00  0.00            
ATOM    312  CA  ILE X  20      52.480  27.333  51.513  0.00  0.00            
ATOM    313  HA  ILE X  20      53.147  27.050  52.327  0.00  0.00            
ATOM    314  CB  ILE X  20      51.077  27.715  52.180  0.00  0.00            
ATOM    315  HB  ILE X  20      50.431  27.980  51.344  0.00  0.00            
ATOM    316  CG2 ILE X  20      50.514  26.497  52.836  0.00  0.00            
ATOM    317 HG21 ILE X  20      51.193  26.173  53.624  0.00  0.00            
ATOM    318 HG22 ILE X  20      49.563  26.757  53.301  0.00  0.00            
ATOM    319 HG23 ILE X  20      50.367  25.658  52.156  0.00  0.00            
ATOM    320  CG1 ILE X  20      51.363  28.875  53.214  0.00  0.00            
ATOM    321 HG12 ILE X  20      52.066  28.421  53.913  0.00  0.00            
ATOM    322 HG13 ILE X  20      51.903  29.687  52.727  0.00  0.00            
ATOM    323  CD1 ILE X  20      50.139  29.438  53.924  0.00  0.00            
ATOM    324 HD11 ILE X  20      49.607  30.211  53.370  0.00  0.00            
ATOM    325 HD12 ILE X  20      49.443  28.647  54.202  0.00  0.00            
ATOM    326 HD13 ILE X  20      50.367  29.916  54.876  0.00  0.00            
ATOM    327  C   ILE X  20      52.418  26.180  50.596  0.00  0.00            
ATOM    328  O   ILE X  20      52.929  25.133  50.982  0.00  0.00            
ATOM    329  N   LYS X  21      51.936  26.277  49.339  0.00  0.00            
ATOM    330  H   LYS X  21      51.517  27.187  49.211  0.00  0.00            
ATOM    331  CA  LYS X  21      51.928  25.198  48.347  0.00  0.00            
ATOM    332  HA  LYS X  21      51.153  24.476  48.607  0.00  0.00            
ATOM    333  CB  LYS X  21      51.421  25.746  46.955  0.00  0.00            
ATOM    334  HB2 LYS X  21      50.371  25.902  47.200  0.00  0.00            
ATOM    335  HB3 LYS X  21      52.033  26.624  46.747  0.00  0.00            
ATOM    336  CG  LYS X  21      51.625  24.770  45.784  0.00  0.00            
ATOM    337  HG2 LYS X  21      51.228  25.232  44.880  0.00  0.00            
ATOM    338  HG3 LYS X  21      52.704  24.642  45.700  0.00  0.00            
ATOM    339  CD  LYS X  21      50.762  23.519  45.766  0.00  0.00            
ATOM    340  HD2 LYS X  21      50.902  22.990  46.709  0.00  0.00            
ATOM    341  HD3 LYS X  21      49.724  23.850  45.809  0.00  0.00            
ATOM    342  CE  LYS X  21      50.992  22.573  44.502  0.00  0.00            
ATOM    343  HE2 LYS X  21      51.010  23.160  43.584  0.00  0.00            
ATOM    344  HE3 LYS X  21      51.988  22.138  44.578  0.00  0.00            
ATOM    345  NZ  LYS X  21      49.980  21.526  44.438  0.00  0.00            
ATOM    346  HZ1 LYS X  21      50.420  20.657  44.172  0.00  0.00            
ATOM    347  HZ2 LYS X  21      49.624  21.260  45.345  0.00  0.00            
ATOM    348  HZ3 LYS X  21      49.310  21.841  43.752  0.00  0.00            
ATOM    349  C   LYS X  21      53.255  24.451  48.217  0.00  0.00            
ATOM    350  O   LYS X  21      53.247  23.177  48.150  0.00  0.00            
ATOM    351  N   ASN X  22      54.396  25.108  48.157  0.00  0.00            
ATOM    352  H   ASN X  22      54.270  26.099  48.306  0.00  0.00            
ATOM    353  CA  ASN X  22      55.767  24.526  47.957  0.00  0.00            
ATOM    354  HA  ASN X  22      55.765  23.850  47.102  0.00  0.00            
ATOM    355  CB  ASN X  22      56.739  25.738  47.821  0.00  0.00            
ATOM    356  HB2 ASN X  22      56.556  26.558  48.515  0.00  0.00            
ATOM    357  HB3 ASN X  22      57.757  25.348  47.795  0.00  0.00            
ATOM    358  CG  ASN X  22      56.682  26.383  46.489  0.00  0.00            
ATOM    359  OD1 ASN X  22      56.115  25.861  45.561  0.00  0.00            
ATOM    360  ND2 ASN X  22      57.190  27.536  46.306  0.00  0.00            
ATOM    361 HD21 ASN X  22      57.136  27.974  45.397  0.00  0.00            
ATOM    362 HD22 ASN X  22      57.524  28.056  47.105  0.00  0.00            
ATOM    363  C   ASN X  22      56.119  23.583  49.166  0.00  0.00            
ATOM    364  O   ASN X  22      56.948  22.676  49.012  0.00  0.00            
ATOM    365  N   ARG X  23      55.445  23.823  50.340  0.00  0.00            
ATOM    366  H   ARG X  23      54.712  24.512  50.424  0.00  0.00            
ATOM    367  CA  ARG X  23      55.841  23.344  51.646  0.00  0.00            
ATOM    368  HA  ARG X  23      56.807  22.852  51.533  0.00  0.00            
ATOM    369  CB  ARG X  23      56.072  24.547  52.569  0.00  0.00            
ATOM    370  HB2 ARG X  23      55.454  25.430  52.405  0.00  0.00            
ATOM    371  HB3 ARG X  23      55.878  24.304  53.614  0.00  0.00            
ATOM    372  CG  ARG X  23      57.528  25.030  52.466  0.00  0.00            
ATOM    373  HG2 ARG X  23      58.081  24.220  52.942  0.00  0.00            
ATOM    374  HG3 ARG X  23      57.790  25.099  51.410  0.00  0.00            
ATOM    375  CD  ARG X  23      57.789  26.353  53.112  0.00  0.00            
ATOM    376  HD2 ARG X  23      56.918  27.009  53.105  0.00  0.00            
ATOM    377  HD3 ARG X  23      58.057  26.078  54.132  0.00  0.00            
ATOM    378  NE  ARG X  23      58.973  27.030  52.463  0.00  0.00            
ATOM    379  HE  ARG X  23      59.853  26.912  52.946  0.00  0.00            
ATOM    380  CZ  ARG X  23      58.992  27.678  51.281  0.00  0.00            
ATOM    381  NH1 ARG X  23      57.946  27.946  50.621  0.00  0.00            
ATOM    382 HH11 ARG X  23      57.009  27.955  50.999  0.00  0.00            
ATOM    383 HH12 ARG X  23      57.988  28.130  49.629  0.00  0.00            
ATOM    384  NH2 ARG X  23      60.175  27.915  50.801  0.00  0.00            
ATOM    385 HH21 ARG X  23      60.936  27.792  51.454  0.00  0.00            
ATOM    386 HH22 ARG X  23      60.144  28.500  49.979  0.00  0.00            
ATOM    387  C   ARG X  23      54.908  22.366  52.325  0.00  0.00            
ATOM    388  O   ARG X  23      55.345  21.433  53.010  0.00  0.00            
ATOM    389  N   THR X  24      53.647  22.509  52.083  0.00  0.00            
ATOM    390  H   THR X  24      53.474  23.259  51.428  0.00  0.00            
ATOM    391  CA  THR X  24      52.636  21.452  52.330  0.00  0.00            
ATOM    392  HA  THR X  24      52.758  21.062  53.340  0.00  0.00            
ATOM    393  CB  THR X  24      51.172  21.979  52.131  0.00  0.00            
ATOM    394  HB  THR X  24      50.546  21.106  51.948  0.00  0.00            
ATOM    395  CG2 THR X  24      50.787  22.725  53.382  0.00  0.00            
ATOM    396 HG21 THR X  24      49.812  23.210  53.342  0.00  0.00            
ATOM    397 HG22 THR X  24      50.694  21.932  54.124  0.00  0.00            
ATOM    398 HG23 THR X  24      51.496  23.531  53.573  0.00  0.00            
ATOM    399  OG1 THR X  24      51.029  22.810  50.950  0.00  0.00            
ATOM    400  HG1 THR X  24      50.803  22.138  50.302  0.00  0.00            
ATOM    401  C   THR X  24      52.933  20.262  51.415  0.00  0.00            
ATOM    402  O   THR X  24      52.728  19.127  51.747  0.00  0.00            
ATOM    403  N   GLU X  25      53.561  20.459  50.251  0.00  0.00            
ATOM    404  H   GLU X  25      53.639  21.394  49.879  0.00  0.00            
ATOM    405  CA  GLU X  25      53.987  19.322  49.436  0.00  0.00            
ATOM    406  HA  GLU X  25      53.200  18.572  49.521  0.00  0.00            
ATOM    407  CB  GLU X  25      54.325  19.840  48.019  0.00  0.00            
ATOM    408  HB2 GLU X  25      53.473  20.396  47.627  0.00  0.00            
ATOM    409  HB3 GLU X  25      55.165  20.521  48.156  0.00  0.00            
ATOM    410  CG  GLU X  25      54.720  18.721  47.010  0.00  0.00            
ATOM    411  HG2 GLU X  25      55.770  18.468  47.160  0.00  0.00            
ATOM    412  HG3 GLU X  25      54.280  17.753  47.248  0.00  0.00            
ATOM    413  CD  GLU X  25      54.405  19.086  45.566  0.00  0.00            
ATOM    414  OE1 GLU X  25      53.885  18.222  44.831  0.00  0.00            
ATOM    415  OE2 GLU X  25      54.786  20.225  45.159  0.00  0.00            
ATOM    416  C   GLU X  25      55.282  18.632  50.062  0.00  0.00            
ATOM    417  O   GLU X  25      55.396  17.400  50.008  0.00  0.00            
ATOM    418  N   ARG X  26      56.154  19.379  50.686  0.00  0.00            
ATOM    419  H   ARG X  26      56.029  20.375  50.577  0.00  0.00            
ATOM    420  CA  ARG X  26      57.431  18.910  51.279  0.00  0.00            
ATOM    421  HA  ARG X  26      58.004  18.257  50.620  0.00  0.00            
ATOM    422  CB  ARG X  26      58.405  20.085  51.532  0.00  0.00            
ATOM    423  HB2 ARG X  26      57.728  20.834  51.944  0.00  0.00            
ATOM    424  HB3 ARG X  26      59.117  19.798  52.307  0.00  0.00            
ATOM    425  CG  ARG X  26      59.092  20.714  50.333  0.00  0.00            
ATOM    426  HG2 ARG X  26      59.774  19.912  50.048  0.00  0.00            
ATOM    427  HG3 ARG X  26      58.312  20.869  49.589  0.00  0.00            
ATOM    428  CD  ARG X  26      59.792  22.009  50.702  0.00  0.00            
ATOM    429  HD2 ARG X  26      60.156  22.516  49.809  0.00  0.00            
ATOM    430  HD3 ARG X  26      59.016  22.651  51.120  0.00  0.00            
ATOM    431  NE  ARG X  26      60.915  21.898  51.616  0.00  0.00            
ATOM    432  HE  ARG X  26      61.233  20.964  51.837  0.00  0.00            
ATOM    433  CZ  ARG X  26      61.561  22.932  52.097  0.00  0.00            
ATOM    434  NH1 ARG X  26      61.371  24.172  51.686  0.00  0.00            
ATOM    435 HH11 ARG X  26      60.879  24.396  50.833  0.00  0.00            
ATOM    436 HH12 ARG X  26      61.872  24.968  52.054  0.00  0.00            
ATOM    437  NH2 ARG X  26      62.186  22.754  53.192  0.00  0.00            
ATOM    438 HH21 ARG X  26      62.190  21.792  53.501  0.00  0.00            
ATOM    439 HH22 ARG X  26      62.575  23.516  53.729  0.00  0.00            
ATOM    440  C   ARG X  26      57.213  17.985  52.468  0.00  0.00            
ATOM    441  O   ARG X  26      58.059  17.183  52.888  0.00  0.00            
ATOM    442  N   TYR X  27      56.018  17.981  52.986  0.00  0.00            
ATOM    443  H   TYR X  27      55.396  18.692  52.630  0.00  0.00            
ATOM    444  CA  TYR X  27      55.610  17.137  54.095  0.00  0.00            
ATOM    445  HA  TYR X  27      56.331  16.371  54.379  0.00  0.00            
ATOM    446  CB  TYR X  27      55.310  17.985  55.335  0.00  0.00            
ATOM    447  HB2 TYR X  27      54.528  18.692  55.060  0.00  0.00            
ATOM    448  HB3 TYR X  27      54.842  17.426  56.146  0.00  0.00            
ATOM    449  CG  TYR X  27      56.541  18.775  55.789  0.00  0.00            
ATOM    450  CD1 TYR X  27      56.541  20.199  55.872  0.00  0.00            
ATOM    451  HD1 TYR X  27      55.635  20.678  55.531  0.00  0.00            
ATOM    452  CE1 TYR X  27      57.725  20.934  56.124  0.00  0.00            
ATOM    453  HE1 TYR X  27      57.690  22.013  56.156  0.00  0.00            
ATOM    454  CZ  TYR X  27      58.859  20.162  56.407  0.00  0.00            
ATOM    455  OH  TYR X  27      59.909  20.847  56.789  0.00  0.00            
ATOM    456  HH  TYR X  27      60.625  20.284  57.091  0.00  0.00            
ATOM    457  CE2 TYR X  27      58.852  18.756  56.563  0.00  0.00            
ATOM    458  HE2 TYR X  27      59.720  18.241  56.948  0.00  0.00            
ATOM    459  CD2 TYR X  27      57.721  18.048  56.103  0.00  0.00            
ATOM    460  HD2 TYR X  27      57.732  16.968  56.082  0.00  0.00            
ATOM    461  C   TYR X  27      54.439  16.296  53.728  0.00  0.00            
ATOM    462  O   TYR X  27      53.768  15.735  54.616  0.00  0.00            
ATOM    463  N   ASN X  28      54.032  16.311  52.395  0.00  0.00            
ATOM    464  H   ASN X  28      54.502  16.998  51.823  0.00  0.00            
ATOM    465  CA  ASN X  28      52.807  15.692  51.750  0.00  0.00            
ATOM    466  HA  ASN X  28      52.626  16.249  50.831  0.00  0.00            
ATOM    467  CB  ASN X  28      53.158  14.265  51.396  0.00  0.00            
ATOM    468  HB2 ASN X  28      53.593  13.770  52.264  0.00  0.00            
ATOM    469  HB3 ASN X  28      52.307  13.632  51.146  0.00  0.00            
ATOM    470  CG  ASN X  28      54.051  14.188  50.149  0.00  0.00            
ATOM    471  OD1 ASN X  28      55.186  13.747  50.231  0.00  0.00            
ATOM    472  ND2 ASN X  28      53.647  14.765  48.979  0.00  0.00            
ATOM    473 HD21 ASN X  28      54.371  14.884  48.285  0.00  0.00            
ATOM    474 HD22 ASN X  28      52.704  15.104  48.851  0.00  0.00            
ATOM    475  C   ASN X  28      51.518  15.744  52.604  0.00  0.00            
ATOM    476  O   ASN X  28      50.842  14.746  52.731  0.00  0.00            
ATOM    477  N   SER X  29      51.306  16.840  53.285  0.00  0.00            
ATOM    478  H   SER X  29      51.858  17.658  53.068  0.00  0.00            
ATOM    479  CA  SER X  29      50.428  16.961  54.454  0.00  0.00            
ATOM    480  HA  SER X  29      49.579  16.296  54.297  0.00  0.00            
ATOM    481  CB  SER X  29      51.104  16.531  55.749  0.00  0.00            
ATOM    482  HB2 SER X  29      51.415  15.495  55.618  0.00  0.00            
ATOM    483  HB3 SER X  29      52.014  17.123  55.848  0.00  0.00            
ATOM    484  OG  SER X  29      50.341  16.677  56.937  0.00  0.00            
ATOM    485  HG  SER X  29      49.707  15.957  56.893  0.00  0.00            
ATOM    486  C   SER X  29      49.958  18.348  54.718  0.00  0.00            
ATOM    487  O   SER X  29      50.631  19.275  54.236  0.00  0.00            
ATOM    488  N   ASP X  30      48.726  18.448  55.315  0.00  0.00            
ATOM    489  H   ASP X  30      48.332  17.667  55.820  0.00  0.00            
ATOM    490  CA  ASP X  30      47.895  19.640  55.290  0.00  0.00            
ATOM    491  HA  ASP X  30      47.844  20.047  54.280  0.00  0.00            
ATOM    492  CB  ASP X  30      46.513  19.162  55.732  0.00  0.00            
ATOM    493  HB2 ASP X  30      46.753  18.483  56.550  0.00  0.00            
ATOM    494  HB3 ASP X  30      45.964  20.004  56.155  0.00  0.00            
ATOM    495  CG  ASP X  30      45.663  18.487  54.725  0.00  0.00            
ATOM    496  OD1 ASP X  30      44.740  17.708  55.047  0.00  0.00            
ATOM    497  OD2 ASP X  30      45.803  18.780  53.512  0.00  0.00            
ATOM    498  C   ASP X  30      48.489  20.763  56.183  0.00  0.00            
ATOM    499  O   ASP X  30      48.071  21.888  56.051  0.00  0.00            
ATOM    500  N   LEU X  31      49.512  20.541  57.022  0.00  0.00            
ATOM    501  H   LEU X  31      49.917  19.621  56.934  0.00  0.00            
ATOM    502  CA  LEU X  31      50.132  21.618  57.859  0.00  0.00            
ATOM    503  HA  LEU X  31      49.913  22.589  57.416  0.00  0.00            
ATOM    504  CB  LEU X  31      49.420  21.736  59.223  0.00  0.00            
ATOM    505  HB2 LEU X  31      49.685  22.711  59.632  0.00  0.00            
ATOM    506  HB3 LEU X  31      48.343  21.701  59.060  0.00  0.00            
ATOM    507  CG  LEU X  31      49.766  20.593  60.264  0.00  0.00            
ATOM    508  HG  LEU X  31      49.823  19.602  59.814  0.00  0.00            
ATOM    509  CD1 LEU X  31      51.167  20.842  60.933  0.00  0.00            
ATOM    510 HD11 LEU X  31      51.487  20.025  61.580  0.00  0.00            
ATOM    511 HD12 LEU X  31      52.011  20.787  60.246  0.00  0.00            
ATOM    512 HD13 LEU X  31      51.165  21.778  61.492  0.00  0.00            
ATOM    513  CD2 LEU X  31      48.753  20.478  61.405  0.00  0.00            
ATOM    514 HD21 LEU X  31      48.769  21.353  62.055  0.00  0.00            
ATOM    515 HD22 LEU X  31      47.817  20.260  60.890  0.00  0.00            
ATOM    516 HD23 LEU X  31      49.003  19.591  61.987  0.00  0.00            
ATOM    517  C   LEU X  31      51.663  21.557  57.895  0.00  0.00            
ATOM    518  O   LEU X  31      52.264  20.437  57.858  0.00  0.00            
ATOM    519  N   PHE X  32      52.271  22.738  58.022  0.00  0.00            
ATOM    520  H   PHE X  32      51.714  23.576  57.932  0.00  0.00            
ATOM    521  CA  PHE X  32      53.655  22.891  58.580  0.00  0.00            
ATOM    522  HA  PHE X  32      53.800  21.978  59.158  0.00  0.00            
ATOM    523  CB  PHE X  32      54.627  23.054  57.404  0.00  0.00            
ATOM    524  HB2 PHE X  32      55.655  22.854  57.705  0.00  0.00            
ATOM    525  HB3 PHE X  32      54.444  22.253  56.687  0.00  0.00            
ATOM    526  CG  PHE X  32      54.558  24.309  56.562  0.00  0.00            
ATOM    527  CD1 PHE X  32      55.486  25.337  56.811  0.00  0.00            
ATOM    528  HD1 PHE X  32      56.114  25.123  57.664  0.00  0.00            
ATOM    529  CE1 PHE X  32      55.529  26.502  56.061  0.00  0.00            
ATOM    530  HE1 PHE X  32      56.153  27.321  56.385  0.00  0.00            
ATOM    531  CZ  PHE X  32      54.651  26.726  54.973  0.00  0.00            
ATOM    532  HZ  PHE X  32      54.803  27.606  54.365  0.00  0.00            
ATOM    533  CE2 PHE X  32      53.805  25.616  54.683  0.00  0.00            
ATOM    534  HE2 PHE X  32      53.202  25.723  53.794  0.00  0.00            
ATOM    535  CD2 PHE X  32      53.650  24.430  55.503  0.00  0.00            
ATOM    536  HD2 PHE X  32      53.022  23.619  55.163  0.00  0.00            
ATOM    537  C   PHE X  32      53.832  24.041  59.622  0.00  0.00            
ATOM    538  O   PHE X  32      52.865  24.721  59.885  0.00  0.00            
ATOM    539  N   GLN X  33      55.064  24.215  60.145  0.00  0.00            
ATOM    540  H   GLN X  33      55.787  23.576  59.847  0.00  0.00            
ATOM    541  CA  GLN X  33      55.417  25.259  61.121  0.00  0.00            
ATOM    542  HA  GLN X  33      54.661  26.043  61.077  0.00  0.00            
ATOM    543  CB  GLN X  33      55.501  24.750  62.580  0.00  0.00            
ATOM    544  HB2 GLN X  33      56.365  24.147  62.858  0.00  0.00            
ATOM    545  HB3 GLN X  33      55.655  25.574  63.277  0.00  0.00            
ATOM    546  CG  GLN X  33      54.190  24.050  62.977  0.00  0.00            
ATOM    547  HG2 GLN X  33      54.038  24.299  64.027  0.00  0.00            
ATOM    548  HG3 GLN X  33      53.328  24.514  62.496  0.00  0.00            
ATOM    549  CD  GLN X  33      54.107  22.495  62.940  0.00  0.00            
ATOM    550  OE1 GLN X  33      55.030  21.763  62.506  0.00  0.00            
ATOM    551  NE2 GLN X  33      53.012  21.959  63.378  0.00  0.00            
ATOM    552 HE21 GLN X  33      52.928  20.953  63.410  0.00  0.00            
ATOM    553 HE22 GLN X  33      52.306  22.431  63.924  0.00  0.00            
ATOM    554  C   GLN X  33      56.766  25.881  60.690  0.00  0.00            
ATOM    555  O   GLN X  33      57.582  25.211  60.106  0.00  0.00            
ATOM    556  N   ALA X  34      56.880  27.191  60.926  0.00  0.00            
ATOM    557  H   ALA X  34      56.222  27.602  61.572  0.00  0.00            
ATOM    558  CA  ALA X  34      57.969  28.164  60.482  0.00  0.00            
ATOM    559  HA  ALA X  34      58.839  27.508  60.455  0.00  0.00            
ATOM    560  CB  ALA X  34      57.540  28.621  59.031  0.00  0.00            
ATOM    561  HB1 ALA X  34      56.678  29.277  58.914  0.00  0.00            
ATOM    562  HB2 ALA X  34      58.339  29.230  58.606  0.00  0.00            
ATOM    563  HB3 ALA X  34      57.322  27.763  58.395  0.00  0.00            
ATOM    564  C   ALA X  34      58.147  29.413  61.379  0.00  0.00            
ATOM    565  O   ALA X  34      57.655  29.516  62.531  0.00  0.00            
ATOM    566  N   ARG X  35      58.963  30.377  60.999  0.00  0.00            
ATOM    567  H   ARG X  35      59.582  30.103  60.249  0.00  0.00            
ATOM    568  CA  ARG X  35      59.247  31.699  61.610  0.00  0.00            
ATOM    569  HA  ARG X  35      58.617  31.751  62.498  0.00  0.00            
ATOM    570  CB  ARG X  35      60.684  31.716  62.177  0.00  0.00            
ATOM    571  HB2 ARG X  35      61.335  31.644  61.305  0.00  0.00            
ATOM    572  HB3 ARG X  35      60.826  32.626  62.759  0.00  0.00            
ATOM    573  CG  ARG X  35      61.072  30.491  63.117  0.00  0.00            
ATOM    574  HG2 ARG X  35      60.187  30.285  63.718  0.00  0.00            
ATOM    575  HG3 ARG X  35      61.237  29.582  62.538  0.00  0.00            
ATOM    576  CD  ARG X  35      62.192  30.618  64.011  0.00  0.00            
ATOM    577  HD2 ARG X  35      62.377  29.642  64.458  0.00  0.00            
ATOM    578  HD3 ARG X  35      63.055  30.750  63.358  0.00  0.00            
ATOM    579  NE  ARG X  35      62.015  31.721  64.968  0.00  0.00            
ATOM    580  HE  ARG X  35      61.082  32.093  65.073  0.00  0.00            
ATOM    581  CZ  ARG X  35      62.910  32.186  65.820  0.00  0.00            
ATOM    582  NH1 ARG X  35      64.157  31.822  65.852  0.00  0.00            
ATOM    583 HH11 ARG X  35      64.488  31.117  65.208  0.00  0.00            
ATOM    584 HH12 ARG X  35      64.838  32.373  66.354  0.00  0.00            
ATOM    585  NH2 ARG X  35      62.517  33.161  66.625  0.00  0.00            
ATOM    586 HH21 ARG X  35      61.544  33.401  66.501  0.00  0.00            
ATOM    587 HH22 ARG X  35      63.155  33.453  67.352  0.00  0.00            
ATOM    588  C   ARG X  35      58.806  32.899  60.743  0.00  0.00            
ATOM    589  O   ARG X  35      59.358  33.049  59.619  0.00  0.00            
ATOM    590  N   LEU X  36      57.756  33.624  61.111  0.00  0.00            
ATOM    591  H   LEU X  36      57.406  33.623  62.058  0.00  0.00            
ATOM    592  CA  LEU X  36      56.989  34.454  60.144  0.00  0.00            
ATOM    593  HA  LEU X  36      57.663  34.791  59.356  0.00  0.00            
ATOM    594  CB  LEU X  36      55.813  33.577  59.581  0.00  0.00            
ATOM    595  HB2 LEU X  36      55.309  33.275  60.499  0.00  0.00            
ATOM    596  HB3 LEU X  36      55.050  34.160  59.066  0.00  0.00            
ATOM    597  CG  LEU X  36      56.080  32.309  58.764  0.00  0.00            
ATOM    598  HG  LEU X  36      56.814  31.704  59.297  0.00  0.00            
ATOM    599  CD1 LEU X  36      54.814  31.598  58.305  0.00  0.00            
ATOM    600 HD11 LEU X  36      54.290  32.186  57.551  0.00  0.00            
ATOM    601 HD12 LEU X  36      54.949  30.561  57.999  0.00  0.00            
ATOM    602 HD13 LEU X  36      54.120  31.479  59.137  0.00  0.00            
ATOM    603  CD2 LEU X  36      56.731  32.912  57.547  0.00  0.00            
ATOM    604 HD21 LEU X  36      56.888  32.156  56.778  0.00  0.00            
ATOM    605 HD22 LEU X  36      56.133  33.754  57.200  0.00  0.00            
ATOM    606 HD23 LEU X  36      57.704  33.373  57.718  0.00  0.00            
ATOM    607  C   LEU X  36      56.650  35.719  61.012  0.00  0.00            
ATOM    608  O   LEU X  36      55.873  35.708  62.009  0.00  0.00            
ATOM    609  N   LEU X  37      57.128  36.860  60.536  0.00  0.00            
ATOM    610  H   LEU X  37      57.817  36.840  59.797  0.00  0.00            
ATOM    611  CA  LEU X  37      56.689  38.182  61.016  0.00  0.00            
ATOM    612  HA  LEU X  37      57.382  38.797  60.442  0.00  0.00            
ATOM    613  CB  LEU X  37      55.230  38.546  60.583  0.00  0.00            
ATOM    614  HB2 LEU X  37      54.601  37.914  61.210  0.00  0.00            
ATOM    615  HB3 LEU X  37      55.190  39.584  60.912  0.00  0.00            
ATOM    616  CG  LEU X  37      54.849  38.327  59.098  0.00  0.00            
ATOM    617  HG  LEU X  37      54.867  37.246  58.954  0.00  0.00            
ATOM    618  CD1 LEU X  37      53.393  38.794  58.798  0.00  0.00            
ATOM    619 HD11 LEU X  37      52.843  38.333  59.618  0.00  0.00            
ATOM    620 HD12 LEU X  37      53.375  39.881  58.882  0.00  0.00            
ATOM    621 HD13 LEU X  37      53.040  38.383  57.853  0.00  0.00            
ATOM    622  CD2 LEU X  37      55.720  39.092  58.168  0.00  0.00            
ATOM    623 HD21 LEU X  37      56.700  38.617  58.110  0.00  0.00            
ATOM    624 HD22 LEU X  37      55.316  39.042  57.156  0.00  0.00            
ATOM    625 HD23 LEU X  37      55.798  40.137  58.470  0.00  0.00            
ATOM    626  C   LEU X  37      56.904  38.557  62.460  0.00  0.00            
ATOM    627  O   LEU X  37      56.049  39.155  63.156  0.00  0.00            
ATOM    628  N   GLY X  38      58.021  38.144  63.027  0.00  0.00            
ATOM    629  H   GLY X  38      58.666  37.558  62.516  0.00  0.00            
ATOM    630  CA  GLY X  38      58.394  38.301  64.446  0.00  0.00            
ATOM    631  HA2 GLY X  38      59.475  38.377  64.561  0.00  0.00            
ATOM    632  HA3 GLY X  38      57.903  39.187  64.851  0.00  0.00            
ATOM    633  C   GLY X  38      57.943  37.117  65.351  0.00  0.00            
ATOM    634  O   GLY X  38      58.392  37.034  66.489  0.00  0.00            
ATOM    635  N   LYS X  39      57.048  36.266  64.883  0.00  0.00            
ATOM    636  H   LYS X  39      56.646  36.423  63.970  0.00  0.00            
ATOM    637  CA  LYS X  39      56.428  35.268  65.707  0.00  0.00            
ATOM    638  HA  LYS X  39      56.605  35.354  66.779  0.00  0.00            
ATOM    639  CB  LYS X  39      54.875  35.439  65.622  0.00  0.00            
ATOM    640  HB2 LYS X  39      54.655  35.077  64.618  0.00  0.00            
ATOM    641  HB3 LYS X  39      54.362  34.749  66.292  0.00  0.00            
ATOM    642  CG  LYS X  39      54.362  36.884  65.747  0.00  0.00            
ATOM    643  HG2 LYS X  39      55.069  37.525  65.220  0.00  0.00            
ATOM    644  HG3 LYS X  39      53.395  37.060  65.275  0.00  0.00            
ATOM    645  CD  LYS X  39      54.226  37.436  67.192  0.00  0.00            
ATOM    646  HD2 LYS X  39      53.763  36.652  67.791  0.00  0.00            
ATOM    647  HD3 LYS X  39      55.223  37.563  67.616  0.00  0.00            
ATOM    648  CE  LYS X  39      53.591  38.859  67.121  0.00  0.00            
ATOM    649  HE2 LYS X  39      54.330  39.598  66.811  0.00  0.00            
ATOM    650  HE3 LYS X  39      52.939  38.980  66.256  0.00  0.00            
ATOM    651  NZ  LYS X  39      52.825  39.116  68.362  0.00  0.00            
ATOM    652  HZ1 LYS X  39      53.410  39.218  69.179  0.00  0.00            
ATOM    653  HZ2 LYS X  39      52.239  39.928  68.231  0.00  0.00            
ATOM    654  HZ3 LYS X  39      52.122  38.430  68.593  0.00  0.00            
ATOM    655  C   LYS X  39      56.717  33.795  65.245  0.00  0.00            
ATOM    656  O   LYS X  39      57.352  33.580  64.282  0.00  0.00            
ATOM    657  N   ASN X  40      56.295  32.836  66.153  0.00  0.00            
ATOM    658  H   ASN X  40      55.819  33.221  66.956  0.00  0.00            
ATOM    659  CA  ASN X  40      56.029  31.453  65.732  0.00  0.00            
ATOM    660  HA  ASN X  40      56.793  31.017  65.088  0.00  0.00            
ATOM    661  CB  ASN X  40      55.974  30.608  67.038  0.00  0.00            
ATOM    662  HB2 ASN X  40      56.889  30.720  67.619  0.00  0.00            
ATOM    663  HB3 ASN X  40      55.125  30.989  67.605  0.00  0.00            
ATOM    664  CG  ASN X  40      55.852  29.144  66.821  0.00  0.00            
ATOM    665  OD1 ASN X  40      56.587  28.638  65.967  0.00  0.00            
ATOM    666  ND2 ASN X  40      54.929  28.485  67.490  0.00  0.00            
ATOM    667 HD21 ASN X  40      54.814  27.508  67.261  0.00  0.00            
ATOM    668 HD22 ASN X  40      54.264  29.022  68.028  0.00  0.00            
ATOM    669  C   ASN X  40      54.715  31.378  64.942  0.00  0.00            
ATOM    670  O   ASN X  40      53.728  31.940  65.382  0.00  0.00            
ATOM    671  N   PHE X  41      54.654  30.579  63.813  0.00  0.00            
ATOM    672  H   PHE X  41      55.570  30.288  63.502  0.00  0.00            
ATOM    673  CA  PHE X  41      53.508  30.277  62.989  0.00  0.00            
ATOM    674  HA  PHE X  41      52.606  30.503  63.559  0.00  0.00            
ATOM    675  CB  PHE X  41      53.433  31.180  61.778  0.00  0.00            
ATOM    676  HB2 PHE X  41      54.452  31.483  61.535  0.00  0.00            
ATOM    677  HB3 PHE X  41      53.018  30.704  60.890  0.00  0.00            
ATOM    678  CG  PHE X  41      52.527  32.411  61.893  0.00  0.00            
ATOM    679  CD1 PHE X  41      51.172  32.274  61.518  0.00  0.00            
ATOM    680  HD1 PHE X  41      50.688  31.346  61.253  0.00  0.00            
ATOM    681  CE1 PHE X  41      50.318  33.388  61.460  0.00  0.00            
ATOM    682  HE1 PHE X  41      49.281  33.296  61.173  0.00  0.00            
ATOM    683  CZ  PHE X  41      50.863  34.622  61.790  0.00  0.00            
ATOM    684  HZ  PHE X  41      50.263  35.515  61.880  0.00  0.00            
ATOM    685  CE2 PHE X  41      52.180  34.726  62.241  0.00  0.00            
ATOM    686  HE2 PHE X  41      52.573  35.698  62.500  0.00  0.00            
ATOM    687  CD2 PHE X  41      53.050  33.583  62.262  0.00  0.00            
ATOM    688  HD2 PHE X  41      54.086  33.683  62.550  0.00  0.00            
ATOM    689  C   PHE X  41      53.521  28.809  62.505  0.00  0.00            
ATOM    690  O   PHE X  41      54.489  28.141  62.122  0.00  0.00            
ATOM    691  N   ILE X  42      52.275  28.296  62.492  0.00  0.00            
ATOM    692  H   ILE X  42      51.602  28.970  62.825  0.00  0.00            
ATOM    693  CA  ILE X  42      51.707  27.124  61.760  0.00  0.00            
ATOM    694  HA  ILE X  42      52.442  26.364  61.495  0.00  0.00            
ATOM    695  CB  ILE X  42      50.654  26.367  62.635  0.00  0.00            
ATOM    696  HB  ILE X  42      49.760  26.991  62.656  0.00  0.00            
ATOM    697  CG2 ILE X  42      50.189  25.133  61.837  0.00  0.00            
ATOM    698 HG21 ILE X  42      50.953  24.360  61.755  0.00  0.00            
ATOM    699 HG22 ILE X  42      49.338  24.723  62.381  0.00  0.00            
ATOM    700 HG23 ILE X  42      49.731  25.313  60.865  0.00  0.00            
ATOM    701  CG1 ILE X  42      51.240  26.061  64.061  0.00  0.00            
ATOM    702 HG12 ILE X  42      52.175  25.500  64.042  0.00  0.00            
ATOM    703 HG13 ILE X  42      51.502  27.031  64.484  0.00  0.00            
ATOM    704  CD1 ILE X  42      50.272  25.547  65.124  0.00  0.00            
ATOM    705 HD11 ILE X  42      49.861  24.591  64.800  0.00  0.00            
ATOM    706 HD12 ILE X  42      50.709  25.436  66.117  0.00  0.00            
ATOM    707 HD13 ILE X  42      49.410  26.213  65.097  0.00  0.00            
ATOM    708  C   ILE X  42      51.177  27.663  60.408  0.00  0.00            
ATOM    709  O   ILE X  42      50.388  28.614  60.403  0.00  0.00            
ATOM    710  N   CYS X  43      51.321  26.956  59.271  0.00  0.00            
ATOM    711  H   CYS X  43      51.856  26.104  59.371  0.00  0.00            
ATOM    712  CA  CYS X  43      50.518  27.145  58.094  0.00  0.00            
ATOM    713  HA  CYS X  43      49.956  28.078  58.122  0.00  0.00            
ATOM    714  CB  CYS X  43      51.531  27.362  56.915  0.00  0.00            
ATOM    715  HB2 CYS X  43      52.270  26.575  57.068  0.00  0.00            
ATOM    716  HB3 CYS X  43      51.181  27.312  55.884  0.00  0.00            
ATOM    717  SG  CYS X  43      52.304  28.997  57.237  0.00  0.00            
ATOM    718  HG  CYS X  43      51.272  29.724  56.801  0.00  0.00            
ATOM    719  C   CYS X  43      49.673  25.875  57.849  0.00  0.00            
ATOM    720  O   CYS X  43      50.100  24.731  58.160  0.00  0.00            
ATOM    721  N   MET X  44      48.556  26.056  57.133  0.00  0.00            
ATOM    722  H   MET X  44      48.406  27.003  56.815  0.00  0.00            
ATOM    723  CA  MET X  44      47.538  25.016  56.999  0.00  0.00            
ATOM    724  HA  MET X  44      48.088  24.077  56.924  0.00  0.00            
ATOM    725  CB  MET X  44      46.561  24.865  58.184  0.00  0.00            
ATOM    726  HB2 MET X  44      45.927  23.986  58.064  0.00  0.00            
ATOM    727  HB3 MET X  44      47.172  24.571  59.037  0.00  0.00            
ATOM    728  CG  MET X  44      45.592  26.027  58.514  0.00  0.00            
ATOM    729  HG2 MET X  44      46.018  26.931  58.078  0.00  0.00            
ATOM    730  HG3 MET X  44      44.682  25.925  57.922  0.00  0.00            
ATOM    731  SD  MET X  44      45.052  26.289  60.234  0.00  0.00            
ATOM    732  CE  MET X  44      43.852  24.925  60.570  0.00  0.00            
ATOM    733  HE1 MET X  44      43.135  25.010  59.753  0.00  0.00            
ATOM    734  HE2 MET X  44      44.369  23.983  60.383  0.00  0.00            
ATOM    735  HE3 MET X  44      43.438  25.046  61.571  0.00  0.00            
ATOM    736  C   MET X  44      46.820  25.148  55.611  0.00  0.00            
ATOM    737  O   MET X  44      46.640  26.268  55.080  0.00  0.00            
ATOM    738  N   THR X  45      46.427  23.960  55.062  0.00  0.00            
ATOM    739  H   THR X  45      46.713  23.091  55.490  0.00  0.00            
ATOM    740  CA  THR X  45      45.726  23.869  53.791  0.00  0.00            
ATOM    741  HA  THR X  45      45.143  24.754  53.536  0.00  0.00            
ATOM    742  CB  THR X  45      46.781  23.809  52.620  0.00  0.00            
ATOM    743  HB  THR X  45      47.480  24.639  52.719  0.00  0.00            
ATOM    744  CG2 THR X  45      47.481  22.462  52.409  0.00  0.00            
ATOM    745 HG21 THR X  45      47.933  22.065  53.318  0.00  0.00            
ATOM    746 HG22 THR X  45      46.801  21.643  52.171  0.00  0.00            
ATOM    747 HG23 THR X  45      48.223  22.720  51.653  0.00  0.00            
ATOM    748  OG1 THR X  45      46.103  23.970  51.435  0.00  0.00            
ATOM    749  HG1 THR X  45      46.493  24.712  50.966  0.00  0.00            
ATOM    750  C   THR X  45      44.788  22.646  53.701  0.00  0.00            
ATOM    751  O   THR X  45      44.976  21.723  54.471  0.00  0.00            
ATOM    752  N   GLY X  46      43.799  22.726  52.809  0.00  0.00            
ATOM    753  H   GLY X  46      43.657  23.524  52.206  0.00  0.00            
ATOM    754  CA  GLY X  46      42.800  21.690  52.467  0.00  0.00            
ATOM    755  HA2 GLY X  46      42.561  21.764  51.406  0.00  0.00            
ATOM    756  HA3 GLY X  46      43.210  20.723  52.760  0.00  0.00            
ATOM    757  C   GLY X  46      41.440  21.979  53.087  0.00  0.00            
ATOM    758  O   GLY X  46      41.214  22.824  53.960  0.00  0.00            
ATOM    759  N   ALA X  47      40.457  21.182  52.628  0.00  0.00            
ATOM    760  H   ALA X  47      40.659  20.510  51.902  0.00  0.00            
ATOM    761  CA  ALA X  47      39.064  21.346  53.043  0.00  0.00            
ATOM    762  HA  ALA X  47      38.810  22.382  52.818  0.00  0.00            
ATOM    763  CB  ALA X  47      38.082  20.567  52.184  0.00  0.00            
ATOM    764  HB1 ALA X  47      38.104  19.519  52.482  0.00  0.00            
ATOM    765  HB2 ALA X  47      37.057  20.920  52.297  0.00  0.00            
ATOM    766  HB3 ALA X  47      38.272  20.689  51.118  0.00  0.00            
ATOM    767  C   ALA X  47      38.753  21.153  54.570  0.00  0.00            
ATOM    768  O   ALA X  47      38.020  21.936  55.149  0.00  0.00            
ATOM    769  N   GLU X  48      39.478  20.213  55.247  0.00  0.00            
ATOM    770  H   GLU X  48      39.960  19.483  54.742  0.00  0.00            
ATOM    771  CA  GLU X  48      39.364  20.188  56.711  0.00  0.00            
ATOM    772  HA  GLU X  48      38.305  20.304  56.940  0.00  0.00            
ATOM    773  CB  GLU X  48      39.653  18.709  57.218  0.00  0.00            
ATOM    774  HB2 GLU X  48      38.905  18.114  56.695  0.00  0.00            
ATOM    775  HB3 GLU X  48      40.678  18.347  57.138  0.00  0.00            
ATOM    776  CG  GLU X  48      39.300  18.525  58.694  0.00  0.00            
ATOM    777  HG2 GLU X  48      39.999  19.148  59.253  0.00  0.00            
ATOM    778  HG3 GLU X  48      38.302  18.925  58.872  0.00  0.00            
ATOM    779  CD  GLU X  48      39.484  17.072  59.171  0.00  0.00            
ATOM    780  OE1 GLU X  48      40.093  16.981  60.275  0.00  0.00            
ATOM    781  OE2 GLU X  48      38.938  16.200  58.499  0.00  0.00            
ATOM    782  C   GLU X  48      40.221  21.234  57.417  0.00  0.00            
ATOM    783  O   GLU X  48      39.896  21.600  58.526  0.00  0.00            
ATOM    784  N   ALA X  49      41.338  21.671  56.839  0.00  0.00            
ATOM    785  H   ALA X  49      41.706  21.364  55.950  0.00  0.00            
ATOM    786  CA  ALA X  49      42.049  22.830  57.352  0.00  0.00            
ATOM    787  HA  ALA X  49      42.396  22.646  58.369  0.00  0.00            
ATOM    788  CB  ALA X  49      43.304  23.139  56.577  0.00  0.00            
ATOM    789  HB1 ALA X  49      43.829  23.968  57.051  0.00  0.00            
ATOM    790  HB2 ALA X  49      43.938  22.253  56.546  0.00  0.00            
ATOM    791  HB3 ALA X  49      43.038  23.410  55.555  0.00  0.00            
ATOM    792  C   ALA X  49      41.162  24.101  57.429  0.00  0.00            
ATOM    793  O   ALA X  49      41.119  24.863  58.441  0.00  0.00            
ATOM    794  N   ALA X  50      40.410  24.261  56.389  0.00  0.00            
ATOM    795  H   ALA X  50      40.484  23.689  55.559  0.00  0.00            
ATOM    796  CA  ALA X  50      39.430  25.382  56.400  0.00  0.00            
ATOM    797  HA  ALA X  50      39.911  26.294  56.755  0.00  0.00            
ATOM    798  CB  ALA X  50      38.908  25.634  54.978  0.00  0.00            
ATOM    799  HB1 ALA X  50      38.113  26.364  54.827  0.00  0.00            
ATOM    800  HB2 ALA X  50      39.775  25.788  54.335  0.00  0.00            
ATOM    801  HB3 ALA X  50      38.369  24.735  54.679  0.00  0.00            
ATOM    802  C   ALA X  50      38.276  25.040  57.423  0.00  0.00            
ATOM    803  O   ALA X  50      37.979  25.881  58.217  0.00  0.00            
ATOM    804  N   LYS X  51      37.770  23.820  57.509  0.00  0.00            
ATOM    805  H   LYS X  51      38.092  23.080  56.902  0.00  0.00            
ATOM    806  CA  LYS X  51      36.758  23.442  58.487  0.00  0.00            
ATOM    807  HA  LYS X  51      35.999  24.223  58.433  0.00  0.00            
ATOM    808  CB  LYS X  51      36.087  22.112  58.050  0.00  0.00            
ATOM    809  HB2 LYS X  51      35.745  22.335  57.039  0.00  0.00            
ATOM    810  HB3 LYS X  51      36.809  21.295  58.069  0.00  0.00            
ATOM    811  CG  LYS X  51      34.822  21.773  58.844  0.00  0.00            
ATOM    812  HG2 LYS X  51      35.091  21.670  59.895  0.00  0.00            
ATOM    813  HG3 LYS X  51      34.163  22.629  58.702  0.00  0.00            
ATOM    814  CD  LYS X  51      34.181  20.475  58.297  0.00  0.00            
ATOM    815  HD2 LYS X  51      34.081  20.627  57.222  0.00  0.00            
ATOM    816  HD3 LYS X  51      34.947  19.701  58.279  0.00  0.00            
ATOM    817  CE  LYS X  51      32.839  20.304  58.880  0.00  0.00            
ATOM    818  HE2 LYS X  51      32.846  20.051  59.940  0.00  0.00            
ATOM    819  HE3 LYS X  51      32.327  21.265  58.934  0.00  0.00            
ATOM    820  NZ  LYS X  51      32.014  19.267  58.171  0.00  0.00            
ATOM    821  HZ1 LYS X  51      31.066  19.585  58.316  0.00  0.00            
ATOM    822  HZ2 LYS X  51      32.152  19.267  57.170  0.00  0.00            
ATOM    823  HZ3 LYS X  51      32.017  18.342  58.576  0.00  0.00            
ATOM    824  C   LYS X  51      37.181  23.490  59.982  0.00  0.00            
ATOM    825  O   LYS X  51      36.396  23.867  60.796  0.00  0.00            
ATOM    826  N   VAL X  52      38.369  23.227  60.346  0.00  0.00            
ATOM    827  H   VAL X  52      38.833  22.733  59.596  0.00  0.00            
ATOM    828  CA  VAL X  52      39.014  23.662  61.581  0.00  0.00            
ATOM    829  HA  VAL X  52      38.357  23.483  62.432  0.00  0.00            
ATOM    830  CB  VAL X  52      40.282  22.924  61.781  0.00  0.00            
ATOM    831  HB  VAL X  52      40.965  23.064  60.943  0.00  0.00            
ATOM    832  CG1 VAL X  52      40.990  23.343  63.077  0.00  0.00            
ATOM    833 HG11 VAL X  52      41.299  24.383  62.970  0.00  0.00            
ATOM    834 HG12 VAL X  52      40.408  23.043  63.949  0.00  0.00            
ATOM    835 HG13 VAL X  52      41.905  22.752  63.121  0.00  0.00            
ATOM    836  CG2 VAL X  52      40.041  21.397  61.934  0.00  0.00            
ATOM    837 HG21 VAL X  52      40.882  20.805  62.296  0.00  0.00            
ATOM    838 HG22 VAL X  52      39.190  21.316  62.611  0.00  0.00            
ATOM    839 HG23 VAL X  52      39.863  21.010  60.931  0.00  0.00            
ATOM    840  C   VAL X  52      39.116  25.161  61.741  0.00  0.00            
ATOM    841  O   VAL X  52      38.430  25.761  62.600  0.00  0.00            
ATOM    842  N   PHE X  53      39.771  25.879  60.762  0.00  0.00            
ATOM    843  H   PHE X  53      40.230  25.376  60.016  0.00  0.00            
ATOM    844  CA  PHE X  53      39.994  27.331  60.805  0.00  0.00            
ATOM    845  HA  PHE X  53      40.539  27.524  61.729  0.00  0.00            
ATOM    846  CB  PHE X  53      40.916  27.632  59.654  0.00  0.00            
ATOM    847  HB2 PHE X  53      41.861  27.115  59.819  0.00  0.00            
ATOM    848  HB3 PHE X  53      40.397  27.358  58.735  0.00  0.00            
ATOM    849  CG  PHE X  53      41.229  29.094  59.538  0.00  0.00            
ATOM    850  CD1 PHE X  53      42.516  29.505  59.913  0.00  0.00            
ATOM    851  HD1 PHE X  53      43.185  28.847  60.448  0.00  0.00            
ATOM    852  CE1 PHE X  53      42.937  30.797  59.576  0.00  0.00            
ATOM    853  HE1 PHE X  53      43.931  31.119  59.853  0.00  0.00            
ATOM    854  CZ  PHE X  53      42.084  31.694  58.855  0.00  0.00            
ATOM    855  HZ  PHE X  53      42.576  32.627  58.621  0.00  0.00            
ATOM    856  CE2 PHE X  53      40.776  31.334  58.529  0.00  0.00            
ATOM    857  HE2 PHE X  53      40.056  31.964  58.028  0.00  0.00            
ATOM    858  CD2 PHE X  53      40.367  29.995  58.818  0.00  0.00            
ATOM    859  HD2 PHE X  53      39.377  29.645  58.565  0.00  0.00            
ATOM    860  C   PHE X  53      38.805  28.280  60.891  0.00  0.00            
ATOM    861  O   PHE X  53      38.979  29.373  61.539  0.00  0.00            
ATOM    862  N   TYR X  54      37.722  27.965  60.181  0.00  0.00            
ATOM    863  H   TYR X  54      37.803  27.273  59.450  0.00  0.00            
ATOM    864  CA  TYR X  54      36.398  28.588  60.365  0.00  0.00            
ATOM    865  HA  TYR X  54      36.598  29.651  60.500  0.00  0.00            
ATOM    866  CB  TYR X  54      35.718  28.439  58.966  0.00  0.00            
ATOM    867  HB2 TYR X  54      35.873  27.381  58.751  0.00  0.00            
ATOM    868  HB3 TYR X  54      34.674  28.750  59.005  0.00  0.00            
ATOM    869  CG  TYR X  54      36.380  29.417  57.990  0.00  0.00            
ATOM    870  CD1 TYR X  54      36.209  30.769  58.127  0.00  0.00            
ATOM    871  HD1 TYR X  54      35.660  31.113  58.991  0.00  0.00            
ATOM    872  CE1 TYR X  54      36.914  31.671  57.312  0.00  0.00            
ATOM    873  HE1 TYR X  54      36.834  32.725  57.531  0.00  0.00            
ATOM    874  CZ  TYR X  54      37.630  31.135  56.249  0.00  0.00            
ATOM    875  OH  TYR X  54      38.208  31.990  55.389  0.00  0.00            
ATOM    876  HH  TYR X  54      37.991  32.919  55.503  0.00  0.00            
ATOM    877  CE2 TYR X  54      37.859  29.776  56.031  0.00  0.00            
ATOM    878  HE2 TYR X  54      38.409  29.395  55.183  0.00  0.00            
ATOM    879  CD2 TYR X  54      37.146  28.901  56.943  0.00  0.00            
ATOM    880  HD2 TYR X  54      37.320  27.841  56.824  0.00  0.00            
ATOM    881  C   TYR X  54      35.457  28.078  61.493  0.00  0.00            
ATOM    882  O   TYR X  54      34.288  28.561  61.482  0.00  0.00            
ATOM    883  N   ASP X  55      35.888  27.262  62.428  0.00  0.00            
ATOM    884  H   ASP X  55      36.876  27.060  62.367  0.00  0.00            
ATOM    885  CA  ASP X  55      35.179  26.994  63.699  0.00  0.00            
ATOM    886  HA  ASP X  55      34.117  26.783  63.574  0.00  0.00            
ATOM    887  CB  ASP X  55      35.798  25.735  64.302  0.00  0.00            
ATOM    888  HB2 ASP X  55      35.766  24.953  63.543  0.00  0.00            
ATOM    889  HB3 ASP X  55      36.811  25.958  64.637  0.00  0.00            
ATOM    890  CG  ASP X  55      35.028  25.092  65.477  0.00  0.00            
ATOM    891  OD1 ASP X  55      34.169  25.742  66.149  0.00  0.00            
ATOM    892  OD2 ASP X  55      35.467  23.964  65.895  0.00  0.00            
ATOM    893  C   ASP X  55      35.323  28.228  64.567  0.00  0.00            
ATOM    894  O   ASP X  55      36.377  28.377  65.149  0.00  0.00            
ATOM    895  N   THR X  56      34.320  29.123  64.589  0.00  0.00            
ATOM    896  H   THR X  56      33.532  28.987  63.971  0.00  0.00            
ATOM    897  CA  THR X  56      34.312  30.382  65.390  0.00  0.00            
ATOM    898  HA  THR X  56      35.248  30.896  65.172  0.00  0.00            
ATOM    899  CB  THR X  56      33.287  31.382  64.865  0.00  0.00            
ATOM    900  HB  THR X  56      33.466  32.284  65.450  0.00  0.00            
ATOM    901  CG2 THR X  56      33.427  31.740  63.376  0.00  0.00            
ATOM    902 HG21 THR X  56      33.313  30.777  62.879  0.00  0.00            
ATOM    903 HG22 THR X  56      32.603  32.417  63.149  0.00  0.00            
ATOM    904 HG23 THR X  56      34.393  32.179  63.126  0.00  0.00            
ATOM    905  OG1 THR X  56      31.964  30.933  65.037  0.00  0.00            
ATOM    906  HG1 THR X  56      31.589  31.280  65.849  0.00  0.00            
ATOM    907  C   THR X  56      34.325  30.168  66.898  0.00  0.00            
ATOM    908  O   THR X  56      34.590  31.120  67.605  0.00  0.00            
ATOM    909  N   ASP X  57      33.989  28.953  67.363  0.00  0.00            
ATOM    910  H   ASP X  57      33.684  28.292  66.663  0.00  0.00            
ATOM    911  CA  ASP X  57      34.411  28.557  68.737  0.00  0.00            
ATOM    912  HA  ASP X  57      33.944  29.282  69.404  0.00  0.00            
ATOM    913  CB  ASP X  57      33.870  27.194  69.216  0.00  0.00            
ATOM    914  HB2 ASP X  57      32.782  27.245  69.256  0.00  0.00            
ATOM    915  HB3 ASP X  57      34.181  26.466  68.467  0.00  0.00            
ATOM    916  CG  ASP X  57      34.441  26.909  70.609  0.00  0.00            
ATOM    917  OD1 ASP X  57      33.939  27.562  71.515  0.00  0.00            
ATOM    918  OD2 ASP X  57      35.319  26.003  70.779  0.00  0.00            
ATOM    919  C   ASP X  57      35.957  28.710  68.950  0.00  0.00            
ATOM    920  O   ASP X  57      36.386  29.371  69.875  0.00  0.00            
ATOM    921  N   ARG X  58      36.738  28.104  67.990  0.00  0.00            
ATOM    922  H   ARG X  58      36.199  27.438  67.456  0.00  0.00            
ATOM    923  CA  ARG X  58      38.261  27.960  67.984  0.00  0.00            
ATOM    924  HA  ARG X  58      38.679  27.925  68.990  0.00  0.00            
ATOM    925  CB  ARG X  58      38.765  26.609  67.483  0.00  0.00            
ATOM    926  HB2 ARG X  58      38.450  26.416  66.458  0.00  0.00            
ATOM    927  HB3 ARG X  58      39.851  26.628  67.582  0.00  0.00            
ATOM    928  CG  ARG X  58      38.079  25.485  68.322  0.00  0.00            
ATOM    929  HG2 ARG X  58      38.322  25.748  69.352  0.00  0.00            
ATOM    930  HG3 ARG X  58      37.003  25.470  68.150  0.00  0.00            
ATOM    931  CD  ARG X  58      38.741  24.096  68.004  0.00  0.00            
ATOM    932  HD2 ARG X  58      39.723  24.348  67.605  0.00  0.00            
ATOM    933  HD3 ARG X  58      38.811  23.557  68.949  0.00  0.00            
ATOM    934  NE  ARG X  58      37.969  23.364  67.045  0.00  0.00            
ATOM    935  HE  ARG X  58      37.074  23.776  66.820  0.00  0.00            
ATOM    936  CZ  ARG X  58      38.234  22.268  66.327  0.00  0.00            
ATOM    937  NH1 ARG X  58      39.343  21.631  66.513  0.00  0.00            
ATOM    938 HH11 ARG X  58      39.954  22.065  67.191  0.00  0.00            
ATOM    939 HH12 ARG X  58      39.575  20.864  65.898  0.00  0.00            
ATOM    940  NH2 ARG X  58      37.358  21.798  65.444  0.00  0.00            
ATOM    941 HH21 ARG X  58      36.621  22.418  65.143  0.00  0.00            
ATOM    942 HH22 ARG X  58      37.411  20.870  65.048  0.00  0.00            
ATOM    943  C   ARG X  58      39.065  29.116  67.423  0.00  0.00            
ATOM    944  O   ARG X  58      40.150  29.241  67.991  0.00  0.00            
ATOM    945  N   PHE X  59      38.679  29.966  66.513  0.00  0.00            
ATOM    946  H   PHE X  59      37.820  29.720  66.041  0.00  0.00            
ATOM    947  CA  PHE X  59      39.518  30.886  65.898  0.00  0.00            
ATOM    948  HA  PHE X  59      40.504  30.911  66.363  0.00  0.00            
ATOM    949  CB  PHE X  59      39.736  30.363  64.464  0.00  0.00            
ATOM    950  HB2 PHE X  59      38.724  30.183  64.102  0.00  0.00            
ATOM    951  HB3 PHE X  59      40.110  31.211  63.890  0.00  0.00            
ATOM    952  CG  PHE X  59      40.603  29.206  64.319  0.00  0.00            
ATOM    953  CD1 PHE X  59      41.974  29.326  64.217  0.00  0.00            
ATOM    954  HD1 PHE X  59      42.423  30.305  64.304  0.00  0.00            
ATOM    955  CE1 PHE X  59      42.719  28.127  64.203  0.00  0.00            
ATOM    956  HE1 PHE X  59      43.791  28.205  64.095  0.00  0.00            
ATOM    957  CZ  PHE X  59      42.198  26.863  64.299  0.00  0.00            
ATOM    958  HZ  PHE X  59      42.840  26.026  64.065  0.00  0.00            
ATOM    959  CE2 PHE X  59      40.796  26.750  64.526  0.00  0.00            
ATOM    960  HE2 PHE X  59      40.316  25.795  64.679  0.00  0.00            
ATOM    961  CD2 PHE X  59      40.022  27.910  64.435  0.00  0.00            
ATOM    962  HD2 PHE X  59      38.959  27.810  64.601  0.00  0.00            
ATOM    963  C   PHE X  59      38.962  32.308  65.847  0.00  0.00            
ATOM    964  O   PHE X  59      37.718  32.548  65.724  0.00  0.00            
ATOM    965  N   GLN X  60      39.904  33.232  65.910  0.00  0.00            
ATOM    966  H   GLN X  60      40.883  33.021  66.040  0.00  0.00            
ATOM    967  CA  GLN X  60      39.613  34.691  65.790  0.00  0.00            
ATOM    968  HA  GLN X  60      38.741  34.818  65.148  0.00  0.00            
ATOM    969  CB  GLN X  60      39.193  35.217  67.216  0.00  0.00            
ATOM    970  HB2 GLN X  60      38.726  36.195  67.096  0.00  0.00            
ATOM    971  HB3 GLN X  60      38.478  34.517  67.649  0.00  0.00            
ATOM    972  CG  GLN X  60      40.393  35.466  68.159  0.00  0.00            
ATOM    973  HG2 GLN X  60      40.018  35.499  69.182  0.00  0.00            
ATOM    974  HG3 GLN X  60      41.141  34.674  68.129  0.00  0.00            
ATOM    975  CD  GLN X  60      41.058  36.802  67.876  0.00  0.00            
ATOM    976  OE1 GLN X  60      40.504  37.792  67.507  0.00  0.00            
ATOM    977  NE2 GLN X  60      42.374  36.858  68.196  0.00  0.00            
ATOM    978 HE21 GLN X  60      42.796  37.771  68.290  0.00  0.00            
ATOM    979 HE22 GLN X  60      42.931  36.084  68.529  0.00  0.00            
ATOM    980  C   GLN X  60      40.791  35.392  65.154  0.00  0.00            
ATOM    981  O   GLN X  60      41.845  34.765  64.905  0.00  0.00            
ATOM    982  N   ARG X  61      40.671  36.628  64.822  0.00  0.00            
ATOM    983  H   ARG X  61      39.852  37.119  65.153  0.00  0.00            
ATOM    984  CA  ARG X  61      41.475  37.274  63.762  0.00  0.00            
ATOM    985  HA  ARG X  61      42.316  36.648  63.462  0.00  0.00            
ATOM    986  CB  ARG X  61      40.562  37.686  62.614  0.00  0.00            
ATOM    987  HB2 ARG X  61      39.910  38.460  63.021  0.00  0.00            
ATOM    988  HB3 ARG X  61      41.203  38.144  61.862  0.00  0.00            
ATOM    989  CG  ARG X  61      39.794  36.533  61.902  0.00  0.00            
ATOM    990  HG2 ARG X  61      39.368  35.853  62.640  0.00  0.00            
ATOM    991  HG3 ARG X  61      38.977  36.928  61.298  0.00  0.00            
ATOM    992  CD  ARG X  61      40.724  35.754  60.966  0.00  0.00            
ATOM    993  HD2 ARG X  61      41.379  36.383  60.363  0.00  0.00            
ATOM    994  HD3 ARG X  61      41.381  35.121  61.563  0.00  0.00            
ATOM    995  NE  ARG X  61      39.962  34.805  60.129  0.00  0.00            
ATOM    996  HE  ARG X  61      39.665  33.938  60.554  0.00  0.00            
ATOM    997  CZ  ARG X  61      39.532  35.110  58.908  0.00  0.00            
ATOM    998  NH1 ARG X  61      40.046  36.061  58.193  0.00  0.00            
ATOM    999 HH11 ARG X  61      40.492  36.835  58.666  0.00  0.00            
ATOM   1000 HH12 ARG X  61      39.473  36.355  57.415  0.00  0.00            
ATOM   1001  NH2 ARG X  61      38.479  34.459  58.499  0.00  0.00            
ATOM   1002 HH21 ARG X  61      37.859  33.903  59.071  0.00  0.00            
ATOM   1003 HH22 ARG X  61      38.121  34.668  57.578  0.00  0.00            
ATOM   1004  C   ARG X  61      42.185  38.611  64.219  0.00  0.00            
ATOM   1005  O   ARG X  61      42.965  39.174  63.449  0.00  0.00            
ATOM   1006  N   GLN X  62      41.856  39.132  65.379  0.00  0.00            
ATOM   1007  H   GLN X  62      41.193  38.624  65.945  0.00  0.00            
ATOM   1008  CA  GLN X  62      42.319  40.367  65.841  0.00  0.00            
ATOM   1009  HA  GLN X  62      42.118  41.066  65.028  0.00  0.00            
ATOM   1010  CB  GLN X  62      41.599  40.778  67.107  0.00  0.00            
ATOM   1011  HB2 GLN X  62      40.527  40.682  66.936  0.00  0.00            
ATOM   1012  HB3 GLN X  62      41.813  40.077  67.915  0.00  0.00            
ATOM   1013  CG  GLN X  62      41.756  42.271  67.453  0.00  0.00            
ATOM   1014  HG2 GLN X  62      42.723  42.573  67.051  0.00  0.00            
ATOM   1015  HG3 GLN X  62      41.100  42.955  66.915  0.00  0.00            
ATOM   1016  CD  GLN X  62      41.817  42.556  68.895  0.00  0.00            
ATOM   1017  OE1 GLN X  62      42.418  41.859  69.750  0.00  0.00            
ATOM   1018  NE2 GLN X  62      41.462  43.707  69.388  0.00  0.00            
ATOM   1019 HE21 GLN X  62      41.576  43.875  70.378  0.00  0.00            
ATOM   1020 HE22 GLN X  62      41.052  44.482  68.887  0.00  0.00            
ATOM   1021  C   GLN X  62      43.826  40.360  66.081  0.00  0.00            
ATOM   1022  O   GLN X  62      44.293  39.438  66.788  0.00  0.00            
ATOM   1023  N   ASN X  63      44.566  41.233  65.414  0.00  0.00            
ATOM   1024  H   ASN X  63      44.030  41.841  64.811  0.00  0.00            
ATOM   1025  CA  ASN X  63      46.061  41.319  65.243  0.00  0.00            
ATOM   1026  HA  ASN X  63      46.203  42.114  64.511  0.00  0.00            
ATOM   1027  CB  ASN X  63      46.743  41.813  66.566  0.00  0.00            
ATOM   1028  HB2 ASN X  63      46.856  40.965  67.241  0.00  0.00            
ATOM   1029  HB3 ASN X  63      47.792  42.068  66.418  0.00  0.00            
ATOM   1030  CG  ASN X  63      45.972  42.946  67.203  0.00  0.00            
ATOM   1031  OD1 ASN X  63      45.831  44.006  66.673  0.00  0.00            
ATOM   1032  ND2 ASN X  63      45.471  42.777  68.453  0.00  0.00            
ATOM   1033 HD21 ASN X  63      44.983  43.603  68.771  0.00  0.00            
ATOM   1034 HD22 ASN X  63      45.563  41.949  69.023  0.00  0.00            
ATOM   1035  C   ASN X  63      46.817  40.032  64.676  0.00  0.00            
ATOM   1036  O   ASN X  63      47.941  39.816  64.876  0.00  0.00            
ATOM   1037  N   ALA X  64      46.160  39.077  63.984  0.00  0.00            
ATOM   1038  H   ALA X  64      45.191  39.225  63.743  0.00  0.00            
ATOM   1039  CA  ALA X  64      46.770  37.959  63.350  0.00  0.00            
ATOM   1040  HA  ALA X  64      47.385  37.528  64.140  0.00  0.00            
ATOM   1041  CB  ALA X  64      45.733  36.951  62.957  0.00  0.00            
ATOM   1042  HB1 ALA X  64      45.222  36.593  63.851  0.00  0.00            
ATOM   1043  HB2 ALA X  64      45.001  37.328  62.242  0.00  0.00            
ATOM   1044  HB3 ALA X  64      46.300  36.140  62.501  0.00  0.00            
ATOM   1045  C   ALA X  64      47.775  38.437  62.232  0.00  0.00            
ATOM   1046  O   ALA X  64      48.740  37.703  61.997  0.00  0.00            
ATOM   1047  N   LEU X  65      47.361  39.562  61.607  0.00  0.00            
ATOM   1048  H   LEU X  65      46.437  39.873  61.870  0.00  0.00            
ATOM   1049  CA  LEU X  65      48.142  40.293  60.593  0.00  0.00            
ATOM   1050  HA  LEU X  65      48.979  39.613  60.432  0.00  0.00            
ATOM   1051  CB  LEU X  65      47.324  40.488  59.324  0.00  0.00            
ATOM   1052  HB2 LEU X  65      46.662  41.296  59.634  0.00  0.00            
ATOM   1053  HB3 LEU X  65      48.012  40.827  58.550  0.00  0.00            
ATOM   1054  CG  LEU X  65      46.562  39.299  58.733  0.00  0.00            
ATOM   1055  HG  LEU X  65      45.985  38.756  59.482  0.00  0.00            
ATOM   1056  CD1 LEU X  65      45.650  39.820  57.559  0.00  0.00            
ATOM   1057 HD11 LEU X  65      45.198  38.959  57.067  0.00  0.00            
ATOM   1058 HD12 LEU X  65      44.832  40.406  57.978  0.00  0.00            
ATOM   1059 HD13 LEU X  65      46.163  40.407  56.797  0.00  0.00            
ATOM   1060  CD2 LEU X  65      47.674  38.362  58.071  0.00  0.00            
ATOM   1061 HD21 LEU X  65      47.270  37.396  57.770  0.00  0.00            
ATOM   1062 HD22 LEU X  65      48.170  38.919  57.276  0.00  0.00            
ATOM   1063 HD23 LEU X  65      48.443  38.077  58.789  0.00  0.00            
ATOM   1064  C   LEU X  65      48.599  41.667  61.126  0.00  0.00            
ATOM   1065  O   LEU X  65      47.876  42.303  61.799  0.00  0.00            
ATOM   1066  N   PRO X  66      49.725  42.265  60.667  0.00  0.00            
ATOM   1067  CD  PRO X  66      50.719  41.650  59.742  0.00  0.00            
ATOM   1068  HD2 PRO X  66      50.288  41.407  58.771  0.00  0.00            
ATOM   1069  HD3 PRO X  66      51.161  40.762  60.193  0.00  0.00            
ATOM   1070  CG  PRO X  66      51.779  42.655  59.472  0.00  0.00            
ATOM   1071  HG2 PRO X  66      51.501  43.151  58.542  0.00  0.00            
ATOM   1072  HG3 PRO X  66      52.729  42.142  59.319  0.00  0.00            
ATOM   1073  CB  PRO X  66      51.670  43.596  60.657  0.00  0.00            
ATOM   1074  HB2 PRO X  66      51.845  44.608  60.293  0.00  0.00            
ATOM   1075  HB3 PRO X  66      52.368  43.409  61.473  0.00  0.00            
ATOM   1076  CA  PRO X  66      50.256  43.508  61.240  0.00  0.00            
ATOM   1077  HA  PRO X  66      50.380  43.524  62.323  0.00  0.00            
ATOM   1078  C   PRO X  66      49.399  44.716  60.895  0.00  0.00            
ATOM   1079  O   PRO X  66      48.949  44.806  59.760  0.00  0.00            
ATOM   1080  N   LYS X  67      49.364  45.669  61.785  0.00  0.00            
ATOM   1081  H   LYS X  67      49.826  45.477  62.662  0.00  0.00            
ATOM   1082  CA  LYS X  67      48.611  46.946  61.624  0.00  0.00            
ATOM   1083  HA  LYS X  67      47.570  46.629  61.666  0.00  0.00            
ATOM   1084  CB  LYS X  67      48.897  47.798  62.931  0.00  0.00            
ATOM   1085  HB2 LYS X  67      49.144  47.244  63.836  0.00  0.00            
ATOM   1086  HB3 LYS X  67      49.839  48.300  62.710  0.00  0.00            
ATOM   1087  CG  LYS X  67      47.801  48.807  63.286  0.00  0.00            
ATOM   1088  HG2 LYS X  67      48.228  49.381  64.107  0.00  0.00            
ATOM   1089  HG3 LYS X  67      47.648  49.488  62.449  0.00  0.00            
ATOM   1090  CD  LYS X  67      46.619  48.089  63.843  0.00  0.00            
ATOM   1091  HD2 LYS X  67      46.256  47.543  62.972  0.00  0.00            
ATOM   1092  HD3 LYS X  67      47.010  47.345  64.536  0.00  0.00            
ATOM   1093  CE  LYS X  67      45.602  48.899  64.602  0.00  0.00            
ATOM   1094  HE2 LYS X  67      46.102  49.232  65.512  0.00  0.00            
ATOM   1095  HE3 LYS X  67      45.304  49.772  64.023  0.00  0.00            
ATOM   1096  NZ  LYS X  67      44.453  48.068  65.016  0.00  0.00            
ATOM   1097  HZ1 LYS X  67      44.834  47.241  65.453  0.00  0.00            
ATOM   1098  HZ2 LYS X  67      43.840  48.577  65.636  0.00  0.00            
ATOM   1099  HZ3 LYS X  67      43.825  47.710  64.310  0.00  0.00            
ATOM   1100  C   LYS X  67      48.786  47.662  60.255  0.00  0.00            
ATOM   1101  O   LYS X  67      47.826  48.329  59.790  0.00  0.00            
ATOM   1102  N   ARG X  68      49.945  47.454  59.582  0.00  0.00            
ATOM   1103  H   ARG X  68      50.729  47.216  60.172  0.00  0.00            
ATOM   1104  CA  ARG X  68      50.250  47.793  58.224  0.00  0.00            
ATOM   1105  HA  ARG X  68      50.492  48.854  58.283  0.00  0.00            
ATOM   1106  CB  ARG X  68      51.561  47.158  57.749  0.00  0.00            
ATOM   1107  HB2 ARG X  68      51.996  47.837  57.016  0.00  0.00            
ATOM   1108  HB3 ARG X  68      52.329  47.099  58.520  0.00  0.00            
ATOM   1109  CG  ARG X  68      51.469  45.720  57.245  0.00  0.00            
ATOM   1110  HG2 ARG X  68      50.989  45.016  57.924  0.00  0.00            
ATOM   1111  HG3 ARG X  68      50.977  45.716  56.272  0.00  0.00            
ATOM   1112  CD  ARG X  68      52.886  45.121  57.007  0.00  0.00            
ATOM   1113  HD2 ARG X  68      53.531  45.286  57.870  0.00  0.00            
ATOM   1114  HD3 ARG X  68      52.737  44.053  56.845  0.00  0.00            
ATOM   1115  NE  ARG X  68      53.416  45.658  55.730  0.00  0.00            
ATOM   1116  HE  ARG X  68      53.086  45.161  54.914  0.00  0.00            
ATOM   1117  CZ  ARG X  68      54.288  46.584  55.534  0.00  0.00            
ATOM   1118  NH1 ARG X  68      54.831  47.251  56.491  0.00  0.00            
ATOM   1119 HH11 ARG X  68      54.594  47.206  57.472  0.00  0.00            
ATOM   1120 HH12 ARG X  68      55.609  47.846  56.244  0.00  0.00            
ATOM   1121  NH2 ARG X  68      54.696  46.798  54.352  0.00  0.00            
ATOM   1122 HH21 ARG X  68      54.357  46.259  53.568  0.00  0.00            
ATOM   1123 HH22 ARG X  68      55.406  47.502  54.209  0.00  0.00            
ATOM   1124  C   ARG X  68      49.024  47.604  57.325  0.00  0.00            
ATOM   1125  O   ARG X  68      48.724  48.414  56.470  0.00  0.00            
ATOM   1126  N   VAL X  69      48.342  46.475  57.506  0.00  0.00            
ATOM   1127  H   VAL X  69      48.777  45.702  57.990  0.00  0.00            
ATOM   1128  CA  VAL X  69      47.195  46.078  56.576  0.00  0.00            
ATOM   1129  HA  VAL X  69      47.491  46.468  55.602  0.00  0.00            
ATOM   1130  CB  VAL X  69      47.196  44.563  56.532  0.00  0.00            
ATOM   1131  HB  VAL X  69      46.732  44.195  57.448  0.00  0.00            
ATOM   1132  CG1 VAL X  69      46.223  44.149  55.439  0.00  0.00            
ATOM   1133 HG11 VAL X  69      45.300  44.709  55.594  0.00  0.00            
ATOM   1134 HG12 VAL X  69      46.501  44.417  54.420  0.00  0.00            
ATOM   1135 HG13 VAL X  69      46.220  43.064  55.535  0.00  0.00            
ATOM   1136  CG2 VAL X  69      48.562  43.863  56.321  0.00  0.00            
ATOM   1137 HG21 VAL X  69      49.098  44.358  55.512  0.00  0.00            
ATOM   1138 HG22 VAL X  69      49.089  43.992  57.266  0.00  0.00            
ATOM   1139 HG23 VAL X  69      48.486  42.817  56.023  0.00  0.00            
ATOM   1140  C   VAL X  69      45.848  46.756  56.916  0.00  0.00            
ATOM   1141  O   VAL X  69      45.044  46.990  56.010  0.00  0.00            
ATOM   1142  N   GLN X  70      45.643  47.136  58.193  0.00  0.00            
ATOM   1143  H   GLN X  70      46.329  46.984  58.919  0.00  0.00            
ATOM   1144  CA  GLN X  70      44.574  48.038  58.621  0.00  0.00            
ATOM   1145  HA  GLN X  70      43.657  47.688  58.147  0.00  0.00            
ATOM   1146  CB  GLN X  70      44.318  47.971  60.107  0.00  0.00            
ATOM   1147  HB2 GLN X  70      45.157  48.078  60.795  0.00  0.00            
ATOM   1148  HB3 GLN X  70      43.701  48.830  60.370  0.00  0.00            
ATOM   1149  CG  GLN X  70      43.608  46.650  60.506  0.00  0.00            
ATOM   1150  HG2 GLN X  70      42.802  46.595  59.774  0.00  0.00            
ATOM   1151  HG3 GLN X  70      44.251  45.775  60.411  0.00  0.00            
ATOM   1152  CD  GLN X  70      42.908  46.537  61.887  0.00  0.00            
ATOM   1153  OE1 GLN X  70      42.766  47.450  62.685  0.00  0.00            
ATOM   1154  NE2 GLN X  70      42.233  45.482  62.168  0.00  0.00            
ATOM   1155 HE21 GLN X  70      41.500  45.615  62.851  0.00  0.00            
ATOM   1156 HE22 GLN X  70      42.209  44.762  61.460  0.00  0.00            
ATOM   1157  C   GLN X  70      44.845  49.470  58.025  0.00  0.00            
ATOM   1158  O   GLN X  70      43.937  50.197  57.544  0.00  0.00            
ATOM   1159  N   LYS X  71      46.082  49.931  58.000  0.00  0.00            
ATOM   1160  H   LYS X  71      46.794  49.260  58.253  0.00  0.00            
ATOM   1161  CA  LYS X  71      46.475  51.340  57.608  0.00  0.00            
ATOM   1162  HA  LYS X  71      45.803  52.029  58.119  0.00  0.00            
ATOM   1163  CB  LYS X  71      47.865  51.685  58.312  0.00  0.00            
ATOM   1164  HB2 LYS X  71      48.593  50.912  58.065  0.00  0.00            
ATOM   1165  HB3 LYS X  71      48.128  52.670  57.927  0.00  0.00            
ATOM   1166  CG  LYS X  71      47.759  51.814  59.842  0.00  0.00            
ATOM   1167  HG2 LYS X  71      47.031  52.597  60.055  0.00  0.00            
ATOM   1168  HG3 LYS X  71      47.436  50.856  60.251  0.00  0.00            
ATOM   1169  CD  LYS X  71      49.139  52.271  60.448  0.00  0.00            
ATOM   1170  HD2 LYS X  71      49.868  51.483  60.261  0.00  0.00            
ATOM   1171  HD3 LYS X  71      49.309  53.203  59.911  0.00  0.00            
ATOM   1172  CE  LYS X  71      49.033  52.563  61.982  0.00  0.00            
ATOM   1173  HE2 LYS X  71      48.481  53.499  62.073  0.00  0.00            
ATOM   1174  HE3 LYS X  71      48.635  51.727  62.556  0.00  0.00            
ATOM   1175  NZ  LYS X  71      50.294  52.949  62.508  0.00  0.00            
ATOM   1176  HZ1 LYS X  71      50.287  53.145  63.499  0.00  0.00            
ATOM   1177  HZ2 LYS X  71      51.055  52.304  62.353  0.00  0.00            
ATOM   1178  HZ3 LYS X  71      50.637  53.762  62.016  0.00  0.00            
ATOM   1179  C   LYS X  71      46.583  51.565  56.056  0.00  0.00            
ATOM   1180  O   LYS X  71      47.164  52.578  55.665  0.00  0.00            
ATOM   1181  N   SER X  72      46.145  50.626  55.245  0.00  0.00            
ATOM   1182  H   SER X  72      45.632  49.897  55.720  0.00  0.00            
ATOM   1183  CA  SER X  72      46.040  50.571  53.752  0.00  0.00            
ATOM   1184  HA  SER X  72      45.971  51.596  53.387  0.00  0.00            
ATOM   1185  CB  SER X  72      47.266  49.813  53.200  0.00  0.00            
ATOM   1186  HB2 SER X  72      47.124  49.650  52.131  0.00  0.00            
ATOM   1187  HB3 SER X  72      48.214  50.345  53.273  0.00  0.00            
ATOM   1188  OG  SER X  72      47.464  48.596  53.773  0.00  0.00            
ATOM   1189  HG  SER X  72      48.049  48.735  54.521  0.00  0.00            
ATOM   1190  C   SER X  72      44.705  50.047  53.244  0.00  0.00            
ATOM   1191  O   SER X  72      43.762  50.765  52.871  0.00  0.00            
ATOM   1192  N   LEU X  73      44.531  48.732  53.201  0.00  0.00            
ATOM   1193  H   LEU X  73      45.335  48.218  53.532  0.00  0.00            
ATOM   1194  CA  LEU X  73      43.403  47.994  52.592  0.00  0.00            
ATOM   1195  HA  LEU X  73      43.180  48.509  51.658  0.00  0.00            
ATOM   1196  CB  LEU X  73      43.687  46.545  52.228  0.00  0.00            
ATOM   1197  HB2 LEU X  73      44.493  46.574  51.495  0.00  0.00            
ATOM   1198  HB3 LEU X  73      44.158  46.095  53.102  0.00  0.00            
ATOM   1199  CG  LEU X  73      42.505  45.691  51.652  0.00  0.00            
ATOM   1200  HG  LEU X  73      41.608  45.901  52.235  0.00  0.00            
ATOM   1201  CD1 LEU X  73      42.235  45.957  50.212  0.00  0.00            
ATOM   1202 HD11 LEU X  73      41.428  45.265  49.969  0.00  0.00            
ATOM   1203 HD12 LEU X  73      42.006  47.019  50.123  0.00  0.00            
ATOM   1204 HD13 LEU X  73      43.059  45.656  49.565  0.00  0.00            
ATOM   1205  CD2 LEU X  73      42.872  44.291  51.868  0.00  0.00            
ATOM   1206 HD21 LEU X  73      43.231  44.097  52.879  0.00  0.00            
ATOM   1207 HD22 LEU X  73      41.982  43.661  51.855  0.00  0.00            
ATOM   1208 HD23 LEU X  73      43.512  43.886  51.084  0.00  0.00            
ATOM   1209  C   LEU X  73      42.164  48.091  53.472  0.00  0.00            
ATOM   1210  O   LEU X  73      41.231  48.772  53.201  0.00  0.00            
ATOM   1211  N   PHE X  74      42.246  47.562  54.706  0.00  0.00            
ATOM   1212  H   PHE X  74      43.130  47.155  54.977  0.00  0.00            
ATOM   1213  CA  PHE X  74      41.050  47.339  55.524  0.00  0.00            
ATOM   1214  HA  PHE X  74      40.297  46.969  54.829  0.00  0.00            
ATOM   1215  CB  PHE X  74      41.235  46.396  56.720  0.00  0.00            
ATOM   1216  HB2 PHE X  74      41.953  46.820  57.421  0.00  0.00            
ATOM   1217  HB3 PHE X  74      40.313  46.305  57.293  0.00  0.00            
ATOM   1218  CG  PHE X  74      41.757  44.962  56.392  0.00  0.00            
ATOM   1219  CD1 PHE X  74      41.373  44.320  55.174  0.00  0.00            
ATOM   1220  HD1 PHE X  74      40.740  44.801  54.444  0.00  0.00            
ATOM   1221  CE1 PHE X  74      41.760  42.998  54.933  0.00  0.00            
ATOM   1222  HE1 PHE X  74      41.265  42.494  54.116  0.00  0.00            
ATOM   1223  CZ  PHE X  74      42.699  42.387  55.791  0.00  0.00            
ATOM   1224  HZ  PHE X  74      42.861  41.333  55.623  0.00  0.00            
ATOM   1225  CE2 PHE X  74      43.265  43.107  56.866  0.00  0.00            
ATOM   1226  HE2 PHE X  74      43.991  42.604  57.488  0.00  0.00            
ATOM   1227  CD2 PHE X  74      42.741  44.375  57.201  0.00  0.00            
ATOM   1228  HD2 PHE X  74      43.094  44.879  58.088  0.00  0.00            
ATOM   1229  C   PHE X  74      40.533  48.641  56.164  0.00  0.00            
ATOM   1230  O   PHE X  74      39.341  48.841  56.319  0.00  0.00            
ATOM   1231  N   GLY X  75      41.397  49.530  56.518  0.00  0.00            
ATOM   1232  H   GLY X  75      42.356  49.313  56.290  0.00  0.00            
ATOM   1233  CA  GLY X  75      41.149  50.550  57.583  0.00  0.00            
ATOM   1234  HA2 GLY X  75      41.755  51.454  57.527  0.00  0.00            
ATOM   1235  HA3 GLY X  75      40.157  50.948  57.374  0.00  0.00            
ATOM   1236  C   GLY X  75      41.193  50.133  59.028  0.00  0.00            
ATOM   1237  O   GLY X  75      41.242  48.944  59.392  0.00  0.00            
ATOM   1238  N   VAL X  76      41.316  51.117  59.942  0.00  0.00            
ATOM   1239  H   VAL X  76      41.162  52.062  59.619  0.00  0.00            
ATOM   1240  CA  VAL X  76      41.641  50.932  61.343  0.00  0.00            
ATOM   1241  HA  VAL X  76      42.256  50.037  61.257  0.00  0.00            
ATOM   1242  CB  VAL X  76      42.509  52.044  61.898  0.00  0.00            
ATOM   1243  HB  VAL X  76      41.956  52.983  61.870  0.00  0.00            
ATOM   1244  CG1 VAL X  76      42.925  51.670  63.398  0.00  0.00            
ATOM   1245 HG11 VAL X  76      43.129  50.606  63.523  0.00  0.00            
ATOM   1246 HG12 VAL X  76      43.804  52.197  63.767  0.00  0.00            
ATOM   1247 HG13 VAL X  76      42.181  51.890  64.163  0.00  0.00            
ATOM   1248  CG2 VAL X  76      43.765  52.182  61.121  0.00  0.00            
ATOM   1249 HG21 VAL X  76      44.197  51.182  61.139  0.00  0.00            
ATOM   1250 HG22 VAL X  76      43.727  52.452  60.065  0.00  0.00            
ATOM   1251 HG23 VAL X  76      44.435  52.862  61.647  0.00  0.00            
ATOM   1252  C   VAL X  76      40.393  50.586  62.154  0.00  0.00            
ATOM   1253  O   VAL X  76      39.414  51.336  62.185  0.00  0.00            
ATOM   1254  N   ASN X  77      40.495  49.407  62.761  0.00  0.00            
ATOM   1255  H   ASN X  77      41.386  48.966  62.581  0.00  0.00            
ATOM   1256  CA  ASN X  77      39.528  48.733  63.544  0.00  0.00            
ATOM   1257  HA  ASN X  77      39.955  47.737  63.658  0.00  0.00            
ATOM   1258  CB  ASN X  77      39.402  49.265  64.930  0.00  0.00            
ATOM   1259  HB2 ASN X  77      39.014  50.263  64.728  0.00  0.00            
ATOM   1260  HB3 ASN X  77      38.743  48.645  65.539  0.00  0.00            
ATOM   1261  CG  ASN X  77      40.741  49.378  65.684  0.00  0.00            
ATOM   1262  OD1 ASN X  77      41.673  48.585  65.493  0.00  0.00            
ATOM   1263  ND2 ASN X  77      41.058  50.504  66.316  0.00  0.00            
ATOM   1264 HD21 ASN X  77      42.020  50.632  66.598  0.00  0.00            
ATOM   1265 HD22 ASN X  77      40.458  51.314  66.370  0.00  0.00            
ATOM   1266  C   ASN X  77      38.249  48.300  62.813  0.00  0.00            
ATOM   1267  O   ASN X  77      37.189  48.246  63.361  0.00  0.00            
ATOM   1268  N   ALA X  78      38.336  48.132  61.482  0.00  0.00            
ATOM   1269  H   ALA X  78      39.200  48.509  61.121  0.00  0.00            
ATOM   1270  CA  ALA X  78      37.361  47.642  60.577  0.00  0.00            
ATOM   1271  HA  ALA X  78      36.420  48.153  60.781  0.00  0.00            
ATOM   1272  CB  ALA X  78      37.830  47.918  59.209  0.00  0.00            
ATOM   1273  HB1 ALA X  78      38.883  47.827  58.943  0.00  0.00            
ATOM   1274  HB2 ALA X  78      37.338  47.280  58.475  0.00  0.00            
ATOM   1275  HB3 ALA X  78      37.474  48.895  58.880  0.00  0.00            
ATOM   1276  C   ALA X  78      37.071  46.181  60.871  0.00  0.00            
ATOM   1277  O   ALA X  78      37.900  45.425  61.423  0.00  0.00            
ATOM   1278  N   ILE X  79      35.898  45.718  60.362  0.00  0.00            
ATOM   1279  H   ILE X  79      35.282  46.428  59.991  0.00  0.00            
ATOM   1280  CA  ILE X  79      35.233  44.455  60.584  0.00  0.00            
ATOM   1281  HA  ILE X  79      34.888  44.498  61.617  0.00  0.00            
ATOM   1282  CB  ILE X  79      33.999  44.341  59.605  0.00  0.00            
ATOM   1283  HB  ILE X  79      33.498  45.308  59.607  0.00  0.00            
ATOM   1284  CG2 ILE X  79      34.330  44.083  58.113  0.00  0.00            
ATOM   1285 HG21 ILE X  79      35.083  44.816  57.820  0.00  0.00            
ATOM   1286 HG22 ILE X  79      34.805  43.116  57.946  0.00  0.00            
ATOM   1287 HG23 ILE X  79      33.455  44.080  57.463  0.00  0.00            
ATOM   1288  CG1 ILE X  79      33.046  43.228  60.061  0.00  0.00            
ATOM   1289 HG12 ILE X  79      33.552  42.293  59.821  0.00  0.00            
ATOM   1290 HG13 ILE X  79      32.897  43.242  61.141  0.00  0.00            
ATOM   1291  CD1 ILE X  79      31.654  43.007  59.368  0.00  0.00            
ATOM   1292 HD11 ILE X  79      31.078  43.928  59.459  0.00  0.00            
ATOM   1293 HD12 ILE X  79      31.789  42.731  58.322  0.00  0.00            
ATOM   1294 HD13 ILE X  79      31.094  42.217  59.869  0.00  0.00            
ATOM   1295  C   ILE X  79      36.078  43.226  60.451  0.00  0.00            
ATOM   1296  O   ILE X  79      35.788  42.232  61.159  0.00  0.00            
ATOM   1297  N   GLN X  80      37.054  43.157  59.553  0.00  0.00            
ATOM   1298  H   GLN X  80      37.238  44.000  59.029  0.00  0.00            
ATOM   1299  CA  GLN X  80      37.962  42.019  59.412  0.00  0.00            
ATOM   1300  HA  GLN X  80      37.388  41.151  59.087  0.00  0.00            
ATOM   1301  CB  GLN X  80      38.972  42.174  58.277  0.00  0.00            
ATOM   1302  HB2 GLN X  80      39.727  42.897  58.585  0.00  0.00            
ATOM   1303  HB3 GLN X  80      39.579  41.270  58.221  0.00  0.00            
ATOM   1304  CG  GLN X  80      38.575  42.581  56.859  0.00  0.00            
ATOM   1305  HG2 GLN X  80      39.467  42.432  56.250  0.00  0.00            
ATOM   1306  HG3 GLN X  80      37.798  41.896  56.521  0.00  0.00            
ATOM   1307  CD  GLN X  80      38.012  44.059  56.713  0.00  0.00            
ATOM   1308  OE1 GLN X  80      38.044  44.928  57.585  0.00  0.00            
ATOM   1309  NE2 GLN X  80      37.531  44.498  55.547  0.00  0.00            
ATOM   1310 HE21 GLN X  80      37.460  45.485  55.344  0.00  0.00            
ATOM   1311 HE22 GLN X  80      37.451  43.819  54.804  0.00  0.00            
ATOM   1312  C   GLN X  80      38.741  41.631  60.741  0.00  0.00            
ATOM   1313  O   GLN X  80      39.269  40.511  60.836  0.00  0.00            
ATOM   1314  N   GLY X  81      38.830  42.584  61.705  0.00  0.00            
ATOM   1315  H   GLY X  81      38.467  43.500  61.480  0.00  0.00            
ATOM   1316  CA  GLY X  81      39.534  42.401  63.010  0.00  0.00            
ATOM   1317  HA2 GLY X  81      39.999  41.415  62.973  0.00  0.00            
ATOM   1318  HA3 GLY X  81      40.153  43.273  63.221  0.00  0.00            
ATOM   1319  C   GLY X  81      38.569  42.349  64.213  0.00  0.00            
ATOM   1320  O   GLY X  81      39.008  42.235  65.329  0.00  0.00            
ATOM   1321  N   MET X  82      37.247  42.401  63.967  0.00  0.00            
ATOM   1322  H   MET X  82      37.036  42.660  63.014  0.00  0.00            
ATOM   1323  CA  MET X  82      36.259  42.224  65.000  0.00  0.00            
ATOM   1324  HA  MET X  82      36.535  42.772  65.901  0.00  0.00            
ATOM   1325  CB  MET X  82      34.932  42.815  64.552  0.00  0.00            
ATOM   1326  HB2 MET X  82      34.592  42.376  63.614  0.00  0.00            
ATOM   1327  HB3 MET X  82      34.143  42.678  65.292  0.00  0.00            
ATOM   1328  CG  MET X  82      34.966  44.345  64.403  0.00  0.00            
ATOM   1329  HG2 MET X  82      35.246  44.824  65.342  0.00  0.00            
ATOM   1330  HG3 MET X  82      35.739  44.662  63.702  0.00  0.00            
ATOM   1331  SD  MET X  82      33.387  45.165  63.887  0.00  0.00            
ATOM   1332  CE  MET X  82      32.525  45.215  65.438  0.00  0.00            
ATOM   1333  HE1 MET X  82      32.275  44.202  65.752  0.00  0.00            
ATOM   1334  HE2 MET X  82      33.168  45.641  66.209  0.00  0.00            
ATOM   1335  HE3 MET X  82      31.570  45.717  65.278  0.00  0.00            
ATOM   1336  C   MET X  82      36.179  40.730  65.283  0.00  0.00            
ATOM   1337  O   MET X  82      36.507  39.859  64.478  0.00  0.00            
ATOM   1338  N   ASP X  83      35.423  40.327  66.339  0.00  0.00            
ATOM   1339  H   ASP X  83      35.169  40.925  67.113  0.00  0.00            
ATOM   1340  CA  ASP X  83      35.171  38.927  66.696  0.00  0.00            
ATOM   1341  HA  ASP X  83      35.422  38.268  65.865  0.00  0.00            
ATOM   1342  CB  ASP X  83      36.105  38.603  67.903  0.00  0.00            
ATOM   1343  HB2 ASP X  83      37.114  38.934  67.660  0.00  0.00            
ATOM   1344  HB3 ASP X  83      35.921  39.183  68.808  0.00  0.00            
ATOM   1345  CG  ASP X  83      36.207  37.117  68.197  0.00  0.00            
ATOM   1346  OD1 ASP X  83      36.106  36.371  67.204  0.00  0.00            
ATOM   1347  OD2 ASP X  83      36.390  36.751  69.418  0.00  0.00            
ATOM   1348  C   ASP X  83      33.699  38.686  67.121  0.00  0.00            
ATOM   1349  O   ASP X  83      32.972  39.509  67.666  0.00  0.00            
ATOM   1350  N   GLY X  84      33.314  37.457  67.058  0.00  0.00            
ATOM   1351  H   GLY X  84      33.985  36.748  66.797  0.00  0.00            
ATOM   1352  CA  GLY X  84      32.116  36.933  67.753  0.00  0.00            
ATOM   1353  HA2 GLY X  84      32.120  35.866  67.530  0.00  0.00            
ATOM   1354  HA3 GLY X  84      32.306  37.132  68.807  0.00  0.00            
ATOM   1355  C   GLY X  84      30.752  37.549  67.428  0.00  0.00            
ATOM   1356  O   GLY X  84      30.414  37.790  66.271  0.00  0.00            
ATOM   1357  N   SER X  85      29.888  37.733  68.486  0.00  0.00            
ATOM   1358  H   SER X  85      30.231  37.640  69.431  0.00  0.00            
ATOM   1359  CA  SER X  85      28.527  38.326  68.426  0.00  0.00            
ATOM   1360  HA  SER X  85      27.816  37.855  67.747  0.00  0.00            
ATOM   1361  CB  SER X  85      27.888  38.321  69.824  0.00  0.00            
ATOM   1362  HB2 SER X  85      26.911  38.802  69.770  0.00  0.00            
ATOM   1363  HB3 SER X  85      27.763  37.284  70.137  0.00  0.00            
ATOM   1364  OG  SER X  85      28.688  38.981  70.782  0.00  0.00            
ATOM   1365  HG  SER X  85      28.255  38.801  71.620  0.00  0.00            
ATOM   1366  C   SER X  85      28.660  39.782  67.921  0.00  0.00            
ATOM   1367  O   SER X  85      27.864  40.106  67.024  0.00  0.00            
ATOM   1368  N   ALA X  86      29.636  40.550  68.285  0.00  0.00            
ATOM   1369  H   ALA X  86      30.197  40.304  69.089  0.00  0.00            
ATOM   1370  CA  ALA X  86      29.901  41.870  67.824  0.00  0.00            
ATOM   1371  HA  ALA X  86      28.975  42.444  67.842  0.00  0.00            
ATOM   1372  CB  ALA X  86      30.972  42.462  68.720  0.00  0.00            
ATOM   1373  HB1 ALA X  86      31.900  41.966  68.434  0.00  0.00            
ATOM   1374  HB2 ALA X  86      31.118  43.515  68.478  0.00  0.00            
ATOM   1375  HB3 ALA X  86      30.648  42.284  69.745  0.00  0.00            
ATOM   1376  C   ALA X  86      30.334  41.905  66.306  0.00  0.00            
ATOM   1377  O   ALA X  86      29.983  42.897  65.649  0.00  0.00            
ATOM   1378  N   HIE X  87      31.151  40.973  65.811  0.00  0.00            
ATOM   1379  H   HIE X  87      31.515  40.189  66.333  0.00  0.00            
ATOM   1380  CA  HIE X  87      31.338  40.913  64.323  0.00  0.00            
ATOM   1381  HA  HIE X  87      31.783  41.754  63.791  0.00  0.00            
ATOM   1382  CB  HIE X  87      32.290  39.759  63.888  0.00  0.00            
ATOM   1383  HB2 HIE X  87      33.279  40.090  64.205  0.00  0.00            
ATOM   1384  HB3 HIE X  87      31.966  38.884  64.451  0.00  0.00            
ATOM   1385  CG  HIE X  87      32.341  39.388  62.423  0.00  0.00            
ATOM   1386  ND1 HIE X  87      31.677  38.280  61.897  0.00  0.00            
ATOM   1387  CE1 HIE X  87      32.018  38.327  60.592  0.00  0.00            
ATOM   1388  HE1 HIE X  87      31.484  37.725  59.872  0.00  0.00            
ATOM   1389  NE2 HIE X  87      32.747  39.341  60.332  0.00  0.00            
ATOM   1390  HE2 HIE X  87      33.181  39.470  59.429  0.00  0.00            
ATOM   1391  CD2 HIE X  87      33.054  40.029  61.493  0.00  0.00            
ATOM   1392  HD2 HIE X  87      33.748  40.839  61.664  0.00  0.00            
ATOM   1393  C   HIE X  87      29.998  40.688  63.587  0.00  0.00            
ATOM   1394  O   HIE X  87      29.591  41.542  62.828  0.00  0.00            
ATOM   1395  N   ILE X  88      29.273  39.572  63.921  0.00  0.00            
ATOM   1396  H   ILE X  88      29.679  38.811  64.447  0.00  0.00            
ATOM   1397  CA  ILE X  88      27.963  39.252  63.301  0.00  0.00            
ATOM   1398  HA  ILE X  88      28.274  39.024  62.281  0.00  0.00            
ATOM   1399  CB  ILE X  88      27.381  38.000  64.040  0.00  0.00            
ATOM   1400  HB  ILE X  88      27.430  38.169  65.116  0.00  0.00            
ATOM   1401  CG2 ILE X  88      25.940  37.810  63.698  0.00  0.00            
ATOM   1402 HG21 ILE X  88      25.362  38.641  64.103  0.00  0.00            
ATOM   1403 HG22 ILE X  88      25.823  37.722  62.618  0.00  0.00            
ATOM   1404 HG23 ILE X  88      25.617  36.856  64.114  0.00  0.00            
ATOM   1405  CG1 ILE X  88      28.160  36.729  63.692  0.00  0.00            
ATOM   1406 HG12 ILE X  88      29.183  36.785  64.066  0.00  0.00            
ATOM   1407 HG13 ILE X  88      27.664  35.896  64.189  0.00  0.00            
ATOM   1408  CD1 ILE X  88      28.177  36.334  62.130  0.00  0.00            
ATOM   1409 HD11 ILE X  88      27.177  36.391  61.699  0.00  0.00            
ATOM   1410 HD12 ILE X  88      28.929  36.957  61.645  0.00  0.00            
ATOM   1411 HD13 ILE X  88      28.512  35.301  62.045  0.00  0.00            
ATOM   1412  C   ILE X  88      26.999  40.433  63.404  0.00  0.00            
ATOM   1413  O   ILE X  88      26.397  40.736  62.345  0.00  0.00            
ATOM   1414  N   HIE X  89      26.895  41.104  64.571  0.00  0.00            
ATOM   1415  H   HIE X  89      27.305  40.839  65.455  0.00  0.00            
ATOM   1416  CA  HIE X  89      26.159  42.398  64.683  0.00  0.00            
ATOM   1417  HA  HIE X  89      25.104  42.131  64.616  0.00  0.00            
ATOM   1418  CB  HIE X  89      26.441  42.995  66.101  0.00  0.00            
ATOM   1419  HB2 HIE X  89      26.130  42.354  66.926  0.00  0.00            
ATOM   1420  HB3 HIE X  89      27.481  43.323  66.111  0.00  0.00            
ATOM   1421  CG  HIE X  89      25.750  44.338  66.308  0.00  0.00            
ATOM   1422  ND1 HIE X  89      24.427  44.500  66.673  0.00  0.00            
ATOM   1423  CE1 HIE X  89      24.163  45.841  66.831  0.00  0.00            
ATOM   1424  HE1 HIE X  89      23.182  46.276  66.954  0.00  0.00            
ATOM   1425  NE2 HIE X  89      25.365  46.469  66.575  0.00  0.00            
ATOM   1426  HE2 HIE X  89      25.442  47.475  66.534  0.00  0.00            
ATOM   1427  CD2 HIE X  89      26.337  45.599  66.209  0.00  0.00            
ATOM   1428  HD2 HIE X  89      27.337  45.904  65.940  0.00  0.00            
ATOM   1429  C   HIE X  89      26.499  43.449  63.643  0.00  0.00            
ATOM   1430  O   HIE X  89      25.650  44.051  63.048  0.00  0.00            
ATOM   1431  N   ARG X  90      27.779  43.677  63.270  0.00  0.00            
ATOM   1432  H   ARG X  90      28.448  43.042  63.684  0.00  0.00            
ATOM   1433  CA  ARG X  90      28.098  44.503  62.170  0.00  0.00            
ATOM   1434  HA  ARG X  90      27.408  45.345  62.118  0.00  0.00            
ATOM   1435  CB  ARG X  90      29.549  45.021  62.457  0.00  0.00            
ATOM   1436  HB2 ARG X  90      29.537  45.357  63.494  0.00  0.00            
ATOM   1437  HB3 ARG X  90      30.197  44.169  62.254  0.00  0.00            
ATOM   1438  CG  ARG X  90      29.860  46.186  61.473  0.00  0.00            
ATOM   1439  HG2 ARG X  90      29.832  45.784  60.460  0.00  0.00            
ATOM   1440  HG3 ARG X  90      29.189  47.038  61.580  0.00  0.00            
ATOM   1441  CD  ARG X  90      31.277  46.742  61.747  0.00  0.00            
ATOM   1442  HD2 ARG X  90      31.961  45.929  61.992  0.00  0.00            
ATOM   1443  HD3 ARG X  90      31.585  47.176  60.796  0.00  0.00            
ATOM   1444  NE  ARG X  90      31.250  47.602  62.919  0.00  0.00            
ATOM   1445  HE  ARG X  90      30.487  47.394  63.547  0.00  0.00            
ATOM   1446  CZ  ARG X  90      32.319  48.364  63.381  0.00  0.00            
ATOM   1447  NH1 ARG X  90      33.413  48.593  62.739  0.00  0.00            
ATOM   1448 HH11 ARG X  90      33.548  48.178  61.829  0.00  0.00            
ATOM   1449 HH12 ARG X  90      34.115  49.162  63.191  0.00  0.00            
ATOM   1450  NH2 ARG X  90      32.259  48.818  64.577  0.00  0.00            
ATOM   1451 HH21 ARG X  90      31.436  48.744  65.157  0.00  0.00            
ATOM   1452 HH22 ARG X  90      33.070  49.209  65.034  0.00  0.00            
ATOM   1453  C   ARG X  90      27.873  43.888  60.722  0.00  0.00            
ATOM   1454  O   ARG X  90      27.246  44.394  59.860  0.00  0.00            
ATOM   1455  N   LYS X  91      28.109  42.608  60.655  0.00  0.00            
ATOM   1456  H   LYS X  91      28.557  42.243  61.483  0.00  0.00            
ATOM   1457  CA  LYS X  91      27.992  41.827  59.460  0.00  0.00            
ATOM   1458  HA  LYS X  91      28.525  42.398  58.700  0.00  0.00            
ATOM   1459  CB  LYS X  91      28.736  40.540  59.788  0.00  0.00            
ATOM   1460  HB2 LYS X  91      29.754  40.716  60.136  0.00  0.00            
ATOM   1461  HB3 LYS X  91      28.163  40.253  60.670  0.00  0.00            
ATOM   1462  CG  LYS X  91      28.670  39.433  58.709  0.00  0.00            
ATOM   1463  HG2 LYS X  91      29.250  38.577  59.053  0.00  0.00            
ATOM   1464  HG3 LYS X  91      27.674  39.043  58.500  0.00  0.00            
ATOM   1465  CD  LYS X  91      29.349  39.949  57.501  0.00  0.00            
ATOM   1466  HD2 LYS X  91      28.821  40.778  57.030  0.00  0.00            
ATOM   1467  HD3 LYS X  91      30.294  40.357  57.859  0.00  0.00            
ATOM   1468  CE  LYS X  91      29.670  39.006  56.343  0.00  0.00            
ATOM   1469  HE2 LYS X  91      28.731  38.605  55.961  0.00  0.00            
ATOM   1470  HE3 LYS X  91      30.168  39.544  55.537  0.00  0.00            
ATOM   1471  NZ  LYS X  91      30.561  37.899  56.695  0.00  0.00            
ATOM   1472  HZ1 LYS X  91      30.245  37.261  57.412  0.00  0.00            
ATOM   1473  HZ2 LYS X  91      30.768  37.368  55.861  0.00  0.00            
ATOM   1474  HZ3 LYS X  91      31.330  38.409  57.105  0.00  0.00            
ATOM   1475  C   LYS X  91      26.596  41.663  58.929  0.00  0.00            
ATOM   1476  O   LYS X  91      26.439  41.528  57.746  0.00  0.00            
ATOM   1477  N   MET X  92      25.532  41.755  59.787  0.00  0.00            
ATOM   1478  H   MET X  92      25.750  41.758  60.773  0.00  0.00            
ATOM   1479  CA  MET X  92      24.085  41.957  59.438  0.00  0.00            
ATOM   1480  HA  MET X  92      23.904  41.143  58.736  0.00  0.00            
ATOM   1481  CB  MET X  92      23.157  41.724  60.647  0.00  0.00            
ATOM   1482  HB2 MET X  92      23.456  42.373  61.470  0.00  0.00            
ATOM   1483  HB3 MET X  92      22.109  41.969  60.475  0.00  0.00            
ATOM   1484  CG  MET X  92      23.212  40.264  61.217  0.00  0.00            
ATOM   1485  HG2 MET X  92      24.156  40.240  61.762  0.00  0.00            
ATOM   1486  HG3 MET X  92      22.374  40.154  61.905  0.00  0.00            
ATOM   1487  SD  MET X  92      23.139  39.098  59.848  0.00  0.00            
ATOM   1488  CE  MET X  92      23.368  37.554  60.783  0.00  0.00            
ATOM   1489  HE1 MET X  92      22.579  37.360  61.510  0.00  0.00            
ATOM   1490  HE2 MET X  92      23.326  36.685  60.126  0.00  0.00            
ATOM   1491  HE3 MET X  92      24.343  37.530  61.271  0.00  0.00            
ATOM   1492  C   MET X  92      23.713  43.127  58.596  0.00  0.00            
ATOM   1493  O   MET X  92      22.778  43.096  57.808  0.00  0.00            
ATOM   1494  N   LEU X  93      24.491  44.199  58.766  0.00  0.00            
ATOM   1495  H   LEU X  93      25.291  44.130  59.380  0.00  0.00            
ATOM   1496  CA  LEU X  93      24.388  45.472  58.065  0.00  0.00            
ATOM   1497  HA  LEU X  93      23.395  45.923  58.052  0.00  0.00            
ATOM   1498  CB  LEU X  93      25.362  46.493  58.709  0.00  0.00            
ATOM   1499  HB2 LEU X  93      25.275  46.650  59.784  0.00  0.00            
ATOM   1500  HB3 LEU X  93      26.387  46.151  58.564  0.00  0.00            
ATOM   1501  CG  LEU X  93      25.458  47.902  58.037  0.00  0.00            
ATOM   1502  HG  LEU X  93      25.592  47.792  56.961  0.00  0.00            
ATOM   1503  CD1 LEU X  93      24.172  48.701  58.393  0.00  0.00            
ATOM   1504 HD11 LEU X  93      24.227  49.688  57.933  0.00  0.00            
ATOM   1505 HD12 LEU X  93      23.270  48.151  58.126  0.00  0.00            
ATOM   1506 HD13 LEU X  93      24.087  48.833  59.472  0.00  0.00            
ATOM   1507  CD2 LEU X  93      26.625  48.648  58.731  0.00  0.00            
ATOM   1508 HD21 LEU X  93      27.616  48.211  58.602  0.00  0.00            
ATOM   1509 HD22 LEU X  93      26.520  49.682  58.401  0.00  0.00            
ATOM   1510 HD23 LEU X  93      26.428  48.657  59.802  0.00  0.00            
ATOM   1511  C   LEU X  93      24.788  45.311  56.622  0.00  0.00            
ATOM   1512  O   LEU X  93      24.077  45.546  55.663  0.00  0.00            
ATOM   1513  N   PHE X  94      25.972  44.774  56.363  0.00  0.00            
ATOM   1514  H   PHE X  94      26.529  44.406  57.121  0.00  0.00            
ATOM   1515  CA  PHE X  94      26.416  44.339  55.009  0.00  0.00            
ATOM   1516  HA  PHE X  94      26.453  45.256  54.421  0.00  0.00            
ATOM   1517  CB  PHE X  94      27.814  43.753  55.157  0.00  0.00            
ATOM   1518  HB2 PHE X  94      27.822  43.039  55.980  0.00  0.00            
ATOM   1519  HB3 PHE X  94      28.111  43.297  54.212  0.00  0.00            
ATOM   1520  CG  PHE X  94      28.835  44.864  55.438  0.00  0.00            
ATOM   1521  CD1 PHE X  94      29.640  45.494  54.443  0.00  0.00            
ATOM   1522  HD1 PHE X  94      29.479  45.166  53.427  0.00  0.00            
ATOM   1523  CE1 PHE X  94      30.570  46.393  54.833  0.00  0.00            
ATOM   1524  HE1 PHE X  94      31.114  46.973  54.103  0.00  0.00            
ATOM   1525  CZ  PHE X  94      30.762  46.725  56.189  0.00  0.00            
ATOM   1526  HZ  PHE X  94      31.559  47.430  56.371  0.00  0.00            
ATOM   1527  CE2 PHE X  94      29.995  46.088  57.135  0.00  0.00            
ATOM   1528  HE2 PHE X  94      30.210  46.431  58.136  0.00  0.00            
ATOM   1529  CD2 PHE X  94      29.043  45.194  56.809  0.00  0.00            
ATOM   1530  HD2 PHE X  94      28.477  44.779  57.629  0.00  0.00            
ATOM   1531  C   PHE X  94      25.413  43.408  54.323  0.00  0.00            
ATOM   1532  O   PHE X  94      25.010  43.648  53.203  0.00  0.00            
ATOM   1533  N   LEU X  95      25.073  42.276  54.987  0.00  0.00            
ATOM   1534  H   LEU X  95      25.511  42.110  55.882  0.00  0.00            
ATOM   1535  CA  LEU X  95      24.165  41.260  54.452  0.00  0.00            
ATOM   1536  HA  LEU X  95      24.467  40.961  53.448  0.00  0.00            
ATOM   1537  CB  LEU X  95      24.254  40.037  55.384  0.00  0.00            
ATOM   1538  HB2 LEU X  95      24.111  40.309  56.430  0.00  0.00            
ATOM   1539  HB3 LEU X  95      23.457  39.336  55.135  0.00  0.00            
ATOM   1540  CG  LEU X  95      25.640  39.216  55.303  0.00  0.00            
ATOM   1541  HG  LEU X  95      26.542  39.799  55.490  0.00  0.00            
ATOM   1542  CD1 LEU X  95      25.617  38.075  56.300  0.00  0.00            
ATOM   1543 HD11 LEU X  95      24.717  37.478  56.149  0.00  0.00            
ATOM   1544 HD12 LEU X  95      26.537  37.495  56.228  0.00  0.00            
ATOM   1545 HD13 LEU X  95      25.511  38.400  57.335  0.00  0.00            
ATOM   1546  CD2 LEU X  95      25.711  38.599  53.885  0.00  0.00            
ATOM   1547 HD21 LEU X  95      26.582  37.945  53.837  0.00  0.00            
ATOM   1548 HD22 LEU X  95      24.786  38.049  53.712  0.00  0.00            
ATOM   1549 HD23 LEU X  95      25.845  39.319  53.077  0.00  0.00            
ATOM   1550  C   LEU X  95      22.708  41.731  54.301  0.00  0.00            
ATOM   1551  O   LEU X  95      21.950  40.994  53.664  0.00  0.00            
ATOM   1552  N   SER X  96      22.306  42.919  54.730  0.00  0.00            
ATOM   1553  H   SER X  96      23.012  43.378  55.288  0.00  0.00            
ATOM   1554  CA  SER X  96      21.093  43.691  54.355  0.00  0.00            
ATOM   1555  HA  SER X  96      20.240  43.026  54.216  0.00  0.00            
ATOM   1556  CB  SER X  96      20.701  44.572  55.563  0.00  0.00            
ATOM   1557  HB2 SER X  96      20.707  44.126  56.558  0.00  0.00            
ATOM   1558  HB3 SER X  96      21.383  45.422  55.609  0.00  0.00            
ATOM   1559  OG  SER X  96      19.432  45.133  55.304  0.00  0.00            
ATOM   1560  HG  SER X  96      18.755  44.586  55.708  0.00  0.00            
ATOM   1561  C   SER X  96      21.155  44.502  53.007  0.00  0.00            
ATOM   1562  O   SER X  96      20.206  44.529  52.265  0.00  0.00            
ATOM   1563  N   LEU X  97      22.314  45.025  52.715  0.00  0.00            
ATOM   1564  H   LEU X  97      23.138  44.949  53.294  0.00  0.00            
ATOM   1565  CA  LEU X  97      22.594  45.724  51.428  0.00  0.00            
ATOM   1566  HA  LEU X  97      21.751  46.364  51.171  0.00  0.00            
ATOM   1567  CB  LEU X  97      23.911  46.464  51.683  0.00  0.00            
ATOM   1568  HB2 LEU X  97      24.672  45.817  52.120  0.00  0.00            
ATOM   1569  HB3 LEU X  97      24.303  46.830  50.734  0.00  0.00            
ATOM   1570  CG  LEU X  97      23.731  47.732  52.670  0.00  0.00            
ATOM   1571  HG  LEU X  97      23.385  47.442  53.662  0.00  0.00            
ATOM   1572  CD1 LEU X  97      25.151  48.183  52.856  0.00  0.00            
ATOM   1573 HD11 LEU X  97      25.540  48.650  51.952  0.00  0.00            
ATOM   1574 HD12 LEU X  97      25.190  48.875  53.697  0.00  0.00            
ATOM   1575 HD13 LEU X  97      25.814  47.369  53.150  0.00  0.00            
ATOM   1576  CD2 LEU X  97      22.960  48.893  51.984  0.00  0.00            
ATOM   1577 HD21 LEU X  97      23.374  49.116  51.001  0.00  0.00            
ATOM   1578 HD22 LEU X  97      21.928  48.602  51.785  0.00  0.00            
ATOM   1579 HD23 LEU X  97      22.850  49.801  52.576  0.00  0.00            
ATOM   1580  C   LEU X  97      22.844  44.810  50.248  0.00  0.00            
ATOM   1581  O   LEU X  97      22.504  45.187  49.082  0.00  0.00            
ATOM   1582  N   MET X  98      23.448  43.635  50.475  0.00  0.00            
ATOM   1583  H   MET X  98      23.766  43.462  51.418  0.00  0.00            
ATOM   1584  CA  MET X  98      23.741  42.576  49.515  0.00  0.00            
ATOM   1585  HA  MET X  98      23.435  42.940  48.534  0.00  0.00            
ATOM   1586  CB  MET X  98      25.225  42.266  49.570  0.00  0.00            
ATOM   1587  HB2 MET X  98      25.705  41.993  50.510  0.00  0.00            
ATOM   1588  HB3 MET X  98      25.459  41.532  48.799  0.00  0.00            
ATOM   1589  CG  MET X  98      25.979  43.509  49.134  0.00  0.00            
ATOM   1590  HG2 MET X  98      26.807  43.030  48.611  0.00  0.00            
ATOM   1591  HG3 MET X  98      25.425  44.083  48.391  0.00  0.00            
ATOM   1592  SD  MET X  98      26.598  44.469  50.435  0.00  0.00            
ATOM   1593  CE  MET X  98      27.782  43.401  51.252  0.00  0.00            
ATOM   1594  HE1 MET X  98      28.091  42.613  50.565  0.00  0.00            
ATOM   1595  HE2 MET X  98      28.601  43.959  51.705  0.00  0.00            
ATOM   1596  HE3 MET X  98      27.326  42.881  52.095  0.00  0.00            
ATOM   1597  C   MET X  98      22.761  41.396  49.700  0.00  0.00            
ATOM   1598  O   MET X  98      23.159  40.239  49.716  0.00  0.00            
ATOM   1599  N   THR X  99      21.483  41.679  49.838  0.00  0.00            
ATOM   1600  H   THR X  99      21.143  42.630  49.859  0.00  0.00            
ATOM   1601  CA  THR X  99      20.472  40.609  49.624  0.00  0.00            
ATOM   1602  HA  THR X  99      20.768  39.697  50.143  0.00  0.00            
ATOM   1603  CB  THR X  99      19.024  41.007  50.183  0.00  0.00            
ATOM   1604  HB  THR X  99      18.340  40.194  49.938  0.00  0.00            
ATOM   1605  CG2 THR X  99      19.056  41.031  51.754  0.00  0.00            
ATOM   1606 HG21 THR X  99      18.047  41.313  52.055  0.00  0.00            
ATOM   1607 HG22 THR X  99      19.459  40.099  52.152  0.00  0.00            
ATOM   1608 HG23 THR X  99      19.693  41.843  52.105  0.00  0.00            
ATOM   1609  OG1 THR X  99      18.806  42.317  49.626  0.00  0.00            
ATOM   1610  HG1 THR X  99      18.180  42.690  50.251  0.00  0.00            
ATOM   1611  C   THR X  99      20.381  40.300  48.132  0.00  0.00            
ATOM   1612  O   THR X  99      20.858  41.090  47.321  0.00  0.00            
ATOM   1613  N   PRO X 100      19.968  39.059  47.740  0.00  0.00            
ATOM   1614  CD  PRO X 100      19.378  37.970  48.629  0.00  0.00            
ATOM   1615  HD2 PRO X 100      18.296  38.098  48.614  0.00  0.00            
ATOM   1616  HD3 PRO X 100      19.685  37.960  49.675  0.00  0.00            
ATOM   1617  CG  PRO X 100      19.634  36.647  47.901  0.00  0.00            
ATOM   1618  HG2 PRO X 100      18.849  35.911  48.072  0.00  0.00            
ATOM   1619  HG3 PRO X 100      20.606  36.288  48.240  0.00  0.00            
ATOM   1620  CB  PRO X 100      19.618  37.149  46.429  0.00  0.00            
ATOM   1621  HB2 PRO X 100      18.570  37.125  46.130  0.00  0.00            
ATOM   1622  HB3 PRO X 100      20.244  36.544  45.773  0.00  0.00            
ATOM   1623  CA  PRO X 100      20.095  38.595  46.361  0.00  0.00            
ATOM   1624  HA  PRO X 100      21.177  38.569  46.236  0.00  0.00            
ATOM   1625  C   PRO X 100      19.420  39.502  45.328  0.00  0.00            
ATOM   1626  O   PRO X 100      19.922  39.686  44.214  0.00  0.00            
ATOM   1627  N   PRO X 101      18.337  40.226  45.667  0.00  0.00            
ATOM   1628  CD  PRO X 101      17.482  40.187  46.824  0.00  0.00            
ATOM   1629  HD2 PRO X 101      18.007  40.815  47.544  0.00  0.00            
ATOM   1630  HD3 PRO X 101      17.355  39.183  47.229  0.00  0.00            
ATOM   1631  CG  PRO X 101      16.112  40.818  46.507  0.00  0.00            
ATOM   1632  HG2 PRO X 101      15.809  41.401  47.376  0.00  0.00            
ATOM   1633  HG3 PRO X 101      15.407  39.999  46.370  0.00  0.00            
ATOM   1634  CB  PRO X 101      16.334  41.656  45.231  0.00  0.00            
ATOM   1635  HB2 PRO X 101      16.411  42.677  45.605  0.00  0.00            
ATOM   1636  HB3 PRO X 101      15.606  41.490  44.437  0.00  0.00            
ATOM   1637  CA  PRO X 101      17.714  41.168  44.755  0.00  0.00            
ATOM   1638  HA  PRO X 101      17.593  40.697  43.780  0.00  0.00            
ATOM   1639  C   PRO X 101      18.698  42.392  44.551  0.00  0.00            
ATOM   1640  O   PRO X 101      19.029  42.681  43.409  0.00  0.00            
ATOM   1641  N   HIE X 102      19.336  42.939  45.642  0.00  0.00            
ATOM   1642  H   HIE X 102      19.156  42.571  46.565  0.00  0.00            
ATOM   1643  CA  HIE X 102      20.354  43.931  45.436  0.00  0.00            
ATOM   1644  HA  HIE X 102      19.844  44.611  44.753  0.00  0.00            
ATOM   1645  CB  HIE X 102      20.559  44.610  46.741  0.00  0.00            
ATOM   1646  HB2 HIE X 102      20.862  43.915  47.525  0.00  0.00            
ATOM   1647  HB3 HIE X 102      21.327  45.291  46.375  0.00  0.00            
ATOM   1648  CG  HIE X 102      19.402  45.404  47.277  0.00  0.00            
ATOM   1649  ND1 HIE X 102      18.735  46.427  46.639  0.00  0.00            
ATOM   1650  CE1 HIE X 102      18.015  47.124  47.557  0.00  0.00            
ATOM   1651  HE1 HIE X 102      17.467  48.038  47.382  0.00  0.00            
ATOM   1652  NE2 HIE X 102      18.241  46.496  48.745  0.00  0.00            
ATOM   1653  HE2 HIE X 102      17.830  46.798  49.617  0.00  0.00            
ATOM   1654  CD2 HIE X 102      19.094  45.446  48.571  0.00  0.00            
ATOM   1655  HD2 HIE X 102      19.623  44.885  49.328  0.00  0.00            
ATOM   1656  C   HIE X 102      21.677  43.461  44.844  0.00  0.00            
ATOM   1657  O   HIE X 102      22.336  44.232  44.057  0.00  0.00            
ATOM   1658  N   GLN X 103      22.012  42.174  44.897  0.00  0.00            
ATOM   1659  H   GLN X 103      21.317  41.509  45.204  0.00  0.00            
ATOM   1660  CA  GLN X 103      23.170  41.575  44.196  0.00  0.00            
ATOM   1661  HA  GLN X 103      24.052  42.190  44.372  0.00  0.00            
ATOM   1662  CB  GLN X 103      23.363  40.074  44.651  0.00  0.00            
ATOM   1663  HB2 GLN X 103      22.329  39.732  44.591  0.00  0.00            
ATOM   1664  HB3 GLN X 103      23.868  39.581  43.821  0.00  0.00            
ATOM   1665  CG  GLN X 103      23.881  39.840  46.078  0.00  0.00            
ATOM   1666  HG2 GLN X 103      24.932  40.127  46.061  0.00  0.00            
ATOM   1667  HG3 GLN X 103      23.521  40.490  46.875  0.00  0.00            
ATOM   1668  CD  GLN X 103      23.655  38.394  46.674  0.00  0.00            
ATOM   1669  OE1 GLN X 103      23.819  37.422  46.015  0.00  0.00            
ATOM   1670  NE2 GLN X 103      23.326  38.234  47.963  0.00  0.00            
ATOM   1671 HE21 GLN X 103      23.372  37.295  48.332  0.00  0.00            
ATOM   1672 HE22 GLN X 103      23.236  39.075  48.515  0.00  0.00            
ATOM   1673  C   GLN X 103      22.868  41.627  42.655  0.00  0.00            
ATOM   1674  O   GLN X 103      23.725  41.984  41.854  0.00  0.00            
ATOM   1675  N   LYS X 104      21.670  41.371  42.138  0.00  0.00            
ATOM   1676  H   LYS X 104      20.887  41.364  42.777  0.00  0.00            
ATOM   1677  CA  LYS X 104      21.334  41.523  40.702  0.00  0.00            
ATOM   1678  HA  LYS X 104      22.220  41.143  40.193  0.00  0.00            
ATOM   1679  CB  LYS X 104      20.109  40.634  40.222  0.00  0.00            
ATOM   1680  HB2 LYS X 104      19.409  40.627  41.057  0.00  0.00            
ATOM   1681  HB3 LYS X 104      19.647  41.011  39.309  0.00  0.00            
ATOM   1682  CG  LYS X 104      20.689  39.261  39.881  0.00  0.00            
ATOM   1683  HG2 LYS X 104      21.490  39.333  39.145  0.00  0.00            
ATOM   1684  HG3 LYS X 104      21.058  38.897  40.840  0.00  0.00            
ATOM   1685  CD  LYS X 104      19.534  38.420  39.314  0.00  0.00            
ATOM   1686  HD2 LYS X 104      18.818  38.185  40.101  0.00  0.00            
ATOM   1687  HD3 LYS X 104      19.011  38.940  38.511  0.00  0.00            
ATOM   1688  CE  LYS X 104      19.860  37.098  38.565  0.00  0.00            
ATOM   1689  HE2 LYS X 104      18.950  36.585  38.253  0.00  0.00            
ATOM   1690  HE3 LYS X 104      20.347  37.292  37.610  0.00  0.00            
ATOM   1691  NZ  LYS X 104      20.635  36.166  39.385  0.00  0.00            
ATOM   1692  HZ1 LYS X 104      21.571  36.503  39.562  0.00  0.00            
ATOM   1693  HZ2 LYS X 104      20.118  36.074  40.248  0.00  0.00            
ATOM   1694  HZ3 LYS X 104      20.652  35.228  39.011  0.00  0.00            
ATOM   1695  C   LYS X 104      21.129  43.016  40.397  0.00  0.00            
ATOM   1696  O   LYS X 104      21.217  43.405  39.269  0.00  0.00            
ATOM   1697  N   ARG X 105      20.686  43.855  41.353  0.00  0.00            
ATOM   1698  H   ARG X 105      20.374  43.518  42.252  0.00  0.00            
ATOM   1699  CA  ARG X 105      20.567  45.341  41.128  0.00  0.00            
ATOM   1700  HA  ARG X 105      19.861  45.471  40.308  0.00  0.00            
ATOM   1701  CB  ARG X 105      19.890  45.997  42.352  0.00  0.00            
ATOM   1702  HB2 ARG X 105      19.042  45.376  42.640  0.00  0.00            
ATOM   1703  HB3 ARG X 105      20.477  46.100  43.264  0.00  0.00            
ATOM   1704  CG  ARG X 105      19.354  47.476  42.190  0.00  0.00            
ATOM   1705  HG2 ARG X 105      18.905  47.742  43.147  0.00  0.00            
ATOM   1706  HG3 ARG X 105      20.072  48.179  41.766  0.00  0.00            
ATOM   1707  CD  ARG X 105      18.250  47.594  41.130  0.00  0.00            
ATOM   1708  HD2 ARG X 105      18.606  47.249  40.159  0.00  0.00            
ATOM   1709  HD3 ARG X 105      17.384  46.956  41.307  0.00  0.00            
ATOM   1710  NE  ARG X 105      17.763  48.957  40.728  0.00  0.00            
ATOM   1711  HE  ARG X 105      17.995  49.700  41.372  0.00  0.00            
ATOM   1712  CZ  ARG X 105      16.939  49.338  39.785  0.00  0.00            
ATOM   1713  NH1 ARG X 105      16.395  48.522  38.940  0.00  0.00            
ATOM   1714 HH11 ARG X 105      16.627  47.544  39.042  0.00  0.00            
ATOM   1715 HH12 ARG X 105      15.833  48.787  38.143  0.00  0.00            
ATOM   1716  NH2 ARG X 105      16.655  50.653  39.643  0.00  0.00            
ATOM   1717 HH21 ARG X 105      17.073  51.239  40.351  0.00  0.00            
ATOM   1718 HH22 ARG X 105      16.113  50.995  38.863  0.00  0.00            
ATOM   1719  C   ARG X 105      21.825  46.129  40.648  0.00  0.00            
ATOM   1720  O   ARG X 105      21.727  46.927  39.666  0.00  0.00            
ATOM   1721  N   LEU X 106      22.953  45.867  41.354  0.00  0.00            
ATOM   1722  H   LEU X 106      22.835  45.119  42.022  0.00  0.00            
ATOM   1723  CA  LEU X 106      24.304  46.365  40.981  0.00  0.00            
ATOM   1724  HA  LEU X 106      24.198  47.446  40.892  0.00  0.00            
ATOM   1725  CB  LEU X 106      25.278  46.190  42.165  0.00  0.00            
ATOM   1726  HB2 LEU X 106      24.770  46.527  43.069  0.00  0.00            
ATOM   1727  HB3 LEU X 106      25.387  45.106  42.197  0.00  0.00            
ATOM   1728  CG  LEU X 106      26.647  46.853  41.858  0.00  0.00            
ATOM   1729  HG  LEU X 106      27.132  46.590  40.918  0.00  0.00            
ATOM   1730  CD1 LEU X 106      26.472  48.396  41.996  0.00  0.00            
ATOM   1731 HD11 LEU X 106      26.070  48.822  41.077  0.00  0.00            
ATOM   1732 HD12 LEU X 106      25.902  48.632  42.894  0.00  0.00            
ATOM   1733 HD13 LEU X 106      27.430  48.805  42.316  0.00  0.00            
ATOM   1734  CD2 LEU X 106      27.468  46.359  42.949  0.00  0.00            
ATOM   1735 HD21 LEU X 106      28.362  46.973  42.841  0.00  0.00            
ATOM   1736 HD22 LEU X 106      27.066  46.658  43.918  0.00  0.00            
ATOM   1737 HD23 LEU X 106      27.799  45.325  42.853  0.00  0.00            
ATOM   1738  C   LEU X 106      24.704  45.947  39.570  0.00  0.00            
ATOM   1739  O   LEU X 106      25.225  46.718  38.784  0.00  0.00            
ATOM   1740  N   ALA X 107      24.382  44.670  39.263  0.00  0.00            
ATOM   1741  H   ALA X 107      23.941  44.113  39.981  0.00  0.00            
ATOM   1742  CA  ALA X 107      24.708  44.094  37.933  0.00  0.00            
ATOM   1743  HA  ALA X 107      25.754  44.298  37.701  0.00  0.00            
ATOM   1744  CB  ALA X 107      24.472  42.574  37.990  0.00  0.00            
ATOM   1745  HB1 ALA X 107      23.416  42.385  38.184  0.00  0.00            
ATOM   1746  HB2 ALA X 107      24.721  42.102  37.040  0.00  0.00            
ATOM   1747  HB3 ALA X 107      25.050  42.157  38.815  0.00  0.00            
ATOM   1748  C   ALA X 107      23.829  44.730  36.806  0.00  0.00            
ATOM   1749  O   ALA X 107      24.335  45.099  35.759  0.00  0.00            
ATOM   1750  N   GLU X 108      22.520  44.919  37.100  0.00  0.00            
ATOM   1751  H   GLU X 108      22.167  44.727  38.027  0.00  0.00            
ATOM   1752  CA  GLU X 108      21.528  45.492  36.199  0.00  0.00            
ATOM   1753  HA  GLU X 108      21.603  45.001  35.229  0.00  0.00            
ATOM   1754  CB  GLU X 108      20.032  45.319  36.666  0.00  0.00            
ATOM   1755  HB2 GLU X 108      19.894  44.242  36.577  0.00  0.00            
ATOM   1756  HB3 GLU X 108      19.854  45.511  37.724  0.00  0.00            
ATOM   1757  CG  GLU X 108      18.948  46.148  35.953  0.00  0.00            
ATOM   1758  HG2 GLU X 108      17.969  45.854  36.331  0.00  0.00            
ATOM   1759  HG3 GLU X 108      19.020  47.202  36.222  0.00  0.00            
ATOM   1760  CD  GLU X 108      18.889  45.883  34.442  0.00  0.00            
ATOM   1761  OE1 GLU X 108      19.612  44.993  33.934  0.00  0.00            
ATOM   1762  OE2 GLU X 108      18.136  46.597  33.796  0.00  0.00            
ATOM   1763  C   GLU X 108      21.752  47.029  35.919  0.00  0.00            
ATOM   1764  O   GLU X 108      21.552  47.537  34.795  0.00  0.00            
ATOM   1765  N   LEU X 109      22.268  47.714  36.943  0.00  0.00            
ATOM   1766  H   LEU X 109      22.358  47.233  37.826  0.00  0.00            
ATOM   1767  CA  LEU X 109      22.619  49.185  36.839  0.00  0.00            
ATOM   1768  HA  LEU X 109      21.757  49.735  36.461  0.00  0.00            
ATOM   1769  CB  LEU X 109      22.929  49.604  38.315  0.00  0.00            
ATOM   1770  HB2 LEU X 109      23.344  48.762  38.869  0.00  0.00            
ATOM   1771  HB3 LEU X 109      23.633  50.435  38.347  0.00  0.00            
ATOM   1772  CG  LEU X 109      21.541  50.026  38.941  0.00  0.00            
ATOM   1773  HG  LEU X 109      20.735  49.305  38.805  0.00  0.00            
ATOM   1774  CD1 LEU X 109      21.680  50.287  40.373  0.00  0.00            
ATOM   1775 HD11 LEU X 109      22.150  49.504  40.969  0.00  0.00            
ATOM   1776 HD12 LEU X 109      22.206  51.218  40.583  0.00  0.00            
ATOM   1777 HD13 LEU X 109      20.612  50.290  40.593  0.00  0.00            
ATOM   1778  CD2 LEU X 109      21.000  51.299  38.293  0.00  0.00            
ATOM   1779 HD21 LEU X 109      21.806  51.968  37.991  0.00  0.00            
ATOM   1780 HD22 LEU X 109      20.402  51.181  37.389  0.00  0.00            
ATOM   1781 HD23 LEU X 109      20.248  51.811  38.894  0.00  0.00            
ATOM   1782  C   LEU X 109      23.836  49.495  35.994  0.00  0.00            
ATOM   1783  O   LEU X 109      23.788  50.514  35.296  0.00  0.00            
ATOM   1784  N   MET X 110      24.782  48.495  35.942  0.00  0.00            
ATOM   1785  H   MET X 110      24.640  47.616  36.419  0.00  0.00            
ATOM   1786  CA  MET X 110      25.952  48.545  35.018  0.00  0.00            
ATOM   1787  HA  MET X 110      26.517  49.453  35.231  0.00  0.00            
ATOM   1788  CB  MET X 110      26.816  47.225  35.095  0.00  0.00            
ATOM   1789  HB2 MET X 110      26.292  46.312  34.811  0.00  0.00            
ATOM   1790  HB3 MET X 110      27.584  47.189  34.323  0.00  0.00            
ATOM   1791  CG  MET X 110      27.401  47.012  36.496  0.00  0.00            
ATOM   1792  HG2 MET X 110      27.222  47.928  37.058  0.00  0.00            
ATOM   1793  HG3 MET X 110      26.880  46.316  37.155  0.00  0.00            
ATOM   1794  SD  MET X 110      29.209  46.674  36.555  0.00  0.00            
ATOM   1795  CE  MET X 110      29.804  48.190  35.861  0.00  0.00            
ATOM   1796  HE1 MET X 110      29.076  48.608  35.165  0.00  0.00            
ATOM   1797  HE2 MET X 110      29.971  48.894  36.677  0.00  0.00            
ATOM   1798  HE3 MET X 110      30.730  48.092  35.296  0.00  0.00            
ATOM   1799  C   MET X 110      25.623  48.689  33.588  0.00  0.00            
ATOM   1800  O   MET X 110      26.387  49.287  32.819  0.00  0.00            
ATOM   1801  N   THR X 111      24.441  48.249  33.135  0.00  0.00            
ATOM   1802  H   THR X 111      23.823  47.848  33.826  0.00  0.00            
ATOM   1803  CA  THR X 111      24.034  48.333  31.706  0.00  0.00            
ATOM   1804  HA  THR X 111      24.685  47.739  31.064  0.00  0.00            
ATOM   1805  CB  THR X 111      22.585  47.770  31.551  0.00  0.00            
ATOM   1806  HB  THR X 111      21.912  48.610  31.724  0.00  0.00            
ATOM   1807  CG2 THR X 111      22.394  47.398  30.084  0.00  0.00            
ATOM   1808 HG21 THR X 111      22.258  48.329  29.533  0.00  0.00            
ATOM   1809 HG22 THR X 111      23.177  46.762  29.673  0.00  0.00            
ATOM   1810 HG23 THR X 111      21.549  46.715  29.998  0.00  0.00            
ATOM   1811  OG1 THR X 111      22.282  46.715  32.378  0.00  0.00            
ATOM   1812  HG1 THR X 111      22.117  47.095  33.243  0.00  0.00            
ATOM   1813  C   THR X 111      24.017  49.710  31.133  0.00  0.00            
ATOM   1814  O   THR X 111      24.559  49.955  30.072  0.00  0.00            
ATOM   1815  N   GLU X 112      23.658  50.789  31.824  0.00  0.00            
ATOM   1816  H   GLU X 112      23.345  50.675  32.777  0.00  0.00            
ATOM   1817  CA  GLU X 112      23.919  52.119  31.318  0.00  0.00            
ATOM   1818  HA  GLU X 112      23.599  52.110  30.276  0.00  0.00            
ATOM   1819  CB  GLU X 112      23.091  53.235  32.043  0.00  0.00            
ATOM   1820  HB2 GLU X 112      23.365  53.327  33.094  0.00  0.00            
ATOM   1821  HB3 GLU X 112      23.384  54.229  31.703  0.00  0.00            
ATOM   1822  CG  GLU X 112      21.568  53.109  31.840  0.00  0.00            
ATOM   1823  HG2 GLU X 112      21.208  52.156  32.228  0.00  0.00            
ATOM   1824  HG3 GLU X 112      20.974  53.834  32.396  0.00  0.00            
ATOM   1825  CD  GLU X 112      21.292  53.323  30.309  0.00  0.00            
ATOM   1826  OE1 GLU X 112      20.385  52.569  29.805  0.00  0.00            
ATOM   1827  OE2 GLU X 112      21.760  54.312  29.695  0.00  0.00            
ATOM   1828  C   GLU X 112      25.414  52.588  31.323  0.00  0.00            
ATOM   1829  O   GLU X 112      25.674  53.425  30.474  0.00  0.00            
ATOM   1830  N   GLU X 113      26.232  51.973  32.055  0.00  0.00            
ATOM   1831  H   GLU X 113      25.803  51.378  32.749  0.00  0.00            
ATOM   1832  CA  GLU X 113      27.623  52.038  32.013  0.00  0.00            
ATOM   1833  HA  GLU X 113      27.862  53.055  31.702  0.00  0.00            
ATOM   1834  CB  GLU X 113      28.270  51.655  33.342  0.00  0.00            
ATOM   1835  HB2 GLU X 113      28.389  50.574  33.416  0.00  0.00            
ATOM   1836  HB3 GLU X 113      29.310  51.976  33.287  0.00  0.00            
ATOM   1837  CG  GLU X 113      27.681  52.239  34.541  0.00  0.00            
ATOM   1838  HG2 GLU X 113      26.755  51.715  34.778  0.00  0.00            
ATOM   1839  HG3 GLU X 113      28.358  52.114  35.386  0.00  0.00            
ATOM   1840  CD  GLU X 113      27.315  53.738  34.372  0.00  0.00            
ATOM   1841  OE1 GLU X 113      26.527  54.279  35.134  0.00  0.00            
ATOM   1842  OE2 GLU X 113      27.963  54.353  33.571  0.00  0.00            
ATOM   1843  C   GLU X 113      28.282  51.078  30.896  0.00  0.00            
ATOM   1844  O   GLU X 113      29.203  51.535  30.177  0.00  0.00            
ATOM   1845  N   TRP X 114      27.770  49.902  30.526  0.00  0.00            
ATOM   1846  H   TRP X 114      26.993  49.559  31.073  0.00  0.00            
ATOM   1847  CA  TRP X 114      28.333  48.990  29.507  0.00  0.00            
ATOM   1848  HA  TRP X 114      29.408  49.167  29.522  0.00  0.00            
ATOM   1849  CB  TRP X 114      27.961  47.513  29.733  0.00  0.00            
ATOM   1850  HB2 TRP X 114      26.892  47.343  29.858  0.00  0.00            
ATOM   1851  HB3 TRP X 114      28.322  46.918  28.894  0.00  0.00            
ATOM   1852  CG  TRP X 114      28.651  46.993  30.961  0.00  0.00            
ATOM   1853  CD1 TRP X 114      28.039  46.244  31.900  0.00  0.00            
ATOM   1854  HD1 TRP X 114      26.976  46.060  31.942  0.00  0.00            
ATOM   1855  NE1 TRP X 114      28.961  45.715  32.797  0.00  0.00            
ATOM   1856  HE1 TRP X 114      28.702  45.099  33.555  0.00  0.00            
ATOM   1857  CE2 TRP X 114      30.212  46.146  32.502  0.00  0.00            
ATOM   1858  CZ2 TRP X 114      31.367  45.972  33.215  0.00  0.00            
ATOM   1859  HZ2 TRP X 114      31.417  45.344  34.093  0.00  0.00            
ATOM   1860  CH2 TRP X 114      32.593  46.511  32.721  0.00  0.00            
ATOM   1861  HH2 TRP X 114      33.565  46.274  33.128  0.00  0.00            
ATOM   1862  CZ3 TRP X 114      32.551  47.167  31.519  0.00  0.00            
ATOM   1863  HZ3 TRP X 114      33.481  47.525  31.101  0.00  0.00            
ATOM   1864  CE3 TRP X 114      31.354  47.455  30.837  0.00  0.00            
ATOM   1865  HE3 TRP X 114      31.440  48.028  29.925  0.00  0.00            
ATOM   1866  CD2 TRP X 114      30.107  46.926  31.296  0.00  0.00            
ATOM   1867  C   TRP X 114      27.918  49.446  28.100  0.00  0.00            
ATOM   1868  O   TRP X 114      28.686  49.410  27.164  0.00  0.00            
ATOM   1869  N   LYS X 115      26.701  49.959  27.961  0.00  0.00            
ATOM   1870  H   LYS X 115      26.078  50.069  28.749  0.00  0.00            
ATOM   1871  CA  LYS X 115      26.183  50.621  26.738  0.00  0.00            
ATOM   1872  HA  LYS X 115      26.171  49.874  25.944  0.00  0.00            
ATOM   1873  CB  LYS X 115      24.761  51.072  26.981  0.00  0.00            
ATOM   1874  HB2 LYS X 115      24.717  51.578  27.946  0.00  0.00            
ATOM   1875  HB3 LYS X 115      24.441  51.814  26.249  0.00  0.00            
ATOM   1876  CG  LYS X 115      23.881  49.816  26.860  0.00  0.00            
ATOM   1877  HG2 LYS X 115      23.755  49.399  25.861  0.00  0.00            
ATOM   1878  HG3 LYS X 115      24.202  49.073  27.589  0.00  0.00            
ATOM   1879  CD  LYS X 115      22.419  50.252  27.138  0.00  0.00            
ATOM   1880  HD2 LYS X 115      22.421  50.567  28.182  0.00  0.00            
ATOM   1881  HD3 LYS X 115      22.271  51.086  26.452  0.00  0.00            
ATOM   1882  CE  LYS X 115      21.379  49.269  26.800  0.00  0.00            
ATOM   1883  HE2 LYS X 115      21.480  49.092  25.730  0.00  0.00            
ATOM   1884  HE3 LYS X 115      21.656  48.362  27.338  0.00  0.00            
ATOM   1885  NZ  LYS X 115      19.982  49.723  27.024  0.00  0.00            
ATOM   1886  HZ1 LYS X 115      19.710  49.900  27.980  0.00  0.00            
ATOM   1887  HZ2 LYS X 115      19.733  50.493  26.419  0.00  0.00            
ATOM   1888  HZ3 LYS X 115      19.406  48.943  26.742  0.00  0.00            
ATOM   1889  C   LYS X 115      27.107  51.867  26.327  0.00  0.00            
ATOM   1890  O   LYS X 115      27.464  52.074  25.144  0.00  0.00            
ATOM   1891  N   ALA X 116      27.484  52.689  27.304  0.00  0.00            
ATOM   1892  H   ALA X 116      27.042  52.649  28.212  0.00  0.00            
ATOM   1893  CA  ALA X 116      28.371  53.819  27.146  0.00  0.00            
ATOM   1894  HA  ALA X 116      28.032  54.450  26.325  0.00  0.00            
ATOM   1895  CB  ALA X 116      28.209  54.633  28.404  0.00  0.00            
ATOM   1896  HB1 ALA X 116      28.565  54.162  29.321  0.00  0.00            
ATOM   1897  HB2 ALA X 116      28.896  55.475  28.315  0.00  0.00            
ATOM   1898  HB3 ALA X 116      27.184  55.000  28.454  0.00  0.00            
ATOM   1899  C   ALA X 116      29.795  53.475  26.764  0.00  0.00            
ATOM   1900  O   ALA X 116      30.436  54.076  25.945  0.00  0.00            
ATOM   1901  N   ALA X 117      30.335  52.382  27.375  0.00  0.00            
ATOM   1902  H   ALA X 117      29.763  51.908  28.060  0.00  0.00            
ATOM   1903  CA  ALA X 117      31.661  51.844  27.166  0.00  0.00            
ATOM   1904  HA  ALA X 117      32.431  52.600  27.315  0.00  0.00            
ATOM   1905  CB  ALA X 117      31.838  50.727  28.169  0.00  0.00            
ATOM   1906  HB1 ALA X 117      30.980  50.057  28.105  0.00  0.00            
ATOM   1907  HB2 ALA X 117      32.732  50.137  27.965  0.00  0.00            
ATOM   1908  HB3 ALA X 117      31.988  51.041  29.201  0.00  0.00            
ATOM   1909  C   ALA X 117      31.950  51.431  25.702  0.00  0.00            
ATOM   1910  O   ALA X 117      32.710  52.057  25.063  0.00  0.00            
ATOM   1911  N   VAL X 118      31.142  50.544  25.165  0.00  0.00            
ATOM   1912  H   VAL X 118      30.478  50.070  25.761  0.00  0.00            
ATOM   1913  CA  VAL X 118      31.239  50.250  23.735  0.00  0.00            
ATOM   1914  HA  VAL X 118      32.252  49.900  23.536  0.00  0.00            
ATOM   1915  CB  VAL X 118      30.363  49.072  23.339  0.00  0.00            
ATOM   1916  HB  VAL X 118      30.667  48.241  23.977  0.00  0.00            
ATOM   1917  CG1 VAL X 118      28.849  49.256  23.514  0.00  0.00            
ATOM   1918 HG11 VAL X 118      28.268  48.337  23.598  0.00  0.00            
ATOM   1919 HG12 VAL X 118      28.626  49.820  24.419  0.00  0.00            
ATOM   1920 HG13 VAL X 118      28.503  49.850  22.667  0.00  0.00            
ATOM   1921  CG2 VAL X 118      30.584  48.636  21.894  0.00  0.00            
ATOM   1922 HG21 VAL X 118      31.644  48.662  21.640  0.00  0.00            
ATOM   1923 HG22 VAL X 118      30.005  47.723  21.755  0.00  0.00            
ATOM   1924 HG23 VAL X 118      30.138  49.392  21.247  0.00  0.00            
ATOM   1925  C   VAL X 118      31.094  51.488  22.823  0.00  0.00            
ATOM   1926  O   VAL X 118      31.867  51.614  21.847  0.00  0.00            
ATOM   1927  N   THR X 119      30.187  52.391  23.156  0.00  0.00            
ATOM   1928  H   THR X 119      29.579  52.229  23.947  0.00  0.00            
ATOM   1929  CA  THR X 119      29.842  53.584  22.443  0.00  0.00            
ATOM   1930  HA  THR X 119      29.677  53.544  21.366  0.00  0.00            
ATOM   1931  CB  THR X 119      28.692  54.302  23.106  0.00  0.00            
ATOM   1932  HB  THR X 119      28.806  54.170  24.182  0.00  0.00            
ATOM   1933  CG2 THR X 119      28.600  55.807  22.772  0.00  0.00            
ATOM   1934 HG21 THR X 119      27.630  56.134  23.144  0.00  0.00            
ATOM   1935 HG22 THR X 119      29.386  56.336  23.311  0.00  0.00            
ATOM   1936 HG23 THR X 119      28.523  56.009  21.703  0.00  0.00            
ATOM   1937  OG1 THR X 119      27.426  53.654  22.860  0.00  0.00            
ATOM   1938  HG1 THR X 119      27.126  53.187  23.644  0.00  0.00            
ATOM   1939  C   THR X 119      31.107  54.529  22.414  0.00  0.00            
ATOM   1940  O   THR X 119      31.408  55.136  21.374  0.00  0.00            
ATOM   1941  N   ARG X 120      31.960  54.526  23.480  0.00  0.00            
ATOM   1942  H   ARG X 120      31.629  54.075  24.321  0.00  0.00            
ATOM   1943  CA  ARG X 120      33.269  55.185  23.398  0.00  0.00            
ATOM   1944  HA  ARG X 120      33.091  56.087  22.813  0.00  0.00            
ATOM   1945  CB  ARG X 120      33.615  55.541  24.893  0.00  0.00            
ATOM   1946  HB2 ARG X 120      33.611  54.622  25.479  0.00  0.00            
ATOM   1947  HB3 ARG X 120      34.566  56.068  24.965  0.00  0.00            
ATOM   1948  CG  ARG X 120      32.687  56.486  25.537  0.00  0.00            
ATOM   1949  HG2 ARG X 120      32.673  57.454  25.037  0.00  0.00            
ATOM   1950  HG3 ARG X 120      31.701  56.037  25.414  0.00  0.00            
ATOM   1951  CD  ARG X 120      33.038  56.807  27.018  0.00  0.00            
ATOM   1952  HD2 ARG X 120      34.027  57.237  26.864  0.00  0.00            
ATOM   1953  HD3 ARG X 120      32.310  57.551  27.344  0.00  0.00            
ATOM   1954  NE  ARG X 120      33.018  55.715  28.000  0.00  0.00            
ATOM   1955  HE  ARG X 120      32.110  55.655  28.439  0.00  0.00            
ATOM   1956  CZ  ARG X 120      34.013  55.032  28.539  0.00  0.00            
ATOM   1957  NH1 ARG X 120      35.316  55.146  28.276  0.00  0.00            
ATOM   1958 HH11 ARG X 120      35.683  55.794  27.595  0.00  0.00            
ATOM   1959 HH12 ARG X 120      35.904  54.546  28.837  0.00  0.00            
ATOM   1960  NH2 ARG X 120      33.732  54.166  29.446  0.00  0.00            
ATOM   1961 HH21 ARG X 120      32.757  53.960  29.613  0.00  0.00            
ATOM   1962 HH22 ARG X 120      34.483  53.578  29.776  0.00  0.00            
ATOM   1963  C   ARG X 120      34.346  54.312  22.726  0.00  0.00            
ATOM   1964  O   ARG X 120      35.178  54.818  21.958  0.00  0.00            
ATOM   1965  N   TRP X 121      34.404  53.034  23.038  0.00  0.00            
ATOM   1966  H   TRP X 121      33.747  52.647  23.701  0.00  0.00            
ATOM   1967  CA  TRP X 121      35.547  52.152  22.786  0.00  0.00            
ATOM   1968  HA  TRP X 121      36.510  52.595  23.040  0.00  0.00            
ATOM   1969  CB  TRP X 121      35.475  50.855  23.642  0.00  0.00            
ATOM   1970  HB2 TRP X 121      34.504  50.398  23.447  0.00  0.00            
ATOM   1971  HB3 TRP X 121      36.233  50.188  23.231  0.00  0.00            
ATOM   1972  CG  TRP X 121      35.593  50.912  25.176  0.00  0.00            
ATOM   1973  CD1 TRP X 121      35.713  51.981  25.916  0.00  0.00            
ATOM   1974  HD1 TRP X 121      35.799  52.957  25.461  0.00  0.00            
ATOM   1975  NE1 TRP X 121      35.481  51.681  27.263  0.00  0.00            
ATOM   1976  HE1 TRP X 121      35.448  52.384  27.987  0.00  0.00            
ATOM   1977  CE2 TRP X 121      35.412  50.312  27.436  0.00  0.00            
ATOM   1978  CZ2 TRP X 121      35.267  49.522  28.613  0.00  0.00            
ATOM   1979  HZ2 TRP X 121      35.341  49.989  29.584  0.00  0.00            
ATOM   1980  CH2 TRP X 121      35.021  48.175  28.502  0.00  0.00            
ATOM   1981  HH2 TRP X 121      35.009  47.503  29.347  0.00  0.00            
ATOM   1982  CZ3 TRP X 121      35.055  47.567  27.231  0.00  0.00            
ATOM   1983  HZ3 TRP X 121      34.936  46.495  27.187  0.00  0.00            
ATOM   1984  CE3 TRP X 121      35.218  48.315  26.035  0.00  0.00            
ATOM   1985  HE3 TRP X 121      35.055  47.883  25.059  0.00  0.00            
ATOM   1986  CD2 TRP X 121      35.403  49.752  26.094  0.00  0.00            
ATOM   1987  C   TRP X 121      35.630  51.784  21.275  0.00  0.00            
ATOM   1988  O   TRP X 121      36.723  51.666  20.718  0.00  0.00            
ATOM   1989  N   GLU X 122      34.507  51.790  20.519  0.00  0.00            
ATOM   1990  H   GLU X 122      33.629  51.976  20.982  0.00  0.00            
ATOM   1991  CA  GLU X 122      34.559  51.735  18.962  0.00  0.00            
ATOM   1992  HA  GLU X 122      34.927  50.764  18.632  0.00  0.00            
ATOM   1993  CB  GLU X 122      33.089  51.801  18.252  0.00  0.00            
ATOM   1994  HB2 GLU X 122      32.576  52.649  18.705  0.00  0.00            
ATOM   1995  HB3 GLU X 122      33.147  51.906  17.169  0.00  0.00            
ATOM   1996  CG  GLU X 122      32.143  50.585  18.459  0.00  0.00            
ATOM   1997  HG2 GLU X 122      32.628  49.708  18.031  0.00  0.00            
ATOM   1998  HG3 GLU X 122      31.976  50.499  19.533  0.00  0.00            
ATOM   1999  CD  GLU X 122      30.809  50.764  17.743  0.00  0.00            
ATOM   2000  OE1 GLU X 122      30.873  51.204  16.603  0.00  0.00            
ATOM   2001  OE2 GLU X 122      29.743  50.653  18.396  0.00  0.00            
ATOM   2002  C   GLU X 122      35.318  52.881  18.339  0.00  0.00            
ATOM   2003  O   GLU X 122      35.775  52.767  17.210  0.00  0.00            
ATOM   2004  N   LYS X 123      35.344  54.016  19.032  0.00  0.00            
ATOM   2005  H   LYS X 123      34.865  53.919  19.916  0.00  0.00            
ATOM   2006  CA  LYS X 123      36.009  55.286  18.646  0.00  0.00            
ATOM   2007  HA  LYS X 123      35.989  55.363  17.559  0.00  0.00            
ATOM   2008  CB  LYS X 123      35.281  56.518  19.184  0.00  0.00            
ATOM   2009  HB2 LYS X 123      35.342  56.537  20.272  0.00  0.00            
ATOM   2010  HB3 LYS X 123      35.852  57.402  18.901  0.00  0.00            
ATOM   2011  CG  LYS X 123      33.840  56.706  18.751  0.00  0.00            
ATOM   2012  HG2 LYS X 123      33.775  57.003  17.705  0.00  0.00            
ATOM   2013  HG3 LYS X 123      33.298  55.773  18.908  0.00  0.00            
ATOM   2014  CD  LYS X 123      33.173  57.847  19.503  0.00  0.00            
ATOM   2015  HD2 LYS X 123      33.184  57.720  20.586  0.00  0.00            
ATOM   2016  HD3 LYS X 123      33.677  58.783  19.262  0.00  0.00            
ATOM   2017  CE  LYS X 123      31.699  58.091  19.165  0.00  0.00            
ATOM   2018  HE2 LYS X 123      31.581  58.060  18.082  0.00  0.00            
ATOM   2019  HE3 LYS X 123      31.107  57.213  19.424  0.00  0.00            
ATOM   2020  NZ  LYS X 123      31.157  59.353  19.741  0.00  0.00            
ATOM   2021  HZ1 LYS X 123      31.519  60.171  19.273  0.00  0.00            
ATOM   2022  HZ2 LYS X 123      30.150  59.291  19.701  0.00  0.00            
ATOM   2023  HZ3 LYS X 123      31.518  59.426  20.682  0.00  0.00            
ATOM   2024  C   LYS X 123      37.492  55.381  19.038  0.00  0.00            
ATOM   2025  O   LYS X 123      38.130  56.384  18.780  0.00  0.00            
ATOM   2026  N   ALA X 124      38.013  54.337  19.720  0.00  0.00            
ATOM   2027  H   ALA X 124      37.462  53.510  19.898  0.00  0.00            
ATOM   2028  CA  ALA X 124      39.447  54.240  20.080  0.00  0.00            
ATOM   2029  HA  ALA X 124      39.886  55.237  20.081  0.00  0.00            
ATOM   2030  CB  ALA X 124      39.595  53.883  21.517  0.00  0.00            
ATOM   2031  HB1 ALA X 124      39.297  54.805  22.017  0.00  0.00            
ATOM   2032  HB2 ALA X 124      38.871  53.110  21.773  0.00  0.00            
ATOM   2033  HB3 ALA X 124      40.618  53.653  21.818  0.00  0.00            
ATOM   2034  C   ALA X 124      40.366  53.456  19.084  0.00  0.00            
ATOM   2035  O   ALA X 124      39.870  52.588  18.361  0.00  0.00            
ATOM   2036  N   ASP X 125      41.664  53.793  19.140  0.00  0.00            
ATOM   2037  H   ASP X 125      42.107  54.487  19.725  0.00  0.00            
ATOM   2038  CA  ASP X 125      42.643  52.815  18.617  0.00  0.00            
ATOM   2039  HA  ASP X 125      42.188  52.325  17.756  0.00  0.00            
ATOM   2040  CB  ASP X 125      43.967  53.431  18.137  0.00  0.00            
ATOM   2041  HB2 ASP X 125      44.675  53.454  18.966  0.00  0.00            
ATOM   2042  HB3 ASP X 125      44.441  52.937  17.289  0.00  0.00            
ATOM   2043  CG  ASP X 125      43.762  54.792  17.562  0.00  0.00            
ATOM   2044  OD1 ASP X 125      43.079  54.941  16.504  0.00  0.00            
ATOM   2045  OD2 ASP X 125      44.272  55.827  18.055  0.00  0.00            
ATOM   2046  C   ASP X 125      43.012  51.657  19.613  0.00  0.00            
ATOM   2047  O   ASP X 125      43.296  50.583  19.144  0.00  0.00            
ATOM   2048  N   GLU X 126      43.023  51.935  20.919  0.00  0.00            
ATOM   2049  H   GLU X 126      42.865  52.907  21.144  0.00  0.00            
ATOM   2050  CA  GLU X 126      43.309  51.003  22.075  0.00  0.00            
ATOM   2051  HA  GLU X 126      42.822  50.062  21.819  0.00  0.00            
ATOM   2052  CB  GLU X 126      44.775  50.675  22.192  0.00  0.00            
ATOM   2053  HB2 GLU X 126      44.889  49.816  22.853  0.00  0.00            
ATOM   2054  HB3 GLU X 126      45.215  50.282  21.276  0.00  0.00            
ATOM   2055  CG  GLU X 126      45.622  51.798  22.775  0.00  0.00            
ATOM   2056  HG2 GLU X 126      45.385  52.123  23.788  0.00  0.00            
ATOM   2057  HG3 GLU X 126      46.588  51.335  22.975  0.00  0.00            
ATOM   2058  CD  GLU X 126      45.870  53.005  21.853  0.00  0.00            
ATOM   2059  OE1 GLU X 126      45.486  54.173  22.165  0.00  0.00            
ATOM   2060  OE2 GLU X 126      46.528  52.792  20.834  0.00  0.00            
ATOM   2061  C   GLU X 126      42.673  51.486  23.424  0.00  0.00            
ATOM   2062  O   GLU X 126      42.531  52.653  23.586  0.00  0.00            
ATOM   2063  N   VAL X 127      42.397  50.586  24.378  0.00  0.00            
ATOM   2064  H   VAL X 127      42.592  49.608  24.217  0.00  0.00            
ATOM   2065  CA  VAL X 127      42.138  50.913  25.769  0.00  0.00            
ATOM   2066  HA  VAL X 127      42.521  51.908  25.994  0.00  0.00            
ATOM   2067  CB  VAL X 127      40.603  50.920  26.052  0.00  0.00            
ATOM   2068  HB  VAL X 127      40.519  51.058  27.130  0.00  0.00            
ATOM   2069  CG1 VAL X 127      39.885  52.087  25.373  0.00  0.00            
ATOM   2070 HG11 VAL X 127      39.766  51.857  24.314  0.00  0.00            
ATOM   2071 HG12 VAL X 127      38.975  52.121  25.971  0.00  0.00            
ATOM   2072 HG13 VAL X 127      40.497  52.984  25.470  0.00  0.00            
ATOM   2073  CG2 VAL X 127      39.838  49.622  25.844  0.00  0.00            
ATOM   2074 HG21 VAL X 127      39.872  49.389  24.780  0.00  0.00            
ATOM   2075 HG22 VAL X 127      40.301  48.845  26.452  0.00  0.00            
ATOM   2076 HG23 VAL X 127      38.824  49.712  26.232  0.00  0.00            
ATOM   2077  C   VAL X 127      42.753  49.849  26.710  0.00  0.00            
ATOM   2078  O   VAL X 127      42.779  48.691  26.364  0.00  0.00            
ATOM   2079  N   VAL X 128      43.268  50.326  27.904  0.00  0.00            
ATOM   2080  H   VAL X 128      43.176  51.324  28.030  0.00  0.00            
ATOM   2081  CA  VAL X 128      43.703  49.505  29.037  0.00  0.00            
ATOM   2082  HA  VAL X 128      44.174  48.633  28.583  0.00  0.00            
ATOM   2083  CB  VAL X 128      44.756  50.226  29.955  0.00  0.00            
ATOM   2084  HB  VAL X 128      44.456  51.217  30.296  0.00  0.00            
ATOM   2085  CG1 VAL X 128      45.185  49.297  31.161  0.00  0.00            
ATOM   2086 HG11 VAL X 128      46.080  49.621  31.693  0.00  0.00            
ATOM   2087 HG12 VAL X 128      44.450  49.180  31.957  0.00  0.00            
ATOM   2088 HG13 VAL X 128      45.342  48.271  30.830  0.00  0.00            
ATOM   2089  CG2 VAL X 128      46.008  50.355  29.154  0.00  0.00            
ATOM   2090 HG21 VAL X 128      45.817  50.979  28.281  0.00  0.00            
ATOM   2091 HG22 VAL X 128      46.681  50.982  29.739  0.00  0.00            
ATOM   2092 HG23 VAL X 128      46.526  49.406  29.012  0.00  0.00            
ATOM   2093  C   VAL X 128      42.434  49.054  29.809  0.00  0.00            
ATOM   2094  O   VAL X 128      42.016  49.835  30.602  0.00  0.00            
ATOM   2095  N   LEU X 129      41.910  47.839  29.622  0.00  0.00            
ATOM   2096  H   LEU X 129      42.300  47.260  28.892  0.00  0.00            
ATOM   2097  CA  LEU X 129      40.650  47.412  30.337  0.00  0.00            
ATOM   2098  HA  LEU X 129      39.878  48.071  29.940  0.00  0.00            
ATOM   2099  CB  LEU X 129      40.348  45.994  29.962  0.00  0.00            
ATOM   2100  HB2 LEU X 129      40.184  46.044  28.886  0.00  0.00            
ATOM   2101  HB3 LEU X 129      41.197  45.328  30.116  0.00  0.00            
ATOM   2102  CG  LEU X 129      39.112  45.334  30.679  0.00  0.00            
ATOM   2103  HG  LEU X 129      39.280  45.320  31.756  0.00  0.00            
ATOM   2104  CD1 LEU X 129      37.780  46.085  30.400  0.00  0.00            
ATOM   2105 HD11 LEU X 129      37.698  46.106  29.314  0.00  0.00            
ATOM   2106 HD12 LEU X 129      36.926  45.711  30.965  0.00  0.00            
ATOM   2107 HD13 LEU X 129      37.771  47.147  30.646  0.00  0.00            
ATOM   2108  CD2 LEU X 129      38.884  43.831  30.313  0.00  0.00            
ATOM   2109 HD21 LEU X 129      38.225  43.736  29.450  0.00  0.00            
ATOM   2110 HD22 LEU X 129      39.817  43.349  30.021  0.00  0.00            
ATOM   2111 HD23 LEU X 129      38.529  43.231  31.150  0.00  0.00            
ATOM   2112  C   LEU X 129      40.744  47.683  31.861  0.00  0.00            
ATOM   2113  O   LEU X 129      39.729  48.098  32.426  0.00  0.00            
ATOM   2114  N   PHE X 130      41.953  47.518  32.498  0.00  0.00            
ATOM   2115  H   PHE X 130      42.727  47.248  31.908  0.00  0.00            
ATOM   2116  CA  PHE X 130      42.163  47.843  33.943  0.00  0.00            
ATOM   2117  HA  PHE X 130      41.359  47.371  34.507  0.00  0.00            
ATOM   2118  CB  PHE X 130      43.592  47.417  34.408  0.00  0.00            
ATOM   2119  HB2 PHE X 130      43.798  46.384  34.126  0.00  0.00            
ATOM   2120  HB3 PHE X 130      44.315  47.945  33.786  0.00  0.00            
ATOM   2121  CG  PHE X 130      43.849  47.631  35.947  0.00  0.00            
ATOM   2122  CD1 PHE X 130      43.075  46.991  36.933  0.00  0.00            
ATOM   2123  HD1 PHE X 130      42.349  46.247  36.641  0.00  0.00            
ATOM   2124  CE1 PHE X 130      43.331  47.107  38.317  0.00  0.00            
ATOM   2125  HE1 PHE X 130      42.685  46.498  38.933  0.00  0.00            
ATOM   2126  CZ  PHE X 130      44.495  47.869  38.707  0.00  0.00            
ATOM   2127  HZ  PHE X 130      44.762  47.946  39.750  0.00  0.00            
ATOM   2128  CE2 PHE X 130      45.224  48.586  37.721  0.00  0.00            
ATOM   2129  HE2 PHE X 130      46.083  49.181  37.990  0.00  0.00            
ATOM   2130  CD2 PHE X 130      44.835  48.486  36.344  0.00  0.00            
ATOM   2131  HD2 PHE X 130      45.515  49.007  35.687  0.00  0.00            
ATOM   2132  C   PHE X 130      41.884  49.301  34.327  0.00  0.00            
ATOM   2133  O   PHE X 130      41.070  49.652  35.225  0.00  0.00            
ATOM   2134  N   GLU X 131      42.456  50.221  33.563  0.00  0.00            
ATOM   2135  H   GLU X 131      43.031  49.978  32.769  0.00  0.00            
ATOM   2136  CA  GLU X 131      42.095  51.679  33.724  0.00  0.00            
ATOM   2137  HA  GLU X 131      42.054  51.960  34.776  0.00  0.00            
ATOM   2138  CB  GLU X 131      43.186  52.603  33.054  0.00  0.00            
ATOM   2139  HB2 GLU X 131      43.291  52.294  32.014  0.00  0.00            
ATOM   2140  HB3 GLU X 131      42.855  53.639  33.125  0.00  0.00            
ATOM   2141  CG  GLU X 131      44.613  52.425  33.712  0.00  0.00            
ATOM   2142  HG2 GLU X 131      44.878  51.368  33.696  0.00  0.00            
ATOM   2143  HG3 GLU X 131      45.350  52.943  33.098  0.00  0.00            
ATOM   2144  CD  GLU X 131      44.544  52.979  35.107  0.00  0.00            
ATOM   2145  OE1 GLU X 131      43.714  53.765  35.526  0.00  0.00            
ATOM   2146  OE2 GLU X 131      45.553  52.704  35.759  0.00  0.00            
ATOM   2147  C   GLU X 131      40.704  52.053  33.257  0.00  0.00            
ATOM   2148  O   GLU X 131      40.240  53.022  33.747  0.00  0.00            
ATOM   2149  N   GLU X 132      40.025  51.221  32.366  0.00  0.00            
ATOM   2150  H   GLU X 132      40.336  50.303  32.084  0.00  0.00            
ATOM   2151  CA  GLU X 132      38.564  51.436  32.175  0.00  0.00            
ATOM   2152  HA  GLU X 132      38.421  52.517  32.184  0.00  0.00            
ATOM   2153  CB  GLU X 132      38.067  50.762  30.835  0.00  0.00            
ATOM   2154  HB2 GLU X 132      38.443  49.746  30.724  0.00  0.00            
ATOM   2155  HB3 GLU X 132      36.984  50.641  30.860  0.00  0.00            
ATOM   2156  CG  GLU X 132      38.391  51.660  29.633  0.00  0.00            
ATOM   2157  HG2 GLU X 132      39.445  51.935  29.672  0.00  0.00            
ATOM   2158  HG3 GLU X 132      38.281  51.138  28.682  0.00  0.00            
ATOM   2159  CD  GLU X 132      37.610  52.934  29.615  0.00  0.00            
ATOM   2160  OE1 GLU X 132      36.340  52.845  29.690  0.00  0.00            
ATOM   2161  OE2 GLU X 132      38.152  54.056  29.403  0.00  0.00            
ATOM   2162  C   GLU X 132      37.766  50.906  33.335  0.00  0.00            
ATOM   2163  O   GLU X 132      37.147  51.703  34.092  0.00  0.00            
ATOM   2164  N   ALA X 133      37.741  49.636  33.566  0.00  0.00            
ATOM   2165  H   ALA X 133      38.314  49.009  33.018  0.00  0.00            
ATOM   2166  CA  ALA X 133      36.961  49.001  34.698  0.00  0.00            
ATOM   2167  HA  ALA X 133      35.909  49.222  34.517  0.00  0.00            
ATOM   2168  CB  ALA X 133      37.208  47.480  34.706  0.00  0.00            
ATOM   2169  HB1 ALA X 133      37.212  46.981  33.737  0.00  0.00            
ATOM   2170  HB2 ALA X 133      38.222  47.366  35.090  0.00  0.00            
ATOM   2171  HB3 ALA X 133      36.493  47.023  35.390  0.00  0.00            
ATOM   2172  C   ALA X 133      37.177  49.606  36.157  0.00  0.00            
ATOM   2173  O   ALA X 133      36.204  49.644  36.940  0.00  0.00            
ATOM   2174  N   LYS X 134      38.291  50.302  36.435  0.00  0.00            
ATOM   2175  H   LYS X 134      39.054  50.202  35.780  0.00  0.00            
ATOM   2176  CA  LYS X 134      38.450  51.134  37.691  0.00  0.00            
ATOM   2177  HA  LYS X 134      38.250  50.530  38.576  0.00  0.00            
ATOM   2178  CB  LYS X 134      39.835  51.802  37.629  0.00  0.00            
ATOM   2179  HB2 LYS X 134      39.943  52.164  36.607  0.00  0.00            
ATOM   2180  HB3 LYS X 134      39.881  52.588  38.383  0.00  0.00            
ATOM   2181  CG  LYS X 134      40.920  50.751  37.971  0.00  0.00            
ATOM   2182  HG2 LYS X 134      40.804  50.492  39.023  0.00  0.00            
ATOM   2183  HG3 LYS X 134      40.716  49.782  37.515  0.00  0.00            
ATOM   2184  CD  LYS X 134      42.423  51.364  37.728  0.00  0.00            
ATOM   2185  HD2 LYS X 134      43.131  50.535  37.723  0.00  0.00            
ATOM   2186  HD3 LYS X 134      42.429  51.805  36.731  0.00  0.00            
ATOM   2187  CE  LYS X 134      42.889  52.426  38.693  0.00  0.00            
ATOM   2188  HE2 LYS X 134      42.142  53.214  38.600  0.00  0.00            
ATOM   2189  HE3 LYS X 134      42.901  51.980  39.688  0.00  0.00            
ATOM   2190  NZ  LYS X 134      44.179  53.079  38.329  0.00  0.00            
ATOM   2191  HZ1 LYS X 134      44.262  53.213  37.332  0.00  0.00            
ATOM   2192  HZ2 LYS X 134      44.339  53.995  38.726  0.00  0.00            
ATOM   2193  HZ3 LYS X 134      44.895  52.387  38.498  0.00  0.00            
ATOM   2194  C   LYS X 134      37.468  52.275  37.738  0.00  0.00            
ATOM   2195  O   LYS X 134      36.518  52.311  38.578  0.00  0.00            
ATOM   2196  N   GLU X 135      37.555  53.034  36.633  0.00  0.00            
ATOM   2197  H   GLU X 135      38.281  52.915  35.941  0.00  0.00            
ATOM   2198  CA  GLU X 135      36.709  54.264  36.521  0.00  0.00            
ATOM   2199  HA  GLU X 135      36.786  54.726  37.506  0.00  0.00            
ATOM   2200  CB  GLU X 135      37.437  55.097  35.494  0.00  0.00            
ATOM   2201  HB2 GLU X 135      38.362  55.356  36.010  0.00  0.00            
ATOM   2202  HB3 GLU X 135      37.762  54.514  34.632  0.00  0.00            
ATOM   2203  CG  GLU X 135      36.645  56.308  34.986  0.00  0.00            
ATOM   2204  HG2 GLU X 135      35.587  56.160  34.771  0.00  0.00            
ATOM   2205  HG3 GLU X 135      36.615  57.042  35.791  0.00  0.00            
ATOM   2206  CD  GLU X 135      37.307  57.057  33.763  0.00  0.00            
ATOM   2207  OE1 GLU X 135      36.697  58.054  33.279  0.00  0.00            
ATOM   2208  OE2 GLU X 135      38.319  56.530  33.242  0.00  0.00            
ATOM   2209  C   GLU X 135      35.258  53.898  36.232  0.00  0.00            
ATOM   2210  O   GLU X 135      34.376  54.473  36.844  0.00  0.00            
ATOM   2211  N   ILE X 136      34.947  52.801  35.492  0.00  0.00            
ATOM   2212  H   ILE X 136      35.659  52.177  35.140  0.00  0.00            
ATOM   2213  CA  ILE X 136      33.515  52.312  35.353  0.00  0.00            
ATOM   2214  HA  ILE X 136      32.833  53.097  35.026  0.00  0.00            
ATOM   2215  CB  ILE X 136      33.344  51.251  34.221  0.00  0.00            
ATOM   2216  HB  ILE X 136      34.155  50.539  34.375  0.00  0.00            
ATOM   2217  CG2 ILE X 136      31.978  50.546  34.209  0.00  0.00            
ATOM   2218 HG21 ILE X 136      31.326  50.658  35.075  0.00  0.00            
ATOM   2219 HG22 ILE X 136      31.447  50.875  33.316  0.00  0.00            
ATOM   2220 HG23 ILE X 136      32.279  49.511  34.044  0.00  0.00            
ATOM   2221  CG1 ILE X 136      33.553  51.949  32.853  0.00  0.00            
ATOM   2222 HG12 ILE X 136      32.697  52.557  32.562  0.00  0.00            
ATOM   2223 HG13 ILE X 136      34.455  52.557  32.920  0.00  0.00            
ATOM   2224  CD1 ILE X 136      33.794  51.011  31.656  0.00  0.00            
ATOM   2225 HD11 ILE X 136      34.163  51.736  30.930  0.00  0.00            
ATOM   2226 HD12 ILE X 136      34.403  50.159  31.957  0.00  0.00            
ATOM   2227 HD13 ILE X 136      32.864  50.575  31.292  0.00  0.00            
ATOM   2228  C   ILE X 136      32.877  51.870  36.696  0.00  0.00            
ATOM   2229  O   ILE X 136      31.791  52.347  37.034  0.00  0.00            
ATOM   2230  N   LEU X 137      33.558  51.018  37.487  0.00  0.00            
ATOM   2231  H   LEU X 137      34.466  50.718  37.164  0.00  0.00            
ATOM   2232  CA  LEU X 137      33.077  50.489  38.776  0.00  0.00            
ATOM   2233  HA  LEU X 137      32.055  50.169  38.572  0.00  0.00            
ATOM   2234  CB  LEU X 137      33.910  49.309  39.357  0.00  0.00            
ATOM   2235  HB2 LEU X 137      34.976  49.533  39.388  0.00  0.00            
ATOM   2236  HB3 LEU X 137      33.622  49.241  40.405  0.00  0.00            
ATOM   2237  CG  LEU X 137      33.649  47.894  38.739  0.00  0.00            
ATOM   2238  HG  LEU X 137      34.405  47.171  39.044  0.00  0.00            
ATOM   2239  CD1 LEU X 137      32.315  47.386  39.175  0.00  0.00            
ATOM   2240 HD11 LEU X 137      31.628  48.192  38.919  0.00  0.00            
ATOM   2241 HD12 LEU X 137      31.889  46.531  38.649  0.00  0.00            
ATOM   2242 HD13 LEU X 137      32.149  47.337  40.251  0.00  0.00            
ATOM   2243  CD2 LEU X 137      33.619  47.827  37.208  0.00  0.00            
ATOM   2244 HD21 LEU X 137      33.376  46.789  36.982  0.00  0.00            
ATOM   2245 HD22 LEU X 137      32.792  48.429  36.831  0.00  0.00            
ATOM   2246 HD23 LEU X 137      34.549  48.237  36.816  0.00  0.00            
ATOM   2247  C   LEU X 137      33.021  51.688  39.783  0.00  0.00            
ATOM   2248  O   LEU X 137      32.040  51.766  40.513  0.00  0.00            
ATOM   2249  N   CYS X 138      33.995  52.633  39.750  0.00  0.00            
ATOM   2250  H   CYS X 138      34.793  52.555  39.136  0.00  0.00            
ATOM   2251  CA  CYS X 138      33.940  53.710  40.732  0.00  0.00            
ATOM   2252  HA  CYS X 138      33.959  53.264  41.726  0.00  0.00            
ATOM   2253  CB  CYS X 138      35.246  54.519  40.686  0.00  0.00            
ATOM   2254  HB2 CYS X 138      36.091  53.832  40.745  0.00  0.00            
ATOM   2255  HB3 CYS X 138      35.441  55.035  39.746  0.00  0.00            
ATOM   2256  SG  CYS X 138      35.500  55.731  42.010  0.00  0.00            
ATOM   2257  HG  CYS X 138      34.754  56.703  41.476  0.00  0.00            
ATOM   2258  C   CYS X 138      32.589  54.555  40.623  0.00  0.00            
ATOM   2259  O   CYS X 138      32.025  54.904  41.639  0.00  0.00            
ATOM   2260  N   ARG X 139      32.025  54.779  39.420  0.00  0.00            
ATOM   2261  H   ARG X 139      32.449  54.332  38.620  0.00  0.00            
ATOM   2262  CA  ARG X 139      30.778  55.598  39.156  0.00  0.00            
ATOM   2263  HA  ARG X 139      30.838  56.622  39.525  0.00  0.00            
ATOM   2264  CB  ARG X 139      30.711  55.864  37.522  0.00  0.00            
ATOM   2265  HB2 ARG X 139      31.567  56.478  37.240  0.00  0.00            
ATOM   2266  HB3 ARG X 139      30.724  54.947  36.933  0.00  0.00            
ATOM   2267  CG  ARG X 139      29.459  56.666  37.177  0.00  0.00            
ATOM   2268  HG2 ARG X 139      28.639  55.962  37.314  0.00  0.00            
ATOM   2269  HG3 ARG X 139      29.257  57.503  37.845  0.00  0.00            
ATOM   2270  CD  ARG X 139      29.390  57.330  35.711  0.00  0.00            
ATOM   2271  HD2 ARG X 139      28.422  57.813  35.575  0.00  0.00            
ATOM   2272  HD3 ARG X 139      30.232  58.012  35.593  0.00  0.00            
ATOM   2273  NE  ARG X 139      29.651  56.270  34.678  0.00  0.00            
ATOM   2274  HE  ARG X 139      28.843  55.683  34.531  0.00  0.00            
ATOM   2275  CZ  ARG X 139      30.707  56.019  33.985  0.00  0.00            
ATOM   2276  NH1 ARG X 139      31.759  56.792  33.968  0.00  0.00            
ATOM   2277 HH11 ARG X 139      31.643  57.705  34.384  0.00  0.00            
ATOM   2278 HH12 ARG X 139      32.553  56.476  33.429  0.00  0.00            
ATOM   2279  NH2 ARG X 139      30.675  54.924  33.282  0.00  0.00            
ATOM   2280 HH21 ARG X 139      29.792  54.443  33.189  0.00  0.00            
ATOM   2281 HH22 ARG X 139      31.553  54.781  32.803  0.00  0.00            
ATOM   2282  C   ARG X 139      29.521  54.885  39.609  0.00  0.00            
ATOM   2283  O   ARG X 139      28.801  55.567  40.397  0.00  0.00            
ATOM   2284  N   VAL X 140      29.271  53.579  39.285  0.00  0.00            
ATOM   2285  H   VAL X 140      29.815  53.089  38.589  0.00  0.00            
ATOM   2286  CA  VAL X 140      28.179  52.777  39.746  0.00  0.00            
ATOM   2287  HA  VAL X 140      27.244  53.335  39.708  0.00  0.00            
ATOM   2288  CB  VAL X 140      28.005  51.612  38.740  0.00  0.00            
ATOM   2289  HB  VAL X 140      28.136  51.924  37.704  0.00  0.00            
ATOM   2290  CG1 VAL X 140      28.869  50.401  38.957  0.00  0.00            
ATOM   2291 HG11 VAL X 140      28.893  50.032  39.982  0.00  0.00            
ATOM   2292 HG12 VAL X 140      28.634  49.679  38.175  0.00  0.00            
ATOM   2293 HG13 VAL X 140      29.900  50.669  38.729  0.00  0.00            
ATOM   2294  CG2 VAL X 140      26.540  51.144  38.854  0.00  0.00            
ATOM   2295 HG21 VAL X 140      25.820  51.922  38.601  0.00  0.00            
ATOM   2296 HG22 VAL X 140      26.406  50.313  38.160  0.00  0.00            
ATOM   2297 HG23 VAL X 140      26.307  50.845  39.876  0.00  0.00            
ATOM   2298  C   VAL X 140      28.340  52.404  41.222  0.00  0.00            
ATOM   2299  O   VAL X 140      27.272  52.264  41.870  0.00  0.00            
ATOM   2300  N   ALA X 141      29.555  52.175  41.765  0.00  0.00            
ATOM   2301  H   ALA X 141      30.319  52.308  41.118  0.00  0.00            
ATOM   2302  CA  ALA X 141      29.769  51.856  43.216  0.00  0.00            
ATOM   2303  HA  ALA X 141      29.244  50.928  43.442  0.00  0.00            
ATOM   2304  CB  ALA X 141      31.315  51.735  43.364  0.00  0.00            
ATOM   2305  HB1 ALA X 141      31.923  52.639  43.349  0.00  0.00            
ATOM   2306  HB2 ALA X 141      31.488  51.346  44.368  0.00  0.00            
ATOM   2307  HB3 ALA X 141      31.725  50.927  42.759  0.00  0.00            
ATOM   2308  C   ALA X 141      29.122  52.911  44.142  0.00  0.00            
ATOM   2309  O   ALA X 141      28.183  52.613  44.913  0.00  0.00            
ATOM   2310  N   CYS X 142      29.624  54.101  43.993  0.00  0.00            
ATOM   2311  H   CYS X 142      30.430  54.111  43.383  0.00  0.00            
ATOM   2312  CA  CYS X 142      29.242  55.271  44.729  0.00  0.00            
ATOM   2313  HA  CYS X 142      29.343  55.082  45.798  0.00  0.00            
ATOM   2314  CB  CYS X 142      30.164  56.483  44.399  0.00  0.00            
ATOM   2315  HB2 CYS X 142      30.181  56.512  43.309  0.00  0.00            
ATOM   2316  HB3 CYS X 142      29.689  57.378  44.799  0.00  0.00            
ATOM   2317  SG  CYS X 142      31.807  56.217  45.164  0.00  0.00            
ATOM   2318  HG  CYS X 142      32.530  56.374  44.051  0.00  0.00            
ATOM   2319  C   CYS X 142      27.758  55.602  44.489  0.00  0.00            
ATOM   2320  O   CYS X 142      26.935  55.803  45.438  0.00  0.00            
ATOM   2321  N   TYR X 143      27.303  55.425  43.227  0.00  0.00            
ATOM   2322  H   TYR X 143      28.007  55.337  42.508  0.00  0.00            
ATOM   2323  CA  TYR X 143      25.911  55.798  42.867  0.00  0.00            
ATOM   2324  HA  TYR X 143      25.752  56.802  43.261  0.00  0.00            
ATOM   2325  CB  TYR X 143      25.664  55.723  41.384  0.00  0.00            
ATOM   2326  HB2 TYR X 143      26.163  56.571  40.913  0.00  0.00            
ATOM   2327  HB3 TYR X 143      26.347  55.058  40.855  0.00  0.00            
ATOM   2328  CG  TYR X 143      24.290  55.681  40.894  0.00  0.00            
ATOM   2329  CD1 TYR X 143      23.606  56.889  40.540  0.00  0.00            
ATOM   2330  HD1 TYR X 143      24.149  57.819  40.462  0.00  0.00            
ATOM   2331  CE1 TYR X 143      22.290  56.920  40.021  0.00  0.00            
ATOM   2332  HE1 TYR X 143      21.845  57.872  39.769  0.00  0.00            
ATOM   2333  CZ  TYR X 143      21.646  55.699  39.816  0.00  0.00            
ATOM   2334  OH  TYR X 143      20.375  55.740  39.290  0.00  0.00            
ATOM   2335  HH  TYR X 143      20.185  56.616  38.947  0.00  0.00            
ATOM   2336  CE2 TYR X 143      22.252  54.503  40.251  0.00  0.00            
ATOM   2337  HE2 TYR X 143      21.754  53.554  40.123  0.00  0.00            
ATOM   2338  CD2 TYR X 143      23.591  54.480  40.729  0.00  0.00            
ATOM   2339  HD2 TYR X 143      24.056  53.552  41.028  0.00  0.00            
ATOM   2340  C   TYR X 143      24.879  54.840  43.571  0.00  0.00            
ATOM   2341  O   TYR X 143      23.977  55.332  44.244  0.00  0.00            
ATOM   2342  N   TRP X 144      25.138  53.557  43.538  0.00  0.00            
ATOM   2343  H   TRP X 144      25.981  53.361  43.018  0.00  0.00            
ATOM   2344  CA  TRP X 144      24.316  52.463  44.111  0.00  0.00            
ATOM   2345  HA  TRP X 144      23.287  52.543  43.763  0.00  0.00            
ATOM   2346  CB  TRP X 144      24.806  51.093  43.658  0.00  0.00            
ATOM   2347  HB2 TRP X 144      24.517  50.987  42.612  0.00  0.00            
ATOM   2348  HB3 TRP X 144      25.892  51.009  43.645  0.00  0.00            
ATOM   2349  CG  TRP X 144      24.210  49.856  44.357  0.00  0.00            
ATOM   2350  CD1 TRP X 144      23.033  49.218  44.122  0.00  0.00            
ATOM   2351  HD1 TRP X 144      22.347  49.619  43.390  0.00  0.00            
ATOM   2352  NE1 TRP X 144      22.878  48.112  45.003  0.00  0.00            
ATOM   2353  HE1 TRP X 144      22.077  47.498  45.014  0.00  0.00            
ATOM   2354  CE2 TRP X 144      23.871  48.084  45.857  0.00  0.00            
ATOM   2355  CZ2 TRP X 144      24.176  47.162  46.888  0.00  0.00            
ATOM   2356  HZ2 TRP X 144      23.640  46.224  46.909  0.00  0.00            
ATOM   2357  CH2 TRP X 144      25.357  47.329  47.675  0.00  0.00            
ATOM   2358  HH2 TRP X 144      25.559  46.616  48.460  0.00  0.00            
ATOM   2359  CZ3 TRP X 144      26.203  48.430  47.404  0.00  0.00            
ATOM   2360  HZ3 TRP X 144      27.086  48.672  47.977  0.00  0.00            
ATOM   2361  CE3 TRP X 144      25.953  49.256  46.272  0.00  0.00            
ATOM   2362  HE3 TRP X 144      26.700  49.991  46.008  0.00  0.00            
ATOM   2363  CD2 TRP X 144      24.801  49.101  45.464  0.00  0.00            
ATOM   2364  C   TRP X 144      24.336  52.554  45.654  0.00  0.00            
ATOM   2365  O   TRP X 144      23.338  52.413  46.335  0.00  0.00            
ATOM   2366  N   ALA X 145      25.484  52.961  46.229  0.00  0.00            
ATOM   2367  H   ALA X 145      26.315  53.019  45.659  0.00  0.00            
ATOM   2368  CA  ALA X 145      25.687  53.225  47.645  0.00  0.00            
ATOM   2369  HA  ALA X 145      25.307  52.379  48.218  0.00  0.00            
ATOM   2370  CB  ALA X 145      27.134  53.350  47.846  0.00  0.00            
ATOM   2371  HB1 ALA X 145      27.447  54.356  47.565  0.00  0.00            
ATOM   2372  HB2 ALA X 145      27.243  53.202  48.921  0.00  0.00            
ATOM   2373  HB3 ALA X 145      27.637  52.545  47.311  0.00  0.00            
ATOM   2374  C   ALA X 145      24.988  54.511  48.158  0.00  0.00            
ATOM   2375  O   ALA X 145      25.048  54.734  49.338  0.00  0.00            
ATOM   2376  N   GLY X 146      24.350  55.317  47.275  0.00  0.00            
ATOM   2377  H   GLY X 146      24.397  54.871  46.370  0.00  0.00            
ATOM   2378  CA  GLY X 146      23.764  56.615  47.479  0.00  0.00            
ATOM   2379  HA2 GLY X 146      23.263  56.754  46.521  0.00  0.00            
ATOM   2380  HA3 GLY X 146      23.023  56.484  48.268  0.00  0.00            
ATOM   2381  C   GLY X 146      24.765  57.764  47.657  0.00  0.00            
ATOM   2382  O   GLY X 146      24.422  58.869  47.990  0.00  0.00            
ATOM   2383  N   VAL X 147      26.088  57.531  47.509  0.00  0.00            
ATOM   2384  H   VAL X 147      26.409  56.698  47.035  0.00  0.00            
ATOM   2385  CA  VAL X 147      27.111  58.599  47.524  0.00  0.00            
ATOM   2386  HA  VAL X 147      26.999  59.261  48.382  0.00  0.00            
ATOM   2387  CB  VAL X 147      28.539  58.001  47.687  0.00  0.00            
ATOM   2388  HB  VAL X 147      28.668  57.168  46.996  0.00  0.00            
ATOM   2389  CG1 VAL X 147      29.610  58.994  47.362  0.00  0.00            
ATOM   2390 HG11 VAL X 147      29.667  59.247  46.303  0.00  0.00            
ATOM   2391 HG12 VAL X 147      29.585  59.887  47.986  0.00  0.00            
ATOM   2392 HG13 VAL X 147      30.558  58.522  47.619  0.00  0.00            
ATOM   2393  CG2 VAL X 147      28.741  57.576  49.218  0.00  0.00            
ATOM   2394 HG21 VAL X 147      28.683  58.482  49.822  0.00  0.00            
ATOM   2395 HG22 VAL X 147      27.967  56.879  49.537  0.00  0.00            
ATOM   2396 HG23 VAL X 147      29.740  57.143  49.264  0.00  0.00            
ATOM   2397  C   VAL X 147      27.030  59.409  46.273  0.00  0.00            
ATOM   2398  O   VAL X 147      27.159  58.827  45.176  0.00  0.00            
ATOM   2399  N   PRO X 148      26.899  60.762  46.315  0.00  0.00            
ATOM   2400  CD  PRO X 148      26.744  61.562  47.447  0.00  0.00            
ATOM   2401  HD2 PRO X 148      27.593  61.525  48.130  0.00  0.00            
ATOM   2402  HD3 PRO X 148      25.876  61.215  48.006  0.00  0.00            
ATOM   2403  CG  PRO X 148      26.453  62.975  47.011  0.00  0.00            
ATOM   2404  HG2 PRO X 148      27.356  63.560  47.186  0.00  0.00            
ATOM   2405  HG3 PRO X 148      25.655  63.348  47.653  0.00  0.00            
ATOM   2406  CB  PRO X 148      26.244  62.896  45.540  0.00  0.00            
ATOM   2407  HB2 PRO X 148      26.587  63.728  44.926  0.00  0.00            
ATOM   2408  HB3 PRO X 148      25.195  62.645  45.381  0.00  0.00            
ATOM   2409  CA  PRO X 148      27.020  61.646  45.129  0.00  0.00            
ATOM   2410  HA  PRO X 148      26.457  61.214  44.301  0.00  0.00            
ATOM   2411  C   PRO X 148      28.468  61.876  44.736  0.00  0.00            
ATOM   2412  O   PRO X 148      29.126  62.857  45.100  0.00  0.00            
ATOM   2413  N   LEU X 149      29.113  60.883  44.049  0.00  0.00            
ATOM   2414  H   LEU X 149      28.555  60.097  43.749  0.00  0.00            
ATOM   2415  CA  LEU X 149      30.404  60.946  43.422  0.00  0.00            
ATOM   2416  HA  LEU X 149      31.156  61.225  44.160  0.00  0.00            
ATOM   2417  CB  LEU X 149      30.844  59.585  42.832  0.00  0.00            
ATOM   2418  HB2 LEU X 149      30.923  58.889  43.667  0.00  0.00            
ATOM   2419  HB3 LEU X 149      30.087  59.179  42.161  0.00  0.00            
ATOM   2420  CG  LEU X 149      32.175  59.614  42.003  0.00  0.00            
ATOM   2421  HG  LEU X 149      32.169  60.379  41.227  0.00  0.00            
ATOM   2422  CD1 LEU X 149      33.427  59.800  42.883  0.00  0.00            
ATOM   2423 HD11 LEU X 149      33.440  59.021  43.644  0.00  0.00            
ATOM   2424 HD12 LEU X 149      34.388  59.775  42.369  0.00  0.00            
ATOM   2425 HD13 LEU X 149      33.409  60.720  43.467  0.00  0.00            
ATOM   2426  CD2 LEU X 149      32.376  58.228  41.455  0.00  0.00            
ATOM   2427 HD21 LEU X 149      31.493  57.660  41.162  0.00  0.00            
ATOM   2428 HD22 LEU X 149      33.145  58.215  40.684  0.00  0.00            
ATOM   2429 HD23 LEU X 149      32.653  57.543  42.257  0.00  0.00            
ATOM   2430  C   LEU X 149      30.474  62.093  42.360  0.00  0.00            
ATOM   2431  O   LEU X 149      29.619  62.075  41.433  0.00  0.00            
ATOM   2432  N   LYS X 150      31.383  63.068  42.471  0.00  0.00            
ATOM   2433  H   LYS X 150      31.976  63.043  43.288  0.00  0.00            
ATOM   2434  CA  LYS X 150      31.565  64.132  41.464  0.00  0.00            
ATOM   2435  HA  LYS X 150      30.597  64.609  41.310  0.00  0.00            
ATOM   2436  CB  LYS X 150      32.421  65.200  42.093  0.00  0.00            
ATOM   2437  HB2 LYS X 150      33.275  64.700  42.550  0.00  0.00            
ATOM   2438  HB3 LYS X 150      32.859  65.952  41.436  0.00  0.00            
ATOM   2439  CG  LYS X 150      31.702  65.951  43.245  0.00  0.00            
ATOM   2440  HG2 LYS X 150      30.838  66.500  42.869  0.00  0.00            
ATOM   2441  HG3 LYS X 150      31.357  65.158  43.910  0.00  0.00            
ATOM   2442  CD  LYS X 150      32.678  66.843  43.959  0.00  0.00            
ATOM   2443  HD2 LYS X 150      33.467  66.219  44.379  0.00  0.00            
ATOM   2444  HD3 LYS X 150      33.108  67.537  43.237  0.00  0.00            
ATOM   2445  CE  LYS X 150      31.939  67.518  45.119  0.00  0.00            
ATOM   2446  HE2 LYS X 150      30.979  67.847  44.721  0.00  0.00            
ATOM   2447  HE3 LYS X 150      31.694  66.704  45.802  0.00  0.00            
ATOM   2448  NZ  LYS X 150      32.615  68.683  45.742  0.00  0.00            
ATOM   2449  HZ1 LYS X 150      33.556  68.379  45.946  0.00  0.00            
ATOM   2450  HZ2 LYS X 150      32.614  69.441  45.074  0.00  0.00            
ATOM   2451  HZ3 LYS X 150      32.137  69.101  46.527  0.00  0.00            
ATOM   2452  C   LYS X 150      32.209  63.662  40.193  0.00  0.00            
ATOM   2453  O   LYS X 150      33.172  62.919  40.338  0.00  0.00            
ATOM   2454  N   GLU X 151      31.773  64.235  39.077  0.00  0.00            
ATOM   2455  H   GLU X 151      31.171  65.035  39.208  0.00  0.00            
ATOM   2456  CA  GLU X 151      32.123  64.010  37.682  0.00  0.00            
ATOM   2457  HA  GLU X 151      31.741  63.036  37.377  0.00  0.00            
ATOM   2458  CB  GLU X 151      31.433  65.064  36.755  0.00  0.00            
ATOM   2459  HB2 GLU X 151      30.353  64.994  36.881  0.00  0.00            
ATOM   2460  HB3 GLU X 151      31.642  66.078  37.098  0.00  0.00            
ATOM   2461  CG  GLU X 151      31.753  64.920  35.207  0.00  0.00            
ATOM   2462  HG2 GLU X 151      30.994  65.384  34.578  0.00  0.00            
ATOM   2463  HG3 GLU X 151      32.671  65.476  35.015  0.00  0.00            
ATOM   2464  CD  GLU X 151      31.881  63.463  34.746  0.00  0.00            
ATOM   2465  OE1 GLU X 151      31.062  62.550  34.983  0.00  0.00            
ATOM   2466  OE2 GLU X 151      32.757  63.286  33.893  0.00  0.00            
ATOM   2467  C   GLU X 151      33.610  64.115  37.455  0.00  0.00            
ATOM   2468  O   GLU X 151      34.169  63.143  37.038  0.00  0.00            
ATOM   2469  N   THR X 152      34.263  65.176  37.899  0.00  0.00            
ATOM   2470  H   THR X 152      33.792  65.962  38.322  0.00  0.00            
ATOM   2471  CA  THR X 152      35.685  65.387  37.726  0.00  0.00            
ATOM   2472  HA  THR X 152      36.003  64.821  36.850  0.00  0.00            
ATOM   2473  CB  THR X 152      36.055  66.908  37.473  0.00  0.00            
ATOM   2474  HB  THR X 152      37.137  66.911  37.339  0.00  0.00            
ATOM   2475  CG2 THR X 152      35.366  67.621  36.298  0.00  0.00            
ATOM   2476 HG21 THR X 152      34.288  67.678  36.449  0.00  0.00            
ATOM   2477 HG22 THR X 152      35.757  68.620  36.107  0.00  0.00            
ATOM   2478 HG23 THR X 152      35.539  67.018  35.407  0.00  0.00            
ATOM   2479  OG1 THR X 152      35.696  67.758  38.614  0.00  0.00            
ATOM   2480  HG1 THR X 152      34.817  67.528  38.922  0.00  0.00            
ATOM   2481  C   THR X 152      36.605  64.766  38.723  0.00  0.00            
ATOM   2482  O   THR X 152      37.753  65.295  38.959  0.00  0.00            
ATOM   2483  N   GLU X 153      36.113  63.770  39.494  0.00  0.00            
ATOM   2484  H   GLU X 153      35.169  63.480  39.281  0.00  0.00            
ATOM   2485  CA  GLU X 153      36.843  63.071  40.557  0.00  0.00            
ATOM   2486  HA  GLU X 153      37.910  63.294  40.564  0.00  0.00            
ATOM   2487  CB  GLU X 153      36.113  63.290  41.922  0.00  0.00            
ATOM   2488  HB2 GLU X 153      35.042  63.099  41.856  0.00  0.00            
ATOM   2489  HB3 GLU X 153      36.507  62.572  42.641  0.00  0.00            
ATOM   2490  CG  GLU X 153      36.461  64.722  42.469  0.00  0.00            
ATOM   2491  HG2 GLU X 153      37.534  64.872  42.345  0.00  0.00            
ATOM   2492  HG3 GLU X 153      35.960  65.482  41.868  0.00  0.00            
ATOM   2493  CD  GLU X 153      36.323  64.906  44.022  0.00  0.00            
ATOM   2494  OE1 GLU X 153      35.770  64.011  44.725  0.00  0.00            
ATOM   2495  OE2 GLU X 153      36.823  65.886  44.599  0.00  0.00            
ATOM   2496  C   GLU X 153      36.717  61.561  40.276  0.00  0.00            
ATOM   2497  O   GLU X 153      37.489  60.788  40.803  0.00  0.00            
ATOM   2498  N   VAL X 154      35.888  61.141  39.310  0.00  0.00            
ATOM   2499  H   VAL X 154      35.375  61.863  38.825  0.00  0.00            
ATOM   2500  CA  VAL X 154      35.543  59.737  38.972  0.00  0.00            
ATOM   2501  HA  VAL X 154      35.173  59.236  39.866  0.00  0.00            
ATOM   2502  CB  VAL X 154      34.453  59.572  37.895  0.00  0.00            
ATOM   2503  HB  VAL X 154      34.836  60.069  37.004  0.00  0.00            
ATOM   2504  CG1 VAL X 154      34.166  58.111  37.517  0.00  0.00            
ATOM   2505 HG11 VAL X 154      35.110  57.632  37.258  0.00  0.00            
ATOM   2506 HG12 VAL X 154      33.820  57.633  38.433  0.00  0.00            
ATOM   2507 HG13 VAL X 154      33.438  58.129  36.706  0.00  0.00            
ATOM   2508  CG2 VAL X 154      33.184  60.253  38.306  0.00  0.00            
ATOM   2509 HG21 VAL X 154      32.793  59.734  39.181  0.00  0.00            
ATOM   2510 HG22 VAL X 154      33.400  61.239  38.718  0.00  0.00            
ATOM   2511 HG23 VAL X 154      32.451  60.344  37.504  0.00  0.00            
ATOM   2512  C   VAL X 154      36.853  58.938  38.674  0.00  0.00            
ATOM   2513  O   VAL X 154      37.088  57.909  39.328  0.00  0.00            
ATOM   2514  N   LYS X 155      37.774  59.491  37.817  0.00  0.00            
ATOM   2515  H   LYS X 155      37.684  60.422  37.436  0.00  0.00            
ATOM   2516  CA  LYS X 155      39.092  58.837  37.537  0.00  0.00            
ATOM   2517  HA  LYS X 155      38.877  57.810  37.243  0.00  0.00            
ATOM   2518  CB  LYS X 155      39.847  59.542  36.409  0.00  0.00            
ATOM   2519  HB2 LYS X 155      39.207  59.331  35.553  0.00  0.00            
ATOM   2520  HB3 LYS X 155      39.859  60.630  36.474  0.00  0.00            
ATOM   2521  CG  LYS X 155      41.261  59.005  36.144  0.00  0.00            
ATOM   2522  HG2 LYS X 155      41.877  59.348  36.975  0.00  0.00            
ATOM   2523  HG3 LYS X 155      41.142  57.923  36.207  0.00  0.00            
ATOM   2524  CD  LYS X 155      41.871  59.390  34.759  0.00  0.00            
ATOM   2525  HD2 LYS X 155      41.204  59.093  33.949  0.00  0.00            
ATOM   2526  HD3 LYS X 155      41.956  60.476  34.756  0.00  0.00            
ATOM   2527  CE  LYS X 155      43.169  58.623  34.553  0.00  0.00            
ATOM   2528  HE2 LYS X 155      42.982  57.549  34.562  0.00  0.00            
ATOM   2529  HE3 LYS X 155      43.505  58.981  33.580  0.00  0.00            
ATOM   2530  NZ  LYS X 155      44.172  58.872  35.565  0.00  0.00            
ATOM   2531  HZ1 LYS X 155      43.957  59.748  36.018  0.00  0.00            
ATOM   2532  HZ2 LYS X 155      44.145  58.111  36.229  0.00  0.00            
ATOM   2533  HZ3 LYS X 155      45.092  58.900  35.149  0.00  0.00            
ATOM   2534  C   LYS X 155      39.941  58.715  38.795  0.00  0.00            
ATOM   2535  O   LYS X 155      40.508  57.609  39.034  0.00  0.00            
ATOM   2536  N   GLU X 156      39.979  59.792  39.647  0.00  0.00            
ATOM   2537  H   GLU X 156      39.489  60.613  39.323  0.00  0.00            
ATOM   2538  CA  GLU X 156      40.950  60.041  40.685  0.00  0.00            
ATOM   2539  HA  GLU X 156      41.936  59.723  40.347  0.00  0.00            
ATOM   2540  CB  GLU X 156      40.975  61.591  41.075  0.00  0.00            
ATOM   2541  HB2 GLU X 156      39.983  61.841  41.451  0.00  0.00            
ATOM   2542  HB3 GLU X 156      41.840  61.838  41.690  0.00  0.00            
ATOM   2543  CG  GLU X 156      41.094  62.408  39.829  0.00  0.00            
ATOM   2544  HG2 GLU X 156      40.129  62.459  39.324  0.00  0.00            
ATOM   2545  HG3 GLU X 156      41.318  63.413  40.188  0.00  0.00            
ATOM   2546  CD  GLU X 156      42.206  61.924  38.898  0.00  0.00            
ATOM   2547  OE1 GLU X 156      42.101  62.195  37.755  0.00  0.00            
ATOM   2548  OE2 GLU X 156      43.267  61.541  39.411  0.00  0.00            
ATOM   2549  C   GLU X 156      40.602  59.187  41.967  0.00  0.00            
ATOM   2550  O   GLU X 156      41.466  58.462  42.477  0.00  0.00            
ATOM   2551  N   ARG X 157      39.297  59.133  42.304  0.00  0.00            
ATOM   2552  H   ARG X 157      38.626  59.797  41.944  0.00  0.00            
ATOM   2553  CA  ARG X 157      38.819  58.257  43.316  0.00  0.00            
ATOM   2554  HA  ARG X 157      39.380  58.403  44.239  0.00  0.00            
ATOM   2555  CB  ARG X 157      37.272  58.497  43.694  0.00  0.00            
ATOM   2556  HB2 ARG X 157      36.580  58.173  42.917  0.00  0.00            
ATOM   2557  HB3 ARG X 157      37.045  57.981  44.627  0.00  0.00            
ATOM   2558  CG  ARG X 157      37.061  59.958  44.195  0.00  0.00            
ATOM   2559  HG2 ARG X 157      37.030  60.684  43.382  0.00  0.00            
ATOM   2560  HG3 ARG X 157      36.051  60.108  44.576  0.00  0.00            
ATOM   2561  CD  ARG X 157      38.031  60.517  45.236  0.00  0.00            
ATOM   2562  HD2 ARG X 157      37.852  59.817  46.052  0.00  0.00            
ATOM   2563  HD3 ARG X 157      39.080  60.533  44.942  0.00  0.00            
ATOM   2564  NE  ARG X 157      37.526  61.840  45.681  0.00  0.00            
ATOM   2565  HE  ARG X 157      36.793  62.282  45.145  0.00  0.00            
ATOM   2566  CZ  ARG X 157      37.844  62.462  46.759  0.00  0.00            
ATOM   2567  NH1 ARG X 157      38.742  62.080  47.616  0.00  0.00            
ATOM   2568 HH11 ARG X 157      39.206  61.189  47.508  0.00  0.00            
ATOM   2569 HH12 ARG X 157      39.164  62.772  48.219  0.00  0.00            
ATOM   2570  NH2 ARG X 157      37.240  63.608  47.035  0.00  0.00            
ATOM   2571 HH21 ARG X 157      36.641  63.971  46.307  0.00  0.00            
ATOM   2572 HH22 ARG X 157      37.345  64.094  47.915  0.00  0.00            
ATOM   2573  C   ARG X 157      39.062  56.786  43.010  0.00  0.00            
ATOM   2574  O   ARG X 157      39.278  55.943  43.877  0.00  0.00            
ATOM   2575  N   ALA X 158      38.947  56.420  41.703  0.00  0.00            
ATOM   2576  H   ALA X 158      38.756  57.081  40.964  0.00  0.00            
ATOM   2577  CA  ALA X 158      39.315  55.071  41.130  0.00  0.00            
ATOM   2578  HA  ALA X 158      38.792  54.283  41.672  0.00  0.00            
ATOM   2579  CB  ALA X 158      38.650  54.777  39.766  0.00  0.00            
ATOM   2580  HB1 ALA X 158      39.230  55.062  38.889  0.00  0.00            
ATOM   2581  HB2 ALA X 158      38.357  53.728  39.728  0.00  0.00            
ATOM   2582  HB3 ALA X 158      37.683  55.279  39.793  0.00  0.00            
ATOM   2583  C   ALA X 158      40.825  54.719  41.233  0.00  0.00            
ATOM   2584  O   ALA X 158      41.063  53.548  41.464  0.00  0.00            
ATOM   2585  N   ASP X 159      41.780  55.657  41.199  0.00  0.00            
ATOM   2586  H   ASP X 159      41.532  56.525  40.746  0.00  0.00            
ATOM   2587  CA  ASP X 159      43.228  55.371  41.546  0.00  0.00            
ATOM   2588  HA  ASP X 159      43.553  54.478  41.014  0.00  0.00            
ATOM   2589  CB  ASP X 159      44.275  56.458  41.318  0.00  0.00            
ATOM   2590  HB2 ASP X 159      44.064  57.447  41.726  0.00  0.00            
ATOM   2591  HB3 ASP X 159      45.181  56.062  41.776  0.00  0.00            
ATOM   2592  CG  ASP X 159      44.525  56.622  39.827  0.00  0.00            
ATOM   2593  OD1 ASP X 159      44.190  55.729  39.052  0.00  0.00            
ATOM   2594  OD2 ASP X 159      45.118  57.629  39.334  0.00  0.00            
ATOM   2595  C   ASP X 159      43.317  55.100  43.008  0.00  0.00            
ATOM   2596  O   ASP X 159      44.048  54.202  43.451  0.00  0.00            
ATOM   2597  N   ASP X 160      42.731  55.891  43.909  0.00  0.00            
ATOM   2598  H   ASP X 160      42.372  56.747  43.511  0.00  0.00            
ATOM   2599  CA  ASP X 160      42.800  55.878  45.338  0.00  0.00            
ATOM   2600  HA  ASP X 160      43.814  56.073  45.685  0.00  0.00            
ATOM   2601  CB  ASP X 160      42.069  57.021  46.152  0.00  0.00            
ATOM   2602  HB2 ASP X 160      41.058  57.164  45.771  0.00  0.00            
ATOM   2603  HB3 ASP X 160      42.079  56.711  47.197  0.00  0.00            
ATOM   2604  CG  ASP X 160      42.712  58.431  46.130  0.00  0.00            
ATOM   2605  OD1 ASP X 160      43.885  58.600  45.677  0.00  0.00            
ATOM   2606  OD2 ASP X 160      42.193  59.442  46.579  0.00  0.00            
ATOM   2607  C   ASP X 160      42.287  54.552  45.898  0.00  0.00            
ATOM   2608  O   ASP X 160      42.959  54.040  46.760  0.00  0.00            
ATOM   2609  N   PHE X 161      41.135  54.031  45.477  0.00  0.00            
ATOM   2610  H   PHE X 161      40.626  54.611  44.826  0.00  0.00            
ATOM   2611  CA  PHE X 161      40.585  52.720  45.986  0.00  0.00            
ATOM   2612  HA  PHE X 161      40.490  52.578  47.062  0.00  0.00            
ATOM   2613  CB  PHE X 161      39.253  52.461  45.297  0.00  0.00            
ATOM   2614  HB2 PHE X 161      39.324  52.745  44.247  0.00  0.00            
ATOM   2615  HB3 PHE X 161      39.066  51.388  45.326  0.00  0.00            
ATOM   2616  CG  PHE X 161      38.104  53.212  45.891  0.00  0.00            
ATOM   2617  CD1 PHE X 161      37.868  53.232  47.337  0.00  0.00            
ATOM   2618  HD1 PHE X 161      38.607  52.775  47.979  0.00  0.00            
ATOM   2619  CE1 PHE X 161      36.843  54.073  47.837  0.00  0.00            
ATOM   2620  HE1 PHE X 161      36.572  54.209  48.873  0.00  0.00            
ATOM   2621  CZ  PHE X 161      35.989  54.763  46.964  0.00  0.00            
ATOM   2622  HZ  PHE X 161      35.198  55.430  47.271  0.00  0.00            
ATOM   2623  CE2 PHE X 161      36.133  54.682  45.592  0.00  0.00            
ATOM   2624  HE2 PHE X 161      35.378  55.098  44.942  0.00  0.00            
ATOM   2625  CD2 PHE X 161      37.280  54.069  45.046  0.00  0.00            
ATOM   2626  HD2 PHE X 161      37.424  54.127  43.977  0.00  0.00            
ATOM   2627  C   PHE X 161      41.622  51.670  45.650  0.00  0.00            
ATOM   2628  O   PHE X 161      41.858  50.701  46.365  0.00  0.00            
ATOM   2629  N   ILE X 162      42.277  51.742  44.506  0.00  0.00            
ATOM   2630  H   ILE X 162      42.151  52.546  43.907  0.00  0.00            
ATOM   2631  CA  ILE X 162      43.219  50.741  44.012  0.00  0.00            
ATOM   2632  HA  ILE X 162      42.978  49.756  44.414  0.00  0.00            
ATOM   2633  CB  ILE X 162      43.143  50.673  42.478  0.00  0.00            
ATOM   2634  HB  ILE X 162      43.328  51.696  42.152  0.00  0.00            
ATOM   2635  CG2 ILE X 162      44.247  49.817  41.771  0.00  0.00            
ATOM   2636 HG21 ILE X 162      44.053  49.755  40.700  0.00  0.00            
ATOM   2637 HG22 ILE X 162      45.234  50.188  42.044  0.00  0.00            
ATOM   2638 HG23 ILE X 162      44.096  48.821  42.188  0.00  0.00            
ATOM   2639  CG1 ILE X 162      41.740  50.276  41.940  0.00  0.00            
ATOM   2640 HG12 ILE X 162      40.963  50.735  42.550  0.00  0.00            
ATOM   2641 HG13 ILE X 162      41.701  50.675  40.927  0.00  0.00            
ATOM   2642  CD1 ILE X 162      41.487  48.787  41.872  0.00  0.00            
ATOM   2643 HD11 ILE X 162      42.065  48.309  41.082  0.00  0.00            
ATOM   2644 HD12 ILE X 162      41.819  48.283  42.779  0.00  0.00            
ATOM   2645 HD13 ILE X 162      40.425  48.659  41.664  0.00  0.00            
ATOM   2646  C   ILE X 162      44.664  50.956  44.497  0.00  0.00            
ATOM   2647  O   ILE X 162      45.496  50.012  44.489  0.00  0.00            
ATOM   2648  N   ASP X 163      44.910  52.121  45.081  0.00  0.00            
ATOM   2649  H   ASP X 163      44.251  52.884  45.024  0.00  0.00            
ATOM   2650  CA  ASP X 163      46.086  52.403  45.877  0.00  0.00            
ATOM   2651  HA  ASP X 163      46.916  51.761  45.581  0.00  0.00            
ATOM   2652  CB  ASP X 163      46.456  53.828  45.964  0.00  0.00            
ATOM   2653  HB2 ASP X 163      45.621  54.404  46.362  0.00  0.00            
ATOM   2654  HB3 ASP X 163      47.200  53.884  46.759  0.00  0.00            
ATOM   2655  CG  ASP X 163      47.016  54.467  44.738  0.00  0.00            
ATOM   2656  OD1 ASP X 163      47.412  53.729  43.832  0.00  0.00            
ATOM   2657  OD2 ASP X 163      47.254  55.707  44.801  0.00  0.00            
ATOM   2658  C   ASP X 163      45.867  51.806  47.307  0.00  0.00            
ATOM   2659  O   ASP X 163      46.817  51.125  47.783  0.00  0.00            
ATOM   2660  N   MET X 164      44.730  52.008  47.930  0.00  0.00            
ATOM   2661  H   MET X 164      44.061  52.617  47.481  0.00  0.00            
ATOM   2662  CA  MET X 164      44.466  51.238  49.159  0.00  0.00            
ATOM   2663  HA  MET X 164      45.267  51.553  49.828  0.00  0.00            
ATOM   2664  CB  MET X 164      43.034  51.515  49.611  0.00  0.00            
ATOM   2665  HB2 MET X 164      42.376  51.655  48.753  0.00  0.00            
ATOM   2666  HB3 MET X 164      42.727  50.739  50.312  0.00  0.00            
ATOM   2667  CG  MET X 164      43.047  52.879  50.292  0.00  0.00            
ATOM   2668  HG2 MET X 164      43.612  52.705  51.207  0.00  0.00            
ATOM   2669  HG3 MET X 164      43.618  53.579  49.682  0.00  0.00            
ATOM   2670  SD  MET X 164      41.272  53.464  50.564  0.00  0.00            
ATOM   2671  CE  MET X 164      41.102  54.708  49.229  0.00  0.00            
ATOM   2672  HE1 MET X 164      41.992  55.333  49.298  0.00  0.00            
ATOM   2673  HE2 MET X 164      41.180  54.407  48.184  0.00  0.00            
ATOM   2674  HE3 MET X 164      40.192  55.291  49.369  0.00  0.00            
ATOM   2675  C   MET X 164      44.520  49.704  48.858  0.00  0.00            
ATOM   2676  O   MET X 164      45.021  48.994  49.686  0.00  0.00            
ATOM   2677  N   VAL X 165      44.026  49.205  47.665  0.00  0.00            
ATOM   2678  H   VAL X 165      43.459  49.852  47.136  0.00  0.00            
ATOM   2679  CA  VAL X 165      44.108  47.753  47.343  0.00  0.00            
ATOM   2680  HA  VAL X 165      43.874  47.189  48.246  0.00  0.00            
ATOM   2681  CB  VAL X 165      43.151  47.273  46.256  0.00  0.00            
ATOM   2682  HB  VAL X 165      43.322  47.853  45.349  0.00  0.00            
ATOM   2683  CG1 VAL X 165      43.419  45.903  45.792  0.00  0.00            
ATOM   2684 HG11 VAL X 165      44.398  45.945  45.315  0.00  0.00            
ATOM   2685 HG12 VAL X 165      43.531  45.255  46.661  0.00  0.00            
ATOM   2686 HG13 VAL X 165      42.703  45.509  45.070  0.00  0.00            
ATOM   2687  CG2 VAL X 165      41.683  47.228  46.758  0.00  0.00            
ATOM   2688 HG21 VAL X 165      41.567  46.495  47.557  0.00  0.00            
ATOM   2689 HG22 VAL X 165      41.505  48.120  47.358  0.00  0.00            
ATOM   2690 HG23 VAL X 165      40.972  47.052  45.951  0.00  0.00            
ATOM   2691  C   VAL X 165      45.537  47.358  47.058  0.00  0.00            
ATOM   2692  O   VAL X 165      46.035  46.400  47.682  0.00  0.00            
ATOM   2693  N   ASP X 166      46.383  47.975  46.172  0.00  0.00            
ATOM   2694  H   ASP X 166      46.070  48.731  45.579  0.00  0.00            
ATOM   2695  CA  ASP X 166      47.676  47.414  45.770  0.00  0.00            
ATOM   2696  HA  ASP X 166      47.486  46.381  45.480  0.00  0.00            
ATOM   2697  CB  ASP X 166      48.207  48.061  44.441  0.00  0.00            
ATOM   2698  HB2 ASP X 166      47.450  47.830  43.692  0.00  0.00            
ATOM   2699  HB3 ASP X 166      48.238  49.150  44.481  0.00  0.00            
ATOM   2700  CG  ASP X 166      49.537  47.501  43.871  0.00  0.00            
ATOM   2701  OD1 ASP X 166      49.561  46.393  43.293  0.00  0.00            
ATOM   2702  OD2 ASP X 166      50.568  48.219  43.960  0.00  0.00            
ATOM   2703  C   ASP X 166      48.724  47.450  46.878  0.00  0.00            
ATOM   2704  O   ASP X 166      49.768  46.840  46.711  0.00  0.00            
ATOM   2705  N   ALA X 167      48.616  48.190  47.998  0.00  0.00            
ATOM   2706  H   ALA X 167      47.765  48.731  48.062  0.00  0.00            
ATOM   2707  CA  ALA X 167      49.434  48.252  49.185  0.00  0.00            
ATOM   2708  HA  ALA X 167      50.474  48.392  48.893  0.00  0.00            
ATOM   2709  CB  ALA X 167      48.880  49.469  50.031  0.00  0.00            
ATOM   2710  HB1 ALA X 167      47.828  49.192  50.100  0.00  0.00            
ATOM   2711  HB2 ALA X 167      49.256  49.477  51.054  0.00  0.00            
ATOM   2712  HB3 ALA X 167      49.178  50.381  49.513  0.00  0.00            
ATOM   2713  C   ALA X 167      49.322  46.897  50.012  0.00  0.00            
ATOM   2714  O   ALA X 167      50.184  46.579  50.864  0.00  0.00            
ATOM   2715  N   PHE X 168      48.251  46.110  49.988  0.00  0.00            
ATOM   2716  H   PHE X 168      47.558  46.311  49.281  0.00  0.00            
ATOM   2717  CA  PHE X 168      47.893  45.042  50.976  0.00  0.00            
ATOM   2718  HA  PHE X 168      47.903  45.522  51.954  0.00  0.00            
ATOM   2719  CB  PHE X 168      46.604  44.383  50.553  0.00  0.00            
ATOM   2720  HB2 PHE X 168      46.028  44.304  51.475  0.00  0.00            
ATOM   2721  HB3 PHE X 168      45.940  45.054  50.007  0.00  0.00            
ATOM   2722  CG  PHE X 168      46.605  43.084  49.696  0.00  0.00            
ATOM   2723  CD1 PHE X 168      47.236  41.884  50.080  0.00  0.00            
ATOM   2724  HD1 PHE X 168      47.709  41.799  51.047  0.00  0.00            
ATOM   2725  CE1 PHE X 168      47.306  40.840  49.212  0.00  0.00            
ATOM   2726  HE1 PHE X 168      47.862  39.976  49.545  0.00  0.00            
ATOM   2727  CZ  PHE X 168      46.645  40.846  47.968  0.00  0.00            
ATOM   2728  HZ  PHE X 168      46.530  39.904  47.453  0.00  0.00            
ATOM   2729  CE2 PHE X 168      45.777  41.957  47.641  0.00  0.00            
ATOM   2730  HE2 PHE X 168      45.182  41.891  46.742  0.00  0.00            
ATOM   2731  CD2 PHE X 168      45.782  43.119  48.496  0.00  0.00            
ATOM   2732  HD2 PHE X 168      45.057  43.895  48.300  0.00  0.00            
ATOM   2733  C   PHE X 168      49.034  44.045  51.259  0.00  0.00            
ATOM   2734  O   PHE X 168      49.221  43.625  52.347  0.00  0.00            
ATOM   2735  N   GLY X 169      49.768  43.651  50.214  0.00  0.00            
ATOM   2736  H   GLY X 169      49.526  44.164  49.379  0.00  0.00            
ATOM   2737  CA  GLY X 169      50.746  42.531  50.083  0.00  0.00            
ATOM   2738  HA2 GLY X 169      50.725  42.051  51.061  0.00  0.00            
ATOM   2739  HA3 GLY X 169      50.585  41.914  49.199  0.00  0.00            
ATOM   2740  C   GLY X 169      52.204  43.092  50.043  0.00  0.00            
ATOM   2741  O   GLY X 169      53.027  42.274  49.686  0.00  0.00            
ATOM   2742  N   ALA X 170      52.474  44.377  50.292  0.00  0.00            
ATOM   2743  H   ALA X 170      51.732  44.864  50.776  0.00  0.00            
ATOM   2744  CA  ALA X 170      53.620  45.150  49.808  0.00  0.00            
ATOM   2745  HA  ALA X 170      54.144  44.583  49.039  0.00  0.00            
ATOM   2746  CB  ALA X 170      53.202  46.547  49.206  0.00  0.00            
ATOM   2747  HB1 ALA X 170      52.561  46.336  48.350  0.00  0.00            
ATOM   2748  HB2 ALA X 170      52.564  47.060  49.924  0.00  0.00            
ATOM   2749  HB3 ALA X 170      54.102  47.112  48.962  0.00  0.00            
ATOM   2750  C   ALA X 170      54.591  45.485  50.928  0.00  0.00            
ATOM   2751  O   ALA X 170      54.324  45.320  52.112  0.00  0.00            
ATOM   2752  N   VAL X 171      55.783  45.965  50.510  0.00  0.00            
ATOM   2753  H   VAL X 171      55.988  46.023  49.523  0.00  0.00            
ATOM   2754  CA  VAL X 171      56.759  46.613  51.408  0.00  0.00            
ATOM   2755  HA  VAL X 171      56.238  46.851  52.335  0.00  0.00            
ATOM   2756  CB  VAL X 171      57.838  45.685  52.024  0.00  0.00            
ATOM   2757  HB  VAL X 171      58.356  45.193  51.202  0.00  0.00            
ATOM   2758  CG1 VAL X 171      58.805  46.417  52.953  0.00  0.00            
ATOM   2759 HG11 VAL X 171      58.182  46.839  53.742  0.00  0.00            
ATOM   2760 HG12 VAL X 171      59.489  45.766  53.498  0.00  0.00            
ATOM   2761 HG13 VAL X 171      59.273  47.240  52.413  0.00  0.00            
ATOM   2762  CG2 VAL X 171      57.290  44.485  52.855  0.00  0.00            
ATOM   2763 HG21 VAL X 171      58.157  43.935  53.221  0.00  0.00            
ATOM   2764 HG22 VAL X 171      56.616  44.768  53.663  0.00  0.00            
ATOM   2765 HG23 VAL X 171      56.716  43.890  52.144  0.00  0.00            
ATOM   2766  C   VAL X 171      57.288  47.952  50.878  0.00  0.00            
ATOM   2767  O   VAL X 171      57.605  48.083  49.648  0.00  0.00            
ATOM   2768  N   GLY X 172      57.404  48.986  51.687  0.00  0.00            
ATOM   2769  H   GLY X 172      57.087  48.966  52.645  0.00  0.00            
ATOM   2770  CA  GLY X 172      57.994  50.192  51.257  0.00  0.00            
ATOM   2771  HA2 GLY X 172      58.127  50.837  52.125  0.00  0.00            
ATOM   2772  HA3 GLY X 172      59.019  50.020  50.930  0.00  0.00            
ATOM   2773  C   GLY X 172      57.067  51.007  50.345  0.00  0.00            
ATOM   2774  O   GLY X 172      55.870  51.105  50.679  0.00  0.00            
ATOM   2775  N   PRO X 173      57.564  51.522  49.240  0.00  0.00            
ATOM   2776  CD  PRO X 173      58.957  51.334  48.845  0.00  0.00            
ATOM   2777  HD2 PRO X 173      59.144  50.310  48.522  0.00  0.00            
ATOM   2778  HD3 PRO X 173      59.605  51.653  49.661  0.00  0.00            
ATOM   2779  CG  PRO X 173      59.185  52.275  47.672  0.00  0.00            
ATOM   2780  HG2 PRO X 173      59.895  51.921  46.924  0.00  0.00            
ATOM   2781  HG3 PRO X 173      59.554  53.247  48.000  0.00  0.00            
ATOM   2782  CB  PRO X 173      57.811  52.461  47.103  0.00  0.00            
ATOM   2783  HB2 PRO X 173      57.628  51.631  46.421  0.00  0.00            
ATOM   2784  HB3 PRO X 173      57.649  53.375  46.530  0.00  0.00            
ATOM   2785  CA  PRO X 173      56.920  52.431  48.401  0.00  0.00            
ATOM   2786  HA  PRO X 173      56.886  53.400  48.899  0.00  0.00            
ATOM   2787  C   PRO X 173      55.501  52.065  48.030  0.00  0.00            
ATOM   2788  O   PRO X 173      54.651  52.973  47.924  0.00  0.00            
ATOM   2789  N   ARG X 174      55.140  50.819  47.788  0.00  0.00            
ATOM   2790  H   ARG X 174      55.894  50.148  47.809  0.00  0.00            
ATOM   2791  CA  ARG X 174      53.727  50.372  47.447  0.00  0.00            
ATOM   2792  HA  ARG X 174      53.375  51.078  46.695  0.00  0.00            
ATOM   2793  CB  ARG X 174      53.859  48.944  46.747  0.00  0.00            
ATOM   2794  HB2 ARG X 174      54.638  48.405  47.285  0.00  0.00            
ATOM   2795  HB3 ARG X 174      52.955  48.348  46.871  0.00  0.00            
ATOM   2796  CG  ARG X 174      54.118  48.987  45.257  0.00  0.00            
ATOM   2797  HG2 ARG X 174      53.296  49.460  44.719  0.00  0.00            
ATOM   2798  HG3 ARG X 174      55.047  49.442  44.913  0.00  0.00            
ATOM   2799  CD  ARG X 174      54.218  47.541  44.897  0.00  0.00            
ATOM   2800  HD2 ARG X 174      54.380  47.456  43.822  0.00  0.00            
ATOM   2801  HD3 ARG X 174      55.021  47.054  45.450  0.00  0.00            
ATOM   2802  NE  ARG X 174      52.970  46.728  45.091  0.00  0.00            
ATOM   2803  HE  ARG X 174      52.043  47.122  45.157  0.00  0.00            
ATOM   2804  CZ  ARG X 174      52.929  45.478  45.418  0.00  0.00            
ATOM   2805  NH1 ARG X 174      53.970  44.692  45.578  0.00  0.00            
ATOM   2806 HH11 ARG X 174      54.917  45.004  45.419  0.00  0.00            
ATOM   2807 HH12 ARG X 174      53.927  43.790  46.030  0.00  0.00            
ATOM   2808  NH2 ARG X 174      51.765  44.960  45.754  0.00  0.00            
ATOM   2809 HH21 ARG X 174      50.974  45.551  45.965  0.00  0.00            
ATOM   2810 HH22 ARG X 174      51.672  44.002  46.058  0.00  0.00            
ATOM   2811  C   ARG X 174      52.802  50.428  48.707  0.00  0.00            
ATOM   2812  O   ARG X 174      51.656  50.827  48.701  0.00  0.00            
ATOM   2813  N   HIE X 175      53.408  50.161  49.876  0.00  0.00            
ATOM   2814  H   HIE X 175      54.410  50.051  49.813  0.00  0.00            
ATOM   2815  CA  HIE X 175      52.650  50.384  51.140  0.00  0.00            
ATOM   2816  HA  HIE X 175      51.716  49.835  51.024  0.00  0.00            
ATOM   2817  CB  HIE X 175      53.326  49.783  52.395  0.00  0.00            
ATOM   2818  HB2 HIE X 175      53.285  48.699  52.281  0.00  0.00            
ATOM   2819  HB3 HIE X 175      54.379  50.027  52.530  0.00  0.00            
ATOM   2820  CG  HIE X 175      52.580  50.034  53.653  0.00  0.00            
ATOM   2821  ND1 HIE X 175      51.261  49.882  53.783  0.00  0.00            
ATOM   2822  CE1 HIE X 175      50.961  50.236  55.016  0.00  0.00            
ATOM   2823  HE1 HIE X 175      49.990  50.225  55.489  0.00  0.00            
ATOM   2824  NE2 HIE X 175      52.018  50.816  55.561  0.00  0.00            
ATOM   2825  HE2 HIE X 175      52.016  51.340  56.425  0.00  0.00            
ATOM   2826  CD2 HIE X 175      53.045  50.612  54.744  0.00  0.00            
ATOM   2827  HD2 HIE X 175      54.110  50.743  54.865  0.00  0.00            
ATOM   2828  C   HIE X 175      52.305  51.861  51.426  0.00  0.00            
ATOM   2829  O   HIE X 175      51.170  52.285  51.737  0.00  0.00            
ATOM   2830  N   TRP X 176      53.296  52.715  51.350  0.00  0.00            
ATOM   2831  H   TRP X 176      54.194  52.261  51.274  0.00  0.00            
ATOM   2832  CA  TRP X 176      53.138  54.128  51.638  0.00  0.00            
ATOM   2833  HA  TRP X 176      52.825  54.241  52.675  0.00  0.00            
ATOM   2834  CB  TRP X 176      54.504  54.769  51.573  0.00  0.00            
ATOM   2835  HB2 TRP X 176      54.691  54.824  50.501  0.00  0.00            
ATOM   2836  HB3 TRP X 176      54.418  55.710  52.115  0.00  0.00            
ATOM   2837  CG  TRP X 176      55.652  54.167  52.322  0.00  0.00            
ATOM   2838  CD1 TRP X 176      56.957  54.099  51.851  0.00  0.00            
ATOM   2839  HD1 TRP X 176      57.261  54.294  50.833  0.00  0.00            
ATOM   2840  NE1 TRP X 176      57.747  53.615  52.937  0.00  0.00            
ATOM   2841  HE1 TRP X 176      58.718  53.355  52.833  0.00  0.00            
ATOM   2842  CE2 TRP X 176      57.070  53.483  54.090  0.00  0.00            
ATOM   2843  CZ2 TRP X 176      57.459  53.047  55.350  0.00  0.00            
ATOM   2844  HZ2 TRP X 176      58.495  52.824  55.561  0.00  0.00            
ATOM   2845  CH2 TRP X 176      56.440  52.940  56.377  0.00  0.00            
ATOM   2846  HH2 TRP X 176      56.609  52.746  57.426  0.00  0.00            
ATOM   2847  CZ3 TRP X 176      55.073  53.179  56.050  0.00  0.00            
ATOM   2848  HZ3 TRP X 176      54.224  53.107  56.714  0.00  0.00            
ATOM   2849  CE3 TRP X 176      54.745  53.595  54.743  0.00  0.00            
ATOM   2850  HE3 TRP X 176      53.700  53.669  54.479  0.00  0.00            
ATOM   2851  CD2 TRP X 176      55.697  53.790  53.719  0.00  0.00            
ATOM   2852  C   TRP X 176      52.141  54.883  50.697  0.00  0.00            
ATOM   2853  O   TRP X 176      51.241  55.588  51.162  0.00  0.00            
ATOM   2854  N   LYS X 177      52.219  54.458  49.398  0.00  0.00            
ATOM   2855  H   LYS X 177      53.013  53.909  49.103  0.00  0.00            
ATOM   2856  CA  LYS X 177      51.203  54.831  48.452  0.00  0.00            
ATOM   2857  HA  LYS X 177      51.316  55.898  48.264  0.00  0.00            
ATOM   2858  CB  LYS X 177      51.498  54.275  47.052  0.00  0.00            
ATOM   2859  HB2 LYS X 177      52.583  54.379  47.013  0.00  0.00            
ATOM   2860  HB3 LYS X 177      51.088  53.266  47.022  0.00  0.00            
ATOM   2861  CG  LYS X 177      50.885  55.024  45.903  0.00  0.00            
ATOM   2862  HG2 LYS X 177      49.807  55.155  45.994  0.00  0.00            
ATOM   2863  HG3 LYS X 177      51.399  55.983  45.842  0.00  0.00            
ATOM   2864  CD  LYS X 177      51.201  54.293  44.581  0.00  0.00            
ATOM   2865  HD2 LYS X 177      52.242  53.970  44.620  0.00  0.00            
ATOM   2866  HD3 LYS X 177      50.643  53.358  44.553  0.00  0.00            
ATOM   2867  CE  LYS X 177      50.979  55.151  43.337  0.00  0.00            
ATOM   2868  HE2 LYS X 177      51.545  56.066  43.515  0.00  0.00            
ATOM   2869  HE3 LYS X 177      51.369  54.594  42.485  0.00  0.00            
ATOM   2870  NZ  LYS X 177      49.553  55.398  43.110  0.00  0.00            
ATOM   2871  HZ1 LYS X 177      49.285  56.311  43.450  0.00  0.00            
ATOM   2872  HZ2 LYS X 177      49.447  55.482  42.109  0.00  0.00            
ATOM   2873  HZ3 LYS X 177      48.926  54.675  43.432  0.00  0.00            
ATOM   2874  C   LYS X 177      49.764  54.542  48.872  0.00  0.00            
ATOM   2875  O   LYS X 177      48.910  55.375  48.499  0.00  0.00            
ATOM   2876  N   GLY X 178      49.462  53.535  49.666  0.00  0.00            
ATOM   2877  H   GLY X 178      50.198  52.916  49.974  0.00  0.00            
ATOM   2878  CA  GLY X 178      48.118  53.201  50.065  0.00  0.00            
ATOM   2879  HA2 GLY X 178      47.419  53.531  49.296  0.00  0.00            
ATOM   2880  HA3 GLY X 178      47.902  52.152  50.267  0.00  0.00            
ATOM   2881  C   GLY X 178      47.779  53.893  51.362  0.00  0.00            
ATOM   2882  O   GLY X 178      46.759  54.534  51.498  0.00  0.00            
ATOM   2883  N   ARG X 179      48.750  53.991  52.331  0.00  0.00            
ATOM   2884  H   ARG X 179      49.577  53.415  52.269  0.00  0.00            
ATOM   2885  CA  ARG X 179      48.646  54.895  53.424  0.00  0.00            
ATOM   2886  HA  ARG X 179      47.849  54.582  54.099  0.00  0.00            
ATOM   2887  CB  ARG X 179      49.854  54.682  54.363  0.00  0.00            
ATOM   2888  HB2 ARG X 179      49.910  53.594  54.343  0.00  0.00            
ATOM   2889  HB3 ARG X 179      50.760  55.100  53.923  0.00  0.00            
ATOM   2890  CG  ARG X 179      49.839  55.240  55.838  0.00  0.00            
ATOM   2891  HG2 ARG X 179      49.719  56.323  55.826  0.00  0.00            
ATOM   2892  HG3 ARG X 179      49.031  54.783  56.409  0.00  0.00            
ATOM   2893  CD  ARG X 179      51.199  54.887  56.588  0.00  0.00            
ATOM   2894  HD2 ARG X 179      51.069  55.062  57.656  0.00  0.00            
ATOM   2895  HD3 ARG X 179      51.353  53.819  56.436  0.00  0.00            
ATOM   2896  NE  ARG X 179      52.258  55.631  55.877  0.00  0.00            
ATOM   2897  HE  ARG X 179      52.082  55.985  54.947  0.00  0.00            
ATOM   2898  CZ  ARG X 179      53.409  56.076  56.470  0.00  0.00            
ATOM   2899  NH1 ARG X 179      53.802  55.609  57.659  0.00  0.00            
ATOM   2900 HH11 ARG X 179      53.376  54.712  57.843  0.00  0.00            
ATOM   2901 HH12 ARG X 179      54.509  55.969  58.284  0.00  0.00            
ATOM   2902  NH2 ARG X 179      54.171  57.003  55.936  0.00  0.00            
ATOM   2903 HH21 ARG X 179      53.931  57.443  55.059  0.00  0.00            
ATOM   2904 HH22 ARG X 179      54.964  57.258  56.507  0.00  0.00            
ATOM   2905  C   ARG X 179      48.372  56.413  53.058  0.00  0.00            
ATOM   2906  O   ARG X 179      47.763  57.142  53.834  0.00  0.00            
ATOM   2907  N   ARG X 180      48.745  56.890  51.878  0.00  0.00            
ATOM   2908  H   ARG X 180      49.243  56.285  51.241  0.00  0.00            
ATOM   2909  CA  ARG X 180      48.600  58.233  51.404  0.00  0.00            
ATOM   2910  HA  ARG X 180      48.669  58.872  52.284  0.00  0.00            
ATOM   2911  CB  ARG X 180      49.818  58.491  50.450  0.00  0.00            
ATOM   2912  HB2 ARG X 180      50.766  58.476  50.987  0.00  0.00            
ATOM   2913  HB3 ARG X 180      49.860  57.761  49.642  0.00  0.00            
ATOM   2914  CG  ARG X 180      49.746  59.902  49.831  0.00  0.00            
ATOM   2915  HG2 ARG X 180      48.855  59.897  49.204  0.00  0.00            
ATOM   2916  HG3 ARG X 180      49.633  60.620  50.643  0.00  0.00            
ATOM   2917  CD  ARG X 180      50.831  60.218  48.832  0.00  0.00            
ATOM   2918  HD2 ARG X 180      50.856  61.290  48.637  0.00  0.00            
ATOM   2919  HD3 ARG X 180      51.793  60.026  49.306  0.00  0.00            
ATOM   2920  NE  ARG X 180      50.618  59.549  47.508  0.00  0.00            
ATOM   2921  HE  ARG X 180      49.726  59.488  47.038  0.00  0.00            
ATOM   2922  CZ  ARG X 180      51.614  59.029  46.776  0.00  0.00            
ATOM   2923  NH1 ARG X 180      52.806  58.756  47.280  0.00  0.00            
ATOM   2924 HH11 ARG X 180      53.058  59.082  48.202  0.00  0.00            
ATOM   2925 HH12 ARG X 180      53.549  58.418  46.684  0.00  0.00            
ATOM   2926  NH2 ARG X 180      51.360  58.636  45.540  0.00  0.00            
ATOM   2927 HH21 ARG X 180      50.466  58.913  45.161  0.00  0.00            
ATOM   2928 HH22 ARG X 180      52.065  58.134  45.020  0.00  0.00            
ATOM   2929  C   ARG X 180      47.220  58.503  50.793  0.00  0.00            
ATOM   2930  O   ARG X 180      46.746  59.624  51.080  0.00  0.00            
ATOM   2931  N   ALA X 181      46.639  57.464  50.159  0.00  0.00            
ATOM   2932  H   ALA X 181      47.273  56.682  50.078  0.00  0.00            
ATOM   2933  CA  ALA X 181      45.285  57.584  49.603  0.00  0.00            
ATOM   2934  HA  ALA X 181      45.056  58.607  49.302  0.00  0.00            
ATOM   2935  CB  ALA X 181      45.346  56.623  48.407  0.00  0.00            
ATOM   2936  HB1 ALA X 181      44.285  56.437  48.239  0.00  0.00            
ATOM   2937  HB2 ALA X 181      45.801  57.211  47.610  0.00  0.00            
ATOM   2938  HB3 ALA X 181      45.859  55.681  48.600  0.00  0.00            
ATOM   2939  C   ALA X 181      44.213  57.160  50.572  0.00  0.00            
ATOM   2940  O   ALA X 181      43.228  57.838  50.495  0.00  0.00            
ATOM   2941  N   ARG X 182      44.358  56.194  51.448  0.00  0.00            
ATOM   2942  H   ARG X 182      45.174  55.599  51.445  0.00  0.00            
ATOM   2943  CA  ARG X 182      43.186  55.939  52.336  0.00  0.00            
ATOM   2944  HA  ARG X 182      42.366  55.619  51.693  0.00  0.00            
ATOM   2945  CB  ARG X 182      43.517  54.841  53.335  0.00  0.00            
ATOM   2946  HB2 ARG X 182      43.594  53.878  52.829  0.00  0.00            
ATOM   2947  HB3 ARG X 182      44.522  55.030  53.714  0.00  0.00            
ATOM   2948  CG  ARG X 182      42.566  54.703  54.508  0.00  0.00            
ATOM   2949  HG2 ARG X 182      43.013  55.433  55.184  0.00  0.00            
ATOM   2950  HG3 ARG X 182      41.545  54.921  54.192  0.00  0.00            
ATOM   2951  CD  ARG X 182      42.661  53.310  55.182  0.00  0.00            
ATOM   2952  HD2 ARG X 182      43.660  52.896  55.323  0.00  0.00            
ATOM   2953  HD3 ARG X 182      42.153  53.452  56.136  0.00  0.00            
ATOM   2954  NE  ARG X 182      41.947  52.239  54.477  0.00  0.00            
ATOM   2955  HE  ARG X 182      42.431  51.619  53.844  0.00  0.00            
ATOM   2956  CZ  ARG X 182      40.673  52.109  54.530  0.00  0.00            
ATOM   2957  NH1 ARG X 182      39.848  52.793  55.267  0.00  0.00            
ATOM   2958 HH11 ARG X 182      40.073  53.678  55.699  0.00  0.00            
ATOM   2959 HH12 ARG X 182      38.905  52.464  55.419  0.00  0.00            
ATOM   2960  NH2 ARG X 182      40.108  51.182  53.887  0.00  0.00            
ATOM   2961 HH21 ARG X 182      40.742  50.455  53.591  0.00  0.00            
ATOM   2962 HH22 ARG X 182      39.106  51.230  53.765  0.00  0.00            
ATOM   2963  C   ARG X 182      42.687  57.184  53.063  0.00  0.00            
ATOM   2964  O   ARG X 182      41.537  57.436  53.201  0.00  0.00            
ATOM   2965  N   PRO X 183      43.568  58.082  53.624  0.00  0.00            
ATOM   2966  CD  PRO X 183      44.935  57.851  53.804  0.00  0.00            
ATOM   2967  HD2 PRO X 183      45.486  58.106  52.899  0.00  0.00            
ATOM   2968  HD3 PRO X 183      45.162  56.873  54.228  0.00  0.00            
ATOM   2969  CG  PRO X 183      45.381  58.834  54.828  0.00  0.00            
ATOM   2970  HG2 PRO X 183      46.425  59.126  54.708  0.00  0.00            
ATOM   2971  HG3 PRO X 183      45.494  58.510  55.862  0.00  0.00            
ATOM   2972  CB  PRO X 183      44.446  60.031  54.599  0.00  0.00            
ATOM   2973  HB2 PRO X 183      44.788  60.727  53.834  0.00  0.00            
ATOM   2974  HB3 PRO X 183      44.442  60.554  55.556  0.00  0.00            
ATOM   2975  CA  PRO X 183      43.172  59.303  54.318  0.00  0.00            
ATOM   2976  HA  PRO X 183      42.596  59.116  55.224  0.00  0.00            
ATOM   2977  C   PRO X 183      42.367  60.253  53.428  0.00  0.00            
ATOM   2978  O   PRO X 183      41.380  60.749  53.785  0.00  0.00            
ATOM   2979  N   ARG X 184      42.760  60.388  52.137  0.00  0.00            
ATOM   2980  H   ARG X 184      43.665  60.046  51.847  0.00  0.00            
ATOM   2981  CA  ARG X 184      41.961  61.176  51.183  0.00  0.00            
ATOM   2982  HA  ARG X 184      42.024  62.227  51.464  0.00  0.00            
ATOM   2983  CB  ARG X 184      42.456  61.025  49.731  0.00  0.00            
ATOM   2984  HB2 ARG X 184      42.738  60.063  49.305  0.00  0.00            
ATOM   2985  HB3 ARG X 184      41.591  61.253  49.108  0.00  0.00            
ATOM   2986  CG  ARG X 184      43.511  62.074  49.317  0.00  0.00            
ATOM   2987  HG2 ARG X 184      43.048  63.023  49.589  0.00  0.00            
ATOM   2988  HG3 ARG X 184      44.408  61.882  49.906  0.00  0.00            
ATOM   2989  CD  ARG X 184      43.716  62.177  47.760  0.00  0.00            
ATOM   2990  HD2 ARG X 184      42.801  62.336  47.190  0.00  0.00            
ATOM   2991  HD3 ARG X 184      44.244  63.124  47.651  0.00  0.00            
ATOM   2992  NE  ARG X 184      44.451  61.033  47.274  0.00  0.00            
ATOM   2993  HE  ARG X 184      43.874  60.300  46.888  0.00  0.00            
ATOM   2994  CZ  ARG X 184      45.745  60.780  47.467  0.00  0.00            
ATOM   2995  NH1 ARG X 184      46.529  61.630  48.078  0.00  0.00            
ATOM   2996 HH11 ARG X 184      46.217  62.560  48.316  0.00  0.00            
ATOM   2997 HH12 ARG X 184      47.526  61.673  47.920  0.00  0.00            
ATOM   2998  NH2 ARG X 184      46.260  59.718  46.944  0.00  0.00            
ATOM   2999 HH21 ARG X 184      45.655  59.181  46.340  0.00  0.00            
ATOM   3000 HH22 ARG X 184      47.229  59.737  46.657  0.00  0.00            
ATOM   3001  C   ARG X 184      40.491  60.734  51.184  0.00  0.00            
ATOM   3002  O   ARG X 184      39.579  61.544  51.131  0.00  0.00            
ATOM   3003  N   ALA X 185      40.382  59.413  51.144  0.00  0.00            
ATOM   3004  H   ALA X 185      41.105  58.774  51.441  0.00  0.00            
ATOM   3005  CA  ALA X 185      39.093  58.753  51.059  0.00  0.00            
ATOM   3006  HA  ALA X 185      38.497  59.305  50.332  0.00  0.00            
ATOM   3007  CB  ALA X 185      39.105  57.324  50.451  0.00  0.00            
ATOM   3008  HB1 ALA X 185      39.592  57.396  49.478  0.00  0.00            
ATOM   3009  HB2 ALA X 185      39.649  56.626  51.087  0.00  0.00            
ATOM   3010  HB3 ALA X 185      38.153  56.824  50.268  0.00  0.00            
ATOM   3011  C   ALA X 185      38.318  58.899  52.333  0.00  0.00            
ATOM   3012  O   ALA X 185      37.049  59.071  52.340  0.00  0.00            
ATOM   3013  N   GLU X 186      38.978  58.840  53.507  0.00  0.00            
ATOM   3014  H   GLU X 186      39.981  58.725  53.491  0.00  0.00            
ATOM   3015  CA  GLU X 186      38.222  59.158  54.814  0.00  0.00            
ATOM   3016  HA  GLU X 186      37.289  58.613  54.959  0.00  0.00            
ATOM   3017  CB  GLU X 186      39.089  58.668  55.962  0.00  0.00            
ATOM   3018  HB2 GLU X 186      40.078  59.123  55.903  0.00  0.00            
ATOM   3019  HB3 GLU X 186      38.629  58.848  56.934  0.00  0.00            
ATOM   3020  CG  GLU X 186      39.174  57.123  55.862  0.00  0.00            
ATOM   3021  HG2 GLU X 186      38.204  56.679  56.083  0.00  0.00            
ATOM   3022  HG3 GLU X 186      39.550  56.895  54.865  0.00  0.00            
ATOM   3023  CD  GLU X 186      40.269  56.510  56.769  0.00  0.00            
ATOM   3024  OE1 GLU X 186      40.664  57.089  57.839  0.00  0.00            
ATOM   3025  OE2 GLU X 186      40.537  55.288  56.602  0.00  0.00            
ATOM   3026  C   GLU X 186      37.874  60.618  54.923  0.00  0.00            
ATOM   3027  O   GLU X 186      36.764  60.958  55.303  0.00  0.00            
ATOM   3028  N   GLU X 187      38.757  61.477  54.563  0.00  0.00            
ATOM   3029  H   GLU X 187      39.600  61.175  54.095  0.00  0.00            
ATOM   3030  CA  GLU X 187      38.471  62.922  54.491  0.00  0.00            
ATOM   3031  HA  GLU X 187      38.153  63.187  55.499  0.00  0.00            
ATOM   3032  CB  GLU X 187      39.750  63.751  54.156  0.00  0.00            
ATOM   3033  HB2 GLU X 187      40.019  63.344  53.181  0.00  0.00            
ATOM   3034  HB3 GLU X 187      39.512  64.806  54.015  0.00  0.00            
ATOM   3035  CG  GLU X 187      40.906  63.773  55.156  0.00  0.00            
ATOM   3036  HG2 GLU X 187      41.094  62.761  55.514  0.00  0.00            
ATOM   3037  HG3 GLU X 187      41.809  64.150  54.676  0.00  0.00            
ATOM   3038  CD  GLU X 187      40.645  64.658  56.407  0.00  0.00            
ATOM   3039  OE1 GLU X 187      40.859  64.054  57.478  0.00  0.00            
ATOM   3040  OE2 GLU X 187      40.189  65.802  56.325  0.00  0.00            
ATOM   3041  C   GLU X 187      37.358  63.326  53.481  0.00  0.00            
ATOM   3042  O   GLU X 187      36.686  64.342  53.627  0.00  0.00            
ATOM   3043  N   TRP X 188      37.197  62.537  52.345  0.00  0.00            
ATOM   3044  H   TRP X 188      37.908  61.923  51.972  0.00  0.00            
ATOM   3045  CA  TRP X 188      36.025  62.547  51.490  0.00  0.00            
ATOM   3046  HA  TRP X 188      35.877  63.552  51.095  0.00  0.00            
ATOM   3047  CB  TRP X 188      36.204  61.725  50.243  0.00  0.00            
ATOM   3048  HB2 TRP X 188      36.849  62.415  49.697  0.00  0.00            
ATOM   3049  HB3 TRP X 188      36.676  60.752  50.381  0.00  0.00            
ATOM   3050  CG  TRP X 188      35.100  61.448  49.274  0.00  0.00            
ATOM   3051  CD1 TRP X 188      33.957  62.141  49.003  0.00  0.00            
ATOM   3052  HD1 TRP X 188      33.572  63.022  49.495  0.00  0.00            
ATOM   3053  NE1 TRP X 188      33.269  61.519  48.032  0.00  0.00            
ATOM   3054  HE1 TRP X 188      32.398  61.897  47.688  0.00  0.00            
ATOM   3055  CE2 TRP X 188      33.872  60.360  47.567  0.00  0.00            
ATOM   3056  CZ2 TRP X 188      33.546  59.455  46.516  0.00  0.00            
ATOM   3057  HZ2 TRP X 188      32.654  59.581  45.921  0.00  0.00            
ATOM   3058  CH2 TRP X 188      34.466  58.392  46.301  0.00  0.00            
ATOM   3059  HH2 TRP X 188      34.437  57.665  45.503  0.00  0.00            
ATOM   3060  CZ3 TRP X 188      35.540  58.262  47.208  0.00  0.00            
ATOM   3061  HZ3 TRP X 188      36.221  57.440  47.045  0.00  0.00            
ATOM   3062  CE3 TRP X 188      35.896  59.241  48.202  0.00  0.00            
ATOM   3063  HE3 TRP X 188      36.773  59.111  48.819  0.00  0.00            
ATOM   3064  CD2 TRP X 188      35.056  60.327  48.407  0.00  0.00            
ATOM   3065  C   TRP X 188      34.773  62.033  52.263  0.00  0.00            
ATOM   3066  O   TRP X 188      33.976  62.838  52.705  0.00  0.00            
ATOM   3067  N   ILE X 189      34.673  60.705  52.531  0.00  0.00            
ATOM   3068  H   ILE X 189      35.429  60.065  52.333  0.00  0.00            
ATOM   3069  CA  ILE X 189      33.440  60.043  52.974  0.00  0.00            
ATOM   3070  HA  ILE X 189      32.690  60.292  52.223  0.00  0.00            
ATOM   3071  CB  ILE X 189      33.485  58.470  52.845  0.00  0.00            
ATOM   3072  HB  ILE X 189      34.399  58.309  53.417  0.00  0.00            
ATOM   3073  CG2 ILE X 189      32.264  57.684  53.489  0.00  0.00            
ATOM   3074 HG21 ILE X 189      32.014  58.039  54.489  0.00  0.00            
ATOM   3075 HG22 ILE X 189      31.369  57.899  52.906  0.00  0.00            
ATOM   3076 HG23 ILE X 189      32.395  56.604  53.427  0.00  0.00            
ATOM   3077  CG1 ILE X 189      33.721  58.029  51.406  0.00  0.00            
ATOM   3078 HG12 ILE X 189      34.590  58.526  50.975  0.00  0.00            
ATOM   3079 HG13 ILE X 189      33.869  56.952  51.493  0.00  0.00            
ATOM   3080  CD1 ILE X 189      32.514  58.094  50.454  0.00  0.00            
ATOM   3081 HD11 ILE X 189      32.883  57.825  49.465  0.00  0.00            
ATOM   3082 HD12 ILE X 189      31.796  57.339  50.776  0.00  0.00            
ATOM   3083 HD13 ILE X 189      31.960  59.029  50.372  0.00  0.00            
ATOM   3084  C   ILE X 189      32.856  60.436  54.338  0.00  0.00            
ATOM   3085  O   ILE X 189      31.624  60.426  54.496  0.00  0.00            
ATOM   3086  N   GLU X 190      33.656  60.957  55.262  0.00  0.00            
ATOM   3087  H   GLU X 190      34.635  61.060  55.034  0.00  0.00            
ATOM   3088  CA  GLU X 190      33.252  61.618  56.534  0.00  0.00            
ATOM   3089  HA  GLU X 190      32.753  60.769  57.001  0.00  0.00            
ATOM   3090  CB  GLU X 190      34.441  62.196  57.377  0.00  0.00            
ATOM   3091  HB2 GLU X 190      35.176  61.433  57.633  0.00  0.00            
ATOM   3092  HB3 GLU X 190      35.011  62.903  56.774  0.00  0.00            
ATOM   3093  CG  GLU X 190      33.956  62.906  58.623  0.00  0.00            
ATOM   3094  HG2 GLU X 190      33.086  63.519  58.390  0.00  0.00            
ATOM   3095  HG3 GLU X 190      33.675  62.268  59.460  0.00  0.00            
ATOM   3096  CD  GLU X 190      35.069  63.846  59.141  0.00  0.00            
ATOM   3097  OE1 GLU X 190      35.505  63.610  60.314  0.00  0.00            
ATOM   3098  OE2 GLU X 190      35.673  64.666  58.434  0.00  0.00            
ATOM   3099  C   GLU X 190      32.199  62.696  56.266  0.00  0.00            
ATOM   3100  O   GLU X 190      31.137  62.598  56.915  0.00  0.00            
ATOM   3101  N   VAL X 191      32.444  63.665  55.349  0.00  0.00            
ATOM   3102  H   VAL X 191      33.309  63.584  54.833  0.00  0.00            
ATOM   3103  CA  VAL X 191      31.593  64.805  55.088  0.00  0.00            
ATOM   3104  HA  VAL X 191      31.322  65.342  55.998  0.00  0.00            
ATOM   3105  CB  VAL X 191      32.193  65.761  54.006  0.00  0.00            
ATOM   3106  HB  VAL X 191      32.116  65.252  53.046  0.00  0.00            
ATOM   3107  CG1 VAL X 191      31.458  67.100  53.913  0.00  0.00            
ATOM   3108 HG11 VAL X 191      30.387  66.940  53.792  0.00  0.00            
ATOM   3109 HG12 VAL X 191      31.638  67.668  54.826  0.00  0.00            
ATOM   3110 HG13 VAL X 191      31.836  67.548  52.994  0.00  0.00            
ATOM   3111  CG2 VAL X 191      33.670  66.140  54.294  0.00  0.00            
ATOM   3112 HG21 VAL X 191      33.876  66.333  55.347  0.00  0.00            
ATOM   3113 HG22 VAL X 191      34.278  65.254  54.113  0.00  0.00            
ATOM   3114 HG23 VAL X 191      33.945  67.003  53.688  0.00  0.00            
ATOM   3115  C   VAL X 191      30.219  64.274  54.637  0.00  0.00            
ATOM   3116  O   VAL X 191      29.188  64.847  55.041  0.00  0.00            
ATOM   3117  N   MET X 192      30.212  63.199  53.849  0.00  0.00            
ATOM   3118  H   MET X 192      31.101  62.722  53.799  0.00  0.00            
ATOM   3119  CA  MET X 192      28.995  62.552  53.317  0.00  0.00            
ATOM   3120  HA  MET X 192      28.427  63.360  52.855  0.00  0.00            
ATOM   3121  CB  MET X 192      29.311  61.605  52.204  0.00  0.00            
ATOM   3122  HB2 MET X 192      29.788  60.791  52.749  0.00  0.00            
ATOM   3123  HB3 MET X 192      28.434  61.153  51.738  0.00  0.00            
ATOM   3124  CG  MET X 192      30.340  62.077  51.131  0.00  0.00            
ATOM   3125  HG2 MET X 192      31.127  62.736  51.498  0.00  0.00            
ATOM   3126  HG3 MET X 192      30.830  61.195  50.721  0.00  0.00            
ATOM   3127  SD  MET X 192      29.645  62.950  49.766  0.00  0.00            
ATOM   3128  CE  MET X 192      29.525  64.667  50.332  0.00  0.00            
ATOM   3129  HE1 MET X 192      28.902  64.730  51.224  0.00  0.00            
ATOM   3130  HE2 MET X 192      30.518  64.936  50.694  0.00  0.00            
ATOM   3131  HE3 MET X 192      29.194  65.342  49.544  0.00  0.00            
ATOM   3132  C   MET X 192      28.150  61.958  54.446  0.00  0.00            
ATOM   3133  O   MET X 192      26.906  62.044  54.476  0.00  0.00            
ATOM   3134  N   ILE X 193      28.713  61.074  55.251  0.00  0.00            
ATOM   3135  H   ILE X 193      29.719  60.995  55.285  0.00  0.00            
ATOM   3136  CA  ILE X 193      28.052  60.462  56.430  0.00  0.00            
ATOM   3137  HA  ILE X 193      27.186  59.892  56.094  0.00  0.00            
ATOM   3138  CB  ILE X 193      29.058  59.698  57.325  0.00  0.00            
ATOM   3139  HB  ILE X 193      29.894  60.341  57.601  0.00  0.00            
ATOM   3140  CG2 ILE X 193      28.535  59.238  58.618  0.00  0.00            
ATOM   3141 HG21 ILE X 193      29.209  58.603  59.194  0.00  0.00            
ATOM   3142 HG22 ILE X 193      28.328  60.108  59.241  0.00  0.00            
ATOM   3143 HG23 ILE X 193      27.651  58.626  58.443  0.00  0.00            
ATOM   3144  CG1 ILE X 193      29.667  58.482  56.583  0.00  0.00            
ATOM   3145 HG12 ILE X 193      29.943  58.751  55.563  0.00  0.00            
ATOM   3146 HG13 ILE X 193      30.593  58.209  57.088  0.00  0.00            
ATOM   3147  CD1 ILE X 193      28.704  57.243  56.482  0.00  0.00            
ATOM   3148 HD11 ILE X 193      29.215  56.398  56.019  0.00  0.00            
ATOM   3149 HD12 ILE X 193      28.211  56.991  57.420  0.00  0.00            
ATOM   3150 HD13 ILE X 193      27.913  57.559  55.802  0.00  0.00            
ATOM   3151  C   ILE X 193      27.503  61.584  57.278  0.00  0.00            
ATOM   3152  O   ILE X 193      26.326  61.448  57.716  0.00  0.00            
ATOM   3153  N   GLU X 194      28.230  62.663  57.422  0.00  0.00            
ATOM   3154  H   GLU X 194      29.139  62.678  56.981  0.00  0.00            
ATOM   3155  CA  GLU X 194      27.782  63.852  58.194  0.00  0.00            
ATOM   3156  HA  GLU X 194      27.509  63.509  59.192  0.00  0.00            
ATOM   3157  CB  GLU X 194      28.970  64.852  58.339  0.00  0.00            
ATOM   3158  HB2 GLU X 194      29.505  64.882  57.389  0.00  0.00            
ATOM   3159  HB3 GLU X 194      28.628  65.884  58.407  0.00  0.00            
ATOM   3160  CG  GLU X 194      29.979  64.635  59.460  0.00  0.00            
ATOM   3161  HG2 GLU X 194      30.412  63.636  59.407  0.00  0.00            
ATOM   3162  HG3 GLU X 194      30.694  65.434  59.265  0.00  0.00            
ATOM   3163  CD  GLU X 194      29.444  64.832  60.909  0.00  0.00            
ATOM   3164  OE1 GLU X 194      29.978  64.065  61.780  0.00  0.00            
ATOM   3165  OE2 GLU X 194      28.640  65.724  61.268  0.00  0.00            
ATOM   3166  C   GLU X 194      26.616  64.536  57.545  0.00  0.00            
ATOM   3167  O   GLU X 194      25.724  64.983  58.209  0.00  0.00            
ATOM   3168  N   ASP X 195      26.609  64.755  56.244  0.00  0.00            
ATOM   3169  H   ASP X 195      27.447  64.621  55.696  0.00  0.00            
ATOM   3170  CA  ASP X 195      25.533  65.300  55.407  0.00  0.00            
ATOM   3171  HA  ASP X 195      25.309  66.281  55.826  0.00  0.00            
ATOM   3172  CB  ASP X 195      26.001  65.574  53.964  0.00  0.00            
ATOM   3173  HB2 ASP X 195      26.639  64.772  53.592  0.00  0.00            
ATOM   3174  HB3 ASP X 195      25.094  65.679  53.370  0.00  0.00            
ATOM   3175  CG  ASP X 195      26.709  66.905  53.783  0.00  0.00            
ATOM   3176  OD1 ASP X 195      26.621  67.861  54.627  0.00  0.00            
ATOM   3177  OD2 ASP X 195      27.332  67.075  52.678  0.00  0.00            
ATOM   3178  C   ASP X 195      24.281  64.408  55.406  0.00  0.00            
ATOM   3179  O   ASP X 195      23.138  64.887  55.355  0.00  0.00            
ATOM   3180  N   ALA X 196      24.452  63.081  55.484  0.00  0.00            
ATOM   3181  H   ALA X 196      25.382  62.710  55.354  0.00  0.00            
ATOM   3182  CA  ALA X 196      23.340  62.188  55.799  0.00  0.00            
ATOM   3183  HA  ALA X 196      22.565  62.540  55.118  0.00  0.00            
ATOM   3184  CB  ALA X 196      23.837  60.791  55.497  0.00  0.00            
ATOM   3185  HB1 ALA X 196      24.130  60.718  54.450  0.00  0.00            
ATOM   3186  HB2 ALA X 196      24.646  60.594  56.201  0.00  0.00            
ATOM   3187  HB3 ALA X 196      23.049  60.070  55.714  0.00  0.00            
ATOM   3188  C   ALA X 196      22.727  62.232  57.270  0.00  0.00            
ATOM   3189  O   ALA X 196      21.520  62.217  57.424  0.00  0.00            
ATOM   3190  N   ARG X 197      23.597  62.601  58.179  0.00  0.00            
ATOM   3191  H   ARG X 197      24.556  62.327  58.018  0.00  0.00            
ATOM   3192  CA  ARG X 197      23.309  62.969  59.587  0.00  0.00            
ATOM   3193  HA  ARG X 197      22.464  62.367  59.922  0.00  0.00            
ATOM   3194  CB  ARG X 197      24.529  62.765  60.545  0.00  0.00            
ATOM   3195  HB2 ARG X 197      25.484  63.026  60.088  0.00  0.00            
ATOM   3196  HB3 ARG X 197      24.414  63.428  61.402  0.00  0.00            
ATOM   3197  CG  ARG X 197      24.639  61.270  60.898  0.00  0.00            
ATOM   3198  HG2 ARG X 197      23.786  60.940  61.490  0.00  0.00            
ATOM   3199  HG3 ARG X 197      24.719  60.621  60.026  0.00  0.00            
ATOM   3200  CD  ARG X 197      25.901  60.997  61.723  0.00  0.00            
ATOM   3201  HD2 ARG X 197      26.824  61.406  61.312  0.00  0.00            
ATOM   3202  HD3 ARG X 197      25.833  61.491  62.692  0.00  0.00            
ATOM   3203  NE  ARG X 197      26.006  59.516  61.942  0.00  0.00            
ATOM   3204  HE  ARG X 197      25.275  58.926  61.570  0.00  0.00            
ATOM   3205  CZ  ARG X 197      26.801  58.879  62.792  0.00  0.00            
ATOM   3206  NH1 ARG X 197      27.737  59.510  63.485  0.00  0.00            
ATOM   3207 HH11 ARG X 197      28.044  60.455  63.305  0.00  0.00            
ATOM   3208 HH12 ARG X 197      28.313  59.108  64.212  0.00  0.00            
ATOM   3209  NH2 ARG X 197      26.670  57.611  63.014  0.00  0.00            
ATOM   3210 HH21 ARG X 197      25.799  57.188  62.729  0.00  0.00            
ATOM   3211 HH22 ARG X 197      27.200  57.192  63.765  0.00  0.00            
ATOM   3212  C   ARG X 197      22.764  64.408  59.726  0.00  0.00            
ATOM   3213  O   ARG X 197      22.144  64.725  60.756  0.00  0.00            
ATOM   3214  N   ALA X 198      22.906  65.205  58.673  0.00  0.00            
ATOM   3215  H   ALA X 198      23.488  64.827  57.938  0.00  0.00            
ATOM   3216  CA  ALA X 198      22.266  66.465  58.536  0.00  0.00            
ATOM   3217  HA  ALA X 198      22.023  66.794  59.546  0.00  0.00            
ATOM   3218  CB  ALA X 198      23.254  67.430  57.925  0.00  0.00            
ATOM   3219  HB1 ALA X 198      24.197  67.382  58.469  0.00  0.00            
ATOM   3220  HB2 ALA X 198      23.551  67.103  56.929  0.00  0.00            
ATOM   3221  HB3 ALA X 198      22.836  68.432  57.826  0.00  0.00            
ATOM   3222  C   ALA X 198      20.927  66.403  57.750  0.00  0.00            
ATOM   3223  O   ALA X 198      20.284  67.397  57.619  0.00  0.00            
ATOM   3224  N   GLY X 199      20.532  65.195  57.243  0.00  0.00            
ATOM   3225  H   GLY X 199      21.012  64.315  57.364  0.00  0.00            
ATOM   3226  CA  GLY X 199      19.344  65.206  56.439  0.00  0.00            
ATOM   3227  HA2 GLY X 199      19.241  64.127  56.323  0.00  0.00            
ATOM   3228  HA3 GLY X 199      18.434  65.519  56.951  0.00  0.00            
ATOM   3229  C   GLY X 199      19.556  65.814  55.055  0.00  0.00            
ATOM   3230  O   GLY X 199      18.613  65.864  54.327  0.00  0.00            
ATOM   3231  N   LEU X 200      20.766  66.232  54.691  0.00  0.00            
ATOM   3232  H   LEU X 200      21.528  66.184  55.353  0.00  0.00            
ATOM   3233  CA  LEU X 200      21.128  66.825  53.372  0.00  0.00            
ATOM   3234  HA  LEU X 200      20.284  67.492  53.197  0.00  0.00            
ATOM   3235  CB  LEU X 200      22.337  67.704  53.357  0.00  0.00            
ATOM   3236  HB2 LEU X 200      23.143  67.066  53.720  0.00  0.00            
ATOM   3237  HB3 LEU X 200      22.467  68.121  52.359  0.00  0.00            
ATOM   3238  CG  LEU X 200      22.279  68.816  54.483  0.00  0.00            
ATOM   3239  HG  LEU X 200      22.266  68.364  55.474  0.00  0.00            
ATOM   3240  CD1 LEU X 200      23.348  69.872  54.290  0.00  0.00            
ATOM   3241 HD11 LEU X 200      23.211  70.635  55.057  0.00  0.00            
ATOM   3242 HD12 LEU X 200      24.354  69.467  54.402  0.00  0.00            
ATOM   3243 HD13 LEU X 200      23.271  70.332  53.305  0.00  0.00            
ATOM   3244  CD2 LEU X 200      20.896  69.480  54.407  0.00  0.00            
ATOM   3245 HD21 LEU X 200      20.883  70.427  54.946  0.00  0.00            
ATOM   3246 HD22 LEU X 200      20.636  69.604  53.355  0.00  0.00            
ATOM   3247 HD23 LEU X 200      20.206  68.808  54.919  0.00  0.00            
ATOM   3248  C   LEU X 200      21.296  65.771  52.314  0.00  0.00            
ATOM   3249  O   LEU X 200      20.745  65.947  51.230  0.00  0.00            
ATOM   3250  N   LEU X 201      21.946  64.625  52.593  0.00  0.00            
ATOM   3251  H   LEU X 201      22.457  64.517  53.457  0.00  0.00            
ATOM   3252  CA  LEU X 201      21.964  63.553  51.672  0.00  0.00            
ATOM   3253  HA  LEU X 201      21.703  63.901  50.672  0.00  0.00            
ATOM   3254  CB  LEU X 201      23.400  62.963  51.502  0.00  0.00            
ATOM   3255  HB2 LEU X 201      23.677  62.675  52.515  0.00  0.00            
ATOM   3256  HB3 LEU X 201      23.437  62.173  50.752  0.00  0.00            
ATOM   3257  CG  LEU X 201      24.250  64.054  50.907  0.00  0.00            
ATOM   3258  HG  LEU X 201      24.369  64.906  51.577  0.00  0.00            
ATOM   3259  CD1 LEU X 201      25.718  63.564  50.771  0.00  0.00            
ATOM   3260 HD11 LEU X 201      25.746  62.602  50.260  0.00  0.00            
ATOM   3261 HD12 LEU X 201      26.342  64.214  50.159  0.00  0.00            
ATOM   3262 HD13 LEU X 201      26.057  63.434  51.799  0.00  0.00            
ATOM   3263  CD2 LEU X 201      23.811  64.654  49.548  0.00  0.00            
ATOM   3264 HD21 LEU X 201      22.975  65.322  49.752  0.00  0.00            
ATOM   3265 HD22 LEU X 201      24.587  65.277  49.104  0.00  0.00            
ATOM   3266 HD23 LEU X 201      23.523  63.851  48.869  0.00  0.00            
ATOM   3267  C   LEU X 201      21.066  62.450  52.117  0.00  0.00            
ATOM   3268  O   LEU X 201      21.400  61.417  52.724  0.00  0.00            
ATOM   3269  N   LYS X 202      19.757  62.656  51.937  0.00  0.00            
ATOM   3270  H   LYS X 202      19.420  63.509  51.514  0.00  0.00            
ATOM   3271  CA  LYS X 202      18.607  61.873  52.493  0.00  0.00            
ATOM   3272  HA  LYS X 202      18.812  61.688  53.547  0.00  0.00            
ATOM   3273  CB  LYS X 202      17.324  62.686  52.434  0.00  0.00            
ATOM   3274  HB2 LYS X 202      17.641  63.683  52.740  0.00  0.00            
ATOM   3275  HB3 LYS X 202      16.971  62.622  51.405  0.00  0.00            
ATOM   3276  CG  LYS X 202      16.075  62.281  53.365  0.00  0.00            
ATOM   3277  HG2 LYS X 202      15.622  61.347  53.030  0.00  0.00            
ATOM   3278  HG3 LYS X 202      16.405  62.217  54.402  0.00  0.00            
ATOM   3279  CD  LYS X 202      14.957  63.288  53.245  0.00  0.00            
ATOM   3280  HD2 LYS X 202      15.342  64.288  53.445  0.00  0.00            
ATOM   3281  HD3 LYS X 202      14.549  63.298  52.234  0.00  0.00            
ATOM   3282  CE  LYS X 202      13.829  62.918  54.180  0.00  0.00            
ATOM   3283  HE2 LYS X 202      13.420  61.942  53.922  0.00  0.00            
ATOM   3284  HE3 LYS X 202      14.217  62.735  55.182  0.00  0.00            
ATOM   3285  NZ  LYS X 202      12.892  64.040  54.299  0.00  0.00            
ATOM   3286  HZ1 LYS X 202      12.044  63.740  54.758  0.00  0.00            
ATOM   3287  HZ2 LYS X 202      13.257  64.793  54.866  0.00  0.00            
ATOM   3288  HZ3 LYS X 202      12.567  64.344  53.393  0.00  0.00            
ATOM   3289  C   LYS X 202      18.296  60.483  51.885  0.00  0.00            
ATOM   3290  O   LYS X 202      17.136  60.112  51.624  0.00  0.00            
ATOM   3291  N   THR X 203      19.300  59.720  51.526  0.00  0.00            
ATOM   3292  H   THR X 203      20.217  60.039  51.805  0.00  0.00            
ATOM   3293  CA  THR X 203      19.223  58.451  50.773  0.00  0.00            
ATOM   3294  HA  THR X 203      18.796  58.656  49.791  0.00  0.00            
ATOM   3295  CB  THR X 203      20.627  57.876  50.421  0.00  0.00            
ATOM   3296  HB  THR X 203      20.573  57.037  49.726  0.00  0.00            
ATOM   3297  CG2 THR X 203      21.524  58.929  49.704  0.00  0.00            
ATOM   3298 HG21 THR X 203      21.528  59.858  50.274  0.00  0.00            
ATOM   3299 HG22 THR X 203      22.591  58.721  49.772  0.00  0.00            
ATOM   3300 HG23 THR X 203      21.259  58.999  48.649  0.00  0.00            
ATOM   3301  OG1 THR X 203      21.208  57.232  51.599  0.00  0.00            
ATOM   3302  HG1 THR X 203      21.178  56.295  51.389  0.00  0.00            
ATOM   3303  C   THR X 203      18.339  57.387  51.342  0.00  0.00            
ATOM   3304  O   THR X 203      18.241  57.435  52.552  0.00  0.00            
ATOM   3305  N   THR X 204      17.772  56.509  50.488  0.00  0.00            
ATOM   3306  H   THR X 204      18.079  56.362  49.537  0.00  0.00            
ATOM   3307  CA  THR X 204      16.783  55.515  50.939  0.00  0.00            
ATOM   3308  HA  THR X 204      15.948  56.106  51.316  0.00  0.00            
ATOM   3309  CB  THR X 204      16.177  54.698  49.714  0.00  0.00            
ATOM   3310  HB  THR X 204      16.959  53.955  49.558  0.00  0.00            
ATOM   3311  CG2 THR X 204      14.859  53.963  49.968  0.00  0.00            
ATOM   3312 HG21 THR X 204      14.398  53.549  49.071  0.00  0.00            
ATOM   3313 HG22 THR X 204      15.085  53.157  50.666  0.00  0.00            
ATOM   3314 HG23 THR X 204      14.098  54.621  50.386  0.00  0.00            
ATOM   3315  OG1 THR X 204      15.966  55.455  48.564  0.00  0.00            
ATOM   3316  HG1 THR X 204      15.284  56.081  48.820  0.00  0.00            
ATOM   3317  C   THR X 204      17.227  54.619  52.020  0.00  0.00            
ATOM   3318  O   THR X 204      18.337  54.147  52.016  0.00  0.00            
ATOM   3319  N   SER X 205      16.238  54.292  52.901  0.00  0.00            
ATOM   3320  H   SER X 205      15.316  54.670  52.739  0.00  0.00            
ATOM   3321  CA  SER X 205      16.343  53.152  53.748  0.00  0.00            
ATOM   3322  HA  SER X 205      17.276  53.223  54.306  0.00  0.00            
ATOM   3323  CB  SER X 205      15.115  53.074  54.736  0.00  0.00            
ATOM   3324  HB2 SER X 205      15.041  53.907  55.435  0.00  0.00            
ATOM   3325  HB3 SER X 205      14.284  53.127  54.033  0.00  0.00            
ATOM   3326  OG  SER X 205      15.132  51.883  55.354  0.00  0.00            
ATOM   3327  HG  SER X 205      15.632  51.830  56.171  0.00  0.00            
ATOM   3328  C   SER X 205      16.625  51.878  52.932  0.00  0.00            
ATOM   3329  O   SER X 205      15.796  51.472  52.193  0.00  0.00            
ATOM   3330  N   GLY X 206      17.695  51.065  53.112  0.00  0.00            
ATOM   3331  H   GLY X 206      18.234  51.212  53.954  0.00  0.00            
ATOM   3332  CA  GLY X 206      18.207  50.076  52.141  0.00  0.00            
ATOM   3333  HA2 GLY X 206      18.546  49.218  52.722  0.00  0.00            
ATOM   3334  HA3 GLY X 206      17.459  49.679  51.455  0.00  0.00            
ATOM   3335  C   GLY X 206      19.441  50.503  51.237  0.00  0.00            
ATOM   3336  O   GLY X 206      20.046  49.603  50.660  0.00  0.00            
ATOM   3337  N   THR X 207      19.847  51.805  51.155  0.00  0.00            
ATOM   3338  H   THR X 207      19.387  52.592  51.590  0.00  0.00            
ATOM   3339  CA  THR X 207      21.068  52.263  50.542  0.00  0.00            
ATOM   3340  HA  THR X 207      21.285  51.509  49.785  0.00  0.00            
ATOM   3341  CB  THR X 207      21.083  53.589  49.898  0.00  0.00            
ATOM   3342  HB  THR X 207      22.075  53.720  49.466  0.00  0.00            
ATOM   3343  CG2 THR X 207      20.034  53.613  48.778  0.00  0.00            
ATOM   3344 HG21 THR X 207      19.045  53.538  49.230  0.00  0.00            
ATOM   3345 HG22 THR X 207      20.016  54.498  48.141  0.00  0.00            
ATOM   3346 HG23 THR X 207      20.175  52.691  48.214  0.00  0.00            
ATOM   3347  OG1 THR X 207      20.886  54.634  50.867  0.00  0.00            
ATOM   3348  HG1 THR X 207      19.989  54.405  51.121  0.00  0.00            
ATOM   3349  C   THR X 207      22.236  52.243  51.558  0.00  0.00            
ATOM   3350  O   THR X 207      21.943  52.452  52.727  0.00  0.00            
ATOM   3351  N   ALA X 208      23.494  51.979  51.217  0.00  0.00            
ATOM   3352  H   ALA X 208      23.669  51.868  50.228  0.00  0.00            
ATOM   3353  CA  ALA X 208      24.640  51.838  52.144  0.00  0.00            
ATOM   3354  HA  ALA X 208      24.417  51.095  52.910  0.00  0.00            
ATOM   3355  CB  ALA X 208      25.881  51.351  51.323  0.00  0.00            
ATOM   3356  HB1 ALA X 208      26.700  51.108  52.001  0.00  0.00            
ATOM   3357  HB2 ALA X 208      25.621  50.492  50.705  0.00  0.00            
ATOM   3358  HB3 ALA X 208      26.122  52.104  50.574  0.00  0.00            
ATOM   3359  C   ALA X 208      24.920  53.178  52.917  0.00  0.00            
ATOM   3360  O   ALA X 208      25.036  53.123  54.119  0.00  0.00            
ATOM   3361  N   LEU X 209      24.926  54.375  52.256  0.00  0.00            
ATOM   3362  H   LEU X 209      24.847  54.353  51.250  0.00  0.00            
ATOM   3363  CA  LEU X 209      25.014  55.718  52.867  0.00  0.00            
ATOM   3364  HA  LEU X 209      25.941  55.757  53.440  0.00  0.00            
ATOM   3365  CB  LEU X 209      25.262  56.840  51.866  0.00  0.00            
ATOM   3366  HB2 LEU X 209      26.156  56.519  51.330  0.00  0.00            
ATOM   3367  HB3 LEU X 209      24.402  56.796  51.199  0.00  0.00            
ATOM   3368  CG  LEU X 209      25.372  58.288  52.411  0.00  0.00            
ATOM   3369  HG  LEU X 209      24.396  58.597  52.784  0.00  0.00            
ATOM   3370  CD1 LEU X 209      26.379  58.640  53.495  0.00  0.00            
ATOM   3371 HD11 LEU X 209      27.381  58.314  53.219  0.00  0.00            
ATOM   3372 HD12 LEU X 209      26.313  59.693  53.766  0.00  0.00            
ATOM   3373 HD13 LEU X 209      26.148  58.101  54.415  0.00  0.00            
ATOM   3374  CD2 LEU X 209      25.609  59.172  51.165  0.00  0.00            
ATOM   3375 HD21 LEU X 209      26.441  58.775  50.583  0.00  0.00            
ATOM   3376 HD22 LEU X 209      24.635  59.196  50.677  0.00  0.00            
ATOM   3377 HD23 LEU X 209      25.688  60.225  51.436  0.00  0.00            
ATOM   3378  C   LEU X 209      23.953  56.005  53.943  0.00  0.00            
ATOM   3379  O   LEU X 209      24.167  56.700  54.910  0.00  0.00            
ATOM   3380  N   HIP X 210      22.730  55.434  53.866  0.00  0.00            
ATOM   3381  H   HIP X 210      22.686  54.702  53.171  0.00  0.00            
ATOM   3382  CA  HIP X 210      21.765  55.417  54.918  0.00  0.00            
ATOM   3383  HA  HIP X 210      21.849  56.443  55.275  0.00  0.00            
ATOM   3384  CB  HIP X 210      20.370  55.209  54.309  0.00  0.00            
ATOM   3385  HB2 HIP X 210      20.415  55.854  53.432  0.00  0.00            
ATOM   3386  HB3 HIP X 210      20.347  54.162  54.007  0.00  0.00            
ATOM   3387  CG  HIP X 210      19.235  55.409  55.213  0.00  0.00            
ATOM   3388  ND1 HIP X 210      18.326  56.458  55.197  0.00  0.00            
ATOM   3389  HD1 HIP X 210      18.280  57.164  54.476  0.00  0.00            
ATOM   3390  CE1 HIP X 210      17.480  56.296  56.226  0.00  0.00            
ATOM   3391  HE1 HIP X 210      16.623  56.929  56.402  0.00  0.00            
ATOM   3392  NE2 HIP X 210      17.801  55.171  56.837  0.00  0.00            
ATOM   3393  HE2 HIP X 210      17.431  54.853  57.721  0.00  0.00            
ATOM   3394  CD2 HIP X 210      18.943  54.578  56.262  0.00  0.00            
ATOM   3395  HD2 HIP X 210      19.438  53.675  56.588  0.00  0.00            
ATOM   3396  C   HIP X 210      22.188  54.412  56.001  0.00  0.00            
ATOM   3397  O   HIP X 210      22.447  54.719  57.159  0.00  0.00            
ATOM   3398  N   GLU X 211      22.238  53.117  55.643  0.00  0.00            
ATOM   3399  H   GLU X 211      21.918  52.910  54.708  0.00  0.00            
ATOM   3400  CA  GLU X 211      22.346  52.065  56.653  0.00  0.00            
ATOM   3401  HA  GLU X 211      21.546  52.264  57.366  0.00  0.00            
ATOM   3402  CB  GLU X 211      22.143  50.663  55.927  0.00  0.00            
ATOM   3403  HB2 GLU X 211      22.777  50.564  55.046  0.00  0.00            
ATOM   3404  HB3 GLU X 211      22.409  49.861  56.615  0.00  0.00            
ATOM   3405  CG  GLU X 211      20.691  50.522  55.422  0.00  0.00            
ATOM   3406  HG2 GLU X 211      20.658  51.107  54.503  0.00  0.00            
ATOM   3407  HG3 GLU X 211      20.472  49.489  55.150  0.00  0.00            
ATOM   3408  CD  GLU X 211      19.644  51.054  56.458  0.00  0.00            
ATOM   3409  OE1 GLU X 211      19.709  50.850  57.710  0.00  0.00            
ATOM   3410  OE2 GLU X 211      18.621  51.538  55.945  0.00  0.00            
ATOM   3411  C   GLU X 211      23.681  52.213  57.469  0.00  0.00            
ATOM   3412  O   GLU X 211      23.603  52.173  58.684  0.00  0.00            
ATOM   3413  N   MET X 212      24.859  52.436  56.859  0.00  0.00            
ATOM   3414  H   MET X 212      24.941  52.294  55.862  0.00  0.00            
ATOM   3415  CA  MET X 212      26.086  52.819  57.608  0.00  0.00            
ATOM   3416  HA  MET X 212      26.214  52.047  58.366  0.00  0.00            
ATOM   3417  CB  MET X 212      27.301  52.945  56.785  0.00  0.00            
ATOM   3418  HB2 MET X 212      27.051  53.418  55.836  0.00  0.00            
ATOM   3419  HB3 MET X 212      27.969  53.507  57.438  0.00  0.00            
ATOM   3420  CG  MET X 212      27.976  51.615  56.436  0.00  0.00            
ATOM   3421  HG2 MET X 212      28.931  51.910  56.001  0.00  0.00            
ATOM   3422  HG3 MET X 212      27.998  51.028  57.354  0.00  0.00            
ATOM   3423  SD  MET X 212      26.879  50.839  55.160  0.00  0.00            
ATOM   3424  CE  MET X 212      27.595  49.241  54.872  0.00  0.00            
ATOM   3425  HE1 MET X 212      28.641  49.420  55.122  0.00  0.00            
ATOM   3426  HE2 MET X 212      27.123  48.503  55.521  0.00  0.00            
ATOM   3427  HE3 MET X 212      27.573  48.980  53.814  0.00  0.00            
ATOM   3428  C   MET X 212      25.887  54.056  58.519  0.00  0.00            
ATOM   3429  O   MET X 212      26.209  53.955  59.695  0.00  0.00            
ATOM   3430  N   ALA X 213      25.341  55.177  57.976  0.00  0.00            
ATOM   3431  H   ALA X 213      25.172  55.207  56.981  0.00  0.00            
ATOM   3432  CA  ALA X 213      25.303  56.408  58.706  0.00  0.00            
ATOM   3433  HA  ALA X 213      26.317  56.779  58.859  0.00  0.00            
ATOM   3434  CB  ALA X 213      24.792  57.475  57.753  0.00  0.00            
ATOM   3435  HB1 ALA X 213      24.986  58.437  58.227  0.00  0.00            
ATOM   3436  HB2 ALA X 213      25.501  57.383  56.930  0.00  0.00            
ATOM   3437  HB3 ALA X 213      23.771  57.203  57.485  0.00  0.00            
ATOM   3438  C   ALA X 213      24.441  56.215  60.055  0.00  0.00            
ATOM   3439  O   ALA X 213      24.633  57.085  60.909  0.00  0.00            
ATOM   3440  N   PHE X 214      23.648  55.157  60.277  0.00  0.00            
ATOM   3441  H   PHE X 214      23.547  54.565  59.466  0.00  0.00            
ATOM   3442  CA  PHE X 214      22.704  54.882  61.361  0.00  0.00            
ATOM   3443  HA  PHE X 214      22.869  55.691  62.072  0.00  0.00            
ATOM   3444  CB  PHE X 214      21.226  55.051  60.969  0.00  0.00            
ATOM   3445  HB2 PHE X 214      20.921  54.298  60.242  0.00  0.00            
ATOM   3446  HB3 PHE X 214      20.593  55.133  61.852  0.00  0.00            
ATOM   3447  CG  PHE X 214      21.106  56.421  60.181  0.00  0.00            
ATOM   3448  CD1 PHE X 214      21.431  57.673  60.816  0.00  0.00            
ATOM   3449  HD1 PHE X 214      21.755  57.789  61.840  0.00  0.00            
ATOM   3450  CE1 PHE X 214      21.307  58.870  60.051  0.00  0.00            
ATOM   3451  HE1 PHE X 214      21.447  59.850  60.483  0.00  0.00            
ATOM   3452  CZ  PHE X 214      20.831  58.852  58.712  0.00  0.00            
ATOM   3453  HZ  PHE X 214      20.590  59.783  58.220  0.00  0.00            
ATOM   3454  CE2 PHE X 214      20.518  57.635  58.128  0.00  0.00            
ATOM   3455  HE2 PHE X 214      20.086  57.583  57.140  0.00  0.00            
ATOM   3456  CD2 PHE X 214      20.615  56.466  58.895  0.00  0.00            
ATOM   3457  HD2 PHE X 214      20.225  55.583  58.409  0.00  0.00            
ATOM   3458  C   PHE X 214      22.955  53.555  62.175  0.00  0.00            
ATOM   3459  O   PHE X 214      22.202  53.240  63.079  0.00  0.00            
ATOM   3460  N   HIE X 215      24.041  52.845  61.873  0.00  0.00            
ATOM   3461  H   HIE X 215      24.712  53.152  61.184  0.00  0.00            
ATOM   3462  CA  HIE X 215      24.456  51.649  62.615  0.00  0.00            
ATOM   3463  HA  HIE X 215      23.585  51.019  62.798  0.00  0.00            
ATOM   3464  CB  HIE X 215      25.325  50.825  61.763  0.00  0.00            
ATOM   3465  HB2 HIE X 215      24.883  50.675  60.778  0.00  0.00            
ATOM   3466  HB3 HIE X 215      26.225  51.398  61.540  0.00  0.00            
ATOM   3467  CG  HIE X 215      25.700  49.491  62.296  0.00  0.00            
ATOM   3468  ND1 HIE X 215      24.738  48.443  62.472  0.00  0.00            
ATOM   3469  CE1 HIE X 215      25.382  47.399  63.014  0.00  0.00            
ATOM   3470  HE1 HIE X 215      24.946  46.463  63.329  0.00  0.00            
ATOM   3471  NE2 HIE X 215      26.609  47.790  63.285  0.00  0.00            
ATOM   3472  HE2 HIE X 215      27.205  47.193  63.840  0.00  0.00            
ATOM   3473  CD2 HIE X 215      26.861  49.071  62.851  0.00  0.00            
ATOM   3474  HD2 HIE X 215      27.770  49.645  62.954  0.00  0.00            
ATOM   3475  C   HIE X 215      24.995  51.917  64.031  0.00  0.00            
ATOM   3476  O   HIE X 215      25.380  53.022  64.294  0.00  0.00            
ATOM   3477  N   THR X 216      25.032  50.879  64.865  0.00  0.00            
ATOM   3478  H   THR X 216      24.619  49.995  64.606  0.00  0.00            
ATOM   3479  CA  THR X 216      25.455  50.993  66.288  0.00  0.00            
ATOM   3480  HA  THR X 216      25.554  52.056  66.508  0.00  0.00            
ATOM   3481  CB  THR X 216      24.398  50.471  67.302  0.00  0.00            
ATOM   3482  HB  THR X 216      24.800  50.568  68.311  0.00  0.00            
ATOM   3483  CG2 THR X 216      23.060  51.235  67.181  0.00  0.00            
ATOM   3484 HG21 THR X 216      23.212  52.260  67.520  0.00  0.00            
ATOM   3485 HG22 THR X 216      22.505  51.082  66.256  0.00  0.00            
ATOM   3486 HG23 THR X 216      22.320  50.902  67.909  0.00  0.00            
ATOM   3487  OG1 THR X 216      24.086  49.126  66.949  0.00  0.00            
ATOM   3488  HG1 THR X 216      23.404  48.985  67.609  0.00  0.00            
ATOM   3489  C   THR X 216      26.739  50.279  66.583  0.00  0.00            
ATOM   3490  O   THR X 216      27.118  49.195  66.159  0.00  0.00            
ATOM   3491  N   GLN X 217      27.469  50.902  67.566  0.00  0.00            
ATOM   3492  H   GLN X 217      27.225  51.845  67.831  0.00  0.00            
ATOM   3493  CA  GLN X 217      28.601  50.351  68.308  0.00  0.00            
ATOM   3494  HA  GLN X 217      29.360  50.040  67.589  0.00  0.00            
ATOM   3495  CB  GLN X 217      29.275  51.421  69.177  0.00  0.00            
ATOM   3496  HB2 GLN X 217      28.632  51.944  69.885  0.00  0.00            
ATOM   3497  HB3 GLN X 217      30.149  51.035  69.703  0.00  0.00            
ATOM   3498  CG  GLN X 217      29.660  52.602  68.306  0.00  0.00            
ATOM   3499  HG2 GLN X 217      30.305  52.278  67.489  0.00  0.00            
ATOM   3500  HG3 GLN X 217      28.785  53.114  67.905  0.00  0.00            
ATOM   3501  CD  GLN X 217      30.485  53.708  68.968  0.00  0.00            
ATOM   3502  OE1 GLN X 217      31.533  53.391  69.548  0.00  0.00            
ATOM   3503  NE2 GLN X 217      30.183  55.001  68.905  0.00  0.00            
ATOM   3504 HE21 GLN X 217      30.776  55.582  69.480  0.00  0.00            
ATOM   3505 HE22 GLN X 217      29.273  55.255  68.546  0.00  0.00            
ATOM   3506  C   GLN X 217      28.133  49.260  69.331  0.00  0.00            
ATOM   3507  O   GLN X 217      26.964  48.973  69.458  0.00  0.00            
ATOM   3508  N   GLU X 218      29.007  48.611  70.032  0.00  0.00            
ATOM   3509  H   GLU X 218      29.956  48.952  70.084  0.00  0.00            
ATOM   3510  CA  GLU X 218      28.771  47.496  70.975  0.00  0.00            
ATOM   3511  HA  GLU X 218      28.161  46.805  70.393  0.00  0.00            
ATOM   3512  CB  GLU X 218      30.063  46.783  71.324  0.00  0.00            
ATOM   3513  HB2 GLU X 218      30.548  47.321  72.139  0.00  0.00            
ATOM   3514  HB3 GLU X 218      29.875  45.788  71.728  0.00  0.00            
ATOM   3515  CG  GLU X 218      31.207  46.635  70.193  0.00  0.00            
ATOM   3516  HG2 GLU X 218      31.923  45.925  70.607  0.00  0.00            
ATOM   3517  HG3 GLU X 218      30.823  46.293  69.231  0.00  0.00            
ATOM   3518  CD  GLU X 218      31.921  47.919  69.862  0.00  0.00            
ATOM   3519  OE1 GLU X 218      32.904  47.878  69.088  0.00  0.00            
ATOM   3520  OE2 GLU X 218      31.575  48.980  70.499  0.00  0.00            
ATOM   3521  C   GLU X 218      28.089  47.932  72.261  0.00  0.00            
ATOM   3522  O   GLU X 218      27.507  47.115  72.964  0.00  0.00            
ATOM   3523  N   ASP X 219      27.993  49.237  72.548  0.00  0.00            
ATOM   3524  H   ASP X 219      28.529  49.911  72.021  0.00  0.00            
ATOM   3525  CA  ASP X 219      27.181  49.833  73.605  0.00  0.00            
ATOM   3526  HA  ASP X 219      26.916  49.067  74.333  0.00  0.00            
ATOM   3527  CB  ASP X 219      27.906  50.943  74.409  0.00  0.00            
ATOM   3528  HB2 ASP X 219      27.439  50.993  75.393  0.00  0.00            
ATOM   3529  HB3 ASP X 219      28.884  50.540  74.672  0.00  0.00            
ATOM   3530  CG  ASP X 219      27.952  52.298  73.726  0.00  0.00            
ATOM   3531  OD1 ASP X 219      27.749  52.366  72.473  0.00  0.00            
ATOM   3532  OD2 ASP X 219      28.440  53.208  74.382  0.00  0.00            
ATOM   3533  C   ASP X 219      25.762  50.232  73.202  0.00  0.00            
ATOM   3534  O   ASP X 219      25.031  50.785  73.972  0.00  0.00            
ATOM   3535  N   GLY X 220      25.314  49.906  72.008  0.00  0.00            
ATOM   3536  H   GLY X 220      26.022  49.535  71.390  0.00  0.00            
ATOM   3537  CA  GLY X 220      24.018  50.330  71.455  0.00  0.00            
ATOM   3538  HA2 GLY X 220      23.893  49.699  70.575  0.00  0.00            
ATOM   3539  HA3 GLY X 220      23.183  50.156  72.134  0.00  0.00            
ATOM   3540  C   GLY X 220      23.959  51.798  71.053  0.00  0.00            
ATOM   3541  O   GLY X 220      22.812  52.231  70.760  0.00  0.00            
ATOM   3542  N   SER X 221      25.003  52.610  71.022  0.00  0.00            
ATOM   3543  H   SER X 221      25.945  52.344  71.273  0.00  0.00            
ATOM   3544  CA  SER X 221      24.976  54.003  70.566  0.00  0.00            
ATOM   3545  HA  SER X 221      23.975  54.427  70.644  0.00  0.00            
ATOM   3546  CB  SER X 221      25.971  54.812  71.425  0.00  0.00            
ATOM   3547  HB2 SER X 221      25.873  55.823  71.028  0.00  0.00            
ATOM   3548  HB3 SER X 221      25.737  54.811  72.489  0.00  0.00            
ATOM   3549  OG  SER X 221      27.338  54.463  71.147  0.00  0.00            
ATOM   3550  HG  SER X 221      27.486  53.636  71.611  0.00  0.00            
ATOM   3551  C   SER X 221      25.344  54.028  69.058  0.00  0.00            
ATOM   3552  O   SER X 221      26.025  53.069  68.633  0.00  0.00            
ATOM   3553  N   GLN X 222      24.930  55.050  68.243  0.00  0.00            
ATOM   3554  H   GLN X 222      24.246  55.683  68.632  0.00  0.00            
ATOM   3555  CA  GLN X 222      25.446  55.008  66.846  0.00  0.00            
ATOM   3556  HA  GLN X 222      25.133  54.054  66.423  0.00  0.00            
ATOM   3557  CB  GLN X 222      24.890  56.129  66.028  0.00  0.00            
ATOM   3558  HB2 GLN X 222      25.450  57.029  66.286  0.00  0.00            
ATOM   3559  HB3 GLN X 222      25.064  55.883  64.981  0.00  0.00            
ATOM   3560  CG  GLN X 222      23.415  56.360  66.096  0.00  0.00            
ATOM   3561  HG2 GLN X 222      23.056  55.332  66.059  0.00  0.00            
ATOM   3562  HG3 GLN X 222      23.234  56.910  67.020  0.00  0.00            
ATOM   3563  CD  GLN X 222      22.831  57.230  64.909  0.00  0.00            
ATOM   3564  OE1 GLN X 222      23.600  57.941  64.257  0.00  0.00            
ATOM   3565  NE2 GLN X 222      21.513  57.213  64.838  0.00  0.00            
ATOM   3566 HE21 GLN X 222      21.007  57.678  64.098  0.00  0.00            
ATOM   3567 HE22 GLN X 222      20.981  56.843  65.612  0.00  0.00            
ATOM   3568  C   GLN X 222      27.008  55.149  66.756  0.00  0.00            
ATOM   3569  O   GLN X 222      27.619  55.738  67.701  0.00  0.00            
ATOM   3570  N   LEU X 223      27.593  54.520  65.756  0.00  0.00            
ATOM   3571  H   LEU X 223      26.989  54.204  65.011  0.00  0.00            
ATOM   3572  CA  LEU X 223      28.969  54.726  65.367  0.00  0.00            
ATOM   3573  HA  LEU X 223      29.602  54.231  66.104  0.00  0.00            
ATOM   3574  CB  LEU X 223      29.147  54.171  63.875  0.00  0.00            
ATOM   3575  HB2 LEU X 223      28.552  54.779  63.193  0.00  0.00            
ATOM   3576  HB3 LEU X 223      30.204  54.207  63.611  0.00  0.00            
ATOM   3577  CG  LEU X 223      28.826  52.665  63.626  0.00  0.00            
ATOM   3578  HG  LEU X 223      27.842  52.418  64.024  0.00  0.00            
ATOM   3579  CD1 LEU X 223      28.845  52.411  62.135  0.00  0.00            
ATOM   3580 HD11 LEU X 223      28.934  51.345  61.925  0.00  0.00            
ATOM   3581 HD12 LEU X 223      27.914  52.774  61.700  0.00  0.00            
ATOM   3582 HD13 LEU X 223      29.605  53.012  61.635  0.00  0.00            
ATOM   3583  CD2 LEU X 223      29.850  51.769  64.287  0.00  0.00            
ATOM   3584 HD21 LEU X 223      30.845  52.208  64.357  0.00  0.00            
ATOM   3585 HD22 LEU X 223      29.618  51.677  65.348  0.00  0.00            
ATOM   3586 HD23 LEU X 223      29.917  50.776  63.842  0.00  0.00            
ATOM   3587  C   LEU X 223      29.273  56.253  65.413  0.00  0.00            
ATOM   3588  O   LEU X 223      28.456  57.075  65.033  0.00  0.00            
ATOM   3589  N   ASP X 224      30.602  56.502  65.491  0.00  0.00            
ATOM   3590  H   ASP X 224      31.184  55.677  65.496  0.00  0.00            
ATOM   3591  CA  ASP X 224      31.281  57.704  65.057  0.00  0.00            
ATOM   3592  HA  ASP X 224      30.791  58.480  65.644  0.00  0.00            
ATOM   3593  CB  ASP X 224      32.754  57.716  65.458  0.00  0.00            
ATOM   3594  HB2 ASP X 224      32.809  57.245  66.439  0.00  0.00            
ATOM   3595  HB3 ASP X 224      33.364  57.131  64.769  0.00  0.00            
ATOM   3596  CG  ASP X 224      33.344  59.129  65.441  0.00  0.00            
ATOM   3597  OD1 ASP X 224      34.602  59.182  65.348  0.00  0.00            
ATOM   3598  OD2 ASP X 224      32.606  60.139  65.328  0.00  0.00            
ATOM   3599  C   ASP X 224      31.116  57.959  63.545  0.00  0.00            
ATOM   3600  O   ASP X 224      31.110  56.997  62.786  0.00  0.00            
ATOM   3601  N   SER X 225      31.094  59.220  63.046  0.00  0.00            
ATOM   3602  H   SER X 225      31.057  60.011  63.673  0.00  0.00            
ATOM   3603  CA  SER X 225      31.032  59.418  61.573  0.00  0.00            
ATOM   3604  HA  SER X 225      30.155  58.958  61.119  0.00  0.00            
ATOM   3605  CB  SER X 225      30.741  60.960  61.348  0.00  0.00            
ATOM   3606  HB2 SER X 225      30.643  61.132  60.276  0.00  0.00            
ATOM   3607  HB3 SER X 225      29.784  61.116  61.845  0.00  0.00            
ATOM   3608  OG  SER X 225      31.633  61.837  61.937  0.00  0.00            
ATOM   3609  HG  SER X 225      31.222  62.679  61.730  0.00  0.00            
ATOM   3610  C   SER X 225      32.225  58.881  60.834  0.00  0.00            
ATOM   3611  O   SER X 225      31.997  58.262  59.801  0.00  0.00            
ATOM   3612  N   ARG X 226      33.417  59.067  61.373  0.00  0.00            
ATOM   3613  H   ARG X 226      33.543  59.575  62.236  0.00  0.00            
ATOM   3614  CA  ARG X 226      34.623  58.394  60.887  0.00  0.00            
ATOM   3615  HA  ARG X 226      34.773  58.696  59.850  0.00  0.00            
ATOM   3616  CB  ARG X 226      35.784  59.077  61.697  0.00  0.00            
ATOM   3617  HB2 ARG X 226      35.405  59.331  62.687  0.00  0.00            
ATOM   3618  HB3 ARG X 226      36.605  58.370  61.824  0.00  0.00            
ATOM   3619  CG  ARG X 226      36.333  60.372  61.196  0.00  0.00            
ATOM   3620  HG2 ARG X 226      35.487  60.962  60.845  0.00  0.00            
ATOM   3621  HG3 ARG X 226      36.913  60.835  61.994  0.00  0.00            
ATOM   3622  CD  ARG X 226      37.313  60.409  59.992  0.00  0.00            
ATOM   3623  HD2 ARG X 226      38.279  60.103  60.393  0.00  0.00            
ATOM   3624  HD3 ARG X 226      36.873  59.712  59.279  0.00  0.00            
ATOM   3625  NE  ARG X 226      37.424  61.769  59.397  0.00  0.00            
ATOM   3626  HE  ARG X 226      36.619  62.352  59.577  0.00  0.00            
ATOM   3627  CZ  ARG X 226      38.456  62.448  58.831  0.00  0.00            
ATOM   3628  NH1 ARG X 226      39.497  61.857  58.411  0.00  0.00            
ATOM   3629 HH11 ARG X 226      39.554  60.860  58.561  0.00  0.00            
ATOM   3630 HH12 ARG X 226      40.223  62.420  57.992  0.00  0.00            
ATOM   3631  NH2 ARG X 226      38.358  63.704  58.600  0.00  0.00            
ATOM   3632 HH21 ARG X 226      37.600  64.323  58.850  0.00  0.00            
ATOM   3633 HH22 ARG X 226      39.138  64.174  58.163  0.00  0.00            
ATOM   3634  C   ARG X 226      34.544  56.885  60.828  0.00  0.00            
ATOM   3635  O   ARG X 226      34.722  56.280  59.752  0.00  0.00            
ATOM   3636  N   MET X 227      34.296  56.279  61.980  0.00  0.00            
ATOM   3637  H   MET X 227      34.002  56.790  62.800  0.00  0.00            
ATOM   3638  CA  MET X 227      34.218  54.820  62.002  0.00  0.00            
ATOM   3639  HA  MET X 227      35.178  54.478  61.614  0.00  0.00            
ATOM   3640  CB  MET X 227      34.013  54.275  63.425  0.00  0.00            
ATOM   3641  HB2 MET X 227      34.810  54.578  64.105  0.00  0.00            
ATOM   3642  HB3 MET X 227      33.115  54.707  63.865  0.00  0.00            
ATOM   3643  CG  MET X 227      33.839  52.789  63.532  0.00  0.00            
ATOM   3644  HG2 MET X 227      32.981  52.515  62.918  0.00  0.00            
ATOM   3645  HG3 MET X 227      34.732  52.288  63.158  0.00  0.00            
ATOM   3646  SD  MET X 227      33.564  51.998  65.120  0.00  0.00            
ATOM   3647  CE  MET X 227      35.103  52.221  65.990  0.00  0.00            
ATOM   3648  HE1 MET X 227      35.896  51.670  65.486  0.00  0.00            
ATOM   3649  HE2 MET X 227      35.085  53.311  66.020  0.00  0.00            
ATOM   3650  HE3 MET X 227      34.913  51.799  66.977  0.00  0.00            
ATOM   3651  C   MET X 227      33.091  54.332  61.024  0.00  0.00            
ATOM   3652  O   MET X 227      33.302  53.204  60.461  0.00  0.00            
ATOM   3653  N   ALA X 228      31.999  55.070  60.729  0.00  0.00            
ATOM   3654  H   ALA X 228      31.897  55.902  61.293  0.00  0.00            
ATOM   3655  CA  ALA X 228      30.896  54.792  59.818  0.00  0.00            
ATOM   3656  HA  ALA X 228      30.551  53.759  59.873  0.00  0.00            
ATOM   3657  CB  ALA X 228      29.633  55.709  60.091  0.00  0.00            
ATOM   3658  HB1 ALA X 228      29.062  55.511  60.999  0.00  0.00            
ATOM   3659  HB2 ALA X 228      29.893  56.768  60.086  0.00  0.00            
ATOM   3660  HB3 ALA X 228      28.990  55.588  59.219  0.00  0.00            
ATOM   3661  C   ALA X 228      31.364  55.057  58.356  0.00  0.00            
ATOM   3662  O   ALA X 228      31.056  54.209  57.487  0.00  0.00            
ATOM   3663  N   ALA X 229      32.116  56.106  58.021  0.00  0.00            
ATOM   3664  H   ALA X 229      32.264  56.828  58.712  0.00  0.00            
ATOM   3665  CA  ALA X 229      32.856  56.264  56.778  0.00  0.00            
ATOM   3666  HA  ALA X 229      32.205  56.357  55.909  0.00  0.00            
ATOM   3667  CB  ALA X 229      33.635  57.633  56.881  0.00  0.00            
ATOM   3668  HB1 ALA X 229      34.369  57.713  56.079  0.00  0.00            
ATOM   3669  HB2 ALA X 229      32.950  58.480  56.864  0.00  0.00            
ATOM   3670  HB3 ALA X 229      34.209  57.586  57.807  0.00  0.00            
ATOM   3671  C   ALA X 229      33.729  55.046  56.496  0.00  0.00            
ATOM   3672  O   ALA X 229      33.629  54.562  55.379  0.00  0.00            
ATOM   3673  N   ILE X 230      34.552  54.548  57.410  0.00  0.00            
ATOM   3674  H   ILE X 230      34.682  55.105  58.243  0.00  0.00            
ATOM   3675  CA  ILE X 230      35.445  53.382  57.249  0.00  0.00            
ATOM   3676  HA  ILE X 230      36.038  53.634  56.370  0.00  0.00            
ATOM   3677  CB  ILE X 230      36.481  53.348  58.420  0.00  0.00            
ATOM   3678  HB  ILE X 230      35.900  53.223  59.333  0.00  0.00            
ATOM   3679  CG2 ILE X 230      37.572  52.190  58.450  0.00  0.00            
ATOM   3680 HG21 ILE X 230      37.056  51.234  58.534  0.00  0.00            
ATOM   3681 HG22 ILE X 230      38.218  52.271  57.576  0.00  0.00            
ATOM   3682 HG23 ILE X 230      38.274  52.181  59.284  0.00  0.00            
ATOM   3683  CG1 ILE X 230      37.294  54.680  58.523  0.00  0.00            
ATOM   3684 HG12 ILE X 230      37.950  54.773  57.657  0.00  0.00            
ATOM   3685 HG13 ILE X 230      36.605  55.525  58.529  0.00  0.00            
ATOM   3686  CD1 ILE X 230      38.147  54.944  59.759  0.00  0.00            
ATOM   3687 HD11 ILE X 230      38.895  54.154  59.827  0.00  0.00            
ATOM   3688 HD12 ILE X 230      38.571  55.926  59.551  0.00  0.00            
ATOM   3689 HD13 ILE X 230      37.597  54.918  60.699  0.00  0.00            
ATOM   3690  C   ILE X 230      34.727  52.043  56.954  0.00  0.00            
ATOM   3691  O   ILE X 230      35.361  51.268  56.206  0.00  0.00            
ATOM   3692  N   GLU X 231      33.534  51.844  57.549  0.00  0.00            
ATOM   3693  H   GLU X 231      33.236  52.604  58.145  0.00  0.00            
ATOM   3694  CA  GLU X 231      32.649  50.698  57.036  0.00  0.00            
ATOM   3695  HA  GLU X 231      33.312  49.852  56.854  0.00  0.00            
ATOM   3696  CB  GLU X 231      31.626  50.237  58.102  0.00  0.00            
ATOM   3697  HB2 GLU X 231      31.023  51.048  58.511  0.00  0.00            
ATOM   3698  HB3 GLU X 231      30.890  49.623  57.582  0.00  0.00            
ATOM   3699  CG  GLU X 231      32.210  49.566  59.366  0.00  0.00            
ATOM   3700  HG2 GLU X 231      32.734  50.345  59.920  0.00  0.00            
ATOM   3701  HG3 GLU X 231      31.330  49.270  59.937  0.00  0.00            
ATOM   3702  CD  GLU X 231      33.227  48.455  59.114  0.00  0.00            
ATOM   3703  OE1 GLU X 231      33.237  47.896  58.011  0.00  0.00            
ATOM   3704  OE2 GLU X 231      33.981  48.133  60.090  0.00  0.00            
ATOM   3705  C   GLU X 231      32.039  50.844  55.646  0.00  0.00            
ATOM   3706  O   GLU X 231      31.935  49.845  54.912  0.00  0.00            
ATOM   3707  N   LEU X 232      31.628  52.028  55.214  0.00  0.00            
ATOM   3708  H   LEU X 232      31.732  52.887  55.735  0.00  0.00            
ATOM   3709  CA  LEU X 232      31.019  52.184  53.916  0.00  0.00            
ATOM   3710  HA  LEU X 232      30.290  51.406  53.688  0.00  0.00            
ATOM   3711  CB  LEU X 232      30.359  53.524  53.944  0.00  0.00            
ATOM   3712  HB2 LEU X 232      29.718  53.728  54.801  0.00  0.00            
ATOM   3713  HB3 LEU X 232      31.231  54.178  53.956  0.00  0.00            
ATOM   3714  CG  LEU X 232      29.626  54.019  52.626  0.00  0.00            
ATOM   3715  HG  LEU X 232      30.348  53.954  51.812  0.00  0.00            
ATOM   3716  CD1 LEU X 232      28.483  53.014  52.400  0.00  0.00            
ATOM   3717 HD11 LEU X 232      28.847  51.987  52.402  0.00  0.00            
ATOM   3718 HD12 LEU X 232      27.618  53.220  53.030  0.00  0.00            
ATOM   3719 HD13 LEU X 232      28.187  53.224  51.372  0.00  0.00            
ATOM   3720  CD2 LEU X 232      29.119  55.377  52.885  0.00  0.00            
ATOM   3721 HD21 LEU X 232      28.292  55.368  53.596  0.00  0.00            
ATOM   3722 HD22 LEU X 232      29.942  55.983  53.263  0.00  0.00            
ATOM   3723 HD23 LEU X 232      28.667  55.798  51.987  0.00  0.00            
ATOM   3724  C   LEU X 232      32.146  52.087  52.854  0.00  0.00            
ATOM   3725  O   LEU X 232      32.016  51.591  51.717  0.00  0.00            
ATOM   3726  N   ILE X 233      33.381  52.427  53.243  0.00  0.00            
ATOM   3727  H   ILE X 233      33.457  52.794  54.181  0.00  0.00            
ATOM   3728  CA  ILE X 233      34.613  52.107  52.406  0.00  0.00            
ATOM   3729  HA  ILE X 233      34.380  52.334  51.366  0.00  0.00            
ATOM   3730  CB  ILE X 233      35.784  53.083  52.849  0.00  0.00            
ATOM   3731  HB  ILE X 233      35.849  52.960  53.930  0.00  0.00            
ATOM   3732  CG2 ILE X 233      37.175  52.606  52.248  0.00  0.00            
ATOM   3733 HG21 ILE X 233      37.185  52.697  51.162  0.00  0.00            
ATOM   3734 HG22 ILE X 233      38.016  53.184  52.631  0.00  0.00            
ATOM   3735 HG23 ILE X 233      37.374  51.603  52.627  0.00  0.00            
ATOM   3736  CG1 ILE X 233      35.439  54.521  52.370  0.00  0.00            
ATOM   3737 HG12 ILE X 233      35.513  54.566  51.284  0.00  0.00            
ATOM   3738 HG13 ILE X 233      34.414  54.763  52.651  0.00  0.00            
ATOM   3739  CD1 ILE X 233      36.297  55.593  52.978  0.00  0.00            
ATOM   3740 HD11 ILE X 233      35.876  56.482  52.510  0.00  0.00            
ATOM   3741 HD12 ILE X 233      36.331  55.644  54.067  0.00  0.00            
ATOM   3742 HD13 ILE X 233      37.317  55.487  52.608  0.00  0.00            
ATOM   3743  C   ILE X 233      35.069  50.585  52.368  0.00  0.00            
ATOM   3744  O   ILE X 233      35.676  50.162  51.363  0.00  0.00            
ATOM   3745  N   ASN X 234      34.609  49.819  53.352  0.00  0.00            
ATOM   3746  H   ASN X 234      34.049  50.271  54.061  0.00  0.00            
ATOM   3747  CA  ASN X 234      34.592  48.351  53.215  0.00  0.00            
ATOM   3748  HA  ASN X 234      35.564  47.999  52.870  0.00  0.00            
ATOM   3749  CB  ASN X 234      34.455  47.626  54.550  0.00  0.00            
ATOM   3750  HB2 ASN X 234      33.684  48.050  55.194  0.00  0.00            
ATOM   3751  HB3 ASN X 234      34.057  46.634  54.335  0.00  0.00            
ATOM   3752  CG  ASN X 234      35.760  47.525  55.281  0.00  0.00            
ATOM   3753  OD1 ASN X 234      36.861  47.500  54.684  0.00  0.00            
ATOM   3754  ND2 ASN X 234      35.774  47.683  56.555  0.00  0.00            
ATOM   3755 HD21 ASN X 234      36.683  47.940  56.910  0.00  0.00            
ATOM   3756 HD22 ASN X 234      34.905  47.576  57.059  0.00  0.00            
ATOM   3757  C   ASN X 234      33.613  47.892  52.152  0.00  0.00            
ATOM   3758  O   ASN X 234      33.584  46.696  51.831  0.00  0.00            
ATOM   3759  N   VAL X 235      32.821  48.743  51.554  0.00  0.00            
ATOM   3760  H   VAL X 235      32.706  49.664  51.951  0.00  0.00            
ATOM   3761  CA  VAL X 235      31.949  48.411  50.418  0.00  0.00            
ATOM   3762  HA  VAL X 235      31.791  47.349  50.235  0.00  0.00            
ATOM   3763  CB  VAL X 235      30.495  48.804  50.741  0.00  0.00            
ATOM   3764  HB  VAL X 235      30.448  49.889  50.831  0.00  0.00            
ATOM   3765  CG1 VAL X 235      29.513  48.447  49.587  0.00  0.00            
ATOM   3766 HG11 VAL X 235      29.634  49.187  48.795  0.00  0.00            
ATOM   3767 HG12 VAL X 235      29.794  47.462  49.214  0.00  0.00            
ATOM   3768 HG13 VAL X 235      28.506  48.499  49.999  0.00  0.00            
ATOM   3769  CG2 VAL X 235      30.009  48.235  52.074  0.00  0.00            
ATOM   3770 HG21 VAL X 235      28.923  48.313  52.115  0.00  0.00            
ATOM   3771 HG22 VAL X 235      30.175  47.160  52.152  0.00  0.00            
ATOM   3772 HG23 VAL X 235      30.393  48.810  52.916  0.00  0.00            
ATOM   3773  C   VAL X 235      32.425  49.049  49.113  0.00  0.00            
ATOM   3774  O   VAL X 235      32.556  48.322  48.155  0.00  0.00            
ATOM   3775  N   LEU X 236      32.753  50.352  49.135  0.00  0.00            
ATOM   3776  H   LEU X 236      32.662  50.848  50.010  0.00  0.00            
ATOM   3777  CA  LEU X 236      33.155  51.154  47.906  0.00  0.00            
ATOM   3778  HA  LEU X 236      32.413  50.847  47.170  0.00  0.00            
ATOM   3779  CB  LEU X 236      33.306  52.693  48.173  0.00  0.00            
ATOM   3780  HB2 LEU X 236      33.996  52.821  49.008  0.00  0.00            
ATOM   3781  HB3 LEU X 236      33.711  53.121  47.256  0.00  0.00            
ATOM   3782  CG  LEU X 236      32.057  53.504  48.595  0.00  0.00            
ATOM   3783  HG  LEU X 236      31.695  53.045  49.515  0.00  0.00            
ATOM   3784  CD1 LEU X 236      32.425  54.886  48.886  0.00  0.00            
ATOM   3785 HD11 LEU X 236      33.099  54.959  49.739  0.00  0.00            
ATOM   3786 HD12 LEU X 236      33.128  55.243  48.133  0.00  0.00            
ATOM   3787 HD13 LEU X 236      31.590  55.578  48.988  0.00  0.00            
ATOM   3788  CD2 LEU X 236      30.994  53.424  47.484  0.00  0.00            
ATOM   3789 HD21 LEU X 236      30.701  52.374  47.489  0.00  0.00            
ATOM   3790 HD22 LEU X 236      30.105  54.004  47.728  0.00  0.00            
ATOM   3791 HD23 LEU X 236      31.503  53.637  46.544  0.00  0.00            
ATOM   3792  C   LEU X 236      34.444  50.622  47.275  0.00  0.00            
ATOM   3793  O   LEU X 236      34.472  50.357  46.100  0.00  0.00            
ATOM   3794  N   ARG X 237      35.459  50.330  48.073  0.00  0.00            
ATOM   3795  H   ARG X 237      35.323  50.501  49.059  0.00  0.00            
ATOM   3796  CA  ARG X 237      36.791  49.869  47.620  0.00  0.00            
ATOM   3797  HA  ARG X 237      37.098  50.507  46.791  0.00  0.00            
ATOM   3798  CB  ARG X 237      37.785  50.013  48.790  0.00  0.00            
ATOM   3799  HB2 ARG X 237      37.775  51.044  49.144  0.00  0.00            
ATOM   3800  HB3 ARG X 237      37.508  49.329  49.592  0.00  0.00            
ATOM   3801  CG  ARG X 237      39.204  49.679  48.561  0.00  0.00            
ATOM   3802  HG2 ARG X 237      39.283  48.864  47.841  0.00  0.00            
ATOM   3803  HG3 ARG X 237      39.742  50.562  48.216  0.00  0.00            
ATOM   3804  CD  ARG X 237      39.944  49.213  49.828  0.00  0.00            
ATOM   3805  HD2 ARG X 237      40.990  49.107  49.540  0.00  0.00            
ATOM   3806  HD3 ARG X 237      39.973  49.992  50.590  0.00  0.00            
ATOM   3807  NE  ARG X 237      39.500  47.878  50.436  0.00  0.00            
ATOM   3808  HE  ARG X 237      39.530  47.094  49.799  0.00  0.00            
ATOM   3809  CZ  ARG X 237      38.745  47.610  51.422  0.00  0.00            
ATOM   3810  NH1 ARG X 237      38.362  48.384  52.386  0.00  0.00            
ATOM   3811 HH11 ARG X 237      38.850  49.264  52.466  0.00  0.00            
ATOM   3812 HH12 ARG X 237      37.788  48.074  53.158  0.00  0.00            
ATOM   3813  NH2 ARG X 237      38.237  46.437  51.413  0.00  0.00            
ATOM   3814 HH21 ARG X 237      38.539  45.787  50.702  0.00  0.00            
ATOM   3815 HH22 ARG X 237      37.603  46.058  52.103  0.00  0.00            
ATOM   3816  C   ARG X 237      36.786  48.492  46.980  0.00  0.00            
ATOM   3817  O   ARG X 237      37.400  48.390  45.854  0.00  0.00            
ATOM   3818  N   PRO X 238      36.316  47.401  47.625  0.00  0.00            
ATOM   3819  CD  PRO X 238      35.653  47.198  48.911  0.00  0.00            
ATOM   3820  HD2 PRO X 238      34.598  47.471  48.915  0.00  0.00            
ATOM   3821  HD3 PRO X 238      36.211  47.709  49.695  0.00  0.00            
ATOM   3822  CG  PRO X 238      35.616  45.688  49.219  0.00  0.00            
ATOM   3823  HG2 PRO X 238      34.757  45.443  49.844  0.00  0.00            
ATOM   3824  HG3 PRO X 238      36.539  45.390  49.715  0.00  0.00            
ATOM   3825  CB  PRO X 238      35.598  45.111  47.762  0.00  0.00            
ATOM   3826  HB2 PRO X 238      34.558  44.955  47.475  0.00  0.00            
ATOM   3827  HB3 PRO X 238      36.044  44.117  47.733  0.00  0.00            
ATOM   3828  CA  PRO X 238      36.144  46.180  46.879  0.00  0.00            
ATOM   3829  HA  PRO X 238      37.136  45.870  46.550  0.00  0.00            
ATOM   3830  C   PRO X 238      35.322  46.212  45.569  0.00  0.00            
ATOM   3831  O   PRO X 238      35.618  45.477  44.665  0.00  0.00            
ATOM   3832  N   ILE X 239      34.242  47.016  45.401  0.00  0.00            
ATOM   3833  H   ILE X 239      33.943  47.708  46.074  0.00  0.00            
ATOM   3834  CA  ILE X 239      33.372  47.083  44.228  0.00  0.00            
ATOM   3835  HA  ILE X 239      33.045  46.065  44.015  0.00  0.00            
ATOM   3836  CB  ILE X 239      32.132  48.015  44.433  0.00  0.00            
ATOM   3837  HB  ILE X 239      32.559  48.971  44.735  0.00  0.00            
ATOM   3838  CG2 ILE X 239      31.357  48.170  43.100  0.00  0.00            
ATOM   3839 HG21 ILE X 239      31.981  48.614  42.325  0.00  0.00            
ATOM   3840 HG22 ILE X 239      30.973  47.246  42.668  0.00  0.00            
ATOM   3841 HG23 ILE X 239      30.473  48.800  43.199  0.00  0.00            
ATOM   3842  CG1 ILE X 239      31.141  47.366  45.427  0.00  0.00            
ATOM   3843 HG12 ILE X 239      30.844  46.352  45.159  0.00  0.00            
ATOM   3844 HG13 ILE X 239      31.677  47.204  46.362  0.00  0.00            
ATOM   3845  CD1 ILE X 239      29.897  48.195  45.758  0.00  0.00            
ATOM   3846 HD11 ILE X 239      29.193  48.115  44.930  0.00  0.00            
ATOM   3847 HD12 ILE X 239      29.447  47.662  46.596  0.00  0.00            
ATOM   3848 HD13 ILE X 239      30.069  49.238  46.025  0.00  0.00            
ATOM   3849  C   ILE X 239      34.293  47.529  43.088  0.00  0.00            
ATOM   3850  O   ILE X 239      34.327  46.864  42.010  0.00  0.00            
ATOM   3851  N   VAL X 240      35.170  48.569  43.232  0.00  0.00            
ATOM   3852  H   VAL X 240      35.222  48.891  44.187  0.00  0.00            
ATOM   3853  CA  VAL X 240      36.257  48.946  42.330  0.00  0.00            
ATOM   3854  HA  VAL X 240      35.810  49.084  41.346  0.00  0.00            
ATOM   3855  CB  VAL X 240      36.919  50.272  42.717  0.00  0.00            
ATOM   3856  HB  VAL X 240      37.505  50.254  43.635  0.00  0.00            
ATOM   3857  CG1 VAL X 240      37.894  50.688  41.564  0.00  0.00            
ATOM   3858 HG11 VAL X 240      38.261  51.698  41.743  0.00  0.00            
ATOM   3859 HG12 VAL X 240      38.761  50.028  41.531  0.00  0.00            
ATOM   3860 HG13 VAL X 240      37.552  50.737  40.531  0.00  0.00            
ATOM   3861  CG2 VAL X 240      35.886  51.462  42.757  0.00  0.00            
ATOM   3862 HG21 VAL X 240      36.242  52.490  42.679  0.00  0.00            
ATOM   3863 HG22 VAL X 240      35.209  51.244  41.931  0.00  0.00            
ATOM   3864 HG23 VAL X 240      35.282  51.351  43.658  0.00  0.00            
ATOM   3865  C   VAL X 240      37.294  47.800  42.003  0.00  0.00            
ATOM   3866  O   VAL X 240      37.637  47.522  40.875  0.00  0.00            
ATOM   3867  N   ALA X 241      37.573  46.972  42.993  0.00  0.00            
ATOM   3868  H   ALA X 241      37.270  47.110  43.946  0.00  0.00            
ATOM   3869  CA  ALA X 241      38.443  45.816  42.867  0.00  0.00            
ATOM   3870  HA  ALA X 241      39.423  46.122  42.503  0.00  0.00            
ATOM   3871  CB  ALA X 241      38.840  45.371  44.270  0.00  0.00            
ATOM   3872  HB1 ALA X 241      38.015  44.788  44.677  0.00  0.00            
ATOM   3873  HB2 ALA X 241      39.743  44.762  44.240  0.00  0.00            
ATOM   3874  HB3 ALA X 241      38.912  46.269  44.884  0.00  0.00            
ATOM   3875  C   ALA X 241      37.895  44.650  42.028  0.00  0.00            
ATOM   3876  O   ALA X 241      38.596  43.753  41.669  0.00  0.00            
ATOM   3877  N   ILE X 242      36.524  44.567  41.734  0.00  0.00            
ATOM   3878  H   ILE X 242      35.933  45.249  42.188  0.00  0.00            
ATOM   3879  CA  ILE X 242      35.953  43.668  40.812  0.00  0.00            
ATOM   3880  HA  ILE X 242      36.138  42.718  41.313  0.00  0.00            
ATOM   3881  CB  ILE X 242      34.392  43.886  40.689  0.00  0.00            
ATOM   3882  HB  ILE X 242      34.316  44.970  40.605  0.00  0.00            
ATOM   3883  CG2 ILE X 242      33.811  43.238  39.444  0.00  0.00            
ATOM   3884 HG21 ILE X 242      32.728  43.349  39.383  0.00  0.00            
ATOM   3885 HG22 ILE X 242      34.117  43.886  38.623  0.00  0.00            
ATOM   3886 HG23 ILE X 242      34.244  42.238  39.400  0.00  0.00            
ATOM   3887  CG1 ILE X 242      33.613  43.527  41.932  0.00  0.00            
ATOM   3888 HG12 ILE X 242      33.492  42.446  41.999  0.00  0.00            
ATOM   3889 HG13 ILE X 242      34.042  43.989  42.822  0.00  0.00            
ATOM   3890  CD1 ILE X 242      32.189  44.174  41.859  0.00  0.00            
ATOM   3891 HD11 ILE X 242      31.774  44.092  42.864  0.00  0.00            
ATOM   3892 HD12 ILE X 242      32.305  45.221  41.580  0.00  0.00            
ATOM   3893 HD13 ILE X 242      31.590  43.698  41.083  0.00  0.00            
ATOM   3894  C   ILE X 242      36.688  43.704  39.496  0.00  0.00            
ATOM   3895  O   ILE X 242      36.785  42.697  38.773  0.00  0.00            
ATOM   3896  N   SER X 243      37.308  44.820  39.082  0.00  0.00            
ATOM   3897  H   SER X 243      37.187  45.609  39.700  0.00  0.00            
ATOM   3898  CA  SER X 243      38.207  45.040  37.913  0.00  0.00            
ATOM   3899  HA  SER X 243      37.571  44.996  37.029  0.00  0.00            
ATOM   3900  CB  SER X 243      38.730  46.505  37.882  0.00  0.00            
ATOM   3901  HB2 SER X 243      39.449  46.579  37.066  0.00  0.00            
ATOM   3902  HB3 SER X 243      37.935  47.224  37.685  0.00  0.00            
ATOM   3903  OG  SER X 243      39.464  46.795  39.103  0.00  0.00            
ATOM   3904  HG  SER X 243      38.809  47.135  39.717  0.00  0.00            
ATOM   3905  C   SER X 243      39.435  44.121  37.812  0.00  0.00            
ATOM   3906  O   SER X 243      39.770  43.819  36.673  0.00  0.00            
ATOM   3907  N   TYR X 244      39.974  43.515  38.885  0.00  0.00            
ATOM   3908  H   TYR X 244      39.706  43.772  39.824  0.00  0.00            
ATOM   3909  CA  TYR X 244      40.951  42.419  38.764  0.00  0.00            
ATOM   3910  HA  TYR X 244      41.789  42.811  38.187  0.00  0.00            
ATOM   3911  CB  TYR X 244      41.509  42.165  40.130  0.00  0.00            
ATOM   3912  HB2 TYR X 244      40.669  42.041  40.814  0.00  0.00            
ATOM   3913  HB3 TYR X 244      41.992  41.196  40.007  0.00  0.00            
ATOM   3914  CG  TYR X 244      42.486  43.197  40.658  0.00  0.00            
ATOM   3915  CD1 TYR X 244      41.951  44.362  41.347  0.00  0.00            
ATOM   3916  HD1 TYR X 244      40.885  44.481  41.469  0.00  0.00            
ATOM   3917  CE1 TYR X 244      42.871  45.255  41.862  0.00  0.00            
ATOM   3918  HE1 TYR X 244      42.531  46.152  42.359  0.00  0.00            
ATOM   3919  CZ  TYR X 244      44.266  45.029  41.876  0.00  0.00            
ATOM   3920  OH  TYR X 244      45.094  45.957  42.442  0.00  0.00            
ATOM   3921  HH  TYR X 244      45.987  45.674  42.232  0.00  0.00            
ATOM   3922  CE2 TYR X 244      44.780  43.850  41.353  0.00  0.00            
ATOM   3923  HE2 TYR X 244      45.833  43.611  41.328  0.00  0.00            
ATOM   3924  CD2 TYR X 244      43.867  42.989  40.636  0.00  0.00            
ATOM   3925  HD2 TYR X 244      44.281  42.120  40.146  0.00  0.00            
ATOM   3926  C   TYR X 244      40.473  41.166  38.042  0.00  0.00            
ATOM   3927  O   TYR X 244      41.030  40.627  37.100  0.00  0.00            
ATOM   3928  N   PHE X 245      39.264  40.709  38.381  0.00  0.00            
ATOM   3929  H   PHE X 245      38.700  41.156  39.091  0.00  0.00            
ATOM   3930  CA  PHE X 245      38.564  39.555  37.853  0.00  0.00            
ATOM   3931  HA  PHE X 245      39.218  38.688  37.764  0.00  0.00            
ATOM   3932  CB  PHE X 245      37.550  39.116  38.829  0.00  0.00            
ATOM   3933  HB2 PHE X 245      36.994  39.970  39.217  0.00  0.00            
ATOM   3934  HB3 PHE X 245      36.855  38.482  38.278  0.00  0.00            
ATOM   3935  CG  PHE X 245      37.974  38.240  40.014  0.00  0.00            
ATOM   3936  CD1 PHE X 245      39.118  37.463  40.035  0.00  0.00            
ATOM   3937  HD1 PHE X 245      39.595  37.351  39.072  0.00  0.00            
ATOM   3938  CE1 PHE X 245      39.537  36.841  41.241  0.00  0.00            
ATOM   3939  HE1 PHE X 245      40.455  36.274  41.292  0.00  0.00            
ATOM   3940  CZ  PHE X 245      38.590  36.735  42.307  0.00  0.00            
ATOM   3941  HZ  PHE X 245      38.842  36.043  43.097  0.00  0.00            
ATOM   3942  CE2 PHE X 245      37.428  37.449  42.274  0.00  0.00            
ATOM   3943  HE2 PHE X 245      36.781  37.417  43.137  0.00  0.00            
ATOM   3944  CD2 PHE X 245      37.145  38.233  41.136  0.00  0.00            
ATOM   3945  HD2 PHE X 245      36.185  38.726  41.081  0.00  0.00            
ATOM   3946  C   PHE X 245      37.969  39.926  36.517  0.00  0.00            
ATOM   3947  O   PHE X 245      37.658  39.066  35.683  0.00  0.00            
ATOM   3948  N   LEU X 246      37.820  41.215  36.096  0.00  0.00            
ATOM   3949  H   LEU X 246      37.935  41.910  36.819  0.00  0.00            
ATOM   3950  CA  LEU X 246      37.420  41.615  34.763  0.00  0.00            
ATOM   3951  HA  LEU X 246      36.759  40.842  34.372  0.00  0.00            
ATOM   3952  CB  LEU X 246      36.652  42.981  34.726  0.00  0.00            
ATOM   3953  HB2 LEU X 246      37.304  43.748  35.143  0.00  0.00            
ATOM   3954  HB3 LEU X 246      36.427  43.313  33.712  0.00  0.00            
ATOM   3955  CG  LEU X 246      35.341  42.786  35.538  0.00  0.00            
ATOM   3956  HG  LEU X 246      35.538  42.726  36.608  0.00  0.00            
ATOM   3957  CD1 LEU X 246      34.461  44.034  35.289  0.00  0.00            
ATOM   3958 HD11 LEU X 246      33.692  44.136  36.055  0.00  0.00            
ATOM   3959 HD12 LEU X 246      35.155  44.870  35.373  0.00  0.00            
ATOM   3960 HD13 LEU X 246      34.112  43.956  34.259  0.00  0.00            
ATOM   3961  CD2 LEU X 246      34.486  41.463  35.240  0.00  0.00            
ATOM   3962 HD21 LEU X 246      34.297  41.288  34.181  0.00  0.00            
ATOM   3963 HD22 LEU X 246      34.931  40.533  35.595  0.00  0.00            
ATOM   3964 HD23 LEU X 246      33.568  41.609  35.809  0.00  0.00            
ATOM   3965  C   LEU X 246      38.639  41.549  33.829  0.00  0.00            
ATOM   3966  O   LEU X 246      38.531  40.952  32.757  0.00  0.00            
ATOM   3967  N   VAL X 247      39.804  42.005  34.322  0.00  0.00            
ATOM   3968  H   VAL X 247      39.828  42.538  35.180  0.00  0.00            
ATOM   3969  CA  VAL X 247      41.073  41.725  33.562  0.00  0.00            
ATOM   3970  HA  VAL X 247      41.108  42.169  32.567  0.00  0.00            
ATOM   3971  CB  VAL X 247      42.291  42.391  34.301  0.00  0.00            
ATOM   3972  HB  VAL X 247      42.267  42.157  35.365  0.00  0.00            
ATOM   3973  CG1 VAL X 247      43.672  42.133  33.668  0.00  0.00            
ATOM   3974 HG11 VAL X 247      43.857  41.071  33.835  0.00  0.00            
ATOM   3975 HG12 VAL X 247      43.690  42.462  32.629  0.00  0.00            
ATOM   3976 HG13 VAL X 247      44.398  42.684  34.265  0.00  0.00            
ATOM   3977  CG2 VAL X 247      42.147  43.905  34.167  0.00  0.00            
ATOM   3978 HG21 VAL X 247      41.353  44.282  34.812  0.00  0.00            
ATOM   3979 HG22 VAL X 247      43.110  44.279  34.513  0.00  0.00            
ATOM   3980 HG23 VAL X 247      42.089  44.294  33.150  0.00  0.00            
ATOM   3981  C   VAL X 247      41.399  40.251  33.357  0.00  0.00            
ATOM   3982  O   VAL X 247      41.829  39.886  32.252  0.00  0.00            
ATOM   3983  N   PHE X 248      41.126  39.475  34.344  0.00  0.00            
ATOM   3984  H   PHE X 248      40.816  39.846  35.231  0.00  0.00            
ATOM   3985  CA  PHE X 248      41.464  38.039  34.297  0.00  0.00            
ATOM   3986  HA  PHE X 248      42.405  37.939  33.756  0.00  0.00            
ATOM   3987  CB  PHE X 248      41.779  37.521  35.727  0.00  0.00            
ATOM   3988  HB2 PHE X 248      41.043  37.922  36.424  0.00  0.00            
ATOM   3989  HB3 PHE X 248      41.618  36.443  35.759  0.00  0.00            
ATOM   3990  CG  PHE X 248      43.159  37.912  36.292  0.00  0.00            
ATOM   3991  CD1 PHE X 248      44.306  37.799  35.469  0.00  0.00            
ATOM   3992  HD1 PHE X 248      44.259  37.503  34.432  0.00  0.00            
ATOM   3993  CE1 PHE X 248      45.555  38.180  35.997  0.00  0.00            
ATOM   3994  HE1 PHE X 248      46.448  37.935  35.442  0.00  0.00            
ATOM   3995  CZ  PHE X 248      45.690  38.672  37.314  0.00  0.00            
ATOM   3996  HZ  PHE X 248      46.696  38.857  37.659  0.00  0.00            
ATOM   3997  CE2 PHE X 248      44.558  38.951  38.073  0.00  0.00            
ATOM   3998  HE2 PHE X 248      44.609  39.492  39.006  0.00  0.00            
ATOM   3999  CD2 PHE X 248      43.286  38.519  37.573  0.00  0.00            
ATOM   4000  HD2 PHE X 248      42.385  38.696  38.142  0.00  0.00            
ATOM   4001  C   PHE X 248      40.455  37.158  33.593  0.00  0.00            
ATOM   4002  O   PHE X 248      40.904  36.215  32.864  0.00  0.00            
ATOM   4003  N   SER X 249      39.183  37.540  33.566  0.00  0.00            
ATOM   4004  H   SER X 249      38.893  38.312  34.149  0.00  0.00            
ATOM   4005  CA  SER X 249      38.221  37.016  32.588  0.00  0.00            
ATOM   4006  HA  SER X 249      38.150  35.939  32.738  0.00  0.00            
ATOM   4007  CB  SER X 249      36.837  37.681  32.751  0.00  0.00            
ATOM   4008  HB2 SER X 249      36.880  38.731  32.460  0.00  0.00            
ATOM   4009  HB3 SER X 249      36.216  37.057  32.108  0.00  0.00            
ATOM   4010  OG  SER X 249      36.212  37.495  34.047  0.00  0.00            
ATOM   4011  HG  SER X 249      36.637  38.183  34.564  0.00  0.00            
ATOM   4012  C   SER X 249      38.600  37.300  31.138  0.00  0.00            
ATOM   4013  O   SER X 249      38.443  36.425  30.306  0.00  0.00            
ATOM   4014  N   ALA X 250      39.071  38.514  30.853  0.00  0.00            
ATOM   4015  H   ALA X 250      39.195  39.156  31.623  0.00  0.00            
ATOM   4016  CA  ALA X 250      39.498  38.886  29.443  0.00  0.00            
ATOM   4017  HA  ALA X 250      38.707  38.583  28.756  0.00  0.00            
ATOM   4018  CB  ALA X 250      39.753  40.396  29.249  0.00  0.00            
ATOM   4019  HB1 ALA X 250      40.456  40.726  30.013  0.00  0.00            
ATOM   4020  HB2 ALA X 250      40.061  40.433  28.204  0.00  0.00            
ATOM   4021  HB3 ALA X 250      38.737  40.792  29.263  0.00  0.00            
ATOM   4022  C   ALA X 250      40.782  38.106  29.113  0.00  0.00            
ATOM   4023  O   ALA X 250      40.995  37.615  28.027  0.00  0.00            
ATOM   4024  N   LEU X 251      41.723  38.127  30.010  0.00  0.00            
ATOM   4025  H   LEU X 251      41.606  38.801  30.753  0.00  0.00            
ATOM   4026  CA  LEU X 251      43.010  37.281  29.903  0.00  0.00            
ATOM   4027  HA  LEU X 251      43.625  37.748  29.134  0.00  0.00            
ATOM   4028  CB  LEU X 251      43.734  37.542  31.201  0.00  0.00            
ATOM   4029  HB2 LEU X 251      43.654  38.589  31.491  0.00  0.00            
ATOM   4030  HB3 LEU X 251      43.248  36.939  31.968  0.00  0.00            
ATOM   4031  CG  LEU X 251      45.217  37.219  31.134  0.00  0.00            
ATOM   4032  HG  LEU X 251      45.386  36.186  30.831  0.00  0.00            
ATOM   4033  CD1 LEU X 251      45.985  38.160  30.115  0.00  0.00            
ATOM   4034 HD11 LEU X 251      47.025  37.833  30.087  0.00  0.00            
ATOM   4035 HD12 LEU X 251      45.640  37.940  29.105  0.00  0.00            
ATOM   4036 HD13 LEU X 251      45.841  39.205  30.390  0.00  0.00            
ATOM   4037  CD2 LEU X 251      45.929  37.369  32.460  0.00  0.00            
ATOM   4038 HD21 LEU X 251      47.006  37.493  32.338  0.00  0.00            
ATOM   4039 HD22 LEU X 251      45.568  38.316  32.860  0.00  0.00            
ATOM   4040 HD23 LEU X 251      45.793  36.497  33.099  0.00  0.00            
ATOM   4041  C   LEU X 251      42.645  35.735  29.595  0.00  0.00            
ATOM   4042  O   LEU X 251      43.188  35.205  28.699  0.00  0.00            
ATOM   4043  N   ALA X 252      41.618  35.221  30.311  0.00  0.00            
ATOM   4044  H   ALA X 252      41.404  35.707  31.170  0.00  0.00            
ATOM   4045  CA  ALA X 252      41.169  33.852  29.935  0.00  0.00            
ATOM   4046  HA  ALA X 252      41.971  33.152  30.169  0.00  0.00            
ATOM   4047  CB  ALA X 252      40.026  33.351  30.855  0.00  0.00            
ATOM   4048  HB1 ALA X 252      40.362  33.140  31.870  0.00  0.00            
ATOM   4049  HB2 ALA X 252      39.178  34.036  30.853  0.00  0.00            
ATOM   4050  HB3 ALA X 252      39.658  32.393  30.487  0.00  0.00            
ATOM   4051  C   ALA X 252      40.721  33.734  28.464  0.00  0.00            
ATOM   4052  O   ALA X 252      40.916  32.715  27.792  0.00  0.00            
ATOM   4053  N   LEU X 253      40.010  34.721  27.924  0.00  0.00            
ATOM   4054  H   LEU X 253      39.826  35.527  28.504  0.00  0.00            
ATOM   4055  CA  LEU X 253      39.265  34.558  26.636  0.00  0.00            
ATOM   4056  HA  LEU X 253      38.899  33.536  26.536  0.00  0.00            
ATOM   4057  CB  LEU X 253      38.194  35.621  26.607  0.00  0.00            
ATOM   4058  HB2 LEU X 253      38.638  36.555  26.952  0.00  0.00            
ATOM   4059  HB3 LEU X 253      37.808  35.668  25.589  0.00  0.00            
ATOM   4060  CG  LEU X 253      36.876  35.504  27.535  0.00  0.00            
ATOM   4061  HG  LEU X 253      37.098  35.200  28.558  0.00  0.00            
ATOM   4062  CD1 LEU X 253      36.214  36.899  27.477  0.00  0.00            
ATOM   4063 HD11 LEU X 253      36.029  37.214  26.450  0.00  0.00            
ATOM   4064 HD12 LEU X 253      35.185  36.841  27.831  0.00  0.00            
ATOM   4065 HD13 LEU X 253      36.731  37.594  28.139  0.00  0.00            
ATOM   4066  CD2 LEU X 253      35.839  34.497  27.028  0.00  0.00            
ATOM   4067 HD21 LEU X 253      36.349  33.605  26.663  0.00  0.00            
ATOM   4068 HD22 LEU X 253      35.173  34.145  27.816  0.00  0.00            
ATOM   4069 HD23 LEU X 253      35.178  34.877  26.250  0.00  0.00            
ATOM   4070  C   LEU X 253      40.192  34.773  25.433  0.00  0.00            
ATOM   4071  O   LEU X 253      39.918  34.189  24.330  0.00  0.00            
ATOM   4072  N   HIE X 254      41.320  35.546  25.553  0.00  0.00            
ATOM   4073  H   HIE X 254      41.407  36.059  26.418  0.00  0.00            
ATOM   4074  CA  HIE X 254      42.388  35.577  24.544  0.00  0.00            
ATOM   4075  HA  HIE X 254      41.942  35.595  23.550  0.00  0.00            
ATOM   4076  CB  HIE X 254      43.420  36.771  24.747  0.00  0.00            
ATOM   4077  HB2 HIE X 254      42.901  37.581  25.260  0.00  0.00            
ATOM   4078  HB3 HIE X 254      44.262  36.470  25.371  0.00  0.00            
ATOM   4079  CG  HIE X 254      44.024  37.250  23.479  0.00  0.00            
ATOM   4080  ND1 HIE X 254      43.358  37.660  22.293  0.00  0.00            
ATOM   4081  CE1 HIE X 254      44.260  37.728  21.306  0.00  0.00            
ATOM   4082  HE1 HIE X 254      43.967  37.919  20.284  0.00  0.00            
ATOM   4083  NE2 HIE X 254      45.480  37.599  21.842  0.00  0.00            
ATOM   4084  HE2 HIE X 254      46.337  37.467  21.324  0.00  0.00            
ATOM   4085  CD2 HIE X 254      45.371  37.209  23.160  0.00  0.00            
ATOM   4086  HD2 HIE X 254      46.137  36.989  23.889  0.00  0.00            
ATOM   4087  C   HIE X 254      43.226  34.261  24.599  0.00  0.00            
ATOM   4088  O   HIE X 254      43.664  33.763  23.544  0.00  0.00            
ATOM   4089  N   GLU X 255      43.383  33.602  25.705  0.00  0.00            
ATOM   4090  H   GLU X 255      43.048  34.084  26.527  0.00  0.00            
ATOM   4091  CA  GLU X 255      44.313  32.410  25.757  0.00  0.00            
ATOM   4092  HA  GLU X 255      45.117  32.586  25.043  0.00  0.00            
ATOM   4093  CB  GLU X 255      44.876  32.312  27.200  0.00  0.00            
ATOM   4094  HB2 GLU X 255      45.414  33.227  27.445  0.00  0.00            
ATOM   4095  HB3 GLU X 255      44.013  32.277  27.865  0.00  0.00            
ATOM   4096  CG  GLU X 255      45.915  31.169  27.337  0.00  0.00            
ATOM   4097  HG2 GLU X 255      45.895  30.713  28.327  0.00  0.00            
ATOM   4098  HG3 GLU X 255      45.709  30.331  26.671  0.00  0.00            
ATOM   4099  CD  GLU X 255      47.374  31.565  27.085  0.00  0.00            
ATOM   4100  OE1 GLU X 255      48.146  30.613  26.918  0.00  0.00            
ATOM   4101  OE2 GLU X 255      47.715  32.755  26.878  0.00  0.00            
ATOM   4102  C   GLU X 255      43.479  31.155  25.331  0.00  0.00            
ATOM   4103  O   GLU X 255      44.036  30.178  24.750  0.00  0.00            
ATOM   4104  N   HIE X 256      42.174  31.143  25.693  0.00  0.00            
ATOM   4105  H   HIE X 256      41.786  31.930  26.193  0.00  0.00            
ATOM   4106  CA  HIE X 256      41.260  30.033  25.522  0.00  0.00            
ATOM   4107  HA  HIE X 256      41.791  29.278  24.943  0.00  0.00            
ATOM   4108  CB  HIE X 256      40.868  29.300  26.860  0.00  0.00            
ATOM   4109  HB2 HIE X 256      40.153  29.807  27.509  0.00  0.00            
ATOM   4110  HB3 HIE X 256      40.405  28.415  26.423  0.00  0.00            
ATOM   4111  CG  HIE X 256      42.051  28.964  27.701  0.00  0.00            
ATOM   4112  ND1 HIE X 256      42.878  27.774  27.658  0.00  0.00            
ATOM   4113  CE1 HIE X 256      43.773  27.895  28.649  0.00  0.00            
ATOM   4114  HE1 HIE X 256      44.578  27.232  28.933  0.00  0.00            
ATOM   4115  NE2 HIE X 256      43.635  29.156  29.227  0.00  0.00            
ATOM   4116  HE2 HIE X 256      44.277  29.503  29.925  0.00  0.00            
ATOM   4117  CD2 HIE X 256      42.480  29.784  28.716  0.00  0.00            
ATOM   4118  HD2 HIE X 256      42.107  30.747  29.034  0.00  0.00            
ATOM   4119  C   HIE X 256      39.950  30.533  24.757  0.00  0.00            
ATOM   4120  O   HIE X 256      38.787  30.470  25.237  0.00  0.00            
ATOM   4121  N   PRO X 257      40.087  31.132  23.542  0.00  0.00            
ATOM   4122  CD  PRO X 257      41.305  31.317  22.752  0.00  0.00            
ATOM   4123  HD2 PRO X 257      42.004  30.489  22.866  0.00  0.00            
ATOM   4124  HD3 PRO X 257      41.843  32.168  23.173  0.00  0.00            
ATOM   4125  CG  PRO X 257      40.843  31.432  21.354  0.00  0.00            
ATOM   4126  HG2 PRO X 257      40.706  30.453  20.894  0.00  0.00            
ATOM   4127  HG3 PRO X 257      41.554  31.941  20.704  0.00  0.00            
ATOM   4128  CB  PRO X 257      39.507  32.187  21.460  0.00  0.00            
ATOM   4129  HB2 PRO X 257      38.716  32.073  20.719  0.00  0.00            
ATOM   4130  HB3 PRO X 257      39.614  33.259  21.628  0.00  0.00            
ATOM   4131  CA  PRO X 257      38.910  31.604  22.759  0.00  0.00            
ATOM   4132  HA  PRO X 257      38.442  32.414  23.319  0.00  0.00            
ATOM   4133  C   PRO X 257      37.704  30.642  22.508  0.00  0.00            
ATOM   4134  O   PRO X 257      36.619  31.082  22.352  0.00  0.00            
ATOM   4135  N   LYS X 258      37.900  29.329  22.524  0.00  0.00            
ATOM   4136  H   LYS X 258      38.858  29.151  22.791  0.00  0.00            
ATOM   4137  CA  LYS X 258      36.990  28.266  22.388  0.00  0.00            
ATOM   4138  HA  LYS X 258      36.686  28.246  21.342  0.00  0.00            
ATOM   4139  CB  LYS X 258      37.705  26.944  22.762  0.00  0.00            
ATOM   4140  HB2 LYS X 258      37.040  26.118  22.511  0.00  0.00            
ATOM   4141  HB3 LYS X 258      38.521  26.655  22.098  0.00  0.00            
ATOM   4142  CG  LYS X 258      38.246  26.930  24.139  0.00  0.00            
ATOM   4143  HG2 LYS X 258      39.032  27.678  24.241  0.00  0.00            
ATOM   4144  HG3 LYS X 258      37.415  27.128  24.817  0.00  0.00            
ATOM   4145  CD  LYS X 258      38.963  25.574  24.504  0.00  0.00            
ATOM   4146  HD2 LYS X 258      38.186  24.827  24.668  0.00  0.00            
ATOM   4147  HD3 LYS X 258      39.624  25.269  23.693  0.00  0.00            
ATOM   4148  CE  LYS X 258      39.673  25.695  25.802  0.00  0.00            
ATOM   4149  HE2 LYS X 258      40.694  26.033  25.625  0.00  0.00            
ATOM   4150  HE3 LYS X 258      39.219  26.450  26.444  0.00  0.00            
ATOM   4151  NZ  LYS X 258      39.661  24.455  26.592  0.00  0.00            
ATOM   4152  HZ1 LYS X 258      40.207  23.764  26.097  0.00  0.00            
ATOM   4153  HZ2 LYS X 258      40.086  24.672  27.482  0.00  0.00            
ATOM   4154  HZ3 LYS X 258      38.727  24.143  26.815  0.00  0.00            
ATOM   4155  C   LYS X 258      35.629  28.342  23.132  0.00  0.00            
ATOM   4156  O   LYS X 258      34.665  27.613  22.822  0.00  0.00            
ATOM   4157  N   TYR X 259      35.673  28.973  24.341  0.00  0.00            
ATOM   4158  H   TYR X 259      36.632  29.200  24.564  0.00  0.00            
ATOM   4159  CA  TYR X 259      34.592  29.232  25.367  0.00  0.00            
ATOM   4160  HA  TYR X 259      34.108  28.258  25.437  0.00  0.00            
ATOM   4161  CB  TYR X 259      35.284  29.549  26.763  0.00  0.00            
ATOM   4162  HB2 TYR X 259      35.968  30.383  26.602  0.00  0.00            
ATOM   4163  HB3 TYR X 259      34.559  29.952  27.470  0.00  0.00            
ATOM   4164  CG  TYR X 259      35.952  28.305  27.399  0.00  0.00            
ATOM   4165  CD1 TYR X 259      35.166  27.171  27.632  0.00  0.00            
ATOM   4166  HD1 TYR X 259      34.111  27.242  27.413  0.00  0.00            
ATOM   4167  CE1 TYR X 259      35.729  26.054  28.218  0.00  0.00            
ATOM   4168  HE1 TYR X 259      35.111  25.173  28.312  0.00  0.00            
ATOM   4169  CZ  TYR X 259      37.109  26.119  28.569  0.00  0.00            
ATOM   4170  OH  TYR X 259      37.706  24.967  29.024  0.00  0.00            
ATOM   4171  HH  TYR X 259      37.124  24.413  29.548  0.00  0.00            
ATOM   4172  CE2 TYR X 259      37.849  27.269  28.453  0.00  0.00            
ATOM   4173  HE2 TYR X 259      38.901  27.255  28.699  0.00  0.00            
ATOM   4174  CD2 TYR X 259      37.306  28.415  27.807  0.00  0.00            
ATOM   4175  HD2 TYR X 259      37.857  29.319  27.593  0.00  0.00            
ATOM   4176  C   TYR X 259      33.608  30.278  24.896  0.00  0.00            
ATOM   4177  O   TYR X 259      32.498  30.391  25.440  0.00  0.00            
ATOM   4178  N   LYS X 260      33.915  31.127  23.876  0.00  0.00            
ATOM   4179  H   LYS X 260      34.829  31.181  23.451  0.00  0.00            
ATOM   4180  CA  LYS X 260      33.011  32.210  23.497  0.00  0.00            
ATOM   4181  HA  LYS X 260      32.743  32.755  24.403  0.00  0.00            
ATOM   4182  CB  LYS X 260      33.743  33.193  22.447  0.00  0.00            
ATOM   4183  HB2 LYS X 260      34.206  32.581  21.673  0.00  0.00            
ATOM   4184  HB3 LYS X 260      33.067  33.942  22.033  0.00  0.00            
ATOM   4185  CG  LYS X 260      34.741  33.885  23.345  0.00  0.00            
ATOM   4186  HG2 LYS X 260      34.117  34.471  24.020  0.00  0.00            
ATOM   4187  HG3 LYS X 260      35.291  33.221  24.012  0.00  0.00            
ATOM   4188  CD  LYS X 260      35.847  34.726  22.640  0.00  0.00            
ATOM   4189  HD2 LYS X 260      36.543  35.101  23.390  0.00  0.00            
ATOM   4190  HD3 LYS X 260      36.287  33.979  21.980  0.00  0.00            
ATOM   4191  CE  LYS X 260      35.130  35.840  21.880  0.00  0.00            
ATOM   4192  HE2 LYS X 260      34.337  35.325  21.338  0.00  0.00            
ATOM   4193  HE3 LYS X 260      34.573  36.561  22.478  0.00  0.00            
ATOM   4194  NZ  LYS X 260      36.091  36.548  20.969  0.00  0.00            
ATOM   4195  HZ1 LYS X 260      35.788  37.436  20.593  0.00  0.00            
ATOM   4196  HZ2 LYS X 260      36.903  36.731  21.541  0.00  0.00            
ATOM   4197  HZ3 LYS X 260      36.458  35.905  20.283  0.00  0.00            
ATOM   4198  C   LYS X 260      31.760  31.680  22.814  0.00  0.00            
ATOM   4199  O   LYS X 260      30.649  32.048  23.228  0.00  0.00            
ATOM   4200  N   GLU X 261      31.937  30.703  21.902  0.00  0.00            
ATOM   4201  H   GLU X 261      32.916  30.510  21.746  0.00  0.00            
ATOM   4202  CA  GLU X 261      30.766  30.024  21.242  0.00  0.00            
ATOM   4203  HA  GLU X 261      30.109  30.874  21.062  0.00  0.00            
ATOM   4204  CB  GLU X 261      31.175  29.370  19.888  0.00  0.00            
ATOM   4205  HB2 GLU X 261      32.081  28.836  20.175  0.00  0.00            
ATOM   4206  HB3 GLU X 261      30.335  28.746  19.582  0.00  0.00            
ATOM   4207  CG  GLU X 261      31.457  30.416  18.775  0.00  0.00            
ATOM   4208  HG2 GLU X 261      32.363  30.956  19.049  0.00  0.00            
ATOM   4209  HG3 GLU X 261      31.550  29.951  17.793  0.00  0.00            
ATOM   4210  CD  GLU X 261      30.274  31.306  18.655  0.00  0.00            
ATOM   4211  OE1 GLU X 261      29.173  30.778  18.582  0.00  0.00            
ATOM   4212  OE2 GLU X 261      30.445  32.556  18.471  0.00  0.00            
ATOM   4213  C   GLU X 261      30.042  29.149  22.288  0.00  0.00            
ATOM   4214  O   GLU X 261      28.811  29.143  22.224  0.00  0.00            
ATOM   4215  N   TRP X 262      30.773  28.506  23.197  0.00  0.00            
ATOM   4216  H   TRP X 262      31.750  28.419  22.957  0.00  0.00            
ATOM   4217  CA  TRP X 262      30.208  27.710  24.262  0.00  0.00            
ATOM   4218  HA  TRP X 262      29.605  26.981  23.720  0.00  0.00            
ATOM   4219  CB  TRP X 262      31.344  26.982  25.032  0.00  0.00            
ATOM   4220  HB2 TRP X 262      31.889  26.378  24.307  0.00  0.00            
ATOM   4221  HB3 TRP X 262      31.989  27.764  25.432  0.00  0.00            
ATOM   4222  CG  TRP X 262      30.881  26.071  26.195  0.00  0.00            
ATOM   4223  CD1 TRP X 262      30.748  24.771  26.193  0.00  0.00            
ATOM   4224  HD1 TRP X 262      30.892  24.065  25.389  0.00  0.00            
ATOM   4225  NE1 TRP X 262      30.371  24.360  27.451  0.00  0.00            
ATOM   4226  HE1 TRP X 262      30.155  23.405  27.697  0.00  0.00            
ATOM   4227  CE2 TRP X 262      30.399  25.360  28.393  0.00  0.00            
ATOM   4228  CZ2 TRP X 262      30.442  25.382  29.774  0.00  0.00            
ATOM   4229  HZ2 TRP X 262      30.148  24.520  30.354  0.00  0.00            
ATOM   4230  CH2 TRP X 262      30.757  26.587  30.403  0.00  0.00            
ATOM   4231  HH2 TRP X 262      30.530  26.628  31.458  0.00  0.00            
ATOM   4232  CZ3 TRP X 262      31.219  27.673  29.704  0.00  0.00            
ATOM   4233  HZ3 TRP X 262      31.474  28.450  30.409  0.00  0.00            
ATOM   4234  CE3 TRP X 262      31.198  27.695  28.301  0.00  0.00            
ATOM   4235  HE3 TRP X 262      31.662  28.523  27.786  0.00  0.00            
ATOM   4236  CD2 TRP X 262      30.859  26.502  27.599  0.00  0.00            
ATOM   4237  C   TRP X 262      29.280  28.541  25.216  0.00  0.00            
ATOM   4238  O   TRP X 262      28.173  28.103  25.441  0.00  0.00            
ATOM   4239  N   LEU X 263      29.733  29.736  25.517  0.00  0.00            
ATOM   4240  H   LEU X 263      30.682  29.942  25.240  0.00  0.00            
ATOM   4241  CA  LEU X 263      29.024  30.759  26.290  0.00  0.00            
ATOM   4242  HA  LEU X 263      28.550  30.199  27.097  0.00  0.00            
ATOM   4243  CB  LEU X 263      29.890  32.017  26.728  0.00  0.00            
ATOM   4244  HB2 LEU X 263      30.397  32.380  25.834  0.00  0.00            
ATOM   4245  HB3 LEU X 263      29.185  32.779  27.061  0.00  0.00            
ATOM   4246  CG  LEU X 263      30.868  31.845  27.869  0.00  0.00            
ATOM   4247  HG  LEU X 263      31.448  30.935  27.715  0.00  0.00            
ATOM   4248  CD1 LEU X 263      31.899  32.948  28.024  0.00  0.00            
ATOM   4249 HD11 LEU X 263      31.438  33.901  28.285  0.00  0.00            
ATOM   4250 HD12 LEU X 263      32.518  32.556  28.831  0.00  0.00            
ATOM   4251 HD13 LEU X 263      32.435  33.055  27.081  0.00  0.00            
ATOM   4252  CD2 LEU X 263      30.245  31.503  29.205  0.00  0.00            
ATOM   4253 HD21 LEU X 263      29.469  30.742  29.121  0.00  0.00            
ATOM   4254 HD22 LEU X 263      30.925  31.040  29.920  0.00  0.00            
ATOM   4255 HD23 LEU X 263      29.835  32.364  29.733  0.00  0.00            
ATOM   4256  C   LEU X 263      27.752  31.113  25.433  0.00  0.00            
ATOM   4257  O   LEU X 263      26.643  31.162  26.001  0.00  0.00            
ATOM   4258  N   ARG X 264      27.891  31.441  24.139  0.00  0.00            
ATOM   4259  H   ARG X 264      28.839  31.375  23.796  0.00  0.00            
ATOM   4260  CA  ARG X 264      26.877  32.110  23.310  0.00  0.00            
ATOM   4261  HA  ARG X 264      26.481  32.929  23.909  0.00  0.00            
ATOM   4262  CB  ARG X 264      27.481  32.680  21.927  0.00  0.00            
ATOM   4263  HB2 ARG X 264      28.158  31.932  21.516  0.00  0.00            
ATOM   4264  HB3 ARG X 264      26.711  32.914  21.191  0.00  0.00            
ATOM   4265  CG  ARG X 264      28.172  34.088  22.074  0.00  0.00            
ATOM   4266  HG2 ARG X 264      27.479  34.907  22.270  0.00  0.00            
ATOM   4267  HG3 ARG X 264      28.679  34.085  23.038  0.00  0.00            
ATOM   4268  CD  ARG X 264      29.130  34.259  20.873  0.00  0.00            
ATOM   4269  HD2 ARG X 264      29.800  33.415  20.710  0.00  0.00            
ATOM   4270  HD3 ARG X 264      28.509  34.374  19.985  0.00  0.00            
ATOM   4271  NE  ARG X 264      29.989  35.479  21.041  0.00  0.00            
ATOM   4272  HE  ARG X 264      29.675  36.181  21.696  0.00  0.00            
ATOM   4273  CZ  ARG X 264      31.001  35.772  20.242  0.00  0.00            
ATOM   4274  NH1 ARG X 264      31.448  35.030  19.276  0.00  0.00            
ATOM   4275 HH11 ARG X 264      31.053  34.122  19.079  0.00  0.00            
ATOM   4276 HH12 ARG X 264      32.118  35.422  18.630  0.00  0.00            
ATOM   4277  NH2 ARG X 264      31.562  36.953  20.445  0.00  0.00            
ATOM   4278 HH21 ARG X 264      31.401  37.419  21.327  0.00  0.00            
ATOM   4279 HH22 ARG X 264      32.124  37.372  19.717  0.00  0.00            
ATOM   4280  C   ARG X 264      25.724  31.137  22.959  0.00  0.00            
ATOM   4281  O   ARG X 264      24.665  31.611  22.671  0.00  0.00            
ATOM   4282  N   SER X 265      26.027  29.898  22.793  0.00  0.00            
ATOM   4283  H   SER X 265      27.019  29.719  22.739  0.00  0.00            
ATOM   4284  CA  SER X 265      25.104  28.698  22.670  0.00  0.00            
ATOM   4285  HA  SER X 265      24.185  29.054  22.203  0.00  0.00            
ATOM   4286  CB  SER X 265      25.703  27.568  21.892  0.00  0.00            
ATOM   4287  HB2 SER X 265      25.039  26.703  21.863  0.00  0.00            
ATOM   4288  HB3 SER X 265      26.024  27.901  20.905  0.00  0.00            
ATOM   4289  OG  SER X 265      26.746  27.026  22.649  0.00  0.00            
ATOM   4290  HG  SER X 265      27.484  27.636  22.571  0.00  0.00            
ATOM   4291  C   SER X 265      24.501  28.210  24.025  0.00  0.00            
ATOM   4292  O   SER X 265      23.397  27.626  24.018  0.00  0.00            
ATOM   4293  N   GLY X 266      25.261  28.402  25.080  0.00  0.00            
ATOM   4294  H   GLY X 266      26.137  28.849  24.852  0.00  0.00            
ATOM   4295  CA  GLY X 266      24.945  28.301  26.508  0.00  0.00            
ATOM   4296  HA2 GLY X 266      24.434  27.384  26.803  0.00  0.00            
ATOM   4297  HA3 GLY X 266      25.885  28.345  27.057  0.00  0.00            
ATOM   4298  C   GLY X 266      23.997  29.465  26.877  0.00  0.00            
ATOM   4299  O   GLY X 266      23.576  30.347  26.101  0.00  0.00            
ATOM   4300  N   ASN X 267      23.686  29.453  28.155  0.00  0.00            
ATOM   4301  H   ASN X 267      23.798  28.604  28.690  0.00  0.00            
ATOM   4302  CA  ASN X 267      22.922  30.435  28.850  0.00  0.00            
ATOM   4303  HA  ASN X 267      22.999  31.434  28.419  0.00  0.00            
ATOM   4304  CB  ASN X 267      21.503  29.988  28.738  0.00  0.00            
ATOM   4305  HB2 ASN X 267      21.323  29.540  27.760  0.00  0.00            
ATOM   4306  HB3 ASN X 267      21.324  29.179  29.445  0.00  0.00            
ATOM   4307  CG  ASN X 267      20.442  31.145  28.806  0.00  0.00            
ATOM   4308  OD1 ASN X 267      20.213  31.706  29.858  0.00  0.00            
ATOM   4309  ND2 ASN X 267      19.858  31.576  27.755  0.00  0.00            
ATOM   4310 HD21 ASN X 267      19.211  32.346  27.844  0.00  0.00            
ATOM   4311 HD22 ASN X 267      20.191  31.188  26.884  0.00  0.00            
ATOM   4312  C   ASN X 267      23.424  30.631  30.282  0.00  0.00            
ATOM   4313  O   ASN X 267      24.634  30.525  30.565  0.00  0.00            
ATOM   4314  N   SER X 268      22.644  31.037  31.271  0.00  0.00            
ATOM   4315  H   SER X 268      21.646  31.050  31.115  0.00  0.00            
ATOM   4316  CA  SER X 268      23.189  31.370  32.619  0.00  0.00            
ATOM   4317  HA  SER X 268      23.847  32.232  32.511  0.00  0.00            
ATOM   4318  CB  SER X 268      22.016  31.993  33.470  0.00  0.00            
ATOM   4319  HB2 SER X 268      22.299  32.392  34.445  0.00  0.00            
ATOM   4320  HB3 SER X 268      21.599  32.835  32.917  0.00  0.00            
ATOM   4321  OG  SER X 268      20.941  31.106  33.683  0.00  0.00            
ATOM   4322  HG  SER X 268      21.199  30.455  34.340  0.00  0.00            
ATOM   4323  C   SER X 268      23.967  30.367  33.476  0.00  0.00            
ATOM   4324  O   SER X 268      24.727  30.756  34.369  0.00  0.00            
ATOM   4325  N   ARG X 269      23.762  29.077  33.242  0.00  0.00            
ATOM   4326  H   ARG X 269      23.057  28.903  32.540  0.00  0.00            
ATOM   4327  CA  ARG X 269      24.388  27.977  33.818  0.00  0.00            
ATOM   4328  HA  ARG X 269      24.387  28.072  34.904  0.00  0.00            
ATOM   4329  CB  ARG X 269      23.610  26.707  33.351  0.00  0.00            
ATOM   4330  HB2 ARG X 269      22.669  26.739  33.900  0.00  0.00            
ATOM   4331  HB3 ARG X 269      23.444  26.627  32.277  0.00  0.00            
ATOM   4332  CG  ARG X 269      24.319  25.414  33.824  0.00  0.00            
ATOM   4333  HG2 ARG X 269      25.313  25.370  33.379  0.00  0.00            
ATOM   4334  HG3 ARG X 269      24.406  25.579  34.898  0.00  0.00            
ATOM   4335  CD  ARG X 269      23.473  24.087  33.598  0.00  0.00            
ATOM   4336  HD2 ARG X 269      22.737  24.165  34.399  0.00  0.00            
ATOM   4337  HD3 ARG X 269      23.021  24.124  32.607  0.00  0.00            
ATOM   4338  NE  ARG X 269      24.153  22.833  33.725  0.00  0.00            
ATOM   4339  HE  ARG X 269      23.958  22.310  34.566  0.00  0.00            
ATOM   4340  CZ  ARG X 269      25.171  22.385  33.047  0.00  0.00            
ATOM   4341  NH1 ARG X 269      25.656  23.041  32.050  0.00  0.00            
ATOM   4342 HH11 ARG X 269      25.090  23.704  31.540  0.00  0.00            
ATOM   4343 HH12 ARG X 269      26.457  22.635  31.589  0.00  0.00            
ATOM   4344  NH2 ARG X 269      25.728  21.251  33.346  0.00  0.00            
ATOM   4345 HH21 ARG X 269      25.277  20.722  34.079  0.00  0.00            
ATOM   4346 HH22 ARG X 269      26.255  20.832  32.592  0.00  0.00            
ATOM   4347  C   ARG X 269      25.892  27.924  33.465  0.00  0.00            
ATOM   4348  O   ARG X 269      26.687  27.910  34.444  0.00  0.00            
ATOM   4349  N   GLU X 270      26.179  27.937  32.186  0.00  0.00            
ATOM   4350  H   GLU X 270      25.385  27.922  31.563  0.00  0.00            
ATOM   4351  CA  GLU X 270      27.552  27.817  31.653  0.00  0.00            
ATOM   4352  HA  GLU X 270      28.038  26.998  32.183  0.00  0.00            
ATOM   4353  CB  GLU X 270      27.424  27.664  30.123  0.00  0.00            
ATOM   4354  HB2 GLU X 270      26.809  28.472  29.726  0.00  0.00            
ATOM   4355  HB3 GLU X 270      28.362  27.801  29.585  0.00  0.00            
ATOM   4356  CG  GLU X 270      26.884  26.255  29.695  0.00  0.00            
ATOM   4357  HG2 GLU X 270      27.140  26.202  28.636  0.00  0.00            
ATOM   4358  HG3 GLU X 270      27.432  25.449  30.181  0.00  0.00            
ATOM   4359  CD  GLU X 270      25.406  26.000  29.844  0.00  0.00            
ATOM   4360  OE1 GLU X 270      24.592  26.884  29.559  0.00  0.00            
ATOM   4361  OE2 GLU X 270      24.968  24.843  30.179  0.00  0.00            
ATOM   4362  C   GLU X 270      28.342  29.111  31.997  0.00  0.00            
ATOM   4363  O   GLU X 270      29.568  29.062  32.222  0.00  0.00            
ATOM   4364  N   ARG X 271      27.683  30.298  31.971  0.00  0.00            
ATOM   4365  H   ARG X 271      26.741  30.262  31.607  0.00  0.00            
ATOM   4366  CA  ARG X 271      28.097  31.580  32.398  0.00  0.00            
ATOM   4367  HA  ARG X 271      28.910  31.872  31.733  0.00  0.00            
ATOM   4368  CB  ARG X 271      26.900  32.601  32.163  0.00  0.00            
ATOM   4369  HB2 ARG X 271      26.325  32.149  31.355  0.00  0.00            
ATOM   4370  HB3 ARG X 271      26.217  32.581  33.013  0.00  0.00            
ATOM   4371  CG  ARG X 271      27.388  34.014  31.816  0.00  0.00            
ATOM   4372  HG2 ARG X 271      28.021  34.390  32.619  0.00  0.00            
ATOM   4373  HG3 ARG X 271      27.978  33.908  30.906  0.00  0.00            
ATOM   4374  CD  ARG X 271      26.248  35.006  31.674  0.00  0.00            
ATOM   4375  HD2 ARG X 271      25.690  34.965  32.610  0.00  0.00            
ATOM   4376  HD3 ARG X 271      26.651  36.016  31.589  0.00  0.00            
ATOM   4377  NE  ARG X 271      25.400  34.816  30.514  0.00  0.00            
ATOM   4378  HE  ARG X 271      26.005  34.489  29.774  0.00  0.00            
ATOM   4379  CZ  ARG X 271      24.110  34.738  30.346  0.00  0.00            
ATOM   4380  NH1 ARG X 271      23.284  35.172  31.313  0.00  0.00            
ATOM   4381 HH11 ARG X 271      23.629  35.889  31.936  0.00  0.00            
ATOM   4382 HH12 ARG X 271      22.303  34.971  31.184  0.00  0.00            
ATOM   4383  NH2 ARG X 271      23.500  34.265  29.317  0.00  0.00            
ATOM   4384 HH21 ARG X 271      23.937  34.103  28.421  0.00  0.00            
ATOM   4385 HH22 ARG X 271      22.491  34.306  29.352  0.00  0.00            
ATOM   4386  C   ARG X 271      28.593  31.550  33.868  0.00  0.00            
ATOM   4387  O   ARG X 271      29.641  32.104  34.174  0.00  0.00            
ATOM   4388  N   GLU X 272      27.752  31.039  34.774  0.00  0.00            
ATOM   4389  H   GLU X 272      26.865  30.675  34.456  0.00  0.00            
ATOM   4390  CA  GLU X 272      28.100  30.944  36.285  0.00  0.00            
ATOM   4391  HA  GLU X 272      28.440  31.912  36.653  0.00  0.00            
ATOM   4392  CB  GLU X 272      26.813  30.414  37.010  0.00  0.00            
ATOM   4393  HB2 GLU X 272      26.072  31.189  36.810  0.00  0.00            
ATOM   4394  HB3 GLU X 272      26.512  29.453  36.594  0.00  0.00            
ATOM   4395  CG  GLU X 272      27.010  30.228  38.564  0.00  0.00            
ATOM   4396  HG2 GLU X 272      27.909  29.649  38.773  0.00  0.00            
ATOM   4397  HG3 GLU X 272      27.029  31.212  39.032  0.00  0.00            
ATOM   4398  CD  GLU X 272      25.823  29.454  39.089  0.00  0.00            
ATOM   4399  OE1 GLU X 272      26.007  28.445  39.777  0.00  0.00            
ATOM   4400  OE2 GLU X 272      24.684  29.974  39.020  0.00  0.00            
ATOM   4401  C   GLU X 272      29.371  30.020  36.453  0.00  0.00            
ATOM   4402  O   GLU X 272      30.325  30.427  37.093  0.00  0.00            
ATOM   4403  N   MET X 273      29.365  28.886  35.742  0.00  0.00            
ATOM   4404  H   MET X 273      28.564  28.816  35.131  0.00  0.00            
ATOM   4405  CA  MET X 273      30.504  27.957  35.636  0.00  0.00            
ATOM   4406  HA  MET X 273      30.683  27.584  36.644  0.00  0.00            
ATOM   4407  CB  MET X 273      30.205  26.794  34.682  0.00  0.00            
ATOM   4408  HB2 MET X 273      29.784  27.175  33.751  0.00  0.00            
ATOM   4409  HB3 MET X 273      31.087  26.170  34.539  0.00  0.00            
ATOM   4410  CG  MET X 273      29.153  25.867  35.204  0.00  0.00            
ATOM   4411  HG2 MET X 273      29.551  25.219  35.985  0.00  0.00            
ATOM   4412  HG3 MET X 273      28.438  26.400  35.830  0.00  0.00            
ATOM   4413  SD  MET X 273      28.398  24.861  33.904  0.00  0.00            
ATOM   4414  CE  MET X 273      29.832  23.877  33.367  0.00  0.00            
ATOM   4415  HE1 MET X 273      30.247  23.294  34.189  0.00  0.00            
ATOM   4416  HE2 MET X 273      29.499  23.188  32.589  0.00  0.00            
ATOM   4417  HE3 MET X 273      30.682  24.407  32.937  0.00  0.00            
ATOM   4418  C   MET X 273      31.792  28.643  35.198  0.00  0.00            
ATOM   4419  O   MET X 273      32.870  28.329  35.743  0.00  0.00            
ATOM   4420  N   PHE X 274      31.771  29.526  34.176  0.00  0.00            
ATOM   4421  H   PHE X 274      30.867  29.704  33.762  0.00  0.00            
ATOM   4422  CA  PHE X 274      32.953  30.351  33.801  0.00  0.00            
ATOM   4423  HA  PHE X 274      33.825  29.707  33.689  0.00  0.00            
ATOM   4424  CB  PHE X 274      32.599  30.968  32.478  0.00  0.00            
ATOM   4425  HB2 PHE X 274      32.506  30.101  31.823  0.00  0.00            
ATOM   4426  HB3 PHE X 274      31.727  31.621  32.505  0.00  0.00            
ATOM   4427  CG  PHE X 274      33.631  31.764  31.844  0.00  0.00            
ATOM   4428  CD1 PHE X 274      34.231  32.885  32.457  0.00  0.00            
ATOM   4429  HD1 PHE X 274      34.051  33.195  33.476  0.00  0.00            
ATOM   4430  CE1 PHE X 274      35.223  33.638  31.768  0.00  0.00            
ATOM   4431  HE1 PHE X 274      35.726  34.466  32.244  0.00  0.00            
ATOM   4432  CZ  PHE X 274      35.717  33.174  30.556  0.00  0.00            
ATOM   4433  HZ  PHE X 274      36.505  33.747  30.091  0.00  0.00            
ATOM   4434  CE2 PHE X 274      35.137  32.039  29.936  0.00  0.00            
ATOM   4435  HE2 PHE X 274      35.648  31.708  29.044  0.00  0.00            
ATOM   4436  CD2 PHE X 274      34.134  31.329  30.592  0.00  0.00            
ATOM   4437  HD2 PHE X 274      33.615  30.562  30.035  0.00  0.00            
ATOM   4438  C   PHE X 274      33.226  31.310  34.922  0.00  0.00            
ATOM   4439  O   PHE X 274      34.382  31.392  35.279  0.00  0.00            
ATOM   4440  N   VAL X 275      32.228  31.984  35.499  0.00  0.00            
ATOM   4441  H   VAL X 275      31.291  31.795  35.172  0.00  0.00            
ATOM   4442  CA  VAL X 275      32.503  32.939  36.573  0.00  0.00            
ATOM   4443  HA  VAL X 275      33.233  33.607  36.115  0.00  0.00            
ATOM   4444  CB  VAL X 275      31.175  33.693  36.837  0.00  0.00            
ATOM   4445  HB  VAL X 275      30.376  32.958  36.939  0.00  0.00            
ATOM   4446  CG1 VAL X 275      31.213  34.580  38.158  0.00  0.00            
ATOM   4447 HG11 VAL X 275      32.181  35.080  38.130  0.00  0.00            
ATOM   4448 HG12 VAL X 275      30.452  35.359  38.116  0.00  0.00            
ATOM   4449 HG13 VAL X 275      31.156  33.960  39.053  0.00  0.00            
ATOM   4450  CG2 VAL X 275      30.814  34.726  35.781  0.00  0.00            
ATOM   4451 HG21 VAL X 275      31.020  34.271  34.812  0.00  0.00            
ATOM   4452 HG22 VAL X 275      29.791  35.100  35.839  0.00  0.00            
ATOM   4453 HG23 VAL X 275      31.487  35.568  35.941  0.00  0.00            
ATOM   4454  C   VAL X 275      33.206  32.281  37.698  0.00  0.00            
ATOM   4455  O   VAL X 275      34.177  32.800  38.284  0.00  0.00            
ATOM   4456  N   GLN X 276      32.812  31.004  37.992  0.00  0.00            
ATOM   4457  H   GLN X 276      32.012  30.622  37.507  0.00  0.00            
ATOM   4458  CA  GLN X 276      33.378  30.154  39.050  0.00  0.00            
ATOM   4459  HA  GLN X 276      33.555  30.788  39.918  0.00  0.00            
ATOM   4460  CB  GLN X 276      32.469  28.901  39.430  0.00  0.00            
ATOM   4461  HB2 GLN X 276      32.281  28.350  38.508  0.00  0.00            
ATOM   4462  HB3 GLN X 276      32.948  28.197  40.111  0.00  0.00            
ATOM   4463  CG  GLN X 276      31.062  29.234  40.005  0.00  0.00            
ATOM   4464  HG2 GLN X 276      30.518  29.945  39.383  0.00  0.00            
ATOM   4465  HG3 GLN X 276      30.575  28.263  40.096  0.00  0.00            
ATOM   4466  CD  GLN X 276      30.958  29.866  41.387  0.00  0.00            
ATOM   4467  OE1 GLN X 276      31.931  30.363  41.908  0.00  0.00            
ATOM   4468  NE2 GLN X 276      29.792  29.838  41.996  0.00  0.00            
ATOM   4469 HE21 GLN X 276      29.770  29.958  42.999  0.00  0.00            
ATOM   4470 HE22 GLN X 276      29.040  29.238  41.689  0.00  0.00            
ATOM   4471  C   GLN X 276      34.821  29.760  38.714  0.00  0.00            
ATOM   4472  O   GLN X 276      35.665  29.867  39.629  0.00  0.00            
ATOM   4473  N   GLU X 277      35.117  29.389  37.406  0.00  0.00            
ATOM   4474  H   GLU X 277      34.342  29.220  36.780  0.00  0.00            
ATOM   4475  CA  GLU X 277      36.464  29.081  36.957  0.00  0.00            
ATOM   4476  HA  GLU X 277      36.805  28.443  37.773  0.00  0.00            
ATOM   4477  CB  GLU X 277      36.470  28.377  35.642  0.00  0.00            
ATOM   4478  HB2 GLU X 277      35.723  27.583  35.643  0.00  0.00            
ATOM   4479  HB3 GLU X 277      36.236  29.165  34.927  0.00  0.00            
ATOM   4480  CG  GLU X 277      37.796  27.825  35.154  0.00  0.00            
ATOM   4481  HG2 GLU X 277      37.671  27.426  34.148  0.00  0.00            
ATOM   4482  HG3 GLU X 277      38.401  28.717  34.995  0.00  0.00            
ATOM   4483  CD  GLU X 277      38.611  26.867  36.095  0.00  0.00            
ATOM   4484  OE1 GLU X 277      38.136  26.528  37.200  0.00  0.00            
ATOM   4485  OE2 GLU X 277      39.732  26.435  35.754  0.00  0.00            
ATOM   4486  C   GLU X 277      37.411  30.257  36.937  0.00  0.00            
ATOM   4487  O   GLU X 277      38.642  30.064  37.277  0.00  0.00            
ATOM   4488  N   VAL X 278      36.943  31.512  36.783  0.00  0.00            
ATOM   4489  H   VAL X 278      35.943  31.605  36.675  0.00  0.00            
ATOM   4490  CA  VAL X 278      37.683  32.737  36.974  0.00  0.00            
ATOM   4491  HA  VAL X 278      38.690  32.640  36.566  0.00  0.00            
ATOM   4492  CB  VAL X 278      36.940  33.986  36.320  0.00  0.00            
ATOM   4493  HB  VAL X 278      36.008  34.023  36.884  0.00  0.00            
ATOM   4494  CG1 VAL X 278      37.663  35.289  36.747  0.00  0.00            
ATOM   4495 HG11 VAL X 278      37.780  35.502  37.809  0.00  0.00            
ATOM   4496 HG12 VAL X 278      38.615  35.409  36.231  0.00  0.00            
ATOM   4497 HG13 VAL X 278      37.131  36.146  36.333  0.00  0.00            
ATOM   4498  CG2 VAL X 278      36.773  33.860  34.818  0.00  0.00            
ATOM   4499 HG21 VAL X 278      37.734  33.995  34.322  0.00  0.00            
ATOM   4500 HG22 VAL X 278      36.479  32.826  34.637  0.00  0.00            
ATOM   4501 HG23 VAL X 278      36.091  34.629  34.454  0.00  0.00            
ATOM   4502  C   VAL X 278      38.131  33.002  38.441  0.00  0.00            
ATOM   4503  O   VAL X 278      39.297  33.247  38.819  0.00  0.00            
ATOM   4504  N   ARG X 279      37.064  32.843  39.299  0.00  0.00            
ATOM   4505  H   ARG X 279      36.155  32.565  38.956  0.00  0.00            
ATOM   4506  CA  ARG X 279      37.365  33.047  40.740  0.00  0.00            
ATOM   4507  HA  ARG X 279      37.995  33.934  40.805  0.00  0.00            
ATOM   4508  CB  ARG X 279      36.061  33.164  41.593  0.00  0.00            
ATOM   4509  HB2 ARG X 279      35.557  32.201  41.512  0.00  0.00            
ATOM   4510  HB3 ARG X 279      36.250  33.170  42.666  0.00  0.00            
ATOM   4511  CG  ARG X 279      35.066  34.279  41.122  0.00  0.00            
ATOM   4512  HG2 ARG X 279      35.706  35.136  41.331  0.00  0.00            
ATOM   4513  HG3 ARG X 279      34.825  34.276  40.059  0.00  0.00            
ATOM   4514  CD  ARG X 279      33.747  34.322  41.938  0.00  0.00            
ATOM   4515  HD2 ARG X 279      33.865  34.973  42.805  0.00  0.00            
ATOM   4516  HD3 ARG X 279      33.010  34.801  41.293  0.00  0.00            
ATOM   4517  NE  ARG X 279      33.323  33.045  42.450  0.00  0.00            
ATOM   4518  HE  ARG X 279      33.000  32.301  41.847  0.00  0.00            
ATOM   4519  CZ  ARG X 279      33.230  32.733  43.736  0.00  0.00            
ATOM   4520  NH1 ARG X 279      33.808  33.439  44.668  0.00  0.00            
ATOM   4521 HH11 ARG X 279      34.290  34.303  44.466  0.00  0.00            
ATOM   4522 HH12 ARG X 279      33.593  33.225  45.631  0.00  0.00            
ATOM   4523  NH2 ARG X 279      32.661  31.693  44.188  0.00  0.00            
ATOM   4524 HH21 ARG X 279      32.194  31.019  43.598  0.00  0.00            
ATOM   4525 HH22 ARG X 279      32.528  31.748  45.188  0.00  0.00            
ATOM   4526  C   ARG X 279      38.318  31.926  41.357  0.00  0.00            
ATOM   4527  O   ARG X 279      39.083  32.261  42.208  0.00  0.00            
ATOM   4528  N   ARG X 280      38.324  30.724  40.714  0.00  0.00            
ATOM   4529  H   ARG X 280      37.641  30.548  39.992  0.00  0.00            
ATOM   4530  CA  ARG X 280      39.260  29.659  41.076  0.00  0.00            
ATOM   4531  HA  ARG X 280      39.422  29.596  42.152  0.00  0.00            
ATOM   4532  CB  ARG X 280      38.767  28.309  40.536  0.00  0.00            
ATOM   4533  HB2 ARG X 280      37.681  28.394  40.571  0.00  0.00            
ATOM   4534  HB3 ARG X 280      39.009  28.149  39.485  0.00  0.00            
ATOM   4535  CG  ARG X 280      39.318  27.124  41.397  0.00  0.00            
ATOM   4536  HG2 ARG X 280      40.380  27.308  41.559  0.00  0.00            
ATOM   4537  HG3 ARG X 280      38.819  27.116  42.365  0.00  0.00            
ATOM   4538  CD  ARG X 280      39.145  25.764  40.646  0.00  0.00            
ATOM   4539  HD2 ARG X 280      39.670  24.978  41.189  0.00  0.00            
ATOM   4540  HD3 ARG X 280      38.069  25.600  40.582  0.00  0.00            
ATOM   4541  NE  ARG X 280      39.765  25.746  39.277  0.00  0.00            
ATOM   4542  HE  ARG X 280      39.169  26.092  38.538  0.00  0.00            
ATOM   4543  CZ  ARG X 280      41.101  25.718  39.062  0.00  0.00            
ATOM   4544  NH1 ARG X 280      41.913  25.485  40.034  0.00  0.00            
ATOM   4545 HH11 ARG X 280      41.525  25.478  40.966  0.00  0.00            
ATOM   4546 HH12 ARG X 280      42.877  25.751  39.892  0.00  0.00            
ATOM   4547  NH2 ARG X 280      41.483  25.974  37.851  0.00  0.00            
ATOM   4548 HH21 ARG X 280      40.796  26.145  37.131  0.00  0.00            
ATOM   4549 HH22 ARG X 280      42.469  26.068  37.653  0.00  0.00            
ATOM   4550  C   ARG X 280      40.648  29.880  40.549  0.00  0.00            
ATOM   4551  O   ARG X 280      41.662  29.884  41.274  0.00  0.00            
ATOM   4552  N   TYR X 281      40.708  30.079  39.266  0.00  0.00            
ATOM   4553  H   TYR X 281      39.868  30.115  38.707  0.00  0.00            
ATOM   4554  CA  TYR X 281      41.995  29.964  38.498  0.00  0.00            
ATOM   4555  HA  TYR X 281      42.447  29.035  38.844  0.00  0.00            
ATOM   4556  CB  TYR X 281      41.564  29.980  37.048  0.00  0.00            
ATOM   4557  HB2 TYR X 281      40.971  29.094  36.818  0.00  0.00            
ATOM   4558  HB3 TYR X 281      40.937  30.825  36.764  0.00  0.00            
ATOM   4559  CG  TYR X 281      42.731  29.719  36.068  0.00  0.00            
ATOM   4560  CD1 TYR X 281      43.035  28.442  35.586  0.00  0.00            
ATOM   4561  HD1 TYR X 281      42.469  27.606  35.971  0.00  0.00            
ATOM   4562  CE1 TYR X 281      44.196  28.256  34.861  0.00  0.00            
ATOM   4563  HE1 TYR X 281      44.636  27.289  34.664  0.00  0.00            
ATOM   4564  CZ  TYR X 281      44.851  29.392  34.349  0.00  0.00            
ATOM   4565  OH  TYR X 281      45.857  29.168  33.484  0.00  0.00            
ATOM   4566  HH  TYR X 281      46.294  29.974  33.199  0.00  0.00            
ATOM   4567  CE2 TYR X 281      44.510  30.713  34.727  0.00  0.00            
ATOM   4568  HE2 TYR X 281      44.999  31.567  34.281  0.00  0.00            
ATOM   4569  CD2 TYR X 281      43.462  30.855  35.671  0.00  0.00            
ATOM   4570  HD2 TYR X 281      43.018  31.754  36.072  0.00  0.00            
ATOM   4571  C   TYR X 281      42.962  31.043  38.901  0.00  0.00            
ATOM   4572  O   TYR X 281      44.140  30.751  38.960  0.00  0.00            
ATOM   4573  N   TYR X 282      42.524  32.275  38.908  0.00  0.00            
ATOM   4574  H   TYR X 282      41.540  32.501  38.862  0.00  0.00            
ATOM   4575  CA  TYR X 282      43.378  33.458  38.910  0.00  0.00            
ATOM   4576  HA  TYR X 282      44.339  33.191  38.469  0.00  0.00            
ATOM   4577  CB  TYR X 282      42.746  34.587  38.065  0.00  0.00            
ATOM   4578  HB2 TYR X 282      41.677  34.681  38.256  0.00  0.00            
ATOM   4579  HB3 TYR X 282      43.167  35.498  38.490  0.00  0.00            
ATOM   4580  CG  TYR X 282      42.918  34.430  36.616  0.00  0.00            
ATOM   4581  CD1 TYR X 282      44.106  34.801  35.921  0.00  0.00            
ATOM   4582  HD1 TYR X 282      44.859  35.360  36.455  0.00  0.00            
ATOM   4583  CE1 TYR X 282      44.296  34.518  34.539  0.00  0.00            
ATOM   4584  HE1 TYR X 282      45.182  34.875  34.035  0.00  0.00            
ATOM   4585  CZ  TYR X 282      43.190  33.996  33.811  0.00  0.00            
ATOM   4586  OH  TYR X 282      43.324  33.815  32.486  0.00  0.00            
ATOM   4587  HH  TYR X 282      44.241  33.924  32.222  0.00  0.00            
ATOM   4588  CE2 TYR X 282      42.019  33.550  34.422  0.00  0.00            
ATOM   4589  HE2 TYR X 282      41.201  33.015  33.962  0.00  0.00            
ATOM   4590  CD2 TYR X 282      41.933  33.761  35.864  0.00  0.00            
ATOM   4591  HD2 TYR X 282      41.004  33.464  36.328  0.00  0.00            
ATOM   4592  C   TYR X 282      43.639  33.940  40.342  0.00  0.00            
ATOM   4593  O   TYR X 282      42.797  33.737  41.248  0.00  0.00            
ATOM   4594  N   PRO X 283      44.873  34.456  40.621  0.00  0.00            
ATOM   4595  CD  PRO X 283      45.964  34.682  39.749  0.00  0.00            
ATOM   4596  HD2 PRO X 283      45.546  34.933  38.774  0.00  0.00            
ATOM   4597  HD3 PRO X 283      46.478  33.741  39.555  0.00  0.00            
ATOM   4598  CG  PRO X 283      46.858  35.718  40.429  0.00  0.00            
ATOM   4599  HG2 PRO X 283      46.512  36.748  40.332  0.00  0.00            
ATOM   4600  HG3 PRO X 283      47.892  35.628  40.096  0.00  0.00            
ATOM   4601  CB  PRO X 283      46.685  35.318  41.899  0.00  0.00            
ATOM   4602  HB2 PRO X 283      46.897  36.162  42.555  0.00  0.00            
ATOM   4603  HB3 PRO X 283      47.415  34.527  42.071  0.00  0.00            
ATOM   4604  CA  PRO X 283      45.223  34.910  42.026  0.00  0.00            
ATOM   4605  HA  PRO X 283      45.088  34.062  42.696  0.00  0.00            
ATOM   4606  C   PRO X 283      44.340  36.140  42.445  0.00  0.00            
ATOM   4607  O   PRO X 283      44.225  37.052  41.627  0.00  0.00            
ATOM   4608  N   PHE X 284      43.984  36.332  43.763  0.00  0.00            
ATOM   4609  H   PHE X 284      44.008  35.554  44.406  0.00  0.00            
ATOM   4610  CA  PHE X 284      43.790  37.608  44.342  0.00  0.00            
ATOM   4611  HA  PHE X 284      44.561  38.161  43.805  0.00  0.00            
ATOM   4612  CB  PHE X 284      42.455  38.067  43.947  0.00  0.00            
ATOM   4613  HB2 PHE X 284      42.205  37.707  42.949  0.00  0.00            
ATOM   4614  HB3 PHE X 284      41.757  37.559  44.611  0.00  0.00            
ATOM   4615  CG  PHE X 284      42.292  39.546  43.980  0.00  0.00            
ATOM   4616  CD1 PHE X 284      43.306  40.473  44.385  0.00  0.00            
ATOM   4617  HD1 PHE X 284      44.288  40.135  44.684  0.00  0.00            
ATOM   4618  CE1 PHE X 284      43.026  41.836  44.390  0.00  0.00            
ATOM   4619  HE1 PHE X 284      43.846  42.481  44.672  0.00  0.00            
ATOM   4620  CZ  PHE X 284      41.805  42.390  43.933  0.00  0.00            
ATOM   4621  HZ  PHE X 284      41.608  43.451  43.902  0.00  0.00            
ATOM   4622  CE2 PHE X 284      40.848  41.440  43.572  0.00  0.00            
ATOM   4623  HE2 PHE X 284      39.891  41.801  43.225  0.00  0.00            
ATOM   4624  CD2 PHE X 284      41.081  40.082  43.572  0.00  0.00            
ATOM   4625  HD2 PHE X 284      40.266  39.487  43.188  0.00  0.00            
ATOM   4626  C   PHE X 284      44.100  37.720  45.846  0.00  0.00            
ATOM   4627  O   PHE X 284      44.967  38.508  46.243  0.00  0.00            
ATOM   4628  N   GLY X 285      43.387  36.952  46.580  0.00  0.00            
ATOM   4629  H   GLY X 285      42.610  36.541  46.083  0.00  0.00            
ATOM   4630  CA  GLY X 285      43.565  36.733  48.040  0.00  0.00            
ATOM   4631  HA2 GLY X 285      43.854  37.613  48.614  0.00  0.00            
ATOM   4632  HA3 GLY X 285      42.587  36.516  48.470  0.00  0.00            
ATOM   4633  C   GLY X 285      44.469  35.536  48.270  0.00  0.00            
ATOM   4634  O   GLY X 285      44.178  34.460  47.789  0.00  0.00            
ATOM   4635  N   PRO X 286      45.697  35.699  48.874  0.00  0.00            
ATOM   4636  CD  PRO X 286      46.285  36.870  49.481  0.00  0.00            
ATOM   4637  HD2 PRO X 286      45.798  37.099  50.429  0.00  0.00            
ATOM   4638  HD3 PRO X 286      46.209  37.738  48.826  0.00  0.00            
ATOM   4639  CG  PRO X 286      47.738  36.491  49.693  0.00  0.00            
ATOM   4640  HG2 PRO X 286      48.038  36.370  50.734  0.00  0.00            
ATOM   4641  HG3 PRO X 286      48.453  37.185  49.251  0.00  0.00            
ATOM   4642  CB  PRO X 286      48.004  35.155  49.015  0.00  0.00            
ATOM   4643  HB2 PRO X 286      48.702  34.535  49.578  0.00  0.00            
ATOM   4644  HB3 PRO X 286      48.451  35.264  48.027  0.00  0.00            
ATOM   4645  CA  PRO X 286      46.655  34.554  48.886  0.00  0.00            
ATOM   4646  HA  PRO X 286      46.523  33.904  48.022  0.00  0.00            
ATOM   4647  C   PRO X 286      46.336  33.609  50.107  0.00  0.00            
ATOM   4648  O   PRO X 286      46.224  32.417  49.832  0.00  0.00            
ATOM   4649  N   PHE X 287      46.328  34.083  51.306  0.00  0.00            
ATOM   4650  H   PHE X 287      46.437  35.086  51.356  0.00  0.00            
ATOM   4651  CA  PHE X 287      46.248  33.309  52.583  0.00  0.00            
ATOM   4652  HA  PHE X 287      45.642  32.419  52.414  0.00  0.00            
ATOM   4653  CB  PHE X 287      47.697  32.925  53.080  0.00  0.00            
ATOM   4654  HB2 PHE X 287      47.652  32.824  54.165  0.00  0.00            
ATOM   4655  HB3 PHE X 287      48.038  32.015  52.586  0.00  0.00            
ATOM   4656  CG  PHE X 287      48.758  33.995  52.781  0.00  0.00            
ATOM   4657  CD1 PHE X 287      48.956  35.027  53.641  0.00  0.00            
ATOM   4658  HD1 PHE X 287      48.227  35.160  54.427  0.00  0.00            
ATOM   4659  CE1 PHE X 287      50.178  35.800  53.574  0.00  0.00            
ATOM   4660  HE1 PHE X 287      50.410  36.474  54.385  0.00  0.00            
ATOM   4661  CZ  PHE X 287      51.100  35.574  52.514  0.00  0.00            
ATOM   4662  HZ  PHE X 287      52.037  36.106  52.444  0.00  0.00            
ATOM   4663  CE2 PHE X 287      50.879  34.604  51.587  0.00  0.00            
ATOM   4664  HE2 PHE X 287      51.647  34.428  50.848  0.00  0.00            
ATOM   4665  CD2 PHE X 287      49.744  33.788  51.753  0.00  0.00            
ATOM   4666  HD2 PHE X 287      49.556  32.959  51.087  0.00  0.00            
ATOM   4667  C   PHE X 287      45.636  34.132  53.655  0.00  0.00            
ATOM   4668  O   PHE X 287      45.558  35.337  53.507  0.00  0.00            
ATOM   4669  N   LEU X 288      45.115  33.560  54.748  0.00  0.00            
ATOM   4670  H   LEU X 288      45.233  32.557  54.782  0.00  0.00            
ATOM   4671  CA  LEU X 288      44.438  34.317  55.791  0.00  0.00            
ATOM   4672  HA  LEU X 288      44.695  35.354  55.574  0.00  0.00            
ATOM   4673  CB  LEU X 288      42.909  34.036  55.859  0.00  0.00            
ATOM   4674  HB2 LEU X 288      42.722  32.970  55.732  0.00  0.00            
ATOM   4675  HB3 LEU X 288      42.504  34.346  56.823  0.00  0.00            
ATOM   4676  CG  LEU X 288      42.087  34.690  54.737  0.00  0.00            
ATOM   4677  HG  LEU X 288      42.378  34.270  53.774  0.00  0.00            
ATOM   4678  CD1 LEU X 288      40.620  34.405  54.931  0.00  0.00            
ATOM   4679 HD11 LEU X 288      40.422  34.845  55.908  0.00  0.00            
ATOM   4680 HD12 LEU X 288      39.972  34.822  54.160  0.00  0.00            
ATOM   4681 HD13 LEU X 288      40.481  33.326  55.004  0.00  0.00            
ATOM   4682  CD2 LEU X 288      42.305  36.224  54.544  0.00  0.00            
ATOM   4683 HD21 LEU X 288      41.824  36.700  53.690  0.00  0.00            
ATOM   4684 HD22 LEU X 288      41.928  36.763  55.413  0.00  0.00            
ATOM   4685 HD23 LEU X 288      43.358  36.473  54.409  0.00  0.00            
ATOM   4686  C   LEU X 288      45.051  33.966  57.131  0.00  0.00            
ATOM   4687  O   LEU X 288      45.202  32.829  57.544  0.00  0.00            
ATOM   4688  N   GLY X 289      45.346  35.031  57.916  0.00  0.00            
ATOM   4689  H   GLY X 289      45.007  35.919  57.575  0.00  0.00            
ATOM   4690  CA  GLY X 289      45.824  34.903  59.245  0.00  0.00            
ATOM   4691  HA2 GLY X 289      46.428  33.999  59.329  0.00  0.00            
ATOM   4692  HA3 GLY X 289      46.291  35.842  59.540  0.00  0.00            
ATOM   4693  C   GLY X 289      44.675  34.641  60.235  0.00  0.00            
ATOM   4694  O   GLY X 289      43.588  35.127  60.086  0.00  0.00            
ATOM   4695  N   ALA X 290      44.922  33.833  61.228  0.00  0.00            
ATOM   4696  H   ALA X 290      45.686  33.178  61.137  0.00  0.00            
ATOM   4697  CA  ALA X 290      44.131  33.706  62.424  0.00  0.00            
ATOM   4698  HA  ALA X 290      43.701  34.677  62.674  0.00  0.00            
ATOM   4699  CB  ALA X 290      43.103  32.711  62.072  0.00  0.00            
ATOM   4700  HB1 ALA X 290      43.540  31.757  61.778  0.00  0.00            
ATOM   4701  HB2 ALA X 290      42.490  32.629  62.970  0.00  0.00            
ATOM   4702  HB3 ALA X 290      42.511  32.947  61.188  0.00  0.00            
ATOM   4703  C   ALA X 290      44.914  33.265  63.646  0.00  0.00            
ATOM   4704  O   ALA X 290      46.101  32.952  63.543  0.00  0.00            
ATOM   4705  N   LEU X 291      44.237  33.278  64.814  0.00  0.00            
ATOM   4706  H   LEU X 291      43.283  33.599  64.734  0.00  0.00            
ATOM   4707  CA  LEU X 291      44.781  32.834  66.114  0.00  0.00            
ATOM   4708  HA  LEU X 291      45.715  32.357  65.816  0.00  0.00            
ATOM   4709  CB  LEU X 291      44.972  34.073  67.001  0.00  0.00            
ATOM   4710  HB2 LEU X 291      44.051  34.652  67.073  0.00  0.00            
ATOM   4711  HB3 LEU X 291      45.254  33.797  68.018  0.00  0.00            
ATOM   4712  CG  LEU X 291      46.133  35.052  66.529  0.00  0.00            
ATOM   4713  HG  LEU X 291      46.297  35.002  65.453  0.00  0.00            
ATOM   4714  CD1 LEU X 291      45.828  36.471  66.802  0.00  0.00            
ATOM   4715 HD11 LEU X 291      45.687  36.726  67.852  0.00  0.00            
ATOM   4716 HD12 LEU X 291      46.647  37.027  66.344  0.00  0.00            
ATOM   4717 HD13 LEU X 291      44.937  36.753  66.240  0.00  0.00            
ATOM   4718  CD2 LEU X 291      47.357  34.769  67.344  0.00  0.00            
ATOM   4719 HD21 LEU X 291      47.267  34.960  68.413  0.00  0.00            
ATOM   4720 HD22 LEU X 291      47.595  33.716  67.192  0.00  0.00            
ATOM   4721 HD23 LEU X 291      48.224  35.339  67.011  0.00  0.00            
ATOM   4722  C   LEU X 291      43.817  31.861  66.734  0.00  0.00            
ATOM   4723  O   LEU X 291      42.639  32.130  66.653  0.00  0.00            
ATOM   4724  N   VAL X 292      44.325  30.831  67.378  0.00  0.00            
ATOM   4725  H   VAL X 292      45.333  30.778  67.407  0.00  0.00            
ATOM   4726  CA  VAL X 292      43.601  29.907  68.221  0.00  0.00            
ATOM   4727  HA  VAL X 292      42.708  29.544  67.714  0.00  0.00            
ATOM   4728  CB  VAL X 292      44.577  28.778  68.453  0.00  0.00            
ATOM   4729  HB  VAL X 292      45.476  29.182  68.919  0.00  0.00            
ATOM   4730  CG1 VAL X 292      44.095  27.641  69.463  0.00  0.00            
ATOM   4731 HG11 VAL X 292      43.924  28.164  70.404  0.00  0.00            
ATOM   4732 HG12 VAL X 292      43.158  27.229  69.088  0.00  0.00            
ATOM   4733 HG13 VAL X 292      44.812  26.830  69.592  0.00  0.00            
ATOM   4734  CG2 VAL X 292      44.972  27.918  67.190  0.00  0.00            
ATOM   4735 HG21 VAL X 292      45.358  28.573  66.409  0.00  0.00            
ATOM   4736 HG22 VAL X 292      45.782  27.250  67.484  0.00  0.00            
ATOM   4737 HG23 VAL X 292      44.088  27.347  66.906  0.00  0.00            
ATOM   4738  C   VAL X 292      43.188  30.479  69.565  0.00  0.00            
ATOM   4739  O   VAL X 292      43.977  30.897  70.408  0.00  0.00            
ATOM   4740  N   LYS X 293      41.926  30.412  69.842  0.00  0.00            
ATOM   4741  H   LYS X 293      41.293  30.059  69.139  0.00  0.00            
ATOM   4742  CA  LYS X 293      41.363  30.727  71.142  0.00  0.00            
ATOM   4743  HA  LYS X 293      41.900  31.610  71.488  0.00  0.00            
ATOM   4744  CB  LYS X 293      39.852  31.231  70.879  0.00  0.00            
ATOM   4745  HB2 LYS X 293      39.294  30.550  70.236  0.00  0.00            
ATOM   4746  HB3 LYS X 293      39.230  31.086  71.763  0.00  0.00            
ATOM   4747  CG  LYS X 293      39.729  32.667  70.364  0.00  0.00            
ATOM   4748  HG2 LYS X 293      40.185  33.427  70.998  0.00  0.00            
ATOM   4749  HG3 LYS X 293      40.098  32.731  69.340  0.00  0.00            
ATOM   4750  CD  LYS X 293      38.227  33.019  70.262  0.00  0.00            
ATOM   4751  HD2 LYS X 293      37.805  32.777  71.238  0.00  0.00            
ATOM   4752  HD3 LYS X 293      38.051  34.078  70.071  0.00  0.00            
ATOM   4753  CE  LYS X 293      37.391  32.289  69.251  0.00  0.00            
ATOM   4754  HE2 LYS X 293      37.461  32.799  68.291  0.00  0.00            
ATOM   4755  HE3 LYS X 293      37.670  31.236  69.205  0.00  0.00            
ATOM   4756  NZ  LYS X 293      35.962  32.225  69.530  0.00  0.00            
ATOM   4757  HZ1 LYS X 293      35.587  33.161  69.593  0.00  0.00            
ATOM   4758  HZ2 LYS X 293      35.547  31.705  68.770  0.00  0.00            
ATOM   4759  HZ3 LYS X 293      35.685  31.768  70.387  0.00  0.00            
ATOM   4760  C   LYS X 293      41.466  29.711  72.338  0.00  0.00            
ATOM   4761  O   LYS X 293      41.429  30.177  73.508  0.00  0.00            
ATOM   4762  N   LYS X 294      41.527  28.393  71.958  0.00  0.00            
ATOM   4763  H   LYS X 294      41.370  28.141  70.993  0.00  0.00            
ATOM   4764  CA  LYS X 294      41.594  27.331  73.056  0.00  0.00            
ATOM   4765  HA  LYS X 294      42.053  27.634  73.997  0.00  0.00            
ATOM   4766  CB  LYS X 294      40.223  26.920  73.475  0.00  0.00            
ATOM   4767  HB2 LYS X 294      40.131  26.136  74.226  0.00  0.00            
ATOM   4768  HB3 LYS X 294      39.763  27.813  73.898  0.00  0.00            
ATOM   4769  CG  LYS X 294      39.352  26.410  72.273  0.00  0.00            
ATOM   4770  HG2 LYS X 294      39.281  27.198  71.524  0.00  0.00            
ATOM   4771  HG3 LYS X 294      39.820  25.551  71.791  0.00  0.00            
ATOM   4772  CD  LYS X 294      38.043  25.948  72.736  0.00  0.00            
ATOM   4773  HD2 LYS X 294      37.711  25.321  71.908  0.00  0.00            
ATOM   4774  HD3 LYS X 294      38.238  25.351  73.627  0.00  0.00            
ATOM   4775  CE  LYS X 294      36.953  27.056  73.021  0.00  0.00            
ATOM   4776  HE2 LYS X 294      37.258  27.719  73.830  0.00  0.00            
ATOM   4777  HE3 LYS X 294      36.801  27.600  72.089  0.00  0.00            
ATOM   4778  NZ  LYS X 294      35.686  26.501  73.441  0.00  0.00            
ATOM   4779  HZ1 LYS X 294      35.094  27.218  73.835  0.00  0.00            
ATOM   4780  HZ2 LYS X 294      35.210  26.099  72.646  0.00  0.00            
ATOM   4781  HZ3 LYS X 294      35.855  25.754  74.099  0.00  0.00            
ATOM   4782  C   LYS X 294      42.344  26.071  72.608  0.00  0.00            
ATOM   4783  O   LYS X 294      42.248  25.646  71.463  0.00  0.00            
ATOM   4784  N   ASP X 295      43.072  25.429  73.554  0.00  0.00            
ATOM   4785  H   ASP X 295      43.043  25.832  74.480  0.00  0.00            
ATOM   4786  CA  ASP X 295      43.924  24.241  73.490  0.00  0.00            
ATOM   4787  HA  ASP X 295      44.727  24.452  72.784  0.00  0.00            
ATOM   4788  CB  ASP X 295      44.665  24.045  74.836  0.00  0.00            
ATOM   4789  HB2 ASP X 295      43.872  24.146  75.577  0.00  0.00            
ATOM   4790  HB3 ASP X 295      45.054  23.028  74.885  0.00  0.00            
ATOM   4791  CG  ASP X 295      45.803  25.024  75.201  0.00  0.00            
ATOM   4792  OD1 ASP X 295      45.650  26.254  74.896  0.00  0.00            
ATOM   4793  OD2 ASP X 295      46.799  24.647  75.806  0.00  0.00            
ATOM   4794  C   ASP X 295      43.272  22.898  73.044  0.00  0.00            
ATOM   4795  O   ASP X 295      42.427  22.350  73.760  0.00  0.00            
ATOM   4796  N   PHE X 296      43.683  22.473  71.844  0.00  0.00            
ATOM   4797  H   PHE X 296      44.480  22.933  71.428  0.00  0.00            
ATOM   4798  CA  PHE X 296      43.250  21.233  71.254  0.00  0.00            
ATOM   4799  HA  PHE X 296      42.883  20.461  71.931  0.00  0.00            
ATOM   4800  CB  PHE X 296      42.193  21.447  70.169  0.00  0.00            
ATOM   4801  HB2 PHE X 296      41.781  20.512  69.790  0.00  0.00            
ATOM   4802  HB3 PHE X 296      41.368  21.936  70.685  0.00  0.00            
ATOM   4803  CG  PHE X 296      42.424  22.217  68.916  0.00  0.00            
ATOM   4804  CD1 PHE X 296      42.432  23.634  68.831  0.00  0.00            
ATOM   4805  HD1 PHE X 296      42.321  24.167  69.764  0.00  0.00            
ATOM   4806  CE1 PHE X 296      42.621  24.354  67.680  0.00  0.00            
ATOM   4807  HE1 PHE X 296      42.902  25.394  67.609  0.00  0.00            
ATOM   4808  CZ  PHE X 296      42.725  23.668  66.440  0.00  0.00            
ATOM   4809  HZ  PHE X 296      42.931  24.176  65.510  0.00  0.00            
ATOM   4810  CE2 PHE X 296      42.751  22.305  66.396  0.00  0.00            
ATOM   4811  HE2 PHE X 296      43.125  21.835  65.498  0.00  0.00            
ATOM   4812  CD2 PHE X 296      42.631  21.614  67.623  0.00  0.00            
ATOM   4813  HD2 PHE X 296      42.700  20.536  67.637  0.00  0.00            
ATOM   4814  C   PHE X 296      44.501  20.560  70.617  0.00  0.00            
ATOM   4815  O   PHE X 296      45.607  21.116  70.560  0.00  0.00            
ATOM   4816  N   VAL X 297      44.316  19.384  70.056  0.00  0.00            
ATOM   4817  H   VAL X 297      43.472  18.893  70.313  0.00  0.00            
ATOM   4818  CA  VAL X 297      45.250  18.673  69.207  0.00  0.00            
ATOM   4819  HA  VAL X 297      46.060  19.302  68.837  0.00  0.00            
ATOM   4820  CB  VAL X 297      45.815  17.454  69.926  0.00  0.00            
ATOM   4821  HB  VAL X 297      44.952  16.847  70.200  0.00  0.00            
ATOM   4822  CG1 VAL X 297      46.772  16.552  69.166  0.00  0.00            
ATOM   4823 HG11 VAL X 297      46.327  16.124  68.268  0.00  0.00            
ATOM   4824 HG12 VAL X 297      47.619  17.191  68.915  0.00  0.00            
ATOM   4825 HG13 VAL X 297      47.116  15.698  69.749  0.00  0.00            
ATOM   4826  CG2 VAL X 297      46.500  17.767  71.168  0.00  0.00            
ATOM   4827 HG21 VAL X 297      46.770  16.887  71.751  0.00  0.00            
ATOM   4828 HG22 VAL X 297      47.312  18.486  71.058  0.00  0.00            
ATOM   4829 HG23 VAL X 297      45.745  18.222  71.808  0.00  0.00            
ATOM   4830  C   VAL X 297      44.504  18.136  67.964  0.00  0.00            
ATOM   4831  O   VAL X 297      43.371  17.626  68.092  0.00  0.00            
ATOM   4832  N   TRP X 298      45.134  18.234  66.746  0.00  0.00            
ATOM   4833  H   TRP X 298      46.090  18.557  66.711  0.00  0.00            
ATOM   4834  CA  TRP X 298      44.551  18.047  65.389  0.00  0.00            
ATOM   4835  HA  TRP X 298      43.839  17.222  65.372  0.00  0.00            
ATOM   4836  CB  TRP X 298      43.877  19.338  64.900  0.00  0.00            
ATOM   4837  HB2 TRP X 298      42.999  19.511  65.523  0.00  0.00            
ATOM   4838  HB3 TRP X 298      44.437  20.272  64.856  0.00  0.00            
ATOM   4839  CG  TRP X 298      43.271  19.283  63.536  0.00  0.00            
ATOM   4840  CD1 TRP X 298      42.140  18.589  63.190  0.00  0.00            
ATOM   4841  HD1 TRP X 298      41.531  18.081  63.923  0.00  0.00            
ATOM   4842  NE1 TRP X 298      42.005  18.558  61.845  0.00  0.00            
ATOM   4843  HE1 TRP X 298      41.280  18.035  61.374  0.00  0.00            
ATOM   4844  CE2 TRP X 298      42.897  19.352  61.222  0.00  0.00            
ATOM   4845  CZ2 TRP X 298      42.936  19.738  59.903  0.00  0.00            
ATOM   4846  HZ2 TRP X 298      42.184  19.412  59.200  0.00  0.00            
ATOM   4847  CH2 TRP X 298      44.106  20.422  59.428  0.00  0.00            
ATOM   4848  HH2 TRP X 298      44.130  20.861  58.442  0.00  0.00            
ATOM   4849  CZ3 TRP X 298      45.158  20.723  60.336  0.00  0.00            
ATOM   4850  HZ3 TRP X 298      45.997  21.300  59.977  0.00  0.00            
ATOM   4851  CE3 TRP X 298      45.062  20.415  61.755  0.00  0.00            
ATOM   4852  HE3 TRP X 298      45.849  20.795  62.390  0.00  0.00            
ATOM   4853  CD2 TRP X 298      43.881  19.720  62.238  0.00  0.00            
ATOM   4854  C   TRP X 298      45.591  17.724  64.376  0.00  0.00            
ATOM   4855  O   TRP X 298      46.476  18.534  64.212  0.00  0.00            
ATOM   4856  N   ASN X 299      45.563  16.566  63.718  0.00  0.00            
ATOM   4857  H   ASN X 299      44.891  15.882  64.034  0.00  0.00            
ATOM   4858  CA  ASN X 299      46.679  16.039  62.826  0.00  0.00            
ATOM   4859  HA  ASN X 299      46.452  15.030  62.483  0.00  0.00            
ATOM   4860  CB  ASN X 299      46.965  17.007  61.607  0.00  0.00            
ATOM   4861  HB2 ASN X 299      46.784  18.029  61.940  0.00  0.00            
ATOM   4862  HB3 ASN X 299      47.983  16.944  61.222  0.00  0.00            
ATOM   4863  CG  ASN X 299      46.063  16.682  60.412  0.00  0.00            
ATOM   4864  OD1 ASN X 299      46.258  15.554  59.861  0.00  0.00            
ATOM   4865  ND2 ASN X 299      45.307  17.640  59.861  0.00  0.00            
ATOM   4866 HD21 ASN X 299      44.647  17.479  59.113  0.00  0.00            
ATOM   4867 HD22 ASN X 299      45.295  18.549  60.301  0.00  0.00            
ATOM   4868  C   ASN X 299      47.989  15.735  63.684  0.00  0.00            
ATOM   4869  O   ASN X 299      49.068  16.074  63.297  0.00  0.00            
ATOM   4870  N   ASN X 300      47.861  15.304  64.959  0.00  0.00            
ATOM   4871  H   ASN X 300      46.968  15.084  65.377  0.00  0.00            
ATOM   4872  CA  ASN X 300      49.029  15.297  65.899  0.00  0.00            
ATOM   4873  HA  ASN X 300      48.589  15.035  66.862  0.00  0.00            
ATOM   4874  CB  ASN X 300      50.080  14.212  65.525  0.00  0.00            
ATOM   4875  HB2 ASN X 300      50.669  14.630  64.709  0.00  0.00            
ATOM   4876  HB3 ASN X 300      50.877  14.052  66.252  0.00  0.00            
ATOM   4877  CG  ASN X 300      49.499  12.860  65.087  0.00  0.00            
ATOM   4878  OD1 ASN X 300      48.664  12.218  65.775  0.00  0.00            
ATOM   4879  ND2 ASN X 300      49.845  12.438  63.933  0.00  0.00            
ATOM   4880 HD21 ASN X 300      49.493  11.554  63.597  0.00  0.00            
ATOM   4881 HD22 ASN X 300      50.479  13.087  63.488  0.00  0.00            
ATOM   4882  C   ASN X 300      49.683  16.730  66.215  0.00  0.00            
ATOM   4883  O   ASN X 300      50.419  16.709  67.252  0.00  0.00            
ATOM   4884  N   CYS X 301      49.517  17.771  65.389  0.00  0.00            
ATOM   4885  H   CYS X 301      49.048  17.668  64.501  0.00  0.00            
ATOM   4886  CA  CYS X 301      50.022  19.120  65.742  0.00  0.00            
ATOM   4887  HA  CYS X 301      51.101  19.069  65.890  0.00  0.00            
ATOM   4888  CB  CYS X 301      49.884  19.995  64.539  0.00  0.00            
ATOM   4889  HB2 CYS X 301      50.542  19.613  63.758  0.00  0.00            
ATOM   4890  HB3 CYS X 301      48.838  20.107  64.254  0.00  0.00            
ATOM   4891  SG  CYS X 301      50.351  21.650  64.903  0.00  0.00            
ATOM   4892  HG  CYS X 301      49.399  21.931  65.797  0.00  0.00            
ATOM   4893  C   CYS X 301      49.266  19.682  67.017  0.00  0.00            
ATOM   4894  O   CYS X 301      48.005  19.598  67.029  0.00  0.00            
ATOM   4895  N   GLU X 302      50.018  20.232  67.948  0.00  0.00            
ATOM   4896  H   GLU X 302      51.023  20.225  67.843  0.00  0.00            
ATOM   4897  CA  GLU X 302      49.324  21.019  69.050  0.00  0.00            
ATOM   4898  HA  GLU X 302      48.346  20.613  69.306  0.00  0.00            
ATOM   4899  CB  GLU X 302      50.113  21.104  70.335  0.00  0.00            
ATOM   4900  HB2 GLU X 302      49.804  22.013  70.851  0.00  0.00            
ATOM   4901  HB3 GLU X 302      49.949  20.244  70.983  0.00  0.00            
ATOM   4902  CG  GLU X 302      51.666  21.158  70.044  0.00  0.00            
ATOM   4903  HG2 GLU X 302      51.940  20.164  69.689  0.00  0.00            
ATOM   4904  HG3 GLU X 302      51.906  21.820  69.212  0.00  0.00            
ATOM   4905  CD  GLU X 302      52.465  21.623  71.280  0.00  0.00            
ATOM   4906  OE1 GLU X 302      52.472  22.846  71.602  0.00  0.00            
ATOM   4907  OE2 GLU X 302      53.205  20.828  71.854  0.00  0.00            
ATOM   4908  C   GLU X 302      48.959  22.443  68.624  0.00  0.00            
ATOM   4909  O   GLU X 302      49.746  23.293  68.218  0.00  0.00            
ATOM   4910  N   PHE X 303      47.709  22.801  68.900  0.00  0.00            
ATOM   4911  H   PHE X 303      47.064  22.096  69.226  0.00  0.00            
ATOM   4912  CA  PHE X 303      47.106  24.195  68.797  0.00  0.00            
ATOM   4913  HA  PHE X 303      47.775  24.888  68.288  0.00  0.00            
ATOM   4914  CB  PHE X 303      45.879  24.024  67.973  0.00  0.00            
ATOM   4915  HB2 PHE X 303      45.290  23.199  68.376  0.00  0.00            
ATOM   4916  HB3 PHE X 303      45.172  24.841  68.116  0.00  0.00            
ATOM   4917  CG  PHE X 303      46.028  23.638  66.497  0.00  0.00            
ATOM   4918  CD1 PHE X 303      46.175  22.280  66.111  0.00  0.00            
ATOM   4919  HD1 PHE X 303      46.184  21.537  66.895  0.00  0.00            
ATOM   4920  CE1 PHE X 303      46.609  22.020  64.814  0.00  0.00            
ATOM   4921  HE1 PHE X 303      46.818  21.026  64.447  0.00  0.00            
ATOM   4922  CZ  PHE X 303      46.812  23.129  63.904  0.00  0.00            
ATOM   4923  HZ  PHE X 303      46.946  22.912  62.855  0.00  0.00            
ATOM   4924  CE2 PHE X 303      46.639  24.450  64.332  0.00  0.00            
ATOM   4925  HE2 PHE X 303      46.852  25.271  63.664  0.00  0.00            
ATOM   4926  CD2 PHE X 303      46.280  24.695  65.647  0.00  0.00            
ATOM   4927  HD2 PHE X 303      46.087  25.698  65.998  0.00  0.00            
ATOM   4928  C   PHE X 303      46.799  24.752  70.161  0.00  0.00            
ATOM   4929  O   PHE X 303      45.796  24.415  70.747  0.00  0.00            
ATOM   4930  N   LYS X 304      47.681  25.628  70.642  0.00  0.00            
ATOM   4931  H   LYS X 304      48.438  25.827  70.004  0.00  0.00            
ATOM   4932  CA  LYS X 304      47.441  26.323  71.989  0.00  0.00            
ATOM   4933  HA  LYS X 304      46.668  25.803  72.555  0.00  0.00            
ATOM   4934  CB  LYS X 304      48.785  26.143  72.763  0.00  0.00            
ATOM   4935  HB2 LYS X 304      49.556  26.611  72.151  0.00  0.00            
ATOM   4936  HB3 LYS X 304      48.617  26.771  73.638  0.00  0.00            
ATOM   4937  CG  LYS X 304      48.968  24.655  73.145  0.00  0.00            
ATOM   4938  HG2 LYS X 304      47.963  24.232  73.139  0.00  0.00            
ATOM   4939  HG3 LYS X 304      49.417  24.042  72.365  0.00  0.00            
ATOM   4940  CD  LYS X 304      49.646  24.402  74.485  0.00  0.00            
ATOM   4941  HD2 LYS X 304      50.680  24.737  74.404  0.00  0.00            
ATOM   4942  HD3 LYS X 304      49.257  24.998  75.311  0.00  0.00            
ATOM   4943  CE  LYS X 304      49.569  22.943  74.993  0.00  0.00            
ATOM   4944  HE2 LYS X 304      50.060  22.357  74.216  0.00  0.00            
ATOM   4945  HE3 LYS X 304      50.209  22.904  75.875  0.00  0.00            
ATOM   4946  NZ  LYS X 304      48.165  22.383  75.128  0.00  0.00            
ATOM   4947  HZ1 LYS X 304      47.620  23.140  75.516  0.00  0.00            
ATOM   4948  HZ2 LYS X 304      47.804  22.034  74.252  0.00  0.00            
ATOM   4949  HZ3 LYS X 304      48.081  21.603  75.762  0.00  0.00            
ATOM   4950  C   LYS X 304      47.063  27.757  71.867  0.00  0.00            
ATOM   4951  O   LYS X 304      47.213  28.417  70.831  0.00  0.00            
ATOM   4952  N   LYS X 305      46.402  28.203  72.904  0.00  0.00            
ATOM   4953  H   LYS X 305      46.289  27.599  73.705  0.00  0.00            
ATOM   4954  CA  LYS X 305      45.736  29.518  72.845  0.00  0.00            
ATOM   4955  HA  LYS X 305      44.950  29.448  72.093  0.00  0.00            
ATOM   4956  CB  LYS X 305      45.094  29.772  74.208  0.00  0.00            
ATOM   4957  HB2 LYS X 305      44.288  29.076  74.439  0.00  0.00            
ATOM   4958  HB3 LYS X 305      45.839  29.621  74.989  0.00  0.00            
ATOM   4959  CG  LYS X 305      44.539  31.202  74.440  0.00  0.00            
ATOM   4960  HG2 LYS X 305      45.340  31.900  74.685  0.00  0.00            
ATOM   4961  HG3 LYS X 305      44.032  31.767  73.658  0.00  0.00            
ATOM   4962  CD  LYS X 305      43.561  31.367  75.673  0.00  0.00            
ATOM   4963  HD2 LYS X 305      42.617  30.830  75.593  0.00  0.00            
ATOM   4964  HD3 LYS X 305      44.099  30.984  76.540  0.00  0.00            
ATOM   4965  CE  LYS X 305      43.181  32.824  75.868  0.00  0.00            
ATOM   4966  HE2 LYS X 305      43.961  33.472  76.268  0.00  0.00            
ATOM   4967  HE3 LYS X 305      42.876  33.142  74.871  0.00  0.00            
ATOM   4968  NZ  LYS X 305      42.050  32.997  76.812  0.00  0.00            
ATOM   4969  HZ1 LYS X 305      41.240  32.503  76.466  0.00  0.00            
ATOM   4970  HZ2 LYS X 305      42.286  32.687  77.744  0.00  0.00            
ATOM   4971  HZ3 LYS X 305      41.832  33.983  76.844  0.00  0.00            
ATOM   4972  C   LYS X 305      46.699  30.619  72.524  0.00  0.00            
ATOM   4973  O   LYS X 305      47.764  30.642  73.119  0.00  0.00            
ATOM   4974  N   GLY X 306      46.375  31.481  71.558  0.00  0.00            
ATOM   4975  H   GLY X 306      45.530  31.349  71.019  0.00  0.00            
ATOM   4976  CA  GLY X 306      47.277  32.538  71.063  0.00  0.00            
ATOM   4977  HA2 GLY X 306      46.578  33.224  70.584  0.00  0.00            
ATOM   4978  HA3 GLY X 306      47.900  32.922  71.870  0.00  0.00            
ATOM   4979  C   GLY X 306      48.246  32.042  69.946  0.00  0.00            
ATOM   4980  O   GLY X 306      49.015  32.864  69.524  0.00  0.00            
ATOM   4981  N   THR X 307      48.173  30.770  69.514  0.00  0.00            
ATOM   4982  H   THR X 307      47.499  30.147  69.936  0.00  0.00            
ATOM   4983  CA  THR X 307      49.069  30.262  68.471  0.00  0.00            
ATOM   4984  HA  THR X 307      50.069  30.621  68.714  0.00  0.00            
ATOM   4985  CB  THR X 307      49.070  28.768  68.358  0.00  0.00            
ATOM   4986  HB  THR X 307      48.042  28.407  68.370  0.00  0.00            
ATOM   4987  CG2 THR X 307      49.867  28.311  67.135  0.00  0.00            
ATOM   4988 HG21 THR X 307      50.875  28.722  67.078  0.00  0.00            
ATOM   4989 HG22 THR X 307      49.988  27.241  67.304  0.00  0.00            
ATOM   4990 HG23 THR X 307      49.446  28.558  66.160  0.00  0.00            
ATOM   4991  OG1 THR X 307      49.778  28.376  69.510  0.00  0.00            
ATOM   4992  HG1 THR X 307      49.435  28.788  70.307  0.00  0.00            
ATOM   4993  C   THR X 307      48.639  30.937  67.206  0.00  0.00            
ATOM   4994  O   THR X 307      47.493  30.803  66.870  0.00  0.00            
ATOM   4995  N   SER X 308      49.520  31.636  66.537  0.00  0.00            
ATOM   4996  H   SER X 308      50.496  31.566  66.786  0.00  0.00            
ATOM   4997  CA  SER X 308      49.233  32.223  65.145  0.00  0.00            
ATOM   4998  HA  SER X 308      48.179  32.499  65.105  0.00  0.00            
ATOM   4999  CB  SER X 308      50.041  33.514  64.788  0.00  0.00            
ATOM   5000  HB2 SER X 308      50.964  33.177  64.317  0.00  0.00            
ATOM   5001  HB3 SER X 308      49.414  34.131  64.143  0.00  0.00            
ATOM   5002  OG  SER X 308      50.366  34.196  65.909  0.00  0.00            
ATOM   5003  HG  SER X 308      51.007  33.627  66.342  0.00  0.00            
ATOM   5004  C   SER X 308      49.281  31.097  64.054  0.00  0.00            
ATOM   5005  O   SER X 308      50.215  30.303  64.056  0.00  0.00            
ATOM   5006  N   VAL X 309      48.330  31.209  63.169  0.00  0.00            
ATOM   5007  H   VAL X 309      47.658  31.958  63.258  0.00  0.00            
ATOM   5008  CA  VAL X 309      48.191  30.391  62.003  0.00  0.00            
ATOM   5009  HA  VAL X 309      49.126  29.864  61.810  0.00  0.00            
ATOM   5010  CB  VAL X 309      47.086  29.276  62.120  0.00  0.00            
ATOM   5011  HB  VAL X 309      47.229  28.590  61.285  0.00  0.00            
ATOM   5012  CG1 VAL X 309      47.132  28.490  63.413  0.00  0.00            
ATOM   5013 HG11 VAL X 309      46.744  29.089  64.237  0.00  0.00            
ATOM   5014 HG12 VAL X 309      46.539  27.587  63.264  0.00  0.00            
ATOM   5015 HG13 VAL X 309      48.179  28.266  63.614  0.00  0.00            
ATOM   5016  CG2 VAL X 309      45.628  29.724  62.091  0.00  0.00            
ATOM   5017 HG21 VAL X 309      44.935  28.885  62.037  0.00  0.00            
ATOM   5018 HG22 VAL X 309      45.331  30.361  62.924  0.00  0.00            
ATOM   5019 HG23 VAL X 309      45.352  30.320  61.221  0.00  0.00            
ATOM   5020  C   VAL X 309      47.867  31.192  60.661  0.00  0.00            
ATOM   5021  O   VAL X 309      47.095  32.169  60.729  0.00  0.00            
ATOM   5022  N   LEU X 310      48.412  30.758  59.529  0.00  0.00            
ATOM   5023  H   LEU X 310      49.006  29.969  59.738  0.00  0.00            
ATOM   5024  CA  LEU X 310      48.069  31.113  58.139  0.00  0.00            
ATOM   5025  HA  LEU X 310      47.408  31.971  58.270  0.00  0.00            
ATOM   5026  CB  LEU X 310      49.268  31.511  57.224  0.00  0.00            
ATOM   5027  HB2 LEU X 310      49.915  30.635  57.169  0.00  0.00            
ATOM   5028  HB3 LEU X 310      48.842  31.821  56.270  0.00  0.00            
ATOM   5029  CG  LEU X 310      50.065  32.704  57.781  0.00  0.00            
ATOM   5030  HG  LEU X 310      50.557  32.393  58.704  0.00  0.00            
ATOM   5031  CD1 LEU X 310      51.167  33.098  56.802  0.00  0.00            
ATOM   5032 HD11 LEU X 310      51.771  33.983  57.001  0.00  0.00            
ATOM   5033 HD12 LEU X 310      51.882  32.282  56.700  0.00  0.00            
ATOM   5034 HD13 LEU X 310      50.730  33.275  55.819  0.00  0.00            
ATOM   5035  CD2 LEU X 310      49.312  34.080  58.016  0.00  0.00            
ATOM   5036 HD21 LEU X 310      48.865  34.426  57.085  0.00  0.00            
ATOM   5037 HD22 LEU X 310      48.697  33.989  58.911  0.00  0.00            
ATOM   5038 HD23 LEU X 310      50.076  34.807  58.292  0.00  0.00            
ATOM   5039  C   LEU X 310      47.291  29.960  57.502  0.00  0.00            
ATOM   5040  O   LEU X 310      47.907  28.889  57.393  0.00  0.00            
ATOM   5041  N   LEU X 311      46.010  30.124  57.067  0.00  0.00            
ATOM   5042  H   LEU X 311      45.692  31.081  57.125  0.00  0.00            
ATOM   5043  CA  LEU X 311      45.337  29.182  56.090  0.00  0.00            
ATOM   5044  HA  LEU X 311      45.802  28.215  56.282  0.00  0.00            
ATOM   5045  CB  LEU X 311      43.750  29.313  56.368  0.00  0.00            
ATOM   5046  HB2 LEU X 311      43.548  28.994  57.390  0.00  0.00            
ATOM   5047  HB3 LEU X 311      43.437  30.321  56.097  0.00  0.00            
ATOM   5048  CG  LEU X 311      42.894  28.406  55.486  0.00  0.00            
ATOM   5049  HG  LEU X 311      43.249  28.704  54.500  0.00  0.00            
ATOM   5050  CD1 LEU X 311      43.187  26.941  55.730  0.00  0.00            
ATOM   5051 HD11 LEU X 311      42.853  26.675  56.733  0.00  0.00            
ATOM   5052 HD12 LEU X 311      42.559  26.363  55.052  0.00  0.00            
ATOM   5053 HD13 LEU X 311      44.207  26.685  55.443  0.00  0.00            
ATOM   5054  CD2 LEU X 311      41.469  28.932  55.437  0.00  0.00            
ATOM   5055 HD21 LEU X 311      41.087  28.574  56.393  0.00  0.00            
ATOM   5056 HD22 LEU X 311      41.294  29.994  55.266  0.00  0.00            
ATOM   5057 HD23 LEU X 311      40.932  28.372  54.671  0.00  0.00            
ATOM   5058  C   LEU X 311      45.691  29.649  54.706  0.00  0.00            
ATOM   5059  O   LEU X 311      45.736  30.833  54.383  0.00  0.00            
ATOM   5060  N   ASP X 312      45.817  28.685  53.780  0.00  0.00
[truncated: 618,496 more chars]
