# Supplementary material for: Different Behaviors of a Substrate in P450 Decarboxylase and Hydroxylase Reveal Reactivity-Enabling Actors
Source: Sci Rep. 2018 Aug 27;8:12826. doi: 10.1038/s41598-018-31237-4 (PMC6110716; doi:10.1038/s41598-018-31237-4)
Supplement: Supplementary file 2 — Dataset 1 [file 41598_2018_31237_MOESM2_ESM.zip › cpd1_4L40.pdb]

#REMARK: Equilibrated snapshot of OleTJE (PDB ID 4L40) with heme
#REMARK: in compound I state and Myrstic acid substrate bound
CRYST1   79.918   81.417   87.110  90.00  90.00  90.00 P 1           1
ATOM      1  N   LEU X   1      53.175  15.226  61.756  0.00  0.00            
ATOM      2  H1  LEU X   1      54.030  15.308  62.288  0.00  0.00            
ATOM      3  H2  LEU X   1      53.222  14.424  61.145  0.00  0.00            
ATOM      4  H3  LEU X   1      52.436  15.034  62.417  0.00  0.00            
ATOM      5  CA  LEU X   1      53.092  16.540  60.986  0.00  0.00            
ATOM      6  HA  LEU X   1      52.167  16.461  60.414  0.00  0.00            
ATOM      7  CB  LEU X   1      52.916  17.672  61.943  0.00  0.00            
ATOM      8  HB2 LEU X   1      52.235  17.308  62.713  0.00  0.00            
ATOM      9  HB3 LEU X   1      53.878  17.828  62.431  0.00  0.00            
ATOM     10  CG  LEU X   1      52.255  18.925  61.558  0.00  0.00            
ATOM     11  HG  LEU X   1      53.112  19.518  61.240  0.00  0.00            
ATOM     12  CD1 LEU X   1      51.146  18.900  60.530  0.00  0.00            
ATOM     13 HD11 LEU X   1      50.514  18.026  60.690  0.00  0.00            
ATOM     14 HD12 LEU X   1      50.595  19.839  60.488  0.00  0.00            
ATOM     15 HD13 LEU X   1      51.648  18.762  59.572  0.00  0.00            
ATOM     16  CD2 LEU X   1      51.687  19.575  62.842  0.00  0.00            
ATOM     17 HD21 LEU X   1      51.382  20.612  62.704  0.00  0.00            
ATOM     18 HD22 LEU X   1      50.782  19.118  63.241  0.00  0.00            
ATOM     19 HD23 LEU X   1      52.449  19.531  63.620  0.00  0.00            
ATOM     20  C   LEU X   1      54.291  16.656  60.020  0.00  0.00            
ATOM     21  O   LEU X   1      55.442  16.851  60.512  0.00  0.00            
ATOM     22  N   LYS X   2      54.162  16.562  58.713  0.00  0.00            
ATOM     23  H   LYS X   2      53.248  16.519  58.285  0.00  0.00            
ATOM     24  CA  LYS X   2      55.234  17.034  57.794  0.00  0.00            
ATOM     25  HA  LYS X   2      56.209  16.658  58.105  0.00  0.00            
ATOM     26  CB  LYS X   2      54.928  16.482  56.419  0.00  0.00            
ATOM     27  HB2 LYS X   2      54.017  17.026  56.167  0.00  0.00            
ATOM     28  HB3 LYS X   2      55.749  16.658  55.725  0.00  0.00            
ATOM     29  CG  LYS X   2      54.783  14.970  56.366  0.00  0.00            
ATOM     30  HG2 LYS X   2      55.536  14.512  57.007  0.00  0.00            
ATOM     31  HG3 LYS X   2      53.845  14.833  56.904  0.00  0.00            
ATOM     32  CD  LYS X   2      54.558  14.447  54.952  0.00  0.00            
ATOM     33  HD2 LYS X   2      53.720  14.974  54.494  0.00  0.00            
ATOM     34  HD3 LYS X   2      55.437  14.556  54.316  0.00  0.00            
ATOM     35  CE  LYS X   2      54.361  12.914  55.069  0.00  0.00            
ATOM     36  HE2 LYS X   2      55.278  12.411  55.376  0.00  0.00            
ATOM     37  HE3 LYS X   2      53.585  12.633  55.780  0.00  0.00            
ATOM     38  NZ  LYS X   2      54.078  12.362  53.704  0.00  0.00            
ATOM     39  HZ1 LYS X   2      53.450  12.958  53.182  0.00  0.00            
ATOM     40  HZ2 LYS X   2      54.980  12.228  53.269  0.00  0.00            
ATOM     41  HZ3 LYS X   2      53.628  11.474  53.876  0.00  0.00            
ATOM     42  C   LYS X   2      55.444  18.576  57.714  0.00  0.00            
ATOM     43  O   LYS X   2      54.487  19.331  57.711  0.00  0.00            
ATOM     44  N   ARG X   3      56.692  19.019  57.555  0.00  0.00            
ATOM     45  H   ARG X   3      57.355  18.281  57.366  0.00  0.00            
ATOM     46  CA  ARG X   3      57.193  20.372  57.799  0.00  0.00            
ATOM     47  HA  ARG X   3      56.344  21.051  57.882  0.00  0.00            
ATOM     48  CB  ARG X   3      57.937  20.448  59.198  0.00  0.00            
ATOM     49  HB2 ARG X   3      58.602  19.584  59.227  0.00  0.00            
ATOM     50  HB3 ARG X   3      58.515  21.371  59.240  0.00  0.00            
ATOM     51  CG  ARG X   3      57.089  20.414  60.467  0.00  0.00            
ATOM     52  HG2 ARG X   3      56.584  21.364  60.640  0.00  0.00            
ATOM     53  HG3 ARG X   3      56.357  19.618  60.328  0.00  0.00            
ATOM     54  CD  ARG X   3      57.844  20.021  61.723  0.00  0.00            
ATOM     55  HD2 ARG X   3      58.838  19.688  61.424  0.00  0.00            
ATOM     56  HD3 ARG X   3      58.080  20.917  62.298  0.00  0.00            
ATOM     57  NE  ARG X   3      56.990  19.220  62.641  0.00  0.00            
ATOM     58  HE  ARG X   3      56.184  19.652  63.069  0.00  0.00            
ATOM     59  CZ  ARG X   3      57.241  18.015  63.058  0.00  0.00            
ATOM     60  NH1 ARG X   3      58.371  17.447  62.807  0.00  0.00            
ATOM     61 HH11 ARG X   3      59.212  17.865  62.435  0.00  0.00            
ATOM     62 HH12 ARG X   3      58.545  16.576  63.288  0.00  0.00            
ATOM     63  NH2 ARG X   3      56.307  17.332  63.705  0.00  0.00            
ATOM     64 HH21 ARG X   3      55.489  17.814  64.049  0.00  0.00            
ATOM     65 HH22 ARG X   3      56.496  16.350  63.845  0.00  0.00            
ATOM     66  C   ARG X   3      58.058  20.745  56.663  0.00  0.00            
ATOM     67  O   ARG X   3      59.120  20.115  56.405  0.00  0.00            
ATOM     68  N   ASP X   4      57.636  21.746  55.947  0.00  0.00            
ATOM     69  H   ASP X   4      56.818  22.278  56.204  0.00  0.00            
ATOM     70  CA  ASP X   4      58.356  22.325  54.831  0.00  0.00            
ATOM     71  HA  ASP X   4      58.765  21.471  54.292  0.00  0.00            
ATOM     72  CB  ASP X   4      57.625  23.184  53.775  0.00  0.00            
ATOM     73  HB2 ASP X   4      56.847  22.558  53.338  0.00  0.00            
ATOM     74  HB3 ASP X   4      57.009  23.918  54.296  0.00  0.00            
ATOM     75  CG  ASP X   4      58.547  23.793  52.719  0.00  0.00            
ATOM     76  OD1 ASP X   4      59.576  23.206  52.381  0.00  0.00            
ATOM     77  OD2 ASP X   4      58.300  24.877  52.077  0.00  0.00            
ATOM     78  C   ASP X   4      59.591  23.113  55.361  0.00  0.00            
ATOM     79  O   ASP X   4      59.485  24.261  55.798  0.00  0.00            
ATOM     80  N   LYS X   5      60.783  22.520  55.333  0.00  0.00            
ATOM     81  H   LYS X   5      60.898  21.616  54.899  0.00  0.00            
ATOM     82  CA  LYS X   5      61.871  22.952  56.161  0.00  0.00            
ATOM     83  HA  LYS X   5      61.522  23.079  57.186  0.00  0.00            
ATOM     84  CB  LYS X   5      62.999  21.830  56.070  0.00  0.00            
ATOM     85  HB2 LYS X   5      62.636  21.084  56.777  0.00  0.00            
ATOM     86  HB3 LYS X   5      63.071  21.418  55.063  0.00  0.00            
ATOM     87  CG  LYS X   5      64.392  22.257  56.574  0.00  0.00            
ATOM     88  HG2 LYS X   5      64.813  22.869  55.776  0.00  0.00            
ATOM     89  HG3 LYS X   5      64.327  22.923  57.434  0.00  0.00            
ATOM     90  CD  LYS X   5      65.317  21.123  57.010  0.00  0.00            
ATOM     91  HD2 LYS X   5      66.273  21.538  57.327  0.00  0.00            
ATOM     92  HD3 LYS X   5      64.873  20.710  57.916  0.00  0.00            
ATOM     93  CE  LYS X   5      65.619  20.017  56.004  0.00  0.00            
ATOM     94  HE2 LYS X   5      64.665  19.525  55.814  0.00  0.00            
ATOM     95  HE3 LYS X   5      66.129  20.371  55.108  0.00  0.00            
ATOM     96  NZ  LYS X   5      66.464  18.981  56.642  0.00  0.00            
ATOM     97  HZ1 LYS X   5      67.312  19.355  57.043  0.00  0.00            
ATOM     98  HZ2 LYS X   5      65.889  18.396  57.232  0.00  0.00            
ATOM     99  HZ3 LYS X   5      66.842  18.351  55.949  0.00  0.00            
ATOM    100  C   LYS X   5      62.385  24.294  55.678  0.00  0.00            
ATOM    101  O   LYS X   5      62.787  24.524  54.535  0.00  0.00            
ATOM    102  N   GLY X   6      62.421  25.260  56.584  0.00  0.00            
ATOM    103  H   GLY X   6      62.118  25.041  57.522  0.00  0.00            
ATOM    104  CA  GLY X   6      63.093  26.563  56.428  0.00  0.00            
ATOM    105  HA2 GLY X   6      64.138  26.288  56.288  0.00  0.00            
ATOM    106  HA3 GLY X   6      62.802  27.005  55.475  0.00  0.00            
ATOM    107  C   GLY X   6      62.883  27.499  57.636  0.00  0.00            
ATOM    108  O   GLY X   6      61.862  27.401  58.343  0.00  0.00            
ATOM    109  N   LEU X   7      63.847  28.385  57.868  0.00  0.00            
ATOM    110  H   LEU X   7      64.640  28.523  57.258  0.00  0.00            
ATOM    111  CA  LEU X   7      63.821  29.256  59.061  0.00  0.00            
ATOM    112  HA  LEU X   7      63.590  28.583  59.887  0.00  0.00            
ATOM    113  CB  LEU X   7      65.226  29.712  59.379  0.00  0.00            
ATOM    114  HB2 LEU X   7      65.876  28.845  59.499  0.00  0.00            
ATOM    115  HB3 LEU X   7      65.582  30.309  58.540  0.00  0.00            
ATOM    116  CG  LEU X   7      65.364  30.571  60.634  0.00  0.00            
ATOM    117  HG  LEU X   7      64.824  31.517  60.599  0.00  0.00            
ATOM    118  CD1 LEU X   7      64.966  29.793  61.835  0.00  0.00            
ATOM    119 HD11 LEU X   7      63.933  29.446  61.796  0.00  0.00            
ATOM    120 HD12 LEU X   7      65.676  28.968  61.893  0.00  0.00            
ATOM    121 HD13 LEU X   7      65.081  30.397  62.735  0.00  0.00            
ATOM    122  CD2 LEU X   7      66.764  31.032  60.918  0.00  0.00            
ATOM    123 HD21 LEU X   7      66.800  31.633  61.827  0.00  0.00            
ATOM    124 HD22 LEU X   7      67.427  30.194  61.134  0.00  0.00            
ATOM    125 HD23 LEU X   7      67.082  31.603  60.045  0.00  0.00            
ATOM    126  C   LEU X   7      62.807  30.450  58.964  0.00  0.00            
ATOM    127  O   LEU X   7      62.068  30.786  59.939  0.00  0.00            
ATOM    128  N   ASP X   8      62.676  31.086  57.780  0.00  0.00            
ATOM    129  H   ASP X   8      63.158  30.677  56.993  0.00  0.00            
ATOM    130  CA  ASP X   8      61.433  31.746  57.289  0.00  0.00            
ATOM    131  HA  ASP X   8      60.588  31.344  57.849  0.00  0.00            
ATOM    132  CB  ASP X   8      61.595  33.272  57.458  0.00  0.00            
ATOM    133  HB2 ASP X   8      61.664  33.480  58.526  0.00  0.00            
ATOM    134  HB3 ASP X   8      62.567  33.572  57.067  0.00  0.00            
ATOM    135  CG  ASP X   8      60.521  34.132  56.853  0.00  0.00            
ATOM    136  OD1 ASP X   8      59.371  33.657  56.670  0.00  0.00            
ATOM    137  OD2 ASP X   8      60.796  35.339  56.666  0.00  0.00            
ATOM    138  C   ASP X   8      61.233  31.467  55.745  0.00  0.00            
ATOM    139  O   ASP X   8      62.112  31.715  54.888  0.00  0.00            
ATOM    140  N   ASN X   9      59.979  30.979  55.365  0.00  0.00            
ATOM    141  H   ASN X   9      59.352  30.923  56.154  0.00  0.00            
ATOM    142  CA  ASN X   9      59.436  30.641  54.047  0.00  0.00            
ATOM    143  HA  ASN X   9      60.276  30.513  53.363  0.00  0.00            
ATOM    144  CB  ASN X   9      58.642  29.333  54.094  0.00  0.00            
ATOM    145  HB2 ASN X   9      57.958  29.478  54.930  0.00  0.00            
ATOM    146  HB3 ASN X   9      58.041  29.189  53.197  0.00  0.00            
ATOM    147  CG  ASN X   9      59.512  28.107  54.218  0.00  0.00            
ATOM    148  OD1 ASN X   9      60.530  27.868  53.603  0.00  0.00            
ATOM    149  ND2 ASN X   9      59.123  27.256  55.104  0.00  0.00            
ATOM    150 HD21 ASN X   9      59.608  26.374  55.190  0.00  0.00            
ATOM    151 HD22 ASN X   9      58.412  27.442  55.797  0.00  0.00            
ATOM    152  C   ASN X   9      58.717  31.805  53.348  0.00  0.00            
ATOM    153  O   ASN X   9      58.171  31.597  52.270  0.00  0.00            
ATOM    154  N   THR X  10      58.677  32.992  53.909  0.00  0.00            
ATOM    155  H   THR X  10      59.047  33.040  54.847  0.00  0.00            
ATOM    156  CA  THR X  10      57.907  34.080  53.392  0.00  0.00            
ATOM    157  HA  THR X  10      56.910  33.647  53.307  0.00  0.00            
ATOM    158  CB  THR X  10      57.899  35.266  54.275  0.00  0.00            
ATOM    159  HB  THR X  10      58.903  35.671  54.403  0.00  0.00            
ATOM    160  CG2 THR X  10      56.830  36.325  53.928  0.00  0.00            
ATOM    161 HG21 THR X  10      56.728  37.092  54.695  0.00  0.00            
ATOM    162 HG22 THR X  10      56.998  36.889  53.010  0.00  0.00            
ATOM    163 HG23 THR X  10      55.887  35.779  53.894  0.00  0.00            
ATOM    164  OG1 THR X  10      57.475  34.772  55.509  0.00  0.00            
ATOM    165  HG1 THR X  10      58.215  34.302  55.900  0.00  0.00            
ATOM    166  C   THR X  10      58.340  34.520  52.016  0.00  0.00            
ATOM    167  O   THR X  10      57.434  34.856  51.279  0.00  0.00            
ATOM    168  N   LEU X  11      59.593  34.477  51.644  0.00  0.00            
ATOM    169  H   LEU X  11      60.225  34.116  52.343  0.00  0.00            
ATOM    170  CA  LEU X  11      60.064  34.836  50.268  0.00  0.00            
ATOM    171  HA  LEU X  11      59.428  35.636  49.889  0.00  0.00            
ATOM    172  CB  LEU X  11      61.478  35.442  50.330  0.00  0.00            
ATOM    173  HB2 LEU X  11      62.067  34.701  50.872  0.00  0.00            
ATOM    174  HB3 LEU X  11      62.005  35.396  49.378  0.00  0.00            
ATOM    175  CG  LEU X  11      61.499  36.819  50.988  0.00  0.00            
ATOM    176  HG  LEU X  11      61.033  36.857  51.973  0.00  0.00            
ATOM    177  CD1 LEU X  11      63.009  37.169  51.042  0.00  0.00            
ATOM    178 HD11 LEU X  11      63.484  36.509  51.768  0.00  0.00            
ATOM    179 HD12 LEU X  11      63.507  36.944  50.099  0.00  0.00            
ATOM    180 HD13 LEU X  11      63.122  38.222  51.298  0.00  0.00            
ATOM    181  CD2 LEU X  11      60.851  37.932  50.121  0.00  0.00            
ATOM    182 HD21 LEU X  11      59.798  37.769  49.892  0.00  0.00            
ATOM    183 HD22 LEU X  11      60.753  38.886  50.640  0.00  0.00            
ATOM    184 HD23 LEU X  11      61.441  37.996  49.206  0.00  0.00            
ATOM    185  C   LEU X  11      59.911  33.703  49.284  0.00  0.00            
ATOM    186  O   LEU X  11      59.581  33.945  48.107  0.00  0.00            
ATOM    187  N   LYS X  12      60.071  32.410  49.712  0.00  0.00            
ATOM    188  H   LYS X  12      60.364  32.282  50.670  0.00  0.00            
ATOM    189  CA  LYS X  12      59.763  31.147  49.015  0.00  0.00            
ATOM    190  HA  LYS X  12      60.385  31.043  48.126  0.00  0.00            
ATOM    191  CB  LYS X  12      60.043  29.898  49.957  0.00  0.00            
ATOM    192  HB2 LYS X  12      61.085  29.977  50.267  0.00  0.00            
ATOM    193  HB3 LYS X  12      59.443  29.991  50.863  0.00  0.00            
ATOM    194  CG  LYS X  12      59.844  28.566  49.205  0.00  0.00            
ATOM    195  HG2 LYS X  12      58.799  28.457  48.916  0.00  0.00            
ATOM    196  HG3 LYS X  12      60.361  28.572  48.245  0.00  0.00            
ATOM    197  CD  LYS X  12      60.351  27.349  50.010  0.00  0.00            
ATOM    198  HD2 LYS X  12      61.431  27.466  49.921  0.00  0.00            
ATOM    199  HD3 LYS X  12      60.089  27.466  51.062  0.00  0.00            
ATOM    200  CE  LYS X  12      59.993  25.976  49.403  0.00  0.00            
ATOM    201  HE2 LYS X  12      58.944  25.803  49.162  0.00  0.00            
ATOM    202  HE3 LYS X  12      60.528  26.033  48.454  0.00  0.00            
ATOM    203  NZ  LYS X  12      60.495  24.879  50.327  0.00  0.00            
ATOM    204  HZ1 LYS X  12      59.790  24.720  51.032  0.00  0.00            
ATOM    205  HZ2 LYS X  12      60.640  24.007  49.837  0.00  0.00            
ATOM    206  HZ3 LYS X  12      61.314  25.095  50.878  0.00  0.00            
ATOM    207  C   LYS X  12      58.315  31.140  48.570  0.00  0.00            
ATOM    208  O   LYS X  12      58.045  30.695  47.492  0.00  0.00            
ATOM    209  N   VAL X  13      57.421  31.759  49.333  0.00  0.00            
ATOM    210  H   VAL X  13      57.855  32.203  50.129  0.00  0.00            
ATOM    211  CA  VAL X  13      55.993  31.875  48.960  0.00  0.00            
ATOM    212  HA  VAL X  13      55.635  30.897  48.637  0.00  0.00            
ATOM    213  CB  VAL X  13      55.066  32.186  50.172  0.00  0.00            
ATOM    214  HB  VAL X  13      55.330  33.131  50.649  0.00  0.00            
ATOM    215  CG1 VAL X  13      53.621  32.310  49.781  0.00  0.00            
ATOM    216 HG11 VAL X  13      53.088  32.706  50.645  0.00  0.00            
ATOM    217 HG12 VAL X  13      53.518  33.135  49.076  0.00  0.00            
ATOM    218 HG13 VAL X  13      53.149  31.464  49.281  0.00  0.00            
ATOM    219  CG2 VAL X  13      55.050  31.085  51.241  0.00  0.00            
ATOM    220 HG21 VAL X  13      55.824  31.305  51.976  0.00  0.00            
ATOM    221 HG22 VAL X  13      54.170  31.133  51.882  0.00  0.00            
ATOM    222 HG23 VAL X  13      55.241  30.096  50.823  0.00  0.00            
ATOM    223  C   VAL X  13      55.700  32.776  47.805  0.00  0.00            
ATOM    224  O   VAL X  13      54.991  32.397  46.858  0.00  0.00            
ATOM    225  N   LEU X  14      56.212  34.010  47.797  0.00  0.00            
ATOM    226  H   LEU X  14      56.648  34.358  48.639  0.00  0.00            
ATOM    227  CA  LEU X  14      56.245  34.999  46.682  0.00  0.00            
ATOM    228  HA  LEU X  14      55.226  35.044  46.298  0.00  0.00            
ATOM    229  CB  LEU X  14      56.733  36.374  47.160  0.00  0.00            
ATOM    230  HB2 LEU X  14      57.753  36.399  47.544  0.00  0.00            
ATOM    231  HB3 LEU X  14      56.688  37.032  46.292  0.00  0.00            
ATOM    232  CG  LEU X  14      55.848  37.093  48.194  0.00  0.00            
ATOM    233  HG  LEU X  14      56.222  36.740  49.155  0.00  0.00            
ATOM    234  CD1 LEU X  14      56.385  38.553  48.291  0.00  0.00            
ATOM    235 HD11 LEU X  14      55.727  39.087  48.977  0.00  0.00            
ATOM    236 HD12 LEU X  14      57.435  38.557  48.586  0.00  0.00            
ATOM    237 HD13 LEU X  14      56.174  39.050  47.344  0.00  0.00            
ATOM    238  CD2 LEU X  14      54.324  37.241  48.007  0.00  0.00            
ATOM    239 HD21 LEU X  14      54.121  37.975  47.227  0.00  0.00            
ATOM    240 HD22 LEU X  14      53.894  36.281  47.723  0.00  0.00            
ATOM    241 HD23 LEU X  14      53.928  37.594  48.959  0.00  0.00            
ATOM    242  C   LEU X  14      57.054  34.557  45.453  0.00  0.00            
ATOM    243  O   LEU X  14      56.666  34.803  44.292  0.00  0.00            
ATOM    244  N   LYS X  15      58.153  33.795  45.634  0.00  0.00            
ATOM    245  H   LYS X  15      58.451  33.643  46.587  0.00  0.00            
ATOM    246  CA  LYS X  15      58.845  33.079  44.550  0.00  0.00            
ATOM    247  HA  LYS X  15      58.939  33.681  43.646  0.00  0.00            
ATOM    248  CB  LYS X  15      60.236  32.637  44.995  0.00  0.00            
ATOM    249  HB2 LYS X  15      59.980  32.112  45.915  0.00  0.00            
ATOM    250  HB3 LYS X  15      60.586  31.942  44.232  0.00  0.00            
ATOM    251  CG  LYS X  15      61.278  33.782  45.238  0.00  0.00            
ATOM    252  HG2 LYS X  15      61.413  34.368  44.329  0.00  0.00            
ATOM    253  HG3 LYS X  15      60.907  34.593  45.866  0.00  0.00            
ATOM    254  CD  LYS X  15      62.586  33.336  45.798  0.00  0.00            
ATOM    255  HD2 LYS X  15      62.343  32.760  46.691  0.00  0.00            
ATOM    256  HD3 LYS X  15      63.229  32.827  45.080  0.00  0.00            
ATOM    257  CE  LYS X  15      63.429  34.533  46.439  0.00  0.00            
ATOM    258  HE2 LYS X  15      62.703  35.137  46.982  0.00  0.00            
ATOM    259  HE3 LYS X  15      64.185  34.139  47.118  0.00  0.00            
ATOM    260  NZ  LYS X  15      64.038  35.344  45.376  0.00  0.00            
ATOM    261  HZ1 LYS X  15      63.524  35.522  44.524  0.00  0.00            
ATOM    262  HZ2 LYS X  15      64.249  36.250  45.770  0.00  0.00            
ATOM    263  HZ3 LYS X  15      64.969  35.003  45.188  0.00  0.00            
ATOM    264  C   LYS X  15      58.046  31.899  44.026  0.00  0.00            
ATOM    265  O   LYS X  15      58.402  31.458  43.002  0.00  0.00            
ATOM    266  N   GLN X  16      57.178  31.211  44.773  0.00  0.00            
ATOM    267  H   GLN X  16      57.252  31.453  45.750  0.00  0.00            
ATOM    268  CA  GLN X  16      56.322  30.090  44.326  0.00  0.00            
ATOM    269  HA  GLN X  16      56.808  29.695  43.434  0.00  0.00            
ATOM    270  CB  GLN X  16      56.400  28.977  45.362  0.00  0.00            
ATOM    271  HB2 GLN X  16      56.251  29.306  46.391  0.00  0.00            
ATOM    272  HB3 GLN X  16      55.601  28.269  45.140  0.00  0.00            
ATOM    273  CG  GLN X  16      57.777  28.262  45.245  0.00  0.00            
ATOM    274  HG2 GLN X  16      57.927  28.079  44.181  0.00  0.00            
ATOM    275  HG3 GLN X  16      58.641  28.733  45.712  0.00  0.00            
ATOM    276  CD  GLN X  16      57.773  26.827  45.631  0.00  0.00            
ATOM    277  OE1 GLN X  16      56.790  26.160  45.828  0.00  0.00            
ATOM    278  NE2 GLN X  16      58.936  26.157  45.769  0.00  0.00            
ATOM    279 HE21 GLN X  16      58.975  25.193  46.065  0.00  0.00            
ATOM    280 HE22 GLN X  16      59.797  26.600  45.482  0.00  0.00            
ATOM    281  C   GLN X  16      54.905  30.511  43.835  0.00  0.00            
ATOM    282  O   GLN X  16      54.242  29.696  43.120  0.00  0.00            
ATOM    283  N   GLY X  17      54.525  31.794  44.155  0.00  0.00            
ATOM    284  H   GLY X  17      55.032  32.234  44.910  0.00  0.00            
ATOM    285  CA  GLY X  17      53.213  32.439  43.772  0.00  0.00            
ATOM    286  HA2 GLY X  17      53.337  33.435  44.196  0.00  0.00            
ATOM    287  HA3 GLY X  17      53.155  32.483  42.684  0.00  0.00            
ATOM    288  C   GLY X  17      51.934  31.740  44.245  0.00  0.00            
ATOM    289  O   GLY X  17      52.023  31.105  45.316  0.00  0.00            
ATOM    290  N   TYR X  18      50.799  31.745  43.519  0.00  0.00            
ATOM    291  H   TYR X  18      50.795  32.361  42.718  0.00  0.00            
ATOM    292  CA  TYR X  18      49.568  30.858  43.701  0.00  0.00            
ATOM    293  HA  TYR X  18      49.284  31.151  44.712  0.00  0.00            
ATOM    294  CB  TYR X  18      48.481  31.186  42.683  0.00  0.00            
ATOM    295  HB2 TYR X  18      48.972  31.061  41.717  0.00  0.00            
ATOM    296  HB3 TYR X  18      47.690  30.438  42.631  0.00  0.00            
ATOM    297  CG  TYR X  18      47.931  32.534  42.845  0.00  0.00            
ATOM    298  CD1 TYR X  18      46.907  32.831  43.768  0.00  0.00            
ATOM    299  HD1 TYR X  18      46.440  32.012  44.293  0.00  0.00            
ATOM    300  CE1 TYR X  18      46.564  34.191  44.060  0.00  0.00            
ATOM    301  HE1 TYR X  18      45.848  34.405  44.840  0.00  0.00            
ATOM    302  CZ  TYR X  18      47.272  35.189  43.419  0.00  0.00            
ATOM    303  OH  TYR X  18      46.988  36.514  43.660  0.00  0.00            
ATOM    304  HH  TYR X  18      46.160  36.554  44.145  0.00  0.00            
ATOM    305  CE2 TYR X  18      48.284  34.940  42.472  0.00  0.00            
ATOM    306  HE2 TYR X  18      48.948  35.701  42.091  0.00  0.00            
ATOM    307  CD2 TYR X  18      48.588  33.580  42.129  0.00  0.00            
ATOM    308  HD2 TYR X  18      49.427  33.417  41.468  0.00  0.00            
ATOM    309  C   TYR X  18      49.840  29.378  43.774  0.00  0.00            
ATOM    310  O   TYR X  18      48.933  28.592  44.222  0.00  0.00            
ATOM    311  N   LEU X  19      51.036  28.945  43.599  0.00  0.00            
ATOM    312  H   LEU X  19      51.697  29.634  43.268  0.00  0.00            
ATOM    313  CA  LEU X  19      51.320  27.524  43.434  0.00  0.00            
ATOM    314  HA  LEU X  19      50.353  27.024  43.374  0.00  0.00            
ATOM    315  CB  LEU X  19      51.954  27.238  42.056  0.00  0.00            
ATOM    316  HB2 LEU X  19      52.897  27.784  42.052  0.00  0.00            
ATOM    317  HB3 LEU X  19      52.147  26.169  41.959  0.00  0.00            
ATOM    318  CG  LEU X  19      51.227  27.694  40.783  0.00  0.00            
ATOM    319  HG  LEU X  19      51.204  28.783  40.761  0.00  0.00            
ATOM    320  CD1 LEU X  19      52.018  27.226  39.544  0.00  0.00            
ATOM    321 HD11 LEU X  19      52.993  27.700  39.656  0.00  0.00            
ATOM    322 HD12 LEU X  19      52.119  26.141  39.553  0.00  0.00            
ATOM    323 HD13 LEU X  19      51.531  27.477  38.602  0.00  0.00            
ATOM    324  CD2 LEU X  19      49.797  27.146  40.599  0.00  0.00            
ATOM    325 HD21 LEU X  19      49.177  27.575  39.812  0.00  0.00            
ATOM    326 HD22 LEU X  19      49.851  26.069  40.438  0.00  0.00            
ATOM    327 HD23 LEU X  19      49.340  27.311  41.575  0.00  0.00            
ATOM    328  C   LEU X  19      52.141  26.918  44.537  0.00  0.00            
ATOM    329  O   LEU X  19      52.304  25.658  44.533  0.00  0.00            
ATOM    330  N   TYR X  20      52.459  27.679  45.581  0.00  0.00            
ATOM    331  H   TYR X  20      52.155  28.641  45.572  0.00  0.00            
ATOM    332  CA  TYR X  20      53.348  27.211  46.741  0.00  0.00            
ATOM    333  HA  TYR X  20      54.292  26.799  46.385  0.00  0.00            
ATOM    334  CB  TYR X  20      53.474  28.330  47.748  0.00  0.00            
ATOM    335  HB2 TYR X  20      54.083  29.109  47.290  0.00  0.00            
ATOM    336  HB3 TYR X  20      52.546  28.737  48.150  0.00  0.00            
ATOM    337  CG  TYR X  20      54.258  27.854  48.968  0.00  0.00            
ATOM    338  CD1 TYR X  20      55.653  27.658  49.035  0.00  0.00            
ATOM    339  HD1 TYR X  20      56.254  27.793  48.148  0.00  0.00            
ATOM    340  CE1 TYR X  20      56.300  27.139  50.199  0.00  0.00            
ATOM    341  HE1 TYR X  20      57.379  27.095  50.201  0.00  0.00            
ATOM    342  CZ  TYR X  20      55.508  26.968  51.323  0.00  0.00            
ATOM    343  OH  TYR X  20      56.148  26.548  52.443  0.00  0.00            
ATOM    344  HH  TYR X  20      56.895  25.972  52.263  0.00  0.00            
ATOM    345  CE2 TYR X  20      54.120  27.128  51.324  0.00  0.00            
ATOM    346  HE2 TYR X  20      53.532  26.988  52.219  0.00  0.00            
ATOM    347  CD2 TYR X  20      53.517  27.654  50.148  0.00  0.00            
ATOM    348  HD2 TYR X  20      52.449  27.807  50.105  0.00  0.00            
ATOM    349  C   TYR X  20      52.706  26.049  47.517  0.00  0.00            
ATOM    350  O   TYR X  20      53.226  25.039  47.726  0.00  0.00            
ATOM    351  N   THR X  21      51.434  26.207  47.870  0.00  0.00            
ATOM    352  H   THR X  21      50.888  26.924  47.414  0.00  0.00            
ATOM    353  CA  THR X  21      50.671  25.199  48.628  0.00  0.00            
ATOM    354  HA  THR X  21      51.200  25.016  49.563  0.00  0.00            
ATOM    355  CB  THR X  21      49.283  25.802  48.966  0.00  0.00            
ATOM    356  HB  THR X  21      48.795  24.988  49.502  0.00  0.00            
ATOM    357  CG2 THR X  21      49.180  27.021  49.900  0.00  0.00            
ATOM    358 HG21 THR X  21      49.864  27.813  49.594  0.00  0.00            
ATOM    359 HG22 THR X  21      48.160  27.401  49.947  0.00  0.00            
ATOM    360 HG23 THR X  21      49.457  26.809  50.933  0.00  0.00            
ATOM    361  OG1 THR X  21      48.560  25.968  47.723  0.00  0.00            
ATOM    362  HG1 THR X  21      47.630  25.839  47.923  0.00  0.00            
ATOM    363  C   THR X  21      50.481  23.910  47.737  0.00  0.00            
ATOM    364  O   THR X  21      50.623  22.809  48.310  0.00  0.00            
ATOM    365  N   THR X  22      50.155  23.940  46.438  0.00  0.00            
ATOM    366  H   THR X  22      50.074  24.870  46.050  0.00  0.00            
ATOM    367  CA  THR X  22      50.099  22.796  45.560  0.00  0.00            
ATOM    368  HA  THR X  22      49.430  22.095  46.059  0.00  0.00            
ATOM    369  CB  THR X  22      49.559  23.058  44.193  0.00  0.00            
ATOM    370  HB  THR X  22      50.118  23.836  43.673  0.00  0.00            
ATOM    371  CG2 THR X  22      49.576  21.907  43.279  0.00  0.00            
ATOM    372 HG21 THR X  22      49.255  20.989  43.772  0.00  0.00            
ATOM    373 HG22 THR X  22      48.850  22.060  42.481  0.00  0.00            
ATOM    374 HG23 THR X  22      50.595  21.800  42.905  0.00  0.00            
ATOM    375  OG1 THR X  22      48.252  23.566  44.386  0.00  0.00            
ATOM    376  HG1 THR X  22      48.366  24.468  44.695  0.00  0.00            
ATOM    377  C   THR X  22      51.434  22.060  45.527  0.00  0.00            
ATOM    378  O   THR X  22      51.426  20.852  45.749  0.00  0.00            
ATOM    379  N   ASN X  23      52.502  22.778  45.279  0.00  0.00            
ATOM    380  H   ASN X  23      52.399  23.776  45.163  0.00  0.00            
ATOM    381  CA  ASN X  23      53.819  22.272  45.155  0.00  0.00            
ATOM    382  HA  ASN X  23      53.825  21.651  44.259  0.00  0.00            
ATOM    383  CB  ASN X  23      54.775  23.501  44.993  0.00  0.00            
ATOM    384  HB2 ASN X  23      54.498  24.181  45.799  0.00  0.00            
ATOM    385  HB3 ASN X  23      55.817  23.273  45.220  0.00  0.00            
ATOM    386  CG  ASN X  23      54.775  24.169  43.643  0.00  0.00            
ATOM    387  OD1 ASN X  23      54.265  23.807  42.606  0.00  0.00            
ATOM    388  ND2 ASN X  23      55.280  25.382  43.639  0.00  0.00            
ATOM    389 HD21 ASN X  23      55.128  25.911  42.792  0.00  0.00            
ATOM    390 HD22 ASN X  23      55.605  25.784  44.507  0.00  0.00            
ATOM    391  C   ASN X  23      54.252  21.508  46.410  0.00  0.00            
ATOM    392  O   ASN X  23      54.835  20.404  46.295  0.00  0.00            
ATOM    393  N   GLN X  24      53.925  21.972  47.580  0.00  0.00            
ATOM    394  H   GLN X  24      53.525  22.891  47.702  0.00  0.00            
ATOM    395  CA  GLN X  24      54.268  21.243  48.774  0.00  0.00            
ATOM    396  HA  GLN X  24      55.280  20.855  48.657  0.00  0.00            
ATOM    397  CB  GLN X  24      54.366  22.154  49.945  0.00  0.00            
ATOM    398  HB2 GLN X  24      53.407  22.646  50.109  0.00  0.00            
ATOM    399  HB3 GLN X  24      54.653  21.456  50.732  0.00  0.00            
ATOM    400  CG  GLN X  24      55.424  23.214  50.018  0.00  0.00            
ATOM    401  HG2 GLN X  24      55.011  24.179  49.722  0.00  0.00            
ATOM    402  HG3 GLN X  24      55.674  23.409  51.061  0.00  0.00            
ATOM    403  CD  GLN X  24      56.634  22.957  49.154  0.00  0.00            
ATOM    404  OE1 GLN X  24      57.332  21.995  49.341  0.00  0.00            
ATOM    405  NE2 GLN X  24      56.992  23.725  48.166  0.00  0.00            
ATOM    406 HE21 GLN X  24      57.805  23.544  47.594  0.00  0.00            
ATOM    407 HE22 GLN X  24      56.351  24.495  48.039  0.00  0.00            
ATOM    408  C   GLN X  24      53.425  19.995  49.092  0.00  0.00            
ATOM    409  O   GLN X  24      53.991  19.012  49.627  0.00  0.00            
ATOM    410  N   ARG X  25      52.152  19.996  48.686  0.00  0.00            
ATOM    411  H   ARG X  25      51.756  20.829  48.276  0.00  0.00            
ATOM    412  CA  ARG X  25      51.319  18.709  48.707  0.00  0.00            
ATOM    413  HA  ARG X  25      51.307  18.347  49.735  0.00  0.00            
ATOM    414  CB  ARG X  25      49.857  18.936  48.277  0.00  0.00            
ATOM    415  HB2 ARG X  25      49.846  19.439  47.310  0.00  0.00            
ATOM    416  HB3 ARG X  25      49.329  17.989  48.162  0.00  0.00            
ATOM    417  CG  ARG X  25      49.233  19.780  49.464  0.00  0.00            
ATOM    418  HG2 ARG X  25      49.482  19.216  50.363  0.00  0.00            
ATOM    419  HG3 ARG X  25      49.660  20.782  49.509  0.00  0.00            
ATOM    420  CD  ARG X  25      47.735  19.887  49.353  0.00  0.00            
ATOM    421  HD2 ARG X  25      47.252  18.924  49.187  0.00  0.00            
ATOM    422  HD3 ARG X  25      47.391  20.151  50.353  0.00  0.00            
ATOM    423  NE  ARG X  25      47.355  20.821  48.221  0.00  0.00            
ATOM    424  HE  ARG X  25      47.228  20.429  47.299  0.00  0.00            
ATOM    425  CZ  ARG X  25      47.118  22.096  48.301  0.00  0.00            
ATOM    426  NH1 ARG X  25      47.267  22.696  49.427  0.00  0.00            
ATOM    427 HH11 ARG X  25      47.623  22.339  50.302  0.00  0.00            
ATOM    428 HH12 ARG X  25      46.883  23.627  49.352  0.00  0.00            
ATOM    429  NH2 ARG X  25      46.926  22.746  47.224  0.00  0.00            
ATOM    430 HH21 ARG X  25      46.757  22.142  46.432  0.00  0.00            
ATOM    431 HH22 ARG X  25      46.672  23.722  47.270  0.00  0.00            
ATOM    432  C   ARG X  25      51.877  17.713  47.747  0.00  0.00            
ATOM    433  O   ARG X  25      51.907  16.519  48.069  0.00  0.00            
ATOM    434  N   ASN X  26      52.277  18.131  46.553  0.00  0.00            
ATOM    435  H   ASN X  26      52.247  19.126  46.383  0.00  0.00            
ATOM    436  CA  ASN X  26      53.109  17.292  45.661  0.00  0.00            
ATOM    437  HA  ASN X  26      52.579  16.355  45.491  0.00  0.00            
ATOM    438  CB  ASN X  26      53.245  17.999  44.299  0.00  0.00            
ATOM    439  HB2 ASN X  26      53.474  19.054  44.454  0.00  0.00            
ATOM    440  HB3 ASN X  26      53.989  17.509  43.672  0.00  0.00            
ATOM    441  CG  ASN X  26      51.983  18.120  43.470  0.00  0.00            
ATOM    442  OD1 ASN X  26      50.998  17.433  43.693  0.00  0.00            
ATOM    443  ND2 ASN X  26      51.947  19.076  42.535  0.00  0.00            
ATOM    444 HD21 ASN X  26      51.142  19.152  41.929  0.00  0.00            
ATOM    445 HD22 ASN X  26      52.778  19.647  42.488  0.00  0.00            
ATOM    446  C   ASN X  26      54.476  16.770  46.129  0.00  0.00            
ATOM    447  O   ASN X  26      54.751  15.603  46.091  0.00  0.00            
ATOM    448  N   ARG X  27      55.335  17.653  46.689  0.00  0.00            
ATOM    449  H   ARG X  27      55.121  18.640  46.650  0.00  0.00            
ATOM    450  CA  ARG X  27      56.699  17.386  47.173  0.00  0.00            
ATOM    451  HA  ARG X  27      57.235  16.828  46.406  0.00  0.00            
ATOM    452  CB  ARG X  27      57.438  18.639  47.336  0.00  0.00            
ATOM    453  HB2 ARG X  27      57.370  19.335  46.500  0.00  0.00            
ATOM    454  HB3 ARG X  27      57.035  19.188  48.187  0.00  0.00            
ATOM    455  CG  ARG X  27      58.965  18.461  47.359  0.00  0.00            
ATOM    456  HG2 ARG X  27      59.243  17.597  47.962  0.00  0.00            
ATOM    457  HG3 ARG X  27      59.229  18.190  46.337  0.00  0.00            
ATOM    458  CD  ARG X  27      59.697  19.798  47.733  0.00  0.00            
ATOM    459  HD2 ARG X  27      60.391  20.066  46.935  0.00  0.00            
ATOM    460  HD3 ARG X  27      58.991  20.621  47.847  0.00  0.00            
ATOM    461  NE  ARG X  27      60.383  19.602  49.006  0.00  0.00            
ATOM    462  HE  ARG X  27      61.018  18.821  49.085  0.00  0.00            
ATOM    463  CZ  ARG X  27      60.720  20.552  49.890  0.00  0.00            
ATOM    464  NH1 ARG X  27      60.023  21.623  50.138  0.00  0.00            
ATOM    465 HH11 ARG X  27      59.104  21.633  49.719  0.00  0.00            
ATOM    466 HH12 ARG X  27      60.243  22.264  50.888  0.00  0.00            
ATOM    467  NH2 ARG X  27      61.839  20.528  50.526  0.00  0.00            
ATOM    468 HH21 ARG X  27      62.456  19.772  50.266  0.00  0.00            
ATOM    469 HH22 ARG X  27      62.057  21.289  51.153  0.00  0.00            
ATOM    470  C   ARG X  27      56.689  16.502  48.474  0.00  0.00            
ATOM    471  O   ARG X  27      57.421  15.490  48.506  0.00  0.00            
ATOM    472  N   LEU X  28      55.849  16.891  49.401  0.00  0.00            
ATOM    473  H   LEU X  28      55.180  17.606  49.155  0.00  0.00            
ATOM    474  CA  LEU X  28      55.751  16.230  50.748  0.00  0.00            
ATOM    475  HA  LEU X  28      56.683  15.716  50.981  0.00  0.00            
ATOM    476  CB  LEU X  28      55.474  17.279  51.791  0.00  0.00            
ATOM    477  HB2 LEU X  28      54.510  17.748  51.594  0.00  0.00            
ATOM    478  HB3 LEU X  28      55.401  16.737  52.734  0.00  0.00            
ATOM    479  CG  LEU X  28      56.532  18.499  51.864  0.00  0.00            
ATOM    480  HG  LEU X  28      56.761  18.981  50.913  0.00  0.00            
ATOM    481  CD1 LEU X  28      55.813  19.643  52.634  0.00  0.00            
ATOM    482 HD11 LEU X  28      54.791  19.774  52.279  0.00  0.00            
ATOM    483 HD12 LEU X  28      55.759  19.421  53.699  0.00  0.00            
ATOM    484 HD13 LEU X  28      56.396  20.553  52.490  0.00  0.00            
ATOM    485  CD2 LEU X  28      57.806  18.158  52.582  0.00  0.00            
ATOM    486 HD21 LEU X  28      57.640  17.505  53.438  0.00  0.00            
ATOM    487 HD22 LEU X  28      58.479  17.524  52.005  0.00  0.00            
ATOM    488 HD23 LEU X  28      58.412  19.019  52.864  0.00  0.00            
ATOM    489  C   LEU X  28      54.739  15.079  50.775  0.00  0.00            
ATOM    490  O   LEU X  28      54.532  14.361  51.765  0.00  0.00            
ATOM    491  N   ASN X  29      54.079  14.888  49.640  0.00  0.00            
ATOM    492  H   ASN X  29      54.239  15.530  48.877  0.00  0.00            
ATOM    493  CA  ASN X  29      53.092  13.868  49.443  0.00  0.00            
ATOM    494  HA  ASN X  29      52.544  14.063  48.521  0.00  0.00            
ATOM    495  CB  ASN X  29      53.798  12.486  49.227  0.00  0.00            
ATOM    496  HB2 ASN X  29      54.324  12.230  50.147  0.00  0.00            
ATOM    497  HB3 ASN X  29      53.019  11.727  49.156  0.00  0.00            
ATOM    498  CG  ASN X  29      54.546  12.331  47.917  0.00  0.00            
ATOM    499  OD1 ASN X  29      54.045  12.440  46.849  0.00  0.00            
ATOM    500  ND2 ASN X  29      55.799  12.102  48.042  0.00  0.00            
ATOM    501 HD21 ASN X  29      56.410  11.891  47.266  0.00  0.00            
ATOM    502 HD22 ASN X  29      56.245  12.023  48.945  0.00  0.00            
ATOM    503  C   ASN X  29      51.999  13.798  50.550  0.00  0.00            
ATOM    504  O   ASN X  29      51.988  12.908  51.399  0.00  0.00            
ATOM    505  N   THR X  30      51.164  14.896  50.597  0.00  0.00            
ATOM    506  H   THR X  30      51.192  15.517  49.802  0.00  0.00            
ATOM    507  CA  THR X  30      50.257  14.969  51.671  0.00  0.00            
ATOM    508  HA  THR X  30      49.828  13.982  51.840  0.00  0.00            
ATOM    509  CB  THR X  30      50.946  15.518  52.939  0.00  0.00            
ATOM    510  HB  THR X  30      51.754  14.831  53.193  0.00  0.00            
ATOM    511  CG2 THR X  30      51.482  16.897  52.672  0.00  0.00            
ATOM    512 HG21 THR X  30      52.125  16.996  51.798  0.00  0.00            
ATOM    513 HG22 THR X  30      50.666  17.616  52.603  0.00  0.00            
ATOM    514 HG23 THR X  30      52.139  17.228  53.476  0.00  0.00            
ATOM    515  OG1 THR X  30      50.042  15.533  53.996  0.00  0.00            
ATOM    516  HG1 THR X  30      50.003  14.609  54.255  0.00  0.00            
ATOM    517  C   THR X  30      49.061  15.840  51.246  0.00  0.00            
ATOM    518  O   THR X  30      48.927  16.443  50.209  0.00  0.00            
ATOM    519  N   SER X  31      48.044  15.812  52.083  0.00  0.00            
ATOM    520  H   SER X  31      48.102  15.197  52.882  0.00  0.00            
ATOM    521  CA  SER X  31      47.047  16.834  52.109  0.00  0.00            
ATOM    522  HA  SER X  31      46.804  17.174  51.102  0.00  0.00            
ATOM    523  CB  SER X  31      45.810  16.211  52.728  0.00  0.00            
ATOM    524  HB2 SER X  31      45.017  16.946  52.870  0.00  0.00            
ATOM    525  HB3 SER X  31      45.322  15.533  52.028  0.00  0.00            
ATOM    526  OG  SER X  31      46.039  15.632  53.944  0.00  0.00            
ATOM    527  HG  SER X  31      45.403  16.054  54.526  0.00  0.00            
ATOM    528  C   SER X  31      47.350  18.056  52.965  0.00  0.00            
ATOM    529  O   SER X  31      46.661  19.092  52.849  0.00  0.00            
ATOM    530  N   VAL X  32      48.219  17.882  53.933  0.00  0.00            
ATOM    531  H   VAL X  32      48.898  17.134  53.940  0.00  0.00            
ATOM    532  CA  VAL X  32      48.424  18.902  54.965  0.00  0.00            
ATOM    533  HA  VAL X  32      48.036  19.846  54.583  0.00  0.00            
ATOM    534  CB  VAL X  32      47.409  18.775  56.136  0.00  0.00            
ATOM    535  HB  VAL X  32      46.402  18.914  55.745  0.00  0.00            
ATOM    536  CG1 VAL X  32      47.349  17.436  56.840  0.00  0.00            
ATOM    537 HG11 VAL X  32      46.421  17.481  57.411  0.00  0.00            
ATOM    538 HG12 VAL X  32      47.149  16.657  56.104  0.00  0.00            
ATOM    539 HG13 VAL X  32      48.272  17.241  57.386  0.00  0.00            
ATOM    540  CG2 VAL X  32      47.708  19.804  57.303  0.00  0.00            
ATOM    541 HG21 VAL X  32      48.625  19.507  57.812  0.00  0.00            
ATOM    542 HG22 VAL X  32      47.895  20.810  56.926  0.00  0.00            
ATOM    543 HG23 VAL X  32      46.983  19.762  58.116  0.00  0.00            
ATOM    544  C   VAL X  32      49.934  18.935  55.341  0.00  0.00            
ATOM    545  O   VAL X  32      50.570  17.901  55.485  0.00  0.00            
ATOM    546  N   PHE X  33      50.514  20.185  55.473  0.00  0.00            
ATOM    547  H   PHE X  33      49.927  20.999  55.358  0.00  0.00            
ATOM    548  CA  PHE X  33      51.916  20.429  55.880  0.00  0.00            
ATOM    549  HA  PHE X  33      52.243  19.578  56.477  0.00  0.00            
ATOM    550  CB  PHE X  33      52.827  20.402  54.658  0.00  0.00            
ATOM    551  HB2 PHE X  33      53.820  20.571  55.074  0.00  0.00            
ATOM    552  HB3 PHE X  33      52.712  19.429  54.179  0.00  0.00            
ATOM    553  CG  PHE X  33      52.652  21.590  53.705  0.00  0.00            
ATOM    554  CD1 PHE X  33      51.689  21.591  52.700  0.00  0.00            
ATOM    555  HD1 PHE X  33      51.187  20.644  52.569  0.00  0.00            
ATOM    556  CE1 PHE X  33      51.511  22.680  51.839  0.00  0.00            
ATOM    557  HE1 PHE X  33      50.732  22.692  51.092  0.00  0.00            
ATOM    558  CZ  PHE X  33      52.268  23.841  52.036  0.00  0.00            
ATOM    559  HZ  PHE X  33      52.072  24.688  51.395  0.00  0.00            
ATOM    560  CE2 PHE X  33      53.257  23.844  53.035  0.00  0.00            
ATOM    561  HE2 PHE X  33      53.921  24.687  53.159  0.00  0.00            
ATOM    562  CD2 PHE X  33      53.518  22.688  53.828  0.00  0.00            
ATOM    563  HD2 PHE X  33      54.255  22.624  54.614  0.00  0.00            
ATOM    564  C   PHE X  33      52.119  21.696  56.678  0.00  0.00            
ATOM    565  O   PHE X  33      51.449  22.674  56.456  0.00  0.00            
ATOM    566  N   GLN X  34      53.065  21.817  57.668  0.00  0.00            
ATOM    567  H   GLN X  34      53.632  21.039  57.973  0.00  0.00            
ATOM    568  CA  GLN X  34      53.389  23.045  58.368  0.00  0.00            
ATOM    569  HA  GLN X  34      52.503  23.676  58.433  0.00  0.00            
ATOM    570  CB  GLN X  34      53.787  22.566  59.764  0.00  0.00            
ATOM    571  HB2 GLN X  34      52.976  21.909  60.079  0.00  0.00            
ATOM    572  HB3 GLN X  34      54.739  22.036  59.774  0.00  0.00            
ATOM    573  CG  GLN X  34      53.941  23.726  60.770  0.00  0.00            
ATOM    574  HG2 GLN X  34      54.553  24.554  60.411  0.00  0.00            
ATOM    575  HG3 GLN X  34      52.985  24.247  60.818  0.00  0.00            
ATOM    576  CD  GLN X  34      54.521  23.336  62.118  0.00  0.00            
ATOM    577  OE1 GLN X  34      53.862  23.288  63.170  0.00  0.00            
ATOM    578  NE2 GLN X  34      55.813  23.261  62.245  0.00  0.00            
ATOM    579 HE21 GLN X  34      56.174  23.045  63.163  0.00  0.00            
ATOM    580 HE22 GLN X  34      56.588  23.327  61.601  0.00  0.00            
ATOM    581  C   GLN X  34      54.515  23.790  57.598  0.00  0.00            
ATOM    582  O   GLN X  34      55.430  23.210  56.979  0.00  0.00            
ATOM    583  N   THR X  35      54.503  25.119  57.739  0.00  0.00            
ATOM    584  H   THR X  35      53.720  25.570  58.189  0.00  0.00            
ATOM    585  CA  THR X  35      55.496  26.039  57.089  0.00  0.00            
ATOM    586  HA  THR X  35      56.430  25.477  57.088  0.00  0.00            
ATOM    587  CB  THR X  35      55.144  26.370  55.613  0.00  0.00            
ATOM    588  HB  THR X  35      55.072  25.440  55.049  0.00  0.00            
ATOM    589  CG2 THR X  35      53.763  27.058  55.536  0.00  0.00            
ATOM    590 HG21 THR X  35      52.957  26.383  55.822  0.00  0.00            
ATOM    591 HG22 THR X  35      53.674  27.850  56.280  0.00  0.00            
ATOM    592 HG23 THR X  35      53.602  27.677  54.653  0.00  0.00            
ATOM    593  OG1 THR X  35      56.235  27.032  55.023  0.00  0.00            
ATOM    594  HG1 THR X  35      56.340  26.743  54.113  0.00  0.00            
ATOM    595  C   THR X  35      55.771  27.246  58.005  0.00  0.00            
ATOM    596  O   THR X  35      54.778  27.864  58.413  0.00  0.00            
ATOM    597  N   LYS X  36      57.019  27.489  58.474  0.00  0.00            
ATOM    598  H   LYS X  36      57.770  26.854  58.248  0.00  0.00            
ATOM    599  CA  LYS X  36      57.484  28.696  59.188  0.00  0.00            
ATOM    600  HA  LYS X  36      56.821  28.935  60.020  0.00  0.00            
ATOM    601  CB  LYS X  36      58.887  28.480  59.772  0.00  0.00            
ATOM    602  HB2 LYS X  36      59.515  28.055  58.989  0.00  0.00            
ATOM    603  HB3 LYS X  36      59.406  29.417  59.976  0.00  0.00            
ATOM    604  CG  LYS X  36      58.808  27.593  61.000  0.00  0.00            
ATOM    605  HG2 LYS X  36      58.306  28.054  61.850  0.00  0.00            
ATOM    606  HG3 LYS X  36      58.302  26.657  60.765  0.00  0.00            
ATOM    607  CD  LYS X  36      60.155  27.139  61.507  0.00  0.00            
ATOM    608  HD2 LYS X  36      60.083  26.463  62.360  0.00  0.00            
ATOM    609  HD3 LYS X  36      60.680  26.608  60.713  0.00  0.00            
ATOM    610  CE  LYS X  36      61.086  28.311  61.954  0.00  0.00            
ATOM    611  HE2 LYS X  36      61.970  27.809  62.346  0.00  0.00            
ATOM    612  HE3 LYS X  36      61.298  28.863  61.038  0.00  0.00            
ATOM    613  NZ  LYS X  36      60.581  29.287  62.952  0.00  0.00            
ATOM    614  HZ1 LYS X  36      60.051  28.860  63.698  0.00  0.00            
ATOM    615  HZ2 LYS X  36      61.341  29.727  63.450  0.00  0.00            
ATOM    616  HZ3 LYS X  36      59.888  29.953  62.643  0.00  0.00            
ATOM    617  C   LYS X  36      57.381  29.856  58.158  0.00  0.00            
ATOM    618  O   LYS X  36      58.379  30.101  57.515  0.00  0.00            
ATOM    619  N   ALA X  37      56.203  30.558  58.171  0.00  0.00            
ATOM    620  H   ALA X  37      55.482  30.225  58.794  0.00  0.00            
ATOM    621  CA  ALA X  37      55.886  31.549  57.140  0.00  0.00            
ATOM    622  HA  ALA X  37      56.791  31.836  56.604  0.00  0.00            
ATOM    623  CB  ALA X  37      55.201  30.849  56.014  0.00  0.00            
ATOM    624  HB1 ALA X  37      55.000  31.577  55.228  0.00  0.00            
ATOM    625  HB2 ALA X  37      55.705  29.988  55.574  0.00  0.00            
ATOM    626  HB3 ALA X  37      54.277  30.469  56.449  0.00  0.00            
ATOM    627  C   ALA X  37      55.225  32.784  57.731  0.00  0.00            
ATOM    628  O   ALA X  37      55.066  32.900  58.970  0.00  0.00            
ATOM    629  N   LEU X  38      54.977  33.841  56.912  0.00  0.00            
ATOM    630  H   LEU X  38      55.033  33.629  55.926  0.00  0.00            
ATOM    631  CA  LEU X  38      54.567  35.160  57.351  0.00  0.00            
ATOM    632  HA  LEU X  38      54.592  35.825  56.488  0.00  0.00            
ATOM    633  CB  LEU X  38      53.116  35.110  57.889  0.00  0.00            
ATOM    634  HB2 LEU X  38      53.101  34.728  58.909  0.00  0.00            
ATOM    635  HB3 LEU X  38      52.738  36.132  57.910  0.00  0.00            
ATOM    636  CG  LEU X  38      52.118  34.299  57.079  0.00  0.00            
ATOM    637  HG  LEU X  38      52.425  33.255  57.132  0.00  0.00            
ATOM    638  CD1 LEU X  38      50.684  34.410  57.742  0.00  0.00            
ATOM    639 HD11 LEU X  38      49.995  34.076  56.967  0.00  0.00            
ATOM    640 HD12 LEU X  38      50.601  33.882  58.692  0.00  0.00            
ATOM    641 HD13 LEU X  38      50.489  35.452  57.994  0.00  0.00            
ATOM    642  CD2 LEU X  38      52.050  34.826  55.663  0.00  0.00            
ATOM    643 HD21 LEU X  38      51.868  35.898  55.736  0.00  0.00            
ATOM    644 HD22 LEU X  38      53.011  34.704  55.162  0.00  0.00            
ATOM    645 HD23 LEU X  38      51.296  34.257  55.119  0.00  0.00            
ATOM    646  C   LEU X  38      55.602  35.801  58.389  0.00  0.00            
ATOM    647  O   LEU X  38      55.182  36.195  59.489  0.00  0.00            
ATOM    648  N   GLY X  39      56.892  35.812  58.037  0.00  0.00            
ATOM    649  H   GLY X  39      57.117  35.609  57.074  0.00  0.00            
ATOM    650  CA  GLY X  39      57.968  35.900  59.030  0.00  0.00            
ATOM    651  HA2 GLY X  39      58.947  35.894  58.552  0.00  0.00            
ATOM    652  HA3 GLY X  39      57.848  36.833  59.580  0.00  0.00            
ATOM    653  C   GLY X  39      58.095  34.749  60.033  0.00  0.00            
ATOM    654  O   GLY X  39      58.147  34.930  61.215  0.00  0.00            
ATOM    655  N   GLY X  40      58.260  33.536  59.490  0.00  0.00            
ATOM    656  H   GLY X  40      58.227  33.459  58.484  0.00  0.00            
ATOM    657  CA  GLY X  40      58.840  32.423  60.219  0.00  0.00            
ATOM    658  HA2 GLY X  40      59.151  31.732  59.436  0.00  0.00            
ATOM    659  HA3 GLY X  40      59.681  32.760  60.825  0.00  0.00            
ATOM    660  C   GLY X  40      57.966  31.755  61.207  0.00  0.00            
ATOM    661  O   GLY X  40      58.396  30.838  61.832  0.00  0.00            
ATOM    662  N   LYS X  41      56.730  32.169  61.437  0.00  0.00            
ATOM    663  H   LYS X  41      56.321  32.876  60.844  0.00  0.00            
ATOM    664  CA  LYS X  41      55.827  31.585  62.422  0.00  0.00            
ATOM    665  HA  LYS X  41      56.234  31.439  63.422  0.00  0.00            
ATOM    666  CB  LYS X  41      54.569  32.564  62.606  0.00  0.00            
ATOM    667  HB2 LYS X  41      53.977  32.615  61.693  0.00  0.00            
ATOM    668  HB3 LYS X  41      54.002  32.105  63.416  0.00  0.00            
ATOM    669  CG  LYS X  41      54.896  34.014  62.940  0.00  0.00            
ATOM    670  HG2 LYS X  41      55.528  34.467  62.177  0.00  0.00            
ATOM    671  HG3 LYS X  41      54.066  34.715  63.026  0.00  0.00            
ATOM    672  CD  LYS X  41      55.819  33.981  64.209  0.00  0.00            
ATOM    673  HD2 LYS X  41      55.359  33.444  65.038  0.00  0.00            
ATOM    674  HD3 LYS X  41      56.732  33.427  63.990  0.00  0.00            
ATOM    675  CE  LYS X  41      56.202  35.439  64.619  0.00  0.00            
ATOM    676  HE2 LYS X  41      56.529  36.012  63.752  0.00  0.00            
ATOM    677  HE3 LYS X  41      55.330  35.909  65.074  0.00  0.00            
ATOM    678  NZ  LYS X  41      57.241  35.428  65.729  0.00  0.00            
ATOM    679  HZ1 LYS X  41      58.036  34.939  65.343  0.00  0.00            
ATOM    680  HZ2 LYS X  41      57.385  36.349  66.116  0.00  0.00            
ATOM    681  HZ3 LYS X  41      56.745  34.966  66.478  0.00  0.00            
ATOM    682  C   LYS X  41      55.311  30.284  61.903  0.00  0.00            
ATOM    683  O   LYS X  41      54.985  30.212  60.739  0.00  0.00            
ATOM    684  N   PRO X  42      55.136  29.275  62.771  0.00  0.00            
ATOM    685  CD  PRO X  42      55.607  29.231  64.116  0.00  0.00            
ATOM    686  HD2 PRO X  42      55.302  30.103  64.695  0.00  0.00            
ATOM    687  HD3 PRO X  42      56.689  29.115  64.179  0.00  0.00            
ATOM    688  CG  PRO X  42      54.874  27.951  64.650  0.00  0.00            
ATOM    689  HG2 PRO X  42      53.838  28.229  64.847  0.00  0.00            
ATOM    690  HG3 PRO X  42      55.271  27.617  65.609  0.00  0.00            
ATOM    691  CB  PRO X  42      55.042  27.008  63.408  0.00  0.00            
ATOM    692  HB2 PRO X  42      54.363  26.164  63.528  0.00  0.00            
ATOM    693  HB3 PRO X  42      56.057  26.625  63.300  0.00  0.00            
ATOM    694  CA  PRO X  42      54.822  27.931  62.288  0.00  0.00            
ATOM    695  HA  PRO X  42      55.487  27.759  61.441  0.00  0.00            
ATOM    696  C   PRO X  42      53.369  27.907  61.790  0.00  0.00            
ATOM    697  O   PRO X  42      52.490  28.198  62.618  0.00  0.00            
ATOM    698  N   PHE X  43      52.967  27.634  60.575  0.00  0.00            
ATOM    699  H   PHE X  43      53.707  27.670  59.887  0.00  0.00            
ATOM    700  CA  PHE X  43      51.615  27.730  60.056  0.00  0.00            
ATOM    701  HA  PHE X  43      50.877  27.749  60.858  0.00  0.00            
ATOM    702  CB  PHE X  43      51.490  29.007  59.191  0.00  0.00            
ATOM    703  HB2 PHE X  43      52.460  29.322  58.805  0.00  0.00            
ATOM    704  HB3 PHE X  43      50.857  28.782  58.333  0.00  0.00            
ATOM    705  CG  PHE X  43      50.877  30.224  59.811  0.00  0.00            
ATOM    706  CD1 PHE X  43      49.484  30.387  59.653  0.00  0.00            
ATOM    707  HD1 PHE X  43      48.905  29.736  59.014  0.00  0.00            
ATOM    708  CE1 PHE X  43      48.751  31.315  60.436  0.00  0.00            
ATOM    709  HE1 PHE X  43      47.713  31.521  60.223  0.00  0.00            
ATOM    710  CZ  PHE X  43      49.375  32.075  61.446  0.00  0.00            
ATOM    711  HZ  PHE X  43      48.808  32.727  62.093  0.00  0.00            
ATOM    712  CE2 PHE X  43      50.816  31.950  61.548  0.00  0.00            
ATOM    713  HE2 PHE X  43      51.314  32.582  62.269  0.00  0.00            
ATOM    714  CD2 PHE X  43      51.497  30.928  60.839  0.00  0.00            
ATOM    715  HD2 PHE X  43      52.527  30.669  61.035  0.00  0.00            
ATOM    716  C   PHE X  43      51.206  26.443  59.381  0.00  0.00            
ATOM    717  O   PHE X  43      51.908  25.984  58.488  0.00  0.00            
ATOM    718  N   VAL X  44      50.115  25.843  59.749  0.00  0.00            
ATOM    719  H   VAL X  44      49.620  26.129  60.581  0.00  0.00            
ATOM    720  CA  VAL X  44      49.661  24.563  59.166  0.00  0.00            
ATOM    721  HA  VAL X  44      50.502  24.037  58.715  0.00  0.00            
ATOM    722  CB  VAL X  44      49.125  23.558  60.234  0.00  0.00            
ATOM    723  HB  VAL X  44      48.362  24.032  60.851  0.00  0.00            
ATOM    724  CG1 VAL X  44      48.556  22.261  59.557  0.00  0.00            
ATOM    725 HG11 VAL X  44      47.809  22.408  58.777  0.00  0.00            
ATOM    726 HG12 VAL X  44      49.374  21.833  58.978  0.00  0.00            
ATOM    727 HG13 VAL X  44      48.243  21.518  60.291  0.00  0.00            
ATOM    728  CG2 VAL X  44      50.170  23.167  61.281  0.00  0.00            
ATOM    729 HG21 VAL X  44      49.748  22.601  62.110  0.00  0.00            
ATOM    730 HG22 VAL X  44      50.806  22.594  60.606  0.00  0.00            
ATOM    731 HG23 VAL X  44      50.624  24.076  61.676  0.00  0.00            
ATOM    732  C   VAL X  44      48.737  24.820  57.894  0.00  0.00            
ATOM    733  O   VAL X  44      47.542  25.134  58.107  0.00  0.00            
ATOM    734  N   VAL X  45      49.297  24.625  56.669  0.00  0.00            
ATOM    735  H   VAL X  45      50.277  24.382  56.629  0.00  0.00            
ATOM    736  CA  VAL X  45      48.536  24.734  55.405  0.00  0.00            
ATOM    737  HA  VAL X  45      47.939  25.643  55.329  0.00  0.00            
ATOM    738  CB  VAL X  45      49.476  24.798  54.200  0.00  0.00            
ATOM    739  HB  VAL X  45      50.063  23.880  54.186  0.00  0.00            
ATOM    740  CG1 VAL X  45      48.743  25.064  52.795  0.00  0.00            
ATOM    741 HG11 VAL X  45      49.433  24.885  51.970  0.00  0.00            
ATOM    742 HG12 VAL X  45      47.938  24.330  52.751  0.00  0.00            
ATOM    743 HG13 VAL X  45      48.275  26.039  52.664  0.00  0.00            
ATOM    744  CG2 VAL X  45      50.442  25.898  54.341  0.00  0.00            
ATOM    745 HG21 VAL X  45      50.007  26.766  54.837  0.00  0.00            
ATOM    746 HG22 VAL X  45      51.244  25.516  54.973  0.00  0.00            
ATOM    747 HG23 VAL X  45      50.917  26.222  53.416  0.00  0.00            
ATOM    748  C   VAL X  45      47.614  23.505  55.286  0.00  0.00            
ATOM    749  O   VAL X  45      48.034  22.343  54.982  0.00  0.00            
ATOM    750  N   VAL X  46      46.314  23.893  55.227  0.00  0.00            
ATOM    751  H   VAL X  46      46.135  24.881  55.335  0.00  0.00            
ATOM    752  CA  VAL X  46      45.086  23.057  55.081  0.00  0.00            
ATOM    753  HA  VAL X  46      45.385  22.009  55.045  0.00  0.00            
ATOM    754  CB  VAL X  46      44.163  23.204  56.300  0.00  0.00            
ATOM    755  HB  VAL X  46      43.283  22.675  55.934  0.00  0.00            
ATOM    756  CG1 VAL X  46      44.629  22.260  57.418  0.00  0.00            
ATOM    757 HG11 VAL X  46      45.506  22.641  57.942  0.00  0.00            
ATOM    758 HG12 VAL X  46      43.817  22.169  58.139  0.00  0.00            
ATOM    759 HG13 VAL X  46      44.899  21.272  57.045  0.00  0.00            
ATOM    760  CG2 VAL X  46      43.811  24.593  56.715  0.00  0.00            
ATOM    761 HG21 VAL X  46      44.696  25.208  56.878  0.00  0.00            
ATOM    762 HG22 VAL X  46      43.018  24.995  56.085  0.00  0.00            
ATOM    763 HG23 VAL X  46      43.460  24.590  57.748  0.00  0.00            
ATOM    764  C   VAL X  46      44.289  23.362  53.808  0.00  0.00            
ATOM    765  O   VAL X  46      44.398  24.491  53.325  0.00  0.00            
ATOM    766  N   THR X  47      43.482  22.405  53.266  0.00  0.00            
ATOM    767  H   THR X  47      43.581  21.481  53.662  0.00  0.00            
ATOM    768  CA  THR X  47      42.958  22.493  51.895  0.00  0.00            
ATOM    769  HA  THR X  47      42.664  23.537  51.795  0.00  0.00            
ATOM    770  CB  THR X  47      43.948  22.107  50.759  0.00  0.00            
ATOM    771  HB  THR X  47      44.845  22.724  50.811  0.00  0.00            
ATOM    772  CG2 THR X  47      44.421  20.607  50.739  0.00  0.00            
ATOM    773 HG21 THR X  47      43.549  19.983  50.934  0.00  0.00            
ATOM    774 HG22 THR X  47      44.826  20.451  49.739  0.00  0.00            
ATOM    775 HG23 THR X  47      45.230  20.545  51.467  0.00  0.00            
ATOM    776  OG1 THR X  47      43.460  22.465  49.519  0.00  0.00            
ATOM    777  HG1 THR X  47      42.969  21.717  49.170  0.00  0.00            
ATOM    778  C   THR X  47      41.653  21.730  51.886  0.00  0.00            
ATOM    779  O   THR X  47      41.320  20.882  52.731  0.00  0.00            
ATOM    780  N   GLY X  48      40.879  21.958  50.829  0.00  0.00            
ATOM    781  H   GLY X  48      41.169  22.600  50.106  0.00  0.00            
ATOM    782  CA  GLY X  48      39.710  21.148  50.545  0.00  0.00            
ATOM    783  HA2 GLY X  48      39.385  21.237  49.508  0.00  0.00            
ATOM    784  HA3 GLY X  48      40.113  20.153  50.735  0.00  0.00            
ATOM    785  C   GLY X  48      38.445  21.358  51.414  0.00  0.00            
ATOM    786  O   GLY X  48      38.408  22.080  52.369  0.00  0.00            
ATOM    787  N   LYS X  49      37.409  20.656  50.979  0.00  0.00            
ATOM    788  H   LYS X  49      37.548  20.062  50.174  0.00  0.00            
ATOM    789  CA  LYS X  49      36.058  20.712  51.563  0.00  0.00            
ATOM    790  HA  LYS X  49      35.657  21.723  51.488  0.00  0.00            
ATOM    791  CB  LYS X  49      35.052  19.743  50.953  0.00  0.00            
ATOM    792  HB2 LYS X  49      35.120  19.727  49.865  0.00  0.00            
ATOM    793  HB3 LYS X  49      35.345  18.762  51.327  0.00  0.00            
ATOM    794  CG  LYS X  49      33.586  20.016  51.451  0.00  0.00            
ATOM    795  HG2 LYS X  49      33.604  20.204  52.524  0.00  0.00            
ATOM    796  HG3 LYS X  49      33.255  20.942  50.980  0.00  0.00            
ATOM    797  CD  LYS X  49      32.567  18.851  51.263  0.00  0.00            
ATOM    798  HD2 LYS X  49      32.858  17.911  51.733  0.00  0.00            
ATOM    799  HD3 LYS X  49      31.667  19.144  51.804  0.00  0.00            
ATOM    800  CE  LYS X  49      32.241  18.504  49.807  0.00  0.00            
ATOM    801  HE2 LYS X  49      31.841  19.358  49.260  0.00  0.00            
ATOM    802  HE3 LYS X  49      33.072  18.133  49.206  0.00  0.00            
ATOM    803  NZ  LYS X  49      31.199  17.479  49.727  0.00  0.00            
ATOM    804  HZ1 LYS X  49      31.311  17.028  48.830  0.00  0.00            
ATOM    805  HZ2 LYS X  49      31.382  16.726  50.376  0.00  0.00            
ATOM    806  HZ3 LYS X  49      30.266  17.832  49.881  0.00  0.00            
ATOM    807  C   LYS X  49      36.059  20.472  53.120  0.00  0.00            
ATOM    808  O   LYS X  49      35.510  21.225  53.939  0.00  0.00            
ATOM    809  N   GLU X  50      36.750  19.464  53.527  0.00  0.00            
ATOM    810  H   GLU X  50      37.059  18.770  52.861  0.00  0.00            
ATOM    811  CA  GLU X  50      37.096  19.047  54.958  0.00  0.00            
ATOM    812  HA  GLU X  50      36.171  18.908  55.517  0.00  0.00            
ATOM    813  CB  GLU X  50      37.748  17.643  54.966  0.00  0.00            
ATOM    814  HB2 GLU X  50      37.011  16.918  54.619  0.00  0.00            
ATOM    815  HB3 GLU X  50      38.499  17.669  54.176  0.00  0.00            
ATOM    816  CG  GLU X  50      38.414  17.276  56.179  0.00  0.00            
ATOM    817  HG2 GLU X  50      39.277  17.893  56.428  0.00  0.00            
ATOM    818  HG3 GLU X  50      37.697  17.359  56.996  0.00  0.00            
ATOM    819  CD  GLU X  50      38.890  15.822  56.093  0.00  0.00            
ATOM    820  OE1 GLU X  50      39.199  15.233  55.015  0.00  0.00            
ATOM    821  OE2 GLU X  50      38.954  15.160  57.148  0.00  0.00            
ATOM    822  C   GLU X  50      37.925  20.164  55.635  0.00  0.00            
ATOM    823  O   GLU X  50      37.587  20.424  56.758  0.00  0.00            
ATOM    824  N   GLY X  51      38.958  20.728  55.019  0.00  0.00            
ATOM    825  H   GLY X  51      39.228  20.210  54.195  0.00  0.00            
ATOM    826  CA  GLY X  51      39.756  21.772  55.688  0.00  0.00            
ATOM    827  HA2 GLY X  51      39.920  21.532  56.738  0.00  0.00            
ATOM    828  HA3 GLY X  51      40.726  21.929  55.216  0.00  0.00            
ATOM    829  C   GLY X  51      39.035  23.163  55.603  0.00  0.00            
ATOM    830  O   GLY X  51      39.355  23.986  56.442  0.00  0.00            
ATOM    831  N   ALA X  52      38.053  23.508  54.710  0.00  0.00            
ATOM    832  H   ALA X  52      37.828  22.839  53.987  0.00  0.00            
ATOM    833  CA  ALA X  52      37.255  24.752  54.628  0.00  0.00            
ATOM    834  HA  ALA X  52      37.885  25.640  54.587  0.00  0.00            
ATOM    835  CB  ALA X  52      36.452  24.667  53.290  0.00  0.00            
ATOM    836  HB1 ALA X  52      37.178  24.483  52.498  0.00  0.00            
ATOM    837  HB2 ALA X  52      35.679  23.899  53.261  0.00  0.00            
ATOM    838  HB3 ALA X  52      36.007  25.638  53.070  0.00  0.00            
ATOM    839  C   ALA X  52      36.350  24.791  55.883  0.00  0.00            
ATOM    840  O   ALA X  52      36.341  25.696  56.672  0.00  0.00            
ATOM    841  N   GLU X  53      35.579  23.774  56.099  0.00  0.00            
ATOM    842  H   GLU X  53      35.532  23.019  55.430  0.00  0.00            
ATOM    843  CA  GLU X  53      34.701  23.557  57.258  0.00  0.00            
ATOM    844  HA  GLU X  53      33.935  24.328  57.333  0.00  0.00            
ATOM    845  CB  GLU X  53      33.878  22.327  57.037  0.00  0.00            
ATOM    846  HB2 GLU X  53      33.253  22.433  56.150  0.00  0.00            
ATOM    847  HB3 GLU X  53      34.519  21.455  56.906  0.00  0.00            
ATOM    848  CG  GLU X  53      32.946  22.072  58.219  0.00  0.00            
ATOM    849  HG2 GLU X  53      33.521  21.850  59.119  0.00  0.00            
ATOM    850  HG3 GLU X  53      32.376  22.958  58.498  0.00  0.00            
ATOM    851  CD  GLU X  53      31.995  20.897  57.982  0.00  0.00            
ATOM    852  OE1 GLU X  53      32.254  20.131  57.040  0.00  0.00            
ATOM    853  OE2 GLU X  53      31.174  20.579  58.869  0.00  0.00            
ATOM    854  C   GLU X  53      35.473  23.714  58.605  0.00  0.00            
ATOM    855  O   GLU X  53      34.918  24.214  59.580  0.00  0.00            
ATOM    856  N   MET X  54      36.697  23.218  58.684  0.00  0.00            
ATOM    857  H   MET X  54      37.072  22.911  57.798  0.00  0.00            
ATOM    858  CA  MET X  54      37.498  23.251  59.939  0.00  0.00            
ATOM    859  HA  MET X  54      36.802  22.938  60.718  0.00  0.00            
ATOM    860  CB  MET X  54      38.634  22.212  60.005  0.00  0.00            
ATOM    861  HB2 MET X  54      38.209  21.209  59.960  0.00  0.00            
ATOM    862  HB3 MET X  54      39.339  22.272  59.176  0.00  0.00            
ATOM    863  CG  MET X  54      39.425  22.323  61.351  0.00  0.00            
ATOM    864  HG2 MET X  54      38.725  22.556  62.153  0.00  0.00            
ATOM    865  HG3 MET X  54      39.895  21.354  61.521  0.00  0.00            
ATOM    866  SD  MET X  54      40.783  23.547  61.307  0.00  0.00            
ATOM    867  CE  MET X  54      41.758  22.973  59.852  0.00  0.00            
ATOM    868  HE1 MET X  54      41.271  23.232  58.912  0.00  0.00            
ATOM    869  HE2 MET X  54      42.786  23.290  60.031  0.00  0.00            
ATOM    870  HE3 MET X  54      41.738  21.891  59.977  0.00  0.00            
ATOM    871  C   MET X  54      37.937  24.706  60.136  0.00  0.00            
ATOM    872  O   MET X  54      37.790  25.239  61.266  0.00  0.00            
ATOM    873  N   PHE X  55      38.414  25.405  59.093  0.00  0.00            
ATOM    874  H   PHE X  55      38.633  24.868  58.266  0.00  0.00            
ATOM    875  CA  PHE X  55      38.918  26.781  59.212  0.00  0.00            
ATOM    876  HA  PHE X  55      39.568  26.805  60.087  0.00  0.00            
ATOM    877  CB  PHE X  55      39.678  27.180  57.928  0.00  0.00            
ATOM    878  HB2 PHE X  55      40.349  26.361  57.669  0.00  0.00            
ATOM    879  HB3 PHE X  55      38.936  27.171  57.130  0.00  0.00            
ATOM    880  CG  PHE X  55      40.432  28.483  58.021  0.00  0.00            
ATOM    881  CD1 PHE X  55      39.738  29.634  57.585  0.00  0.00            
ATOM    882  HD1 PHE X  55      38.796  29.549  57.062  0.00  0.00            
ATOM    883  CE1 PHE X  55      40.237  30.886  57.747  0.00  0.00            
ATOM    884  HE1 PHE X  55      39.767  31.776  57.355  0.00  0.00            
ATOM    885  CZ  PHE X  55      41.534  31.040  58.228  0.00  0.00            
ATOM    886  HZ  PHE X  55      42.078  31.971  58.291  0.00  0.00            
ATOM    887  CE2 PHE X  55      42.316  29.912  58.447  0.00  0.00            
ATOM    888  HE2 PHE X  55      43.353  30.100  58.683  0.00  0.00            
ATOM    889  CD2 PHE X  55      41.732  28.595  58.407  0.00  0.00            
ATOM    890  HD2 PHE X  55      42.294  27.709  58.663  0.00  0.00            
ATOM    891  C   PHE X  55      37.846  27.807  59.594  0.00  0.00            
ATOM    892  O   PHE X  55      38.215  28.926  59.953  0.00  0.00            
ATOM    893  N   TYR X  56      36.553  27.391  59.544  0.00  0.00            
ATOM    894  H   TYR X  56      36.341  26.476  59.171  0.00  0.00            
ATOM    895  CA  TYR X  56      35.423  28.200  59.831  0.00  0.00            
ATOM    896  HA  TYR X  56      35.771  29.179  60.162  0.00  0.00            
ATOM    897  CB  TYR X  56      34.549  28.416  58.581  0.00  0.00            
ATOM    898  HB2 TYR X  56      34.358  27.433  58.150  0.00  0.00            
ATOM    899  HB3 TYR X  56      33.596  28.909  58.773  0.00  0.00            
ATOM    900  CG  TYR X  56      35.209  29.262  57.534  0.00  0.00            
ATOM    901  CD1 TYR X  56      35.381  30.637  57.766  0.00  0.00            
ATOM    902  HD1 TYR X  56      35.100  31.103  58.699  0.00  0.00            
ATOM    903  CE1 TYR X  56      36.076  31.436  56.858  0.00  0.00            
ATOM    904  HE1 TYR X  56      36.212  32.476  57.118  0.00  0.00            
ATOM    905  CZ  TYR X  56      36.527  30.894  55.669  0.00  0.00            
ATOM    906  OH  TYR X  56      37.159  31.720  54.878  0.00  0.00            
ATOM    907  HH  TYR X  56      37.084  32.631  55.170  0.00  0.00            
ATOM    908  CE2 TYR X  56      36.344  29.493  55.303  0.00  0.00            
ATOM    909  HE2 TYR X  56      36.812  29.057  54.432  0.00  0.00            
ATOM    910  CD2 TYR X  56      35.660  28.695  56.291  0.00  0.00            
ATOM    911  HD2 TYR X  56      35.496  27.646  56.093  0.00  0.00            
ATOM    912  C   TYR X  56      34.558  27.601  61.028  0.00  0.00            
ATOM    913  O   TYR X  56      33.374  27.919  61.107  0.00  0.00            
ATOM    914  N   ASN X  57      35.141  26.719  61.825  0.00  0.00            
ATOM    915  H   ASN X  57      36.019  26.295  61.563  0.00  0.00            
ATOM    916  CA  ASN X  57      34.654  26.430  63.171  0.00  0.00            
ATOM    917  HA  ASN X  57      33.570  26.528  63.238  0.00  0.00            
ATOM    918  CB  ASN X  57      35.165  25.066  63.545  0.00  0.00            
ATOM    919  HB2 ASN X  57      34.762  24.361  62.819  0.00  0.00            
ATOM    920  HB3 ASN X  57      36.246  24.956  63.463  0.00  0.00            
ATOM    921  CG  ASN X  57      34.677  24.538  64.887  0.00  0.00            
ATOM    922  OD1 ASN X  57      34.451  25.294  65.807  0.00  0.00            
ATOM    923  ND2 ASN X  57      34.321  23.276  65.091  0.00  0.00            
ATOM    924 HD21 ASN X  57      34.038  22.859  65.967  0.00  0.00            
ATOM    925 HD22 ASN X  57      34.505  22.558  64.405  0.00  0.00            
ATOM    926  C   ASN X  57      35.252  27.510  64.094  0.00  0.00            
ATOM    927  O   ASN X  57      36.430  27.556  64.370  0.00  0.00            
ATOM    928  N   ASN X  58      34.360  28.325  64.747  0.00  0.00            
ATOM    929  H   ASN X  58      33.386  28.110  64.585  0.00  0.00            
ATOM    930  CA  ASN X  58      34.725  29.449  65.615  0.00  0.00            
ATOM    931  HA  ASN X  58      35.618  29.934  65.222  0.00  0.00            
ATOM    932  CB  ASN X  58      33.616  30.485  65.796  0.00  0.00            
ATOM    933  HB2 ASN X  58      32.859  29.989  66.404  0.00  0.00            
ATOM    934  HB3 ASN X  58      33.997  31.392  66.265  0.00  0.00            
ATOM    935  CG  ASN X  58      32.925  30.771  64.453  0.00  0.00            
ATOM    936  OD1 ASN X  58      32.108  30.014  63.995  0.00  0.00            
ATOM    937  ND2 ASN X  58      33.288  31.763  63.751  0.00  0.00            
ATOM    938 HD21 ASN X  58      32.770  31.992  62.915  0.00  0.00            
ATOM    939 HD22 ASN X  58      34.079  32.325  64.032  0.00  0.00            
ATOM    940  C   ASN X  58      35.198  28.983  66.985  0.00  0.00            
ATOM    941  O   ASN X  58      36.074  29.595  67.561  0.00  0.00            
ATOM    942  N   ASP X  59      34.684  27.821  67.465  0.00  0.00            
ATOM    943  H   ASP X  59      34.002  27.303  66.929  0.00  0.00            
ATOM    944  CA  ASP X  59      35.194  27.183  68.789  0.00  0.00            
ATOM    945  HA  ASP X  59      35.246  27.958  69.554  0.00  0.00            
ATOM    946  CB  ASP X  59      34.232  25.993  69.224  0.00  0.00            
ATOM    947  HB2 ASP X  59      34.255  25.076  68.634  0.00  0.00            
ATOM    948  HB3 ASP X  59      34.647  25.751  70.203  0.00  0.00            
ATOM    949  CG  ASP X  59      32.856  26.514  69.319  0.00  0.00            
ATOM    950  OD1 ASP X  59      31.914  25.702  69.242  0.00  0.00            
ATOM    951  OD2 ASP X  59      32.711  27.739  69.461  0.00  0.00            
ATOM    952  C   ASP X  59      36.626  26.751  68.652  0.00  0.00            
ATOM    953  O   ASP X  59      37.404  26.785  69.633  0.00  0.00            
ATOM    954  N   VAL X  60      36.990  26.280  67.441  0.00  0.00            
ATOM    955  H   VAL X  60      36.301  26.392  66.711  0.00  0.00            
ATOM    956  CA  VAL X  60      38.310  25.773  67.103  0.00  0.00            
ATOM    957  HA  VAL X  60      38.697  25.199  67.945  0.00  0.00            
ATOM    958  CB  VAL X  60      38.147  24.828  65.908  0.00  0.00            
ATOM    959  HB  VAL X  60      37.718  25.371  65.065  0.00  0.00            
ATOM    960  CG1 VAL X  60      39.517  24.195  65.447  0.00  0.00            
ATOM    961 HG11 VAL X  60      39.218  23.383  64.783  0.00  0.00            
ATOM    962 HG12 VAL X  60      40.080  24.986  64.953  0.00  0.00            
ATOM    963 HG13 VAL X  60      40.099  23.842  66.299  0.00  0.00            
ATOM    964  CG2 VAL X  60      37.381  23.587  66.449  0.00  0.00            
ATOM    965 HG21 VAL X  60      37.826  23.047  67.285  0.00  0.00            
ATOM    966 HG22 VAL X  60      36.388  23.942  66.723  0.00  0.00            
ATOM    967 HG23 VAL X  60      37.263  22.854  65.651  0.00  0.00            
ATOM    968  C   VAL X  60      39.268  26.910  66.738  0.00  0.00            
ATOM    969  O   VAL X  60      40.425  26.783  67.080  0.00  0.00            
ATOM    970  N   VAL X  61      38.913  27.936  66.075  0.00  0.00            
ATOM    971  H   VAL X  61      37.937  27.947  65.816  0.00  0.00            
ATOM    972  CA  VAL X  61      39.831  28.952  65.433  0.00  0.00            
ATOM    973  HA  VAL X  61      40.869  28.643  65.556  0.00  0.00            
ATOM    974  CB  VAL X  61      39.588  29.058  63.921  0.00  0.00            
ATOM    975  HB  VAL X  61      38.539  29.189  63.656  0.00  0.00            
ATOM    976  CG1 VAL X  61      40.470  30.103  63.316  0.00  0.00            
ATOM    977 HG11 VAL X  61      40.160  30.049  62.273  0.00  0.00            
ATOM    978 HG12 VAL X  61      40.219  31.065  63.763  0.00  0.00            
ATOM    979 HG13 VAL X  61      41.528  29.854  63.398  0.00  0.00            
ATOM    980  CG2 VAL X  61      40.044  27.746  63.331  0.00  0.00            
ATOM    981 HG21 VAL X  61      39.473  26.867  63.630  0.00  0.00            
ATOM    982 HG22 VAL X  61      39.835  27.820  62.264  0.00  0.00            
ATOM    983 HG23 VAL X  61      41.106  27.566  63.505  0.00  0.00            
ATOM    984  C   VAL X  61      39.694  30.390  66.128  0.00  0.00            
ATOM    985  O   VAL X  61      38.601  30.838  66.477  0.00  0.00            
ATOM    986  N   GLN X  62      40.862  31.111  66.223  0.00  0.00            
ATOM    987  H   GLN X  62      41.668  30.534  66.029  0.00  0.00            
ATOM    988  CA  GLN X  62      40.968  32.602  66.390  0.00  0.00            
ATOM    989  HA  GLN X  62      40.034  33.058  66.718  0.00  0.00            
ATOM    990  CB  GLN X  62      42.096  32.937  67.411  0.00  0.00            
ATOM    991  HB2 GLN X  62      41.741  32.616  68.391  0.00  0.00            
ATOM    992  HB3 GLN X  62      42.859  32.223  67.102  0.00  0.00            
ATOM    993  CG  GLN X  62      42.583  34.486  67.467  0.00  0.00            
ATOM    994  HG2 GLN X  62      42.991  34.699  66.479  0.00  0.00            
ATOM    995  HG3 GLN X  62      41.728  35.128  67.681  0.00  0.00            
ATOM    996  CD  GLN X  62      43.684  34.807  68.477  0.00  0.00            
ATOM    997  OE1 GLN X  62      44.047  34.022  69.323  0.00  0.00            
ATOM    998  NE2 GLN X  62      44.267  36.050  68.503  0.00  0.00            
ATOM    999 HE21 GLN X  62      45.009  36.195  69.174  0.00  0.00            
ATOM   1000 HE22 GLN X  62      43.905  36.750  67.872  0.00  0.00            
ATOM   1001  C   GLN X  62      41.345  33.233  65.046  0.00  0.00            
ATOM   1002  O   GLN X  62      42.315  32.753  64.459  0.00  0.00            
ATOM   1003  N   ARG X  63      40.687  34.290  64.586  0.00  0.00            
ATOM   1004  H   ARG X  63      39.880  34.477  65.164  0.00  0.00            
ATOM   1005  CA  ARG X  63      41.033  35.237  63.441  0.00  0.00            
ATOM   1006  HA  ARG X  63      41.927  34.892  62.921  0.00  0.00            
ATOM   1007  CB  ARG X  63      39.905  35.336  62.460  0.00  0.00            
ATOM   1008  HB2 ARG X  63      39.028  35.502  63.085  0.00  0.00            
ATOM   1009  HB3 ARG X  63      39.971  36.200  61.798  0.00  0.00            
ATOM   1010  CG  ARG X  63      39.535  34.028  61.698  0.00  0.00            
ATOM   1011  HG2 ARG X  63      39.308  33.301  62.478  0.00  0.00            
ATOM   1012  HG3 ARG X  63      38.600  34.170  61.156  0.00  0.00            
ATOM   1013  CD  ARG X  63      40.592  33.482  60.740  0.00  0.00            
ATOM   1014  HD2 ARG X  63      41.514  33.114  61.190  0.00  0.00            
ATOM   1015  HD3 ARG X  63      40.229  32.572  60.264  0.00  0.00            
ATOM   1016  NE  ARG X  63      41.009  34.372  59.656  0.00  0.00            
ATOM   1017  HE  ARG X  63      41.994  34.583  59.590  0.00  0.00            
ATOM   1018  CZ  ARG X  63      40.183  34.782  58.742  0.00  0.00            
ATOM   1019  NH1 ARG X  63      39.017  34.242  58.491  0.00  0.00            
ATOM   1020 HH11 ARG X  63      38.704  33.424  58.995  0.00  0.00            
ATOM   1021 HH12 ARG X  63      38.542  34.476  57.631  0.00  0.00            
ATOM   1022  NH2 ARG X  63      40.570  35.661  57.848  0.00  0.00            
ATOM   1023 HH21 ARG X  63      41.217  36.347  58.209  0.00  0.00            
ATOM   1024 HH22 ARG X  63      39.910  36.127  57.242  0.00  0.00            
ATOM   1025  C   ARG X  63      41.348  36.562  64.019  0.00  0.00            
ATOM   1026  O   ARG X  63      41.905  37.378  63.243  0.00  0.00            
ATOM   1027  N   GLU X  64      41.281  36.747  65.357  0.00  0.00            
ATOM   1028  H   GLU X  64      40.928  36.027  65.971  0.00  0.00            
ATOM   1029  CA  GLU X  64      41.584  38.064  65.924  0.00  0.00            
ATOM   1030  HA  GLU X  64      40.940  38.829  65.490  0.00  0.00            
ATOM   1031  CB  GLU X  64      41.108  38.017  67.381  0.00  0.00            
ATOM   1032  HB2 GLU X  64      40.197  37.421  67.425  0.00  0.00            
ATOM   1033  HB3 GLU X  64      41.929  37.548  67.923  0.00  0.00            
ATOM   1034  CG  GLU X  64      40.760  39.410  67.970  0.00  0.00            
ATOM   1035  HG2 GLU X  64      41.603  40.097  67.889  0.00  0.00            
ATOM   1036  HG3 GLU X  64      39.854  39.805  67.509  0.00  0.00            
ATOM   1037  CD  GLU X  64      40.499  39.178  69.489  0.00  0.00            
ATOM   1038  OE1 GLU X  64      41.456  39.058  70.270  0.00  0.00            
ATOM   1039  OE2 GLU X  64      39.345  39.182  69.960  0.00  0.00            
ATOM   1040  C   GLU X  64      43.038  38.508  65.721  0.00  0.00            
ATOM   1041  O   GLU X  64      44.018  37.901  66.154  0.00  0.00            
ATOM   1042  N   GLY X  65      43.146  39.516  64.875  0.00  0.00            
ATOM   1043  H   GLY X  65      42.351  40.062  64.573  0.00  0.00            
ATOM   1044  CA  GLY X  65      44.450  40.143  64.554  0.00  0.00            
ATOM   1045  HA2 GLY X  65      44.338  41.116  64.076  0.00  0.00            
ATOM   1046  HA3 GLY X  65      45.094  40.349  65.409  0.00  0.00            
ATOM   1047  C   GLY X  65      45.401  39.331  63.640  0.00  0.00            
ATOM   1048  O   GLY X  65      46.552  39.694  63.566  0.00  0.00            
ATOM   1049  N   MET X  66      44.947  38.174  63.094  0.00  0.00            
ATOM   1050  H   MET X  66      43.946  38.039  63.109  0.00  0.00            
ATOM   1051  CA  MET X  66      45.876  37.152  62.708  0.00  0.00            
ATOM   1052  HA  MET X  66      46.687  37.125  63.435  0.00  0.00            
ATOM   1053  CB  MET X  66      45.163  35.784  62.624  0.00  0.00            
ATOM   1054  HB2 MET X  66      44.275  35.851  61.997  0.00  0.00            
ATOM   1055  HB3 MET X  66      45.854  35.108  62.120  0.00  0.00            
ATOM   1056  CG  MET X  66      44.799  35.117  63.985  0.00  0.00            
ATOM   1057  HG2 MET X  66      43.982  35.677  64.440  0.00  0.00            
ATOM   1058  HG3 MET X  66      44.439  34.112  63.765  0.00  0.00            
ATOM   1059  SD  MET X  66      46.181  35.002  65.178  0.00  0.00            
ATOM   1060  CE  MET X  66      47.510  34.077  64.300  0.00  0.00            
ATOM   1061  HE1 MET X  66      47.901  34.806  63.590  0.00  0.00            
ATOM   1062  HE2 MET X  66      48.335  33.831  64.968  0.00  0.00            
ATOM   1063  HE3 MET X  66      47.098  33.250  63.721  0.00  0.00            
ATOM   1064  C   MET X  66      46.557  37.340  61.317  0.00  0.00            
ATOM   1065  O   MET X  66      47.597  36.795  61.008  0.00  0.00            
ATOM   1066  N   LEU X  67      45.975  38.175  60.482  0.00  0.00            
ATOM   1067  H   LEU X  67      45.098  38.493  60.869  0.00  0.00            
ATOM   1068  CA  LEU X  67      46.558  38.836  59.246  0.00  0.00            
ATOM   1069  HA  LEU X  67      46.717  38.069  58.488  0.00  0.00            
ATOM   1070  CB  LEU X  67      45.524  39.814  58.638  0.00  0.00            
ATOM   1071  HB2 LEU X  67      45.285  40.466  59.478  0.00  0.00            
ATOM   1072  HB3 LEU X  67      45.942  40.520  57.920  0.00  0.00            
ATOM   1073  CG  LEU X  67      44.150  39.365  57.988  0.00  0.00            
ATOM   1074  HG  LEU X  67      43.677  38.526  58.496  0.00  0.00            
ATOM   1075  CD1 LEU X  67      43.238  40.517  57.944  0.00  0.00            
ATOM   1076 HD11 LEU X  67      43.710  41.415  57.544  0.00  0.00            
ATOM   1077 HD12 LEU X  67      42.348  40.240  57.379  0.00  0.00            
ATOM   1078 HD13 LEU X  67      43.026  40.849  58.960  0.00  0.00            
ATOM   1079  CD2 LEU X  67      44.243  38.978  56.526  0.00  0.00            
ATOM   1080 HD21 LEU X  67      44.779  38.037  56.403  0.00  0.00            
ATOM   1081 HD22 LEU X  67      43.258  38.867  56.074  0.00  0.00            
ATOM   1082 HD23 LEU X  67      44.774  39.747  55.966  0.00  0.00            
ATOM   1083  C   LEU X  67      47.841  39.676  59.550  0.00  0.00            
ATOM   1084  O   LEU X  67      47.886  40.352  60.535  0.00  0.00            
ATOM   1085  N   PRO X  68      48.860  39.630  58.642  0.00  0.00            
ATOM   1086  CD  PRO X  68      48.981  38.762  57.436  0.00  0.00            
ATOM   1087  HD2 PRO X  68      48.334  39.181  56.665  0.00  0.00            
ATOM   1088  HD3 PRO X  68      48.821  37.696  57.603  0.00  0.00            
ATOM   1089  CG  PRO X  68      50.413  38.765  56.976  0.00  0.00            
ATOM   1090  HG2 PRO X  68      50.556  38.581  55.911  0.00  0.00            
ATOM   1091  HG3 PRO X  68      50.943  37.987  57.524  0.00  0.00            
ATOM   1092  CB  PRO X  68      50.854  40.154  57.460  0.00  0.00            
ATOM   1093  HB2 PRO X  68      50.428  40.922  56.813  0.00  0.00            
ATOM   1094  HB3 PRO X  68      51.926  40.306  57.586  0.00  0.00            
ATOM   1095  CA  PRO X  68      50.192  40.325  58.812  0.00  0.00            
ATOM   1096  HA  PRO X  68      50.795  39.763  59.525  0.00  0.00            
ATOM   1097  C   PRO X  68      50.050  41.802  59.198  0.00  0.00            
ATOM   1098  O   PRO X  68      49.250  42.565  58.625  0.00  0.00            
ATOM   1099  N   LYS X  69      50.861  42.253  60.127  0.00  0.00            
ATOM   1100  H   LYS X  69      51.455  41.592  60.606  0.00  0.00            
ATOM   1101  CA  LYS X  69      50.924  43.581  60.712  0.00  0.00            
ATOM   1102  HA  LYS X  69      49.996  43.711  61.270  0.00  0.00            
ATOM   1103  CB  LYS X  69      52.158  43.726  61.631  0.00  0.00            
ATOM   1104  HB2 LYS X  69      51.998  43.124  62.525  0.00  0.00            
ATOM   1105  HB3 LYS X  69      53.086  43.318  61.228  0.00  0.00            
ATOM   1106  CG  LYS X  69      52.404  45.190  61.954  0.00  0.00            
ATOM   1107  HG2 LYS X  69      52.493  45.773  61.038  0.00  0.00            
ATOM   1108  HG3 LYS X  69      51.557  45.567  62.527  0.00  0.00            
ATOM   1109  CD  LYS X  69      53.642  45.425  62.723  0.00  0.00            
ATOM   1110  HD2 LYS X  69      53.569  44.958  63.706  0.00  0.00            
ATOM   1111  HD3 LYS X  69      54.465  44.961  62.180  0.00  0.00            
ATOM   1112  CE  LYS X  69      53.829  46.933  62.862  0.00  0.00            
ATOM   1113  HE2 LYS X  69      54.055  47.389  61.898  0.00  0.00            
ATOM   1114  HE3 LYS X  69      52.892  47.347  63.234  0.00  0.00            
ATOM   1115  NZ  LYS X  69      54.952  47.069  63.760  0.00  0.00            
ATOM   1116  HZ1 LYS X  69      55.150  48.038  63.966  0.00  0.00            
ATOM   1117  HZ2 LYS X  69      54.687  46.607  64.618  0.00  0.00            
ATOM   1118  HZ3 LYS X  69      55.776  46.682  63.323  0.00  0.00            
ATOM   1119  C   LYS X  69      50.841  44.697  59.588  0.00  0.00            
ATOM   1120  O   LYS X  69      49.866  45.445  59.673  0.00  0.00            
ATOM   1121  N   ARG X  70      51.697  44.676  58.507  0.00  0.00            
ATOM   1122  H   ARG X  70      52.373  43.930  58.427  0.00  0.00            
ATOM   1123  CA  ARG X  70      51.718  45.771  57.501  0.00  0.00            
ATOM   1124  HA  ARG X  70      51.621  46.739  57.992  0.00  0.00            
ATOM   1125  CB  ARG X  70      53.011  45.776  56.751  0.00  0.00            
ATOM   1126  HB2 ARG X  70      53.004  44.935  56.057  0.00  0.00            
ATOM   1127  HB3 ARG X  70      53.008  46.635  56.081  0.00  0.00            
ATOM   1128  CG  ARG X  70      54.301  45.861  57.596  0.00  0.00            
ATOM   1129  HG2 ARG X  70      54.195  46.579  58.409  0.00  0.00            
ATOM   1130  HG3 ARG X  70      54.412  44.889  58.078  0.00  0.00            
ATOM   1131  CD  ARG X  70      55.478  46.230  56.782  0.00  0.00            
ATOM   1132  HD2 ARG X  70      55.726  45.446  56.065  0.00  0.00            
ATOM   1133  HD3 ARG X  70      55.340  47.184  56.273  0.00  0.00            
ATOM   1134  NE  ARG X  70      56.706  46.315  57.614  0.00  0.00            
ATOM   1135  HE  ARG X  70      56.894  47.194  58.073  0.00  0.00            
ATOM   1136  CZ  ARG X  70      57.671  45.410  57.781  0.00  0.00            
ATOM   1137  NH1 ARG X  70      57.554  44.256  57.299  0.00  0.00            
ATOM   1138 HH11 ARG X  70      56.723  43.870  56.875  0.00  0.00            
ATOM   1139 HH12 ARG X  70      58.282  43.608  57.566  0.00  0.00            
ATOM   1140  NH2 ARG X  70      58.767  45.702  58.438  0.00  0.00            
ATOM   1141 HH21 ARG X  70      59.007  46.644  58.712  0.00  0.00            
ATOM   1142 HH22 ARG X  70      59.552  45.078  58.316  0.00  0.00            
ATOM   1143  C   ARG X  70      50.536  45.639  56.536  0.00  0.00            
ATOM   1144  O   ARG X  70      50.012  46.646  56.098  0.00  0.00            
ATOM   1145  N   ILE X  71      49.946  44.475  56.375  0.00  0.00            
ATOM   1146  H   ILE X  71      50.401  43.751  56.913  0.00  0.00            
ATOM   1147  CA  ILE X  71      48.640  44.285  55.648  0.00  0.00            
ATOM   1148  HA  ILE X  71      48.784  44.907  54.766  0.00  0.00            
ATOM   1149  CB  ILE X  71      48.501  42.852  55.100  0.00  0.00            
ATOM   1150  HB  ILE X  71      48.869  42.232  55.918  0.00  0.00            
ATOM   1151  CG2 ILE X  71      47.049  42.369  54.978  0.00  0.00            
ATOM   1152 HG21 ILE X  71      47.016  41.325  54.665  0.00  0.00            
ATOM   1153 HG22 ILE X  71      46.563  42.360  55.954  0.00  0.00            
ATOM   1154 HG23 ILE X  71      46.455  43.043  54.361  0.00  0.00            
ATOM   1155  CG1 ILE X  71      49.307  42.664  53.754  0.00  0.00            
ATOM   1156 HG12 ILE X  71      48.708  43.017  52.915  0.00  0.00            
ATOM   1157 HG13 ILE X  71      50.298  43.104  53.868  0.00  0.00            
ATOM   1158  CD1 ILE X  71      49.691  41.210  53.579  0.00  0.00            
ATOM   1159 HD11 ILE X  71      50.135  40.749  54.462  0.00  0.00            
ATOM   1160 HD12 ILE X  71      48.779  40.687  53.292  0.00  0.00            
ATOM   1161 HD13 ILE X  71      50.390  41.114  52.749  0.00  0.00            
ATOM   1162  C   ILE X  71      47.390  44.882  56.314  0.00  0.00            
ATOM   1163  O   ILE X  71      46.546  45.467  55.668  0.00  0.00            
ATOM   1164  N   VAL X  72      47.300  44.753  57.637  0.00  0.00            
ATOM   1165  H   VAL X  72      48.058  44.357  58.175  0.00  0.00            
ATOM   1166  CA  VAL X  72      46.300  45.553  58.296  0.00  0.00            
ATOM   1167  HA  VAL X  72      45.345  45.453  57.781  0.00  0.00            
ATOM   1168  CB  VAL X  72      46.260  45.051  59.771  0.00  0.00            
ATOM   1169  HB  VAL X  72      47.188  45.221  60.317  0.00  0.00            
ATOM   1170  CG1 VAL X  72      45.053  45.781  60.522  0.00  0.00            
ATOM   1171 HG11 VAL X  72      44.863  45.491  61.556  0.00  0.00            
ATOM   1172 HG12 VAL X  72      45.129  46.869  60.510  0.00  0.00            
ATOM   1173 HG13 VAL X  72      44.183  45.688  59.872  0.00  0.00            
ATOM   1174  CG2 VAL X  72      46.047  43.527  59.843  0.00  0.00            
ATOM   1175 HG21 VAL X  72      46.775  42.997  59.231  0.00  0.00            
ATOM   1176 HG22 VAL X  72      46.056  43.256  60.899  0.00  0.00            
ATOM   1177 HG23 VAL X  72      45.087  43.312  59.374  0.00  0.00            
ATOM   1178  C   VAL X  72      46.623  47.078  58.324  0.00  0.00            
ATOM   1179  O   VAL X  72      45.707  47.915  58.078  0.00  0.00            
ATOM   1180  N   ASN X  73      47.879  47.444  58.312  0.00  0.00            
ATOM   1181  H   ASN X  73      48.595  46.750  58.477  0.00  0.00            
ATOM   1182  CA  ASN X  73      48.279  48.918  58.174  0.00  0.00            
ATOM   1183  HA  ASN X  73      47.795  49.590  58.883  0.00  0.00            
ATOM   1184  CB  ASN X  73      49.812  48.937  58.378  0.00  0.00            
ATOM   1185  HB2 ASN X  73      50.167  47.968  58.728  0.00  0.00            
ATOM   1186  HB3 ASN X  73      50.284  49.151  57.419  0.00  0.00            
ATOM   1187  CG  ASN X  73      50.151  49.960  59.463  0.00  0.00            
ATOM   1188  OD1 ASN X  73      50.928  50.897  59.343  0.00  0.00            
ATOM   1189  ND2 ASN X  73      49.601  49.745  60.594  0.00  0.00            
ATOM   1190 HD21 ASN X  73      49.594  50.402  61.361  0.00  0.00            
ATOM   1191 HD22 ASN X  73      48.905  49.039  60.788  0.00  0.00            
ATOM   1192  C   ASN X  73      47.883  49.488  56.753  0.00  0.00            
ATOM   1193  O   ASN X  73      47.642  50.683  56.644  0.00  0.00            
ATOM   1194  N   THR X  74      47.784  48.691  55.671  0.00  0.00            
ATOM   1195  H   THR X  74      47.932  47.703  55.819  0.00  0.00            
ATOM   1196  CA  THR X  74      47.480  49.199  54.281  0.00  0.00            
ATOM   1197  HA  THR X  74      47.445  50.284  54.375  0.00  0.00            
ATOM   1198  CB  THR X  74      48.654  48.924  53.305  0.00  0.00            
ATOM   1199  HB  THR X  74      48.490  49.395  52.336  0.00  0.00            
ATOM   1200  CG2 THR X  74      50.050  49.464  53.690  0.00  0.00            
ATOM   1201 HG21 THR X  74      50.778  49.279  52.900  0.00  0.00            
ATOM   1202 HG22 THR X  74      50.127  50.510  53.985  0.00  0.00            
ATOM   1203 HG23 THR X  74      50.316  48.879  54.570  0.00  0.00            
ATOM   1204  OG1 THR X  74      48.856  47.527  52.969  0.00  0.00            
ATOM   1205  HG1 THR X  74      48.459  47.413  52.102  0.00  0.00            
ATOM   1206  C   THR X  74      46.155  48.690  53.818  0.00  0.00            
ATOM   1207  O   THR X  74      45.289  49.479  53.382  0.00  0.00            
ATOM   1208  N   LEU X  75      45.876  47.383  53.792  0.00  0.00            
ATOM   1209  H   LEU X  75      46.605  46.780  54.145  0.00  0.00            
ATOM   1210  CA  LEU X  75      44.730  46.806  53.105  0.00  0.00            
ATOM   1211  HA  LEU X  75      44.685  47.210  52.094  0.00  0.00            
ATOM   1212  CB  LEU X  75      44.958  45.322  52.804  0.00  0.00            
ATOM   1213  HB2 LEU X  75      45.969  45.209  52.411  0.00  0.00            
ATOM   1214  HB3 LEU X  75      44.986  44.842  53.782  0.00  0.00            
ATOM   1215  CG  LEU X  75      43.947  44.784  51.807  0.00  0.00            
ATOM   1216  HG  LEU X  75      42.963  44.929  52.254  0.00  0.00            
ATOM   1217  CD1 LEU X  75      44.017  45.316  50.365  0.00  0.00            
ATOM   1218 HD11 LEU X  75      43.428  44.695  49.690  0.00  0.00            
ATOM   1219 HD12 LEU X  75      43.561  46.305  50.379  0.00  0.00            
ATOM   1220 HD13 LEU X  75      45.052  45.330  50.023  0.00  0.00            
ATOM   1221  CD2 LEU X  75      44.165  43.330  51.546  0.00  0.00            
ATOM   1222 HD21 LEU X  75      43.347  42.991  50.911  0.00  0.00            
ATOM   1223 HD22 LEU X  75      45.072  43.159  50.965  0.00  0.00            
ATOM   1224 HD23 LEU X  75      44.283  42.823  52.504  0.00  0.00            
ATOM   1225  C   LEU X  75      43.406  47.169  53.813  0.00  0.00            
ATOM   1226  O   LEU X  75      42.686  48.032  53.364  0.00  0.00            
ATOM   1227  N   PHE X  76      43.181  46.507  54.913  0.00  0.00            
ATOM   1228  H   PHE X  76      43.774  45.701  55.054  0.00  0.00            
ATOM   1229  CA  PHE X  76      41.851  46.708  55.602  0.00  0.00            
ATOM   1230  HA  PHE X  76      41.137  46.773  54.780  0.00  0.00            
ATOM   1231  CB  PHE X  76      41.620  45.451  56.447  0.00  0.00            
ATOM   1232  HB2 PHE X  76      42.325  45.413  57.278  0.00  0.00            
ATOM   1233  HB3 PHE X  76      40.585  45.517  56.782  0.00  0.00            
ATOM   1234  CG  PHE X  76      41.842  44.221  55.547  0.00  0.00            
ATOM   1235  CD1 PHE X  76      40.815  43.816  54.676  0.00  0.00            
ATOM   1236  HD1 PHE X  76      39.952  44.462  54.607  0.00  0.00            
ATOM   1237  CE1 PHE X  76      41.048  42.776  53.790  0.00  0.00            
ATOM   1238  HE1 PHE X  76      40.269  42.598  53.064  0.00  0.00            
ATOM   1239  CZ  PHE X  76      42.185  42.006  53.902  0.00  0.00            
ATOM   1240  HZ  PHE X  76      42.251  41.146  53.251  0.00  0.00            
ATOM   1241  CE2 PHE X  76      43.072  42.269  54.948  0.00  0.00            
ATOM   1242  HE2 PHE X  76      43.928  41.615  55.032  0.00  0.00            
ATOM   1243  CD2 PHE X  76      42.989  43.440  55.719  0.00  0.00            
ATOM   1244  HD2 PHE X  76      43.738  43.744  56.435  0.00  0.00            
ATOM   1245  C   PHE X  76      41.677  47.955  56.328  0.00  0.00            
ATOM   1246  O   PHE X  76      40.608  48.599  56.287  0.00  0.00            
ATOM   1247  N   GLY X  77      42.692  48.462  57.043  0.00  0.00            
ATOM   1248  H   GLY X  77      43.438  47.804  57.220  0.00  0.00            
ATOM   1249  CA  GLY X  77      42.698  49.638  57.883  0.00  0.00            
ATOM   1250  HA2 GLY X  77      43.540  50.245  57.551  0.00  0.00            
ATOM   1251  HA3 GLY X  77      41.772  50.213  57.867  0.00  0.00            
ATOM   1252  C   GLY X  77      42.902  49.264  59.363  0.00  0.00            
ATOM   1253  O   GLY X  77      42.401  48.217  59.795  0.00  0.00            
ATOM   1254  N   LYS X  78      43.408  50.149  60.224  0.00  0.00            
ATOM   1255  H   LYS X  78      43.774  51.012  59.850  0.00  0.00            
ATOM   1256  CA  LYS X  78      43.502  49.911  61.618  0.00  0.00            
ATOM   1257  HA  LYS X  78      44.014  48.948  61.614  0.00  0.00            
ATOM   1258  CB  LYS X  78      44.236  50.964  62.315  0.00  0.00            
ATOM   1259  HB2 LYS X  78      45.219  51.049  61.853  0.00  0.00            
ATOM   1260  HB3 LYS X  78      43.673  51.888  62.188  0.00  0.00            
ATOM   1261  CG  LYS X  78      44.405  50.765  63.820  0.00  0.00            
ATOM   1262  HG2 LYS X  78      43.437  50.688  64.317  0.00  0.00            
ATOM   1263  HG3 LYS X  78      45.021  49.888  64.015  0.00  0.00            
ATOM   1264  CD  LYS X  78      44.935  52.069  64.436  0.00  0.00            
ATOM   1265  HD2 LYS X  78      45.579  52.573  63.715  0.00  0.00            
ATOM   1266  HD3 LYS X  78      44.079  52.698  64.683  0.00  0.00            
ATOM   1267  CE  LYS X  78      45.668  51.784  65.768  0.00  0.00            
ATOM   1268  HE2 LYS X  78      45.050  51.564  66.639  0.00  0.00            
ATOM   1269  HE3 LYS X  78      46.208  50.844  65.654  0.00  0.00            
ATOM   1270  NZ  LYS X  78      46.704  52.839  66.080  0.00  0.00            
ATOM   1271  HZ1 LYS X  78      46.340  53.754  66.308  0.00  0.00            
ATOM   1272  HZ2 LYS X  78      47.249  52.632  66.905  0.00  0.00            
ATOM   1273  HZ3 LYS X  78      47.228  52.914  65.220  0.00  0.00            
ATOM   1274  C   LYS X  78      42.110  49.655  62.184  0.00  0.00            
ATOM   1275  O   LYS X  78      41.235  50.497  62.051  0.00  0.00            
ATOM   1276  N   GLY X  79      41.888  48.472  62.829  0.00  0.00            
ATOM   1277  H   GLY X  79      42.625  47.785  62.894  0.00  0.00            
ATOM   1278  CA  GLY X  79      40.635  48.174  63.541  0.00  0.00            
ATOM   1279  HA2 GLY X  79      40.711  47.236  64.091  0.00  0.00            
ATOM   1280  HA3 GLY X  79      40.446  48.923  64.310  0.00  0.00            
ATOM   1281  C   GLY X  79      39.438  47.895  62.701  0.00  0.00            
ATOM   1282  O   GLY X  79      38.359  47.907  63.276  0.00  0.00            
ATOM   1283  N   ALA X  80      39.693  47.541  61.457  0.00  0.00            
ATOM   1284  H   ALA X  80      40.641  47.619  61.117  0.00  0.00            
ATOM   1285  CA  ALA X  80      38.621  47.181  60.499  0.00  0.00            
ATOM   1286  HA  ALA X  80      37.895  47.984  60.369  0.00  0.00            
ATOM   1287  CB  ALA X  80      39.235  46.795  59.131  0.00  0.00            
ATOM   1288  HB1 ALA X  80      39.592  47.760  58.770  0.00  0.00            
ATOM   1289  HB2 ALA X  80      40.086  46.114  59.120  0.00  0.00            
ATOM   1290  HB3 ALA X  80      38.446  46.320  58.549  0.00  0.00            
ATOM   1291  C   ALA X  80      37.884  45.910  61.050  0.00  0.00            
ATOM   1292  O   ALA X  80      38.409  45.155  61.882  0.00  0.00            
ATOM   1293  N   ILE X  81      36.629  45.675  60.577  0.00  0.00            
ATOM   1294  H   ILE X  81      36.235  46.357  59.945  0.00  0.00            
ATOM   1295  CA  ILE X  81      35.930  44.409  60.908  0.00  0.00            
ATOM   1296  HA  ILE X  81      35.595  44.302  61.940  0.00  0.00            
ATOM   1297  CB  ILE X  81      34.557  44.255  60.075  0.00  0.00            
ATOM   1298  HB  ILE X  81      33.896  45.100  60.270  0.00  0.00            
ATOM   1299  CG2 ILE X  81      34.805  44.020  58.603  0.00  0.00            
ATOM   1300 HG21 ILE X  81      33.899  44.028  57.997  0.00  0.00            
ATOM   1301 HG22 ILE X  81      35.505  44.751  58.198  0.00  0.00            
ATOM   1302 HG23 ILE X  81      35.326  43.083  58.410  0.00  0.00            
ATOM   1303  CG1 ILE X  81      33.785  43.054  60.744  0.00  0.00            
ATOM   1304 HG12 ILE X  81      34.442  42.185  60.714  0.00  0.00            
ATOM   1305 HG13 ILE X  81      33.598  43.257  61.798  0.00  0.00            
ATOM   1306  CD1 ILE X  81      32.396  42.827  60.062  0.00  0.00            
ATOM   1307 HD11 ILE X  81      32.567  42.526  59.028  0.00  0.00            
ATOM   1308 HD12 ILE X  81      31.832  42.071  60.607  0.00  0.00            
ATOM   1309 HD13 ILE X  81      31.904  43.799  60.055  0.00  0.00            
ATOM   1310  C   ILE X  81      36.810  43.167  60.738  0.00  0.00            
ATOM   1311  O   ILE X  81      37.031  42.412  61.686  0.00  0.00            
ATOM   1312  N   HIE X  82      37.620  42.931  59.684  0.00  0.00            
ATOM   1313  H   HIE X  82      37.526  43.621  58.952  0.00  0.00            
ATOM   1314  CA  HIE X  82      38.550  41.835  59.480  0.00  0.00            
ATOM   1315  HA  HIE X  82      38.026  40.916  59.218  0.00  0.00            
ATOM   1316  CB  HIE X  82      39.372  42.237  58.215  0.00  0.00            
ATOM   1317  HB2 HIE X  82      40.057  43.040  58.489  0.00  0.00            
ATOM   1318  HB3 HIE X  82      39.964  41.412  57.819  0.00  0.00            
ATOM   1319  CG  HIE X  82      38.554  42.677  56.994  0.00  0.00            
ATOM   1320  ND1 HIE X  82      37.943  43.913  56.913  0.00  0.00            
ATOM   1321  CE1 HIE X  82      37.404  43.972  55.726  0.00  0.00            
ATOM   1322  HE1 HIE X  82      36.825  44.781  55.306  0.00  0.00            
ATOM   1323  NE2 HIE X  82      37.695  42.872  55.002  0.00  0.00            
ATOM   1324  HE2 HIE X  82      37.686  42.823  53.993  0.00  0.00            
ATOM   1325  CD2 HIE X  82      38.430  41.993  55.817  0.00  0.00            
ATOM   1326  HD2 HIE X  82      38.871  41.079  55.447  0.00  0.00            
ATOM   1327  C   HIE X  82      39.620  41.552  60.625  0.00  0.00            
ATOM   1328  O   HIE X  82      40.223  40.518  60.654  0.00  0.00            
ATOM   1329  N   THR X  83      39.779  42.474  61.554  0.00  0.00            
ATOM   1330  H   THR X  83      39.301  43.359  61.465  0.00  0.00            
ATOM   1331  CA  THR X  83      40.646  42.426  62.801  0.00  0.00            
ATOM   1332  HA  THR X  83      41.476  41.766  62.549  0.00  0.00            
ATOM   1333  CB  THR X  83      41.194  43.852  63.168  0.00  0.00            
ATOM   1334  HB  THR X  83      41.974  43.760  63.924  0.00  0.00            
ATOM   1335  CG2 THR X  83      41.739  44.635  62.050  0.00  0.00            
ATOM   1336 HG21 THR X  83      41.133  44.425  61.169  0.00  0.00            
ATOM   1337 HG22 THR X  83      41.693  45.723  62.103  0.00  0.00            
ATOM   1338 HG23 THR X  83      42.749  44.261  61.879  0.00  0.00            
ATOM   1339  OG1 THR X  83      40.249  44.769  63.740  0.00  0.00            
ATOM   1340  HG1 THR X  83      39.490  44.885  63.164  0.00  0.00            
ATOM   1341  C   THR X  83      40.056  41.720  64.062  0.00  0.00            
ATOM   1342  O   THR X  83      40.823  41.194  64.909  0.00  0.00            
ATOM   1343  N   VAL X  84      38.679  41.846  64.193  0.00  0.00            
ATOM   1344  H   VAL X  84      38.157  42.287  63.449  0.00  0.00            
ATOM   1345  CA  VAL X  84      38.016  41.459  65.370  0.00  0.00            
ATOM   1346  HA  VAL X  84      38.757  41.418  66.169  0.00  0.00            
ATOM   1347  CB  VAL X  84      36.971  42.525  65.808  0.00  0.00            
ATOM   1348  HB  VAL X  84      36.442  42.062  66.642  0.00  0.00            
ATOM   1349  CG1 VAL X  84      37.799  43.639  66.528  0.00  0.00            
ATOM   1350 HG11 VAL X  84      38.105  43.358  67.536  0.00  0.00            
ATOM   1351 HG12 VAL X  84      38.650  43.963  65.929  0.00  0.00            
ATOM   1352 HG13 VAL X  84      37.033  44.403  66.661  0.00  0.00            
ATOM   1353  CG2 VAL X  84      36.010  43.095  64.817  0.00  0.00            
ATOM   1354 HG21 VAL X  84      35.503  42.384  64.165  0.00  0.00            
ATOM   1355 HG22 VAL X  84      35.105  43.406  65.338  0.00  0.00            
ATOM   1356 HG23 VAL X  84      36.436  43.880  64.192  0.00  0.00            
ATOM   1357  C   VAL X  84      37.342  40.122  65.271  0.00  0.00            
ATOM   1358  O   VAL X  84      37.121  39.592  64.206  0.00  0.00            
ATOM   1359  N   ASP X  85      37.048  39.472  66.407  0.00  0.00            
ATOM   1360  H   ASP X  85      37.305  39.927  67.272  0.00  0.00            
ATOM   1361  CA  ASP X  85      36.555  38.161  66.477  0.00  0.00            
ATOM   1362  HA  ASP X  85      36.146  37.944  65.490  0.00  0.00            
ATOM   1363  CB  ASP X  85      37.757  37.285  66.754  0.00  0.00            
ATOM   1364  HB2 ASP X  85      38.583  37.768  66.233  0.00  0.00            
ATOM   1365  HB3 ASP X  85      37.930  37.340  67.829  0.00  0.00            
ATOM   1366  CG  ASP X  85      37.662  35.876  66.205  0.00  0.00            
ATOM   1367  OD1 ASP X  85      36.609  35.444  65.691  0.00  0.00            
ATOM   1368  OD2 ASP X  85      38.625  35.116  66.374  0.00  0.00            
ATOM   1369  C   ASP X  85      35.447  37.979  67.554  0.00  0.00            
ATOM   1370  O   ASP X  85      35.343  38.664  68.526  0.00  0.00            
ATOM   1371  N   GLY X  86      34.588  37.029  67.203  0.00  0.00            
ATOM   1372  H   GLY X  86      34.769  36.536  66.341  0.00  0.00            
ATOM   1373  CA  GLY X  86      33.462  36.500  68.019  0.00  0.00            
ATOM   1374  HA2 GLY X  86      33.266  35.490  67.659  0.00  0.00            
ATOM   1375  HA3 GLY X  86      33.719  36.342  69.066  0.00  0.00            
ATOM   1376  C   GLY X  86      32.148  37.293  67.847  0.00  0.00            
ATOM   1377  O   GLY X  86      32.113  38.047  66.916  0.00  0.00            
ATOM   1378  N   LYS X  87      31.217  37.246  68.798  0.00  0.00            
ATOM   1379  H   LYS X  87      31.248  36.538  69.518  0.00  0.00            
ATOM   1380  CA  LYS X  87      29.964  38.008  68.830  0.00  0.00            
ATOM   1381  HA  LYS X  87      29.338  37.535  68.074  0.00  0.00            
ATOM   1382  CB  LYS X  87      29.345  37.905  70.233  0.00  0.00            
ATOM   1383  HB2 LYS X  87      29.228  36.832  70.383  0.00  0.00            
ATOM   1384  HB3 LYS X  87      30.084  38.232  70.964  0.00  0.00            
ATOM   1385  CG  LYS X  87      28.063  38.737  70.538  0.00  0.00            
ATOM   1386  HG2 LYS X  87      28.359  39.786  70.538  0.00  0.00            
ATOM   1387  HG3 LYS X  87      27.318  38.550  69.765  0.00  0.00            
ATOM   1388  CD  LYS X  87      27.418  38.404  71.879  0.00  0.00            
ATOM   1389  HD2 LYS X  87      28.209  38.545  72.615  0.00  0.00            
ATOM   1390  HD3 LYS X  87      26.605  39.091  72.117  0.00  0.00            
ATOM   1391  CE  LYS X  87      26.828  36.981  71.859  0.00  0.00            
ATOM   1392  HE2 LYS X  87      27.616  36.393  71.389  0.00  0.00            
ATOM   1393  HE3 LYS X  87      26.742  36.724  72.915  0.00  0.00            
ATOM   1394  NZ  LYS X  87      25.554  36.854  71.145  0.00  0.00            
ATOM   1395  HZ1 LYS X  87      25.476  36.931  70.141  0.00  0.00            
ATOM   1396  HZ2 LYS X  87      25.239  35.902  71.270  0.00  0.00            
ATOM   1397  HZ3 LYS X  87      24.833  37.397  71.597  0.00  0.00            
ATOM   1398  C   LYS X  87      30.159  39.480  68.420  0.00  0.00            
ATOM   1399  O   LYS X  87      29.268  40.100  67.763  0.00  0.00            
ATOM   1400  N   LYS X  88      31.237  40.197  68.788  0.00  0.00            
ATOM   1401  H   LYS X  88      31.879  39.645  69.339  0.00  0.00            
ATOM   1402  CA  LYS X  88      31.628  41.502  68.370  0.00  0.00            
ATOM   1403  HA  LYS X  88      30.780  42.123  68.658  0.00  0.00            
ATOM   1404  CB  LYS X  88      32.971  41.960  68.978  0.00  0.00            
ATOM   1405  HB2 LYS X  88      32.942  41.917  70.067  0.00  0.00            
ATOM   1406  HB3 LYS X  88      33.811  41.351  68.647  0.00  0.00            
ATOM   1407  CG  LYS X  88      33.519  43.370  68.623  0.00  0.00            
ATOM   1408  HG2 LYS X  88      33.818  43.385  67.575  0.00  0.00            
ATOM   1409  HG3 LYS X  88      32.705  44.083  68.748  0.00  0.00            
ATOM   1410  CD  LYS X  88      34.642  43.777  69.579  0.00  0.00            
ATOM   1411  HD2 LYS X  88      34.384  43.460  70.589  0.00  0.00            
ATOM   1412  HD3 LYS X  88      35.567  43.213  69.462  0.00  0.00            
ATOM   1413  CE  LYS X  88      35.065  45.280  69.534  0.00  0.00            
ATOM   1414  HE2 LYS X  88      35.737  45.439  68.690  0.00  0.00            
ATOM   1415  HE3 LYS X  88      34.109  45.804  69.508  0.00  0.00            
ATOM   1416  NZ  LYS X  88      35.723  45.857  70.722  0.00  0.00            
ATOM   1417  HZ1 LYS X  88      35.087  45.615  71.468  0.00  0.00            
ATOM   1418  HZ2 LYS X  88      36.525  45.343  71.057  0.00  0.00            
ATOM   1419  HZ3 LYS X  88      35.820  46.856  70.602  0.00  0.00            
ATOM   1420  C   LYS X  88      31.720  41.612  66.793  0.00  0.00            
ATOM   1421  O   LYS X  88      31.041  42.479  66.253  0.00  0.00            
ATOM   1422  N   HIE X  89      32.497  40.763  66.130  0.00  0.00            
ATOM   1423  H   HIE X  89      32.674  39.929  66.670  0.00  0.00            
ATOM   1424  CA  HIE X  89      32.626  40.564  64.669  0.00  0.00            
ATOM   1425  HA  HIE X  89      32.956  41.495  64.209  0.00  0.00            
ATOM   1426  CB  HIE X  89      33.695  39.544  64.335  0.00  0.00            
ATOM   1427  HB2 HIE X  89      34.613  40.077  64.579  0.00  0.00            
ATOM   1428  HB3 HIE X  89      33.568  38.659  64.959  0.00  0.00            
ATOM   1429  CG  HIE X  89      33.680  39.195  62.846  0.00  0.00            
ATOM   1430  ND1 HIE X  89      32.832  38.307  62.207  0.00  0.00            
ATOM   1431  CE1 HIE X  89      33.230  38.337  60.902  0.00  0.00            
ATOM   1432  HE1 HIE X  89      32.772  37.756  60.116  0.00  0.00            
ATOM   1433  NE2 HIE X  89      34.216  39.226  60.723  0.00  0.00            
ATOM   1434  HE2 HIE X  89      34.709  39.329  59.848  0.00  0.00            
ATOM   1435  CD2 HIE X  89      34.496  39.789  61.935  0.00  0.00            
ATOM   1436  HD2 HIE X  89      35.231  40.559  62.116  0.00  0.00            
ATOM   1437  C   HIE X  89      31.214  40.233  64.134  0.00  0.00            
ATOM   1438  O   HIE X  89      30.774  40.986  63.206  0.00  0.00            
ATOM   1439  N   VAL X  90      30.462  39.291  64.598  0.00  0.00            
ATOM   1440  H   VAL X  90      30.845  38.723  65.340  0.00  0.00            
ATOM   1441  CA  VAL X  90      29.212  38.881  64.012  0.00  0.00            
ATOM   1442  HA  VAL X  90      29.402  38.600  62.976  0.00  0.00            
ATOM   1443  CB  VAL X  90      28.697  37.604  64.754  0.00  0.00            
ATOM   1444  HB  VAL X  90      28.551  37.731  65.827  0.00  0.00            
ATOM   1445  CG1 VAL X  90      27.353  37.015  64.264  0.00  0.00            
ATOM   1446 HG11 VAL X  90      26.593  37.789  64.369  0.00  0.00            
ATOM   1447 HG12 VAL X  90      27.449  36.608  63.258  0.00  0.00            
ATOM   1448 HG13 VAL X  90      27.044  36.162  64.869  0.00  0.00            
ATOM   1449  CG2 VAL X  90      29.654  36.406  64.583  0.00  0.00            
ATOM   1450 HG21 VAL X  90      30.629  36.569  65.043  0.00  0.00            
ATOM   1451 HG22 VAL X  90      29.259  35.507  65.057  0.00  0.00            
ATOM   1452 HG23 VAL X  90      29.876  36.258  63.526  0.00  0.00            
ATOM   1453  C   VAL X  90      28.129  39.968  64.072  0.00  0.00            
ATOM   1454  O   VAL X  90      27.264  40.167  63.224  0.00  0.00            
ATOM   1455  N   ASP X  91      28.085  40.764  65.096  0.00  0.00            
ATOM   1456  H   ASP X  91      28.865  40.597  65.716  0.00  0.00            
ATOM   1457  CA  ASP X  91      27.259  41.957  65.291  0.00  0.00            
ATOM   1458  HA  ASP X  91      26.185  41.864  65.128  0.00  0.00            
ATOM   1459  CB  ASP X  91      27.462  42.440  66.729  0.00  0.00            
ATOM   1460  HB2 ASP X  91      27.080  41.709  67.442  0.00  0.00            
ATOM   1461  HB3 ASP X  91      28.541  42.527  66.860  0.00  0.00            
ATOM   1462  CG  ASP X  91      26.849  43.800  66.997  0.00  0.00            
ATOM   1463  OD1 ASP X  91      25.674  44.006  66.554  0.00  0.00            
ATOM   1464  OD2 ASP X  91      27.577  44.565  67.711  0.00  0.00            
ATOM   1465  C   ASP X  91      27.673  43.062  64.266  0.00  0.00            
ATOM   1466  O   ASP X  91      26.870  43.543  63.512  0.00  0.00            
ATOM   1467  N   ARG X  92      28.996  43.389  64.175  0.00  0.00            
ATOM   1468  H   ARG X  92      29.721  42.901  64.681  0.00  0.00            
ATOM   1469  CA  ARG X  92      29.524  44.309  63.100  0.00  0.00            
ATOM   1470  HA  ARG X  92      28.932  45.221  63.184  0.00  0.00            
ATOM   1471  CB  ARG X  92      31.032  44.692  63.387  0.00  0.00            
ATOM   1472  HB2 ARG X  92      31.171  45.003  64.423  0.00  0.00            
ATOM   1473  HB3 ARG X  92      31.615  43.801  63.154  0.00  0.00            
ATOM   1474  CG  ARG X  92      31.390  45.838  62.511  0.00  0.00            
ATOM   1475  HG2 ARG X  92      31.208  45.575  61.469  0.00  0.00            
ATOM   1476  HG3 ARG X  92      30.782  46.738  62.611  0.00  0.00            
ATOM   1477  CD  ARG X  92      32.874  46.276  62.538  0.00  0.00            
ATOM   1478  HD2 ARG X  92      33.503  45.426  62.272  0.00  0.00            
ATOM   1479  HD3 ARG X  92      32.929  47.177  61.929  0.00  0.00            
ATOM   1480  NE  ARG X  92      33.383  46.815  63.789  0.00  0.00            
ATOM   1481  HE  ARG X  92      32.786  46.772  64.603  0.00  0.00            
ATOM   1482  CZ  ARG X  92      34.618  47.236  64.010  0.00  0.00            
ATOM   1483  NH1 ARG X  92      35.437  47.517  63.062  0.00  0.00            
ATOM   1484 HH11 ARG X  92      35.147  47.485  62.095  0.00  0.00            
ATOM   1485 HH12 ARG X  92      36.320  47.982  63.212  0.00  0.00            
ATOM   1486  NH2 ARG X  92      35.038  47.257  65.276  0.00  0.00            
ATOM   1487 HH21 ARG X  92      34.315  47.169  65.976  0.00  0.00            
ATOM   1488 HH22 ARG X  92      35.951  47.635  65.488  0.00  0.00            
ATOM   1489  C   ARG X  92      29.264  43.733  61.744  0.00  0.00            
ATOM   1490  O   ARG X  92      28.868  44.507  60.899  0.00  0.00            
ATOM   1491  N   LYS X  93      29.156  42.415  61.578  0.00  0.00            
ATOM   1492  H   LYS X  93      29.518  41.841  62.326  0.00  0.00            
ATOM   1493  CA  LYS X  93      28.875  41.699  60.368  0.00  0.00            
ATOM   1494  HA  LYS X  93      29.418  42.192  59.561  0.00  0.00            
ATOM   1495  CB  LYS X  93      29.268  40.257  60.497  0.00  0.00            
ATOM   1496  HB2 LYS X  93      30.305  40.260  60.833  0.00  0.00            
ATOM   1497  HB3 LYS X  93      28.579  39.695  61.127  0.00  0.00            
ATOM   1498  CG  LYS X  93      29.366  39.432  59.232  0.00  0.00            
ATOM   1499  HG2 LYS X  93      29.849  38.483  59.465  0.00  0.00            
ATOM   1500  HG3 LYS X  93      28.353  39.150  58.946  0.00  0.00            
ATOM   1501  CD  LYS X  93      30.022  40.113  57.947  0.00  0.00            
ATOM   1502  HD2 LYS X  93      29.452  41.039  57.867  0.00  0.00            
ATOM   1503  HD3 LYS X  93      31.063  40.318  58.197  0.00  0.00            
ATOM   1504  CE  LYS X  93      30.037  39.358  56.597  0.00  0.00            
ATOM   1505  HE2 LYS X  93      29.019  39.287  56.213  0.00  0.00            
ATOM   1506  HE3 LYS X  93      30.675  40.024  56.017  0.00  0.00            
ATOM   1507  NZ  LYS X  93      30.677  38.016  56.744  0.00  0.00            
ATOM   1508  HZ1 LYS X  93      30.893  37.587  55.855  0.00  0.00            
ATOM   1509  HZ2 LYS X  93      31.508  38.100  57.311  0.00  0.00            
ATOM   1510  HZ3 LYS X  93      30.027  37.406  57.218  0.00  0.00            
ATOM   1511  C   LYS X  93      27.394  41.863  60.004  0.00  0.00            
ATOM   1512  O   LYS X  93      27.136  41.638  58.798  0.00  0.00            
ATOM   1513  N   ALA X  94      26.503  42.189  60.946  0.00  0.00            
ATOM   1514  H   ALA X  94      26.894  42.537  61.810  0.00  0.00            
ATOM   1515  CA  ALA X  94      25.103  42.429  60.666  0.00  0.00            
ATOM   1516  HA  ALA X  94      24.698  41.546  60.173  0.00  0.00            
ATOM   1517  CB  ALA X  94      24.285  42.534  61.979  0.00  0.00            
ATOM   1518  HB1 ALA X  94      24.665  41.772  62.660  0.00  0.00            
ATOM   1519  HB2 ALA X  94      24.109  43.543  62.349  0.00  0.00            
ATOM   1520  HB3 ALA X  94      23.246  42.285  61.765  0.00  0.00            
ATOM   1521  C   ALA X  94      24.901  43.772  59.844  0.00  0.00            
ATOM   1522  O   ALA X  94      24.120  43.863  58.839  0.00  0.00            
ATOM   1523  N   LEU X  95      25.680  44.783  60.070  0.00  0.00            
ATOM   1524  H   LEU X  95      26.349  44.686  60.821  0.00  0.00            
ATOM   1525  CA  LEU X  95      25.613  46.047  59.362  0.00  0.00            
ATOM   1526  HA  LEU X  95      24.666  46.580  59.440  0.00  0.00            
ATOM   1527  CB  LEU X  95      26.737  46.930  60.011  0.00  0.00            
ATOM   1528  HB2 LEU X  95      26.312  47.284  60.951  0.00  0.00            
ATOM   1529  HB3 LEU X  95      27.632  46.310  60.055  0.00  0.00            
ATOM   1530  CG  LEU X  95      27.084  48.227  59.234  0.00  0.00            
ATOM   1531  HG  LEU X  95      27.339  48.040  58.191  0.00  0.00            
ATOM   1532  CD1 LEU X  95      25.856  49.168  59.279  0.00  0.00            
ATOM   1533 HD11 LEU X  95      26.199  50.054  58.745  0.00  0.00            
ATOM   1534 HD12 LEU X  95      24.917  48.735  58.934  0.00  0.00            
ATOM   1535 HD13 LEU X  95      25.676  49.408  60.327  0.00  0.00            
ATOM   1536  CD2 LEU X  95      28.236  49.009  59.792  0.00  0.00            
ATOM   1537 HD21 LEU X  95      27.930  49.683  60.593  0.00  0.00            
ATOM   1538 HD22 LEU X  95      28.887  48.372  60.391  0.00  0.00            
ATOM   1539 HD23 LEU X  95      28.713  49.610  59.018  0.00  0.00            
ATOM   1540  C   LEU X  95      25.796  45.825  57.886  0.00  0.00            
ATOM   1541  O   LEU X  95      25.120  46.450  57.037  0.00  0.00            
ATOM   1542  N   PHE X  96      26.785  45.002  57.551  0.00  0.00            
ATOM   1543  H   PHE X  96      27.383  44.719  58.314  0.00  0.00            
ATOM   1544  CA  PHE X  96      27.218  44.780  56.130  0.00  0.00            
ATOM   1545  HA  PHE X  96      27.389  45.731  55.624  0.00  0.00            
ATOM   1546  CB  PHE X  96      28.597  44.137  55.971  0.00  0.00            
ATOM   1547  HB2 PHE X  96      28.567  43.279  56.643  0.00  0.00            
ATOM   1548  HB3 PHE X  96      28.848  43.824  54.958  0.00  0.00            
ATOM   1549  CG  PHE X  96      29.758  45.013  56.373  0.00  0.00            
ATOM   1550  CD1 PHE X  96      30.309  44.995  57.663  0.00  0.00            
ATOM   1551  HD1 PHE X  96      29.867  44.420  58.463  0.00  0.00            
ATOM   1552  CE1 PHE X  96      31.368  45.874  57.962  0.00  0.00            
ATOM   1553  HE1 PHE X  96      31.758  46.045  58.954  0.00  0.00            
ATOM   1554  CZ  PHE X  96      32.026  46.573  56.961  0.00  0.00            
ATOM   1555  HZ  PHE X  96      32.930  47.103  57.225  0.00  0.00            
ATOM   1556  CE2 PHE X  96      31.583  46.513  55.631  0.00  0.00            
ATOM   1557  HE2 PHE X  96      32.111  47.092  54.889  0.00  0.00            
ATOM   1558  CD2 PHE X  96      30.391  45.773  55.368  0.00  0.00            
ATOM   1559  HD2 PHE X  96      29.986  45.746  54.367  0.00  0.00            
ATOM   1560  C   PHE X  96      26.110  44.066  55.339  0.00  0.00            
ATOM   1561  O   PHE X  96      25.699  44.576  54.279  0.00  0.00            
ATOM   1562  N   MET X  97      25.665  42.864  55.792  0.00  0.00            
ATOM   1563  H   MET X  97      26.179  42.367  56.505  0.00  0.00            
ATOM   1564  CA  MET X  97      24.538  42.187  55.111  0.00  0.00            
ATOM   1565  HA  MET X  97      24.767  41.877  54.091  0.00  0.00            
ATOM   1566  CB  MET X  97      24.267  40.842  55.831  0.00  0.00            
ATOM   1567  HB2 MET X  97      24.053  41.148  56.854  0.00  0.00            
ATOM   1568  HB3 MET X  97      23.401  40.494  55.267  0.00  0.00            
ATOM   1569  CG  MET X  97      25.428  39.772  55.907  0.00  0.00            
ATOM   1570  HG2 MET X  97      26.209  40.232  56.513  0.00  0.00            
ATOM   1571  HG3 MET X  97      25.147  39.002  56.627  0.00  0.00            
ATOM   1572  SD  MET X  97      26.208  39.056  54.398  0.00  0.00            
ATOM   1573  CE  MET X  97      24.898  37.996  53.903  0.00  0.00            
ATOM   1574  HE1 MET X  97      24.942  37.162  54.603  0.00  0.00            
ATOM   1575  HE2 MET X  97      23.936  38.478  54.076  0.00  0.00            
ATOM   1576  HE3 MET X  97      25.202  37.644  52.917  0.00  0.00            
ATOM   1577  C   MET X  97      23.228  43.012  55.019  0.00  0.00            
ATOM   1578  O   MET X  97      22.447  42.900  54.060  0.00  0.00            
ATOM   1579  N   SER X  98      22.939  43.884  55.994  0.00  0.00            
ATOM   1580  H   SER X  98      23.515  43.939  56.822  0.00  0.00            
ATOM   1581  CA  SER X  98      21.772  44.880  55.943  0.00  0.00            
ATOM   1582  HA  SER X  98      20.853  44.304  55.826  0.00  0.00            
ATOM   1583  CB  SER X  98      21.604  45.595  57.313  0.00  0.00            
ATOM   1584  HB2 SER X  98      20.573  45.918  57.458  0.00  0.00            
ATOM   1585  HB3 SER X  98      21.801  44.960  58.176  0.00  0.00            
ATOM   1586  OG  SER X  98      22.391  46.783  57.305  0.00  0.00            
ATOM   1587  HG  SER X  98      23.299  46.549  57.096  0.00  0.00            
ATOM   1588  C   SER X  98      21.694  45.889  54.756  0.00  0.00            
ATOM   1589  O   SER X  98      20.627  46.332  54.414  0.00  0.00            
ATOM   1590  N   LEU X  99      22.810  46.038  54.073  0.00  0.00            
ATOM   1591  H   LEU X  99      23.638  45.601  54.451  0.00  0.00            
ATOM   1592  CA  LEU X  99      23.000  46.740  52.842  0.00  0.00            
ATOM   1593  HA  LEU X  99      22.283  47.556  52.753  0.00  0.00            
ATOM   1594  CB  LEU X  99      24.408  47.471  52.888  0.00  0.00            
ATOM   1595  HB2 LEU X  99      25.192  46.713  52.873  0.00  0.00            
ATOM   1596  HB3 LEU X  99      24.498  47.928  51.902  0.00  0.00            
ATOM   1597  CG  LEU X  99      24.620  48.415  54.034  0.00  0.00            
ATOM   1598  HG  LEU X  99      24.358  47.812  54.904  0.00  0.00            
ATOM   1599  CD1 LEU X  99      26.067  48.823  54.125  0.00  0.00            
ATOM   1600 HD11 LEU X  99      26.362  49.339  53.211  0.00  0.00            
ATOM   1601 HD12 LEU X  99      26.112  49.484  54.991  0.00  0.00            
ATOM   1602 HD13 LEU X  99      26.731  47.973  54.279  0.00  0.00            
ATOM   1603  CD2 LEU X  99      23.751  49.610  53.931  0.00  0.00            
ATOM   1604 HD21 LEU X  99      22.706  49.357  53.751  0.00  0.00            
ATOM   1605 HD22 LEU X  99      23.871  50.105  54.895  0.00  0.00            
ATOM   1606 HD23 LEU X  99      24.168  50.241  53.145  0.00  0.00            
ATOM   1607  C   LEU X  99      22.847  45.857  51.620  0.00  0.00            
ATOM   1608  O   LEU X  99      22.829  46.412  50.555  0.00  0.00            
ATOM   1609  N   MET X 100      22.605  44.546  51.788  0.00  0.00            
ATOM   1610  H   MET X 100      22.606  44.249  52.753  0.00  0.00            
ATOM   1611  CA  MET X 100      22.469  43.610  50.714  0.00  0.00            
ATOM   1612  HA  MET X 100      22.769  44.114  49.795  0.00  0.00            
ATOM   1613  CB  MET X 100      23.386  42.392  51.005  0.00  0.00            
ATOM   1614  HB2 MET X 100      22.971  41.817  51.834  0.00  0.00            
ATOM   1615  HB3 MET X 100      23.351  41.761  50.117  0.00  0.00            
ATOM   1616  CG  MET X 100      24.851  42.836  51.354  0.00  0.00            
ATOM   1617  HG2 MET X 100      24.929  43.408  52.279  0.00  0.00            
ATOM   1618  HG3 MET X 100      25.468  41.984  51.641  0.00  0.00            
ATOM   1619  SD  MET X 100      25.696  43.717  50.013  0.00  0.00            
ATOM   1620  CE  MET X 100      27.264  43.903  50.935  0.00  0.00            
ATOM   1621  HE1 MET X 100      27.925  44.498  50.305  0.00  0.00            
ATOM   1622  HE2 MET X 100      27.164  44.406  51.897  0.00  0.00            
ATOM   1623  HE3 MET X 100      27.739  42.941  51.125  0.00  0.00            
ATOM   1624  C   MET X 100      21.017  43.233  50.562  0.00  0.00            
ATOM   1625  O   MET X 100      20.749  42.058  50.220  0.00  0.00            
ATOM   1626  N   THR X 101      20.048  44.127  50.776  0.00  0.00            
ATOM   1627  H   THR X 101      20.283  45.069  51.053  0.00  0.00            
ATOM   1628  CA  THR X 101      18.614  43.895  50.431  0.00  0.00            
ATOM   1629  HA  THR X 101      18.366  42.972  50.955  0.00  0.00            
ATOM   1630  CB  THR X 101      17.557  44.991  50.931  0.00  0.00            
ATOM   1631  HB  THR X 101      16.579  44.642  50.600  0.00  0.00            
ATOM   1632  CG2 THR X 101      17.548  45.151  52.457  0.00  0.00            
ATOM   1633 HG21 THR X 101      16.820  45.889  52.794  0.00  0.00            
ATOM   1634 HG22 THR X 101      17.236  44.213  52.916  0.00  0.00            
ATOM   1635 HG23 THR X 101      18.521  45.432  52.860  0.00  0.00            
ATOM   1636  OG1 THR X 101      17.737  46.218  50.309  0.00  0.00            
ATOM   1637  HG1 THR X 101      18.610  46.507  50.585  0.00  0.00            
ATOM   1638  C   THR X 101      18.474  43.717  48.937  0.00  0.00            
ATOM   1639  O   THR X 101      19.240  44.347  48.200  0.00  0.00            
ATOM   1640  N   GLU X 102      17.522  42.944  48.331  0.00  0.00            
ATOM   1641  H   GLU X 102      17.018  42.317  48.942  0.00  0.00            
ATOM   1642  CA  GLU X 102      17.381  42.736  46.883  0.00  0.00            
ATOM   1643  HA  GLU X 102      18.331  42.349  46.513  0.00  0.00            
ATOM   1644  CB  GLU X 102      16.364  41.536  46.522  0.00  0.00            
ATOM   1645  HB2 GLU X 102      16.706  40.690  47.117  0.00  0.00            
ATOM   1646  HB3 GLU X 102      15.345  41.853  46.747  0.00  0.00            
ATOM   1647  CG  GLU X 102      16.333  41.115  45.020  0.00  0.00            
ATOM   1648  HG2 GLU X 102      15.843  41.951  44.522  0.00  0.00            
ATOM   1649  HG3 GLU X 102      17.341  40.868  44.687  0.00  0.00            
ATOM   1650  CD  GLU X 102      15.433  39.867  44.849  0.00  0.00            
ATOM   1651  OE1 GLU X 102      14.358  39.720  45.521  0.00  0.00            
ATOM   1652  OE2 GLU X 102      15.736  39.048  43.956  0.00  0.00            
ATOM   1653  C   GLU X 102      17.045  43.989  46.039  0.00  0.00            
ATOM   1654  O   GLU X 102      17.627  44.122  44.961  0.00  0.00            
ATOM   1655  N   GLY X 103      16.195  44.870  46.477  0.00  0.00            
ATOM   1656  H   GLY X 103      15.848  44.769  47.421  0.00  0.00            
ATOM   1657  CA  GLY X 103      16.077  46.197  45.816  0.00  0.00            
ATOM   1658  HA2 GLY X 103      15.637  46.046  44.831  0.00  0.00            
ATOM   1659  HA3 GLY X 103      15.430  46.766  46.484  0.00  0.00            
ATOM   1660  C   GLY X 103      17.440  46.886  45.659  0.00  0.00            
ATOM   1661  O   GLY X 103      17.698  47.434  44.604  0.00  0.00            
ATOM   1662  N   ASN X 104      18.328  46.902  46.619  0.00  0.00            
ATOM   1663  H   ASN X 104      18.192  46.460  47.517  0.00  0.00            
ATOM   1664  CA  ASN X 104      19.616  47.584  46.521  0.00  0.00            
ATOM   1665  HA  ASN X 104      19.549  48.576  46.076  0.00  0.00            
ATOM   1666  CB  ASN X 104      20.288  47.719  47.919  0.00  0.00            
ATOM   1667  HB2 ASN X 104      19.456  48.015  48.558  0.00  0.00            
ATOM   1668  HB3 ASN X 104      20.745  46.789  48.255  0.00  0.00            
ATOM   1669  CG  ASN X 104      21.316  48.869  47.939  0.00  0.00            
ATOM   1670  OD1 ASN X 104      21.385  49.874  47.210  0.00  0.00            
ATOM   1671  ND2 ASN X 104      22.151  48.853  48.887  0.00  0.00            
ATOM   1672 HD21 ASN X 104      22.761  49.643  49.042  0.00  0.00            
ATOM   1673 HD22 ASN X 104      22.068  48.121  49.578  0.00  0.00            
ATOM   1674  C   ASN X 104      20.569  46.817  45.518  0.00  0.00            
ATOM   1675  O   ASN X 104      21.176  47.543  44.817  0.00  0.00            
ATOM   1676  N   LEU X 105      20.537  45.479  45.425  0.00  0.00            
ATOM   1677  H   LEU X 105      19.913  44.970  46.035  0.00  0.00            
ATOM   1678  CA  LEU X 105      21.204  44.678  44.390  0.00  0.00            
ATOM   1679  HA  LEU X 105      22.230  45.044  44.373  0.00  0.00            
ATOM   1680  CB  LEU X 105      21.114  43.177  44.561  0.00  0.00            
ATOM   1681  HB2 LEU X 105      20.137  42.856  44.201  0.00  0.00            
ATOM   1682  HB3 LEU X 105      21.860  42.678  43.942  0.00  0.00            
ATOM   1683  CG  LEU X 105      21.455  42.678  45.952  0.00  0.00            
ATOM   1684  HG  LEU X 105      20.851  43.159  46.722  0.00  0.00            
ATOM   1685  CD1 LEU X 105      21.104  41.219  45.967  0.00  0.00            
ATOM   1686 HD11 LEU X 105      21.235  40.960  47.018  0.00  0.00            
ATOM   1687 HD12 LEU X 105      20.080  40.920  45.743  0.00  0.00            
ATOM   1688 HD13 LEU X 105      21.716  40.606  45.305  0.00  0.00            
ATOM   1689  CD2 LEU X 105      22.878  42.852  46.425  0.00  0.00            
ATOM   1690 HD21 LEU X 105      22.897  42.608  47.487  0.00  0.00            
ATOM   1691 HD22 LEU X 105      23.477  42.189  45.801  0.00  0.00            
ATOM   1692 HD23 LEU X 105      23.104  43.910  46.288  0.00  0.00            
ATOM   1693  C   LEU X 105      20.695  45.105  43.012  0.00  0.00            
ATOM   1694  O   LEU X 105      21.429  45.604  42.129  0.00  0.00            
ATOM   1695  N   ASN X 106      19.344  45.031  42.875  0.00  0.00            
ATOM   1696  H   ASN X 106      18.847  44.546  43.608  0.00  0.00            
ATOM   1697  CA  ASN X 106      18.693  45.406  41.559  0.00  0.00            
ATOM   1698  HA  ASN X 106      18.971  44.876  40.649  0.00  0.00            
ATOM   1699  CB  ASN X 106      17.210  45.184  41.653  0.00  0.00            
ATOM   1700  HB2 ASN X 106      16.764  45.549  42.578  0.00  0.00            
ATOM   1701  HB3 ASN X 106      16.843  45.849  40.871  0.00  0.00            
ATOM   1702  CG  ASN X 106      16.827  43.713  41.364  0.00  0.00            
ATOM   1703  OD1 ASN X 106      17.607  42.815  41.092  0.00  0.00            
ATOM   1704  ND2 ASN X 106      15.566  43.433  41.399  0.00  0.00            
ATOM   1705 HD21 ASN X 106      15.231  42.510  41.164  0.00  0.00            
ATOM   1706 HD22 ASN X 106      14.954  44.082  41.873  0.00  0.00            
ATOM   1707  C   ASN X 106      18.995  46.879  41.198  0.00  0.00            
ATOM   1708  O   ASN X 106      19.211  47.161  40.032  0.00  0.00            
ATOM   1709  N   TYR X 107      19.158  47.826  42.164  0.00  0.00            
ATOM   1710  H   TYR X 107      18.867  47.499  43.074  0.00  0.00            
ATOM   1711  CA  TYR X 107      19.658  49.193  41.967  0.00  0.00            
ATOM   1712  HA  TYR X 107      19.099  49.708  41.186  0.00  0.00            
ATOM   1713  CB  TYR X 107      19.430  50.005  43.274  0.00  0.00            
ATOM   1714  HB2 TYR X 107      18.364  50.097  43.485  0.00  0.00            
ATOM   1715  HB3 TYR X 107      19.753  49.398  44.120  0.00  0.00            
ATOM   1716  CG  TYR X 107      20.057  51.402  43.236  0.00  0.00            
ATOM   1717  CD1 TYR X 107      19.840  52.245  42.122  0.00  0.00            
ATOM   1718  HD1 TYR X 107      19.176  51.928  41.331  0.00  0.00            
ATOM   1719  CE1 TYR X 107      20.473  53.456  41.908  0.00  0.00            
ATOM   1720  HE1 TYR X 107      20.215  54.028  41.029  0.00  0.00            
ATOM   1721  CZ  TYR X 107      21.486  53.835  42.753  0.00  0.00            
ATOM   1722  OH  TYR X 107      22.160  55.001  42.579  0.00  0.00            
ATOM   1723  HH  TYR X 107      21.749  55.562  41.917  0.00  0.00            
ATOM   1724  CE2 TYR X 107      21.683  53.022  43.935  0.00  0.00            
ATOM   1725  HE2 TYR X 107      22.333  53.412  44.704  0.00  0.00            
ATOM   1726  CD2 TYR X 107      21.047  51.789  44.107  0.00  0.00            
ATOM   1727  HD2 TYR X 107      21.276  51.125  44.928  0.00  0.00            
ATOM   1728  C   TYR X 107      21.140  49.162  41.537  0.00  0.00            
ATOM   1729  O   TYR X 107      21.426  49.758  40.481  0.00  0.00            
ATOM   1730  N   VAL X 108      22.028  48.384  42.204  0.00  0.00            
ATOM   1731  H   VAL X 108      21.718  47.844  43.000  0.00  0.00            
ATOM   1732  CA  VAL X 108      23.427  48.310  41.753  0.00  0.00            
ATOM   1733  HA  VAL X 108      23.803  49.325  41.624  0.00  0.00            
ATOM   1734  CB  VAL X 108      24.418  47.627  42.712  0.00  0.00            
ATOM   1735  HB  VAL X 108      23.978  47.772  43.699  0.00  0.00            
ATOM   1736  CG1 VAL X 108      24.636  46.110  42.499  0.00  0.00            
ATOM   1737 HG11 VAL X 108      25.137  45.896  41.555  0.00  0.00            
ATOM   1738 HG12 VAL X 108      25.257  45.730  43.311  0.00  0.00            
ATOM   1739 HG13 VAL X 108      23.656  45.638  42.577  0.00  0.00            
ATOM   1740  CG2 VAL X 108      25.810  48.330  42.640  0.00  0.00            
ATOM   1741 HG21 VAL X 108      26.307  48.034  41.715  0.00  0.00            
ATOM   1742 HG22 VAL X 108      25.755  49.403  42.824  0.00  0.00            
ATOM   1743 HG23 VAL X 108      26.457  47.916  43.413  0.00  0.00            
ATOM   1744  C   VAL X 108      23.564  47.704  40.341  0.00  0.00            
ATOM   1745  O   VAL X 108      24.423  48.191  39.532  0.00  0.00            
ATOM   1746  N   ARG X 109      22.673  46.790  39.928  0.00  0.00            
ATOM   1747  H   ARG X 109      21.976  46.482  40.591  0.00  0.00            
ATOM   1748  CA  ARG X 109      22.582  46.099  38.590  0.00  0.00            
ATOM   1749  HA  ARG X 109      23.545  45.759  38.211  0.00  0.00            
ATOM   1750  CB  ARG X 109      21.541  45.032  38.581  0.00  0.00            
ATOM   1751  HB2 ARG X 109      21.831  44.418  39.434  0.00  0.00            
ATOM   1752  HB3 ARG X 109      20.546  45.466  38.679  0.00  0.00            
ATOM   1753  CG  ARG X 109      21.534  44.207  37.259  0.00  0.00            
ATOM   1754  HG2 ARG X 109      21.635  44.857  36.389  0.00  0.00            
ATOM   1755  HG3 ARG X 109      22.550  43.814  37.274  0.00  0.00            
ATOM   1756  CD  ARG X 109      20.462  43.133  37.158  0.00  0.00            
ATOM   1757  HD2 ARG X 109      19.524  43.590  37.477  0.00  0.00            
ATOM   1758  HD3 ARG X 109      20.311  42.807  36.129  0.00  0.00            
ATOM   1759  NE  ARG X 109      20.812  41.921  37.866  0.00  0.00            
ATOM   1760  HE  ARG X 109      20.304  41.761  38.724  0.00  0.00            
ATOM   1761  CZ  ARG X 109      21.438  40.888  37.315  0.00  0.00            
ATOM   1762  NH1 ARG X 109      21.880  40.843  36.114  0.00  0.00            
ATOM   1763 HH11 ARG X 109      22.036  41.692  35.588  0.00  0.00            
ATOM   1764 HH12 ARG X 109      22.164  39.926  35.800  0.00  0.00            
ATOM   1765  NH2 ARG X 109      21.663  39.808  38.067  0.00  0.00            
ATOM   1766 HH21 ARG X 109      21.280  39.641  38.987  0.00  0.00            
ATOM   1767 HH22 ARG X 109      22.300  39.135  37.666  0.00  0.00            
ATOM   1768  C   ARG X 109      22.254  47.119  37.543  0.00  0.00            
ATOM   1769  O   ARG X 109      22.842  47.184  36.480  0.00  0.00            
ATOM   1770  N   GLU X 110      21.161  47.859  37.783  0.00  0.00            
ATOM   1771  H   GLU X 110      20.591  47.588  38.572  0.00  0.00            
ATOM   1772  CA  GLU X 110      20.762  48.934  36.805  0.00  0.00            
ATOM   1773  HA  GLU X 110      20.854  48.526  35.799  0.00  0.00            
ATOM   1774  CB  GLU X 110      19.304  49.371  37.082  0.00  0.00            
ATOM   1775  HB2 GLU X 110      18.692  48.470  37.140  0.00  0.00            
ATOM   1776  HB3 GLU X 110      19.304  49.816  38.076  0.00  0.00            
ATOM   1777  CG  GLU X 110      18.659  50.313  36.062  0.00  0.00            
ATOM   1778  HG2 GLU X 110      19.270  51.189  35.845  0.00  0.00            
ATOM   1779  HG3 GLU X 110      18.727  49.656  35.195  0.00  0.00            
ATOM   1780  CD  GLU X 110      17.194  50.744  36.338  0.00  0.00            
ATOM   1781  OE1 GLU X 110      16.665  51.484  35.548  0.00  0.00            
ATOM   1782  OE2 GLU X 110      16.500  50.343  37.283  0.00  0.00            
ATOM   1783  C   GLU X 110      21.743  50.124  36.759  0.00  0.00            
ATOM   1784  O   GLU X 110      22.044  50.604  35.636  0.00  0.00            
ATOM   1785  N   LEU X 111      22.308  50.597  37.884  0.00  0.00            
ATOM   1786  H   LEU X 111      22.061  50.232  38.793  0.00  0.00            
ATOM   1787  CA  LEU X 111      23.325  51.700  37.902  0.00  0.00            
ATOM   1788  HA  LEU X 111      22.975  52.662  37.527  0.00  0.00            
ATOM   1789  CB  LEU X 111      23.582  51.935  39.411  0.00  0.00            
ATOM   1790  HB2 LEU X 111      22.711  52.437  39.834  0.00  0.00            
ATOM   1791  HB3 LEU X 111      23.713  50.978  39.916  0.00  0.00            
ATOM   1792  CG  LEU X 111      24.787  52.885  39.783  0.00  0.00            
ATOM   1793  HG  LEU X 111      25.674  52.513  39.270  0.00  0.00            
ATOM   1794  CD1 LEU X 111      24.540  54.328  39.311  0.00  0.00            
ATOM   1795 HD11 LEU X 111      25.404  54.917  39.619  0.00  0.00            
ATOM   1796 HD12 LEU X 111      24.472  54.380  38.224  0.00  0.00            
ATOM   1797 HD13 LEU X 111      23.597  54.680  39.729  0.00  0.00            
ATOM   1798  CD2 LEU X 111      25.145  52.868  41.289  0.00  0.00            
ATOM   1799 HD21 LEU X 111      24.359  53.272  41.928  0.00  0.00            
ATOM   1800 HD22 LEU X 111      25.398  51.843  41.562  0.00  0.00            
ATOM   1801 HD23 LEU X 111      26.043  53.423  41.560  0.00  0.00            
ATOM   1802  C   LEU X 111      24.599  51.298  37.150  0.00  0.00            
ATOM   1803  O   LEU X 111      25.042  51.963  36.219  0.00  0.00            
ATOM   1804  N   THR X 112      25.087  50.132  37.395  0.00  0.00            
ATOM   1805  H   THR X 112      24.637  49.580  38.111  0.00  0.00            
ATOM   1806  CA  THR X 112      26.261  49.551  36.709  0.00  0.00            
ATOM   1807  HA  THR X 112      27.185  50.090  36.918  0.00  0.00            
ATOM   1808  CB  THR X 112      26.650  48.088  37.206  0.00  0.00            
ATOM   1809  HB  THR X 112      25.819  47.383  37.171  0.00  0.00            
ATOM   1810  CG2 THR X 112      27.823  47.408  36.499  0.00  0.00            
ATOM   1811 HG21 THR X 112      27.710  46.369  36.807  0.00  0.00            
ATOM   1812 HG22 THR X 112      27.813  47.569  35.421  0.00  0.00            
ATOM   1813 HG23 THR X 112      28.781  47.851  36.772  0.00  0.00            
ATOM   1814  OG1 THR X 112      27.046  48.071  38.589  0.00  0.00            
ATOM   1815  HG1 THR X 112      26.306  47.771  39.121  0.00  0.00            
ATOM   1816  C   THR X 112      26.111  49.481  35.127  0.00  0.00            
ATOM   1817  O   THR X 112      26.965  49.836  34.317  0.00  0.00            
ATOM   1818  N   ARG X 113      24.944  48.924  34.685  0.00  0.00            
ATOM   1819  H   ARG X 113      24.333  48.535  35.389  0.00  0.00            
ATOM   1820  CA  ARG X 113      24.566  48.922  33.270  0.00  0.00            
ATOM   1821  HA  ARG X 113      25.436  48.540  32.736  0.00  0.00            
ATOM   1822  CB  ARG X 113      23.366  48.052  33.121  0.00  0.00            
ATOM   1823  HB2 ARG X 113      23.430  47.134  33.704  0.00  0.00            
ATOM   1824  HB3 ARG X 113      22.581  48.643  33.591  0.00  0.00            
ATOM   1825  CG  ARG X 113      23.112  47.583  31.649  0.00  0.00            
ATOM   1826  HG2 ARG X 113      23.079  48.417  30.948  0.00  0.00            
ATOM   1827  HG3 ARG X 113      23.939  46.954  31.319  0.00  0.00            
ATOM   1828  CD  ARG X 113      21.910  46.743  31.667  0.00  0.00            
ATOM   1829  HD2 ARG X 113      22.088  45.950  32.392  0.00  0.00            
ATOM   1830  HD3 ARG X 113      21.100  47.360  32.058  0.00  0.00            
ATOM   1831  NE  ARG X 113      21.601  46.215  30.351  0.00  0.00            
ATOM   1832  HE  ARG X 113      21.936  45.273  30.206  0.00  0.00            
ATOM   1833  CZ  ARG X 113      20.791  46.750  29.419  0.00  0.00            
ATOM   1834  NH1 ARG X 113      20.201  47.847  29.497  0.00  0.00            
ATOM   1835 HH11 ARG X 113      20.320  48.486  30.271  0.00  0.00            
ATOM   1836 HH12 ARG X 113      19.662  48.152  28.699  0.00  0.00            
ATOM   1837  NH2 ARG X 113      20.555  45.947  28.476  0.00  0.00            
ATOM   1838 HH21 ARG X 113      20.913  45.002  28.495  0.00  0.00            
ATOM   1839 HH22 ARG X 113      19.721  46.160  27.948  0.00  0.00            
ATOM   1840  C   ARG X 113      24.389  50.341  32.698  0.00  0.00            
ATOM   1841  O   ARG X 113      24.750  50.585  31.566  0.00  0.00            
ATOM   1842  N   THR X 114      23.964  51.358  33.577  0.00  0.00            
ATOM   1843  H   THR X 114      23.788  51.069  34.528  0.00  0.00            
ATOM   1844  CA  THR X 114      23.777  52.770  33.235  0.00  0.00            
ATOM   1845  HA  THR X 114      23.355  52.887  32.237  0.00  0.00            
ATOM   1846  CB  THR X 114      22.910  53.517  34.285  0.00  0.00            
ATOM   1847  HB  THR X 114      23.303  53.454  35.300  0.00  0.00            
ATOM   1848  CG2 THR X 114      22.701  54.982  33.919  0.00  0.00            
ATOM   1849 HG21 THR X 114      22.593  55.218  32.860  0.00  0.00            
ATOM   1850 HG22 THR X 114      21.822  55.373  34.433  0.00  0.00            
ATOM   1851 HG23 THR X 114      23.608  55.415  34.342  0.00  0.00            
ATOM   1852  OG1 THR X 114      21.583  52.906  34.350  0.00  0.00            
ATOM   1853  HG1 THR X 114      21.693  52.035  34.740  0.00  0.00            
ATOM   1854  C   THR X 114      25.126  53.440  33.044  0.00  0.00            
ATOM   1855  O   THR X 114      25.423  53.980  31.959  0.00  0.00            
ATOM   1856  N   LEU X 115      26.100  53.195  33.937  0.00  0.00            
ATOM   1857  H   LEU X 115      25.955  52.641  34.769  0.00  0.00            
ATOM   1858  CA  LEU X 115      27.508  53.711  33.730  0.00  0.00            
ATOM   1859  HA  LEU X 115      27.438  54.729  33.346  0.00  0.00            
ATOM   1860  CB  LEU X 115      28.280  53.513  35.095  0.00  0.00            
ATOM   1861  HB2 LEU X 115      28.028  52.524  35.476  0.00  0.00            
ATOM   1862  HB3 LEU X 115      29.353  53.398  34.943  0.00  0.00            
ATOM   1863  CG  LEU X 115      27.953  54.609  36.131  0.00  0.00            
ATOM   1864  HG  LEU X 115      26.898  54.884  36.118  0.00  0.00            
ATOM   1865  CD1 LEU X 115      28.319  54.144  37.547  0.00  0.00            
ATOM   1866 HD11 LEU X 115      28.146  54.928  38.284  0.00  0.00            
ATOM   1867 HD12 LEU X 115      27.568  53.405  37.825  0.00  0.00            
ATOM   1868 HD13 LEU X 115      29.300  53.672  37.511  0.00  0.00            
ATOM   1869  CD2 LEU X 115      28.798  55.818  35.713  0.00  0.00            
ATOM   1870 HD21 LEU X 115      29.760  55.527  35.290  0.00  0.00            
ATOM   1871 HD22 LEU X 115      28.315  56.257  34.840  0.00  0.00            
ATOM   1872 HD23 LEU X 115      28.773  56.670  36.393  0.00  0.00            
ATOM   1873  C   LEU X 115      28.295  52.922  32.629  0.00  0.00            
ATOM   1874  O   LEU X 115      29.243  53.485  32.077  0.00  0.00            
ATOM   1875  N   TRP X 116      27.969  51.693  32.203  0.00  0.00            
ATOM   1876  H   TRP X 116      27.507  51.048  32.828  0.00  0.00            
ATOM   1877  CA  TRP X 116      28.487  51.055  30.969  0.00  0.00            
ATOM   1878  HA  TRP X 116      29.547  51.281  30.855  0.00  0.00            
ATOM   1879  CB  TRP X 116      28.181  49.520  30.874  0.00  0.00            
ATOM   1880  HB2 TRP X 116      27.156  49.297  31.167  0.00  0.00            
ATOM   1881  HB3 TRP X 116      28.233  49.350  29.799  0.00  0.00            
ATOM   1882  CG  TRP X 116      29.291  48.753  31.610  0.00  0.00            
ATOM   1883  CD1 TRP X 116      29.194  47.890  32.633  0.00  0.00            
ATOM   1884  HD1 TRP X 116      28.293  47.637  33.174  0.00  0.00            
ATOM   1885  NE1 TRP X 116      30.398  47.468  32.987  0.00  0.00            
ATOM   1886  HE1 TRP X 116      30.627  46.711  33.615  0.00  0.00            
ATOM   1887  CE2 TRP X 116      31.380  48.086  32.313  0.00  0.00            
ATOM   1888  CZ2 TRP X 116      32.773  48.086  32.432  0.00  0.00            
ATOM   1889  HZ2 TRP X 116      33.183  47.507  33.246  0.00  0.00            
ATOM   1890  CH2 TRP X 116      33.566  48.824  31.560  0.00  0.00            
ATOM   1891  HH2 TRP X 116      34.599  49.060  31.766  0.00  0.00            
ATOM   1892  CZ3 TRP X 116      32.916  49.532  30.483  0.00  0.00            
ATOM   1893  HZ3 TRP X 116      33.472  50.193  29.833  0.00  0.00            
ATOM   1894  CE3 TRP X 116      31.481  49.610  30.484  0.00  0.00            
ATOM   1895  HE3 TRP X 116      31.054  50.209  29.694  0.00  0.00            
ATOM   1896  CD2 TRP X 116      30.718  48.886  31.372  0.00  0.00            
ATOM   1897  C   TRP X 116      27.898  51.652  29.666  0.00  0.00            
ATOM   1898  O   TRP X 116      28.677  52.017  28.750  0.00  0.00            
ATOM   1899  N   HIE X 117      26.530  51.803  29.546  0.00  0.00            
ATOM   1900  H   HIE X 117      25.935  51.465  30.289  0.00  0.00            
ATOM   1901  CA  HIE X 117      25.845  52.420  28.421  0.00  0.00            
ATOM   1902  HA  HIE X 117      26.015  51.828  27.522  0.00  0.00            
ATOM   1903  CB  HIE X 117      24.380  52.276  28.713  0.00  0.00            
ATOM   1904  HB2 HIE X 117      24.153  52.625  29.720  0.00  0.00            
ATOM   1905  HB3 HIE X 117      23.868  53.051  28.142  0.00  0.00            
ATOM   1906  CG  HIE X 117      23.771  50.959  28.254  0.00  0.00            
ATOM   1907  ND1 HIE X 117      22.534  50.817  27.644  0.00  0.00            
ATOM   1908  CE1 HIE X 117      22.478  49.439  27.222  0.00  0.00            
ATOM   1909  HE1 HIE X 117      21.671  49.004  26.652  0.00  0.00            
ATOM   1910  NE2 HIE X 117      23.422  48.785  27.866  0.00  0.00            
ATOM   1911  HE2 HIE X 117      23.518  47.780  27.870  0.00  0.00            
ATOM   1912  CD2 HIE X 117      24.340  49.682  28.466  0.00  0.00            
ATOM   1913  HD2 HIE X 117      25.338  49.463  28.814  0.00  0.00            
ATOM   1914  C   HIE X 117      26.239  53.904  28.264  0.00  0.00            
ATOM   1915  O   HIE X 117      26.492  54.371  27.164  0.00  0.00            
ATOM   1916  N   ALA X 118      26.482  54.605  29.381  0.00  0.00            
ATOM   1917  H   ALA X 118      26.208  54.263  30.291  0.00  0.00            
ATOM   1918  CA  ALA X 118      27.098  55.928  29.312  0.00  0.00            
ATOM   1919  HA  ALA X 118      26.665  56.404  28.432  0.00  0.00            
ATOM   1920  CB  ALA X 118      26.701  56.657  30.596  0.00  0.00            
ATOM   1921  HB1 ALA X 118      27.145  57.642  30.456  0.00  0.00            
ATOM   1922  HB2 ALA X 118      25.629  56.843  30.647  0.00  0.00            
ATOM   1923  HB3 ALA X 118      27.061  56.225  31.530  0.00  0.00            
ATOM   1924  C   ALA X 118      28.641  55.971  29.024  0.00  0.00            
ATOM   1925  O   ALA X 118      29.220  57.007  28.690  0.00  0.00            
ATOM   1926  N   ASN X 119      29.329  54.830  29.284  0.00  0.00            
ATOM   1927  H   ASN X 119      28.938  53.982  29.670  0.00  0.00            
ATOM   1928  CA  ASN X 119      30.759  54.777  28.875  0.00  0.00            
ATOM   1929  HA  ASN X 119      31.166  55.781  28.998  0.00  0.00            
ATOM   1930  CB  ASN X 119      31.538  53.757  29.767  0.00  0.00            
ATOM   1931  HB2 ASN X 119      31.002  53.254  30.572  0.00  0.00            
ATOM   1932  HB3 ASN X 119      31.921  52.940  29.156  0.00  0.00            
ATOM   1933  CG  ASN X 119      32.764  54.482  30.355  0.00  0.00            
ATOM   1934  OD1 ASN X 119      32.671  55.637  30.812  0.00  0.00            
ATOM   1935  ND2 ASN X 119      33.828  53.793  30.293  0.00  0.00            
ATOM   1936 HD21 ASN X 119      34.794  54.025  30.473  0.00  0.00            
ATOM   1937 HD22 ASN X 119      33.904  52.955  29.734  0.00  0.00            
ATOM   1938  C   ASN X 119      30.995  54.434  27.391  0.00  0.00            
ATOM   1939  O   ASN X 119      32.149  54.656  26.963  0.00  0.00            
ATOM   1940  N   THR X 120      29.983  53.956  26.647  0.00  0.00            
ATOM   1941  H   THR X 120      29.207  53.591  27.181  0.00  0.00            
ATOM   1942  CA  THR X 120      30.143  53.549  25.273  0.00  0.00            
ATOM   1943  HA  THR X 120      30.798  52.678  25.263  0.00  0.00            
ATOM   1944  CB  THR X 120      28.773  53.197  24.685  0.00  0.00            
ATOM   1945  HB  THR X 120      28.187  54.068  24.391  0.00  0.00            
ATOM   1946  CG2 THR X 120      28.994  52.322  23.395  0.00  0.00            
ATOM   1947 HG21 THR X 120      29.710  52.804  22.729  0.00  0.00            
ATOM   1948 HG22 THR X 120      29.365  51.381  23.802  0.00  0.00            
ATOM   1949 HG23 THR X 120      28.066  52.203  22.837  0.00  0.00            
ATOM   1950  OG1 THR X 120      28.073  52.350  25.636  0.00  0.00            
ATOM   1951  HG1 THR X 120      27.212  52.755  25.763  0.00  0.00            
ATOM   1952  C   THR X 120      30.813  54.663  24.397  0.00  0.00            
ATOM   1953  O   THR X 120      31.949  54.398  23.940  0.00  0.00            
ATOM   1954  N   GLN X 121      30.375  55.930  24.475  0.00  0.00            
ATOM   1955  H   GLN X 121      29.480  56.004  24.936  0.00  0.00            
ATOM   1956  CA  GLN X 121      30.870  57.158  23.799  0.00  0.00            
ATOM   1957  HA  GLN X 121      30.936  56.977  22.727  0.00  0.00            
ATOM   1958  CB  GLN X 121      29.920  58.318  24.124  0.00  0.00            
ATOM   1959  HB2 GLN X 121      30.064  59.187  23.482  0.00  0.00            
ATOM   1960  HB3 GLN X 121      28.945  57.946  23.809  0.00  0.00            
ATOM   1961  CG  GLN X 121      29.798  58.826  25.573  0.00  0.00            
ATOM   1962  HG2 GLN X 121      29.819  57.942  26.211  0.00  0.00            
ATOM   1963  HG3 GLN X 121      30.572  59.564  25.780  0.00  0.00            
ATOM   1964  CD  GLN X 121      28.433  59.412  25.881  0.00  0.00            
ATOM   1965  OE1 GLN X 121      27.646  59.696  25.025  0.00  0.00            
ATOM   1966  NE2 GLN X 121      28.086  59.508  27.102  0.00  0.00            
ATOM   1967 HE21 GLN X 121      27.211  59.987  27.264  0.00  0.00            
ATOM   1968 HE22 GLN X 121      28.526  59.023  27.871  0.00  0.00            
ATOM   1969  C   GLN X 121      32.294  57.603  24.246  0.00  0.00            
ATOM   1970  O   GLN X 121      33.005  58.436  23.615  0.00  0.00            
ATOM   1971  N   ARG X 122      32.769  57.184  25.437  0.00  0.00            
ATOM   1972  H   ARG X 122      32.098  56.546  25.840  0.00  0.00            
ATOM   1973  CA  ARG X 122      34.202  57.254  25.843  0.00  0.00            
ATOM   1974  HA  ARG X 122      34.602  58.242  25.612  0.00  0.00            
ATOM   1975  CB  ARG X 122      34.322  57.171  27.372  0.00  0.00            
ATOM   1976  HB2 ARG X 122      33.838  58.064  27.766  0.00  0.00            
ATOM   1977  HB3 ARG X 122      33.858  56.237  27.690  0.00  0.00            
ATOM   1978  CG  ARG X 122      35.753  57.092  27.962  0.00  0.00            
ATOM   1979  HG2 ARG X 122      36.174  56.171  27.559  0.00  0.00            
ATOM   1980  HG3 ARG X 122      36.264  57.906  27.447  0.00  0.00            
ATOM   1981  CD  ARG X 122      35.730  57.246  29.510  0.00  0.00            
ATOM   1982  HD2 ARG X 122      35.386  58.245  29.779  0.00  0.00            
ATOM   1983  HD3 ARG X 122      34.958  56.568  29.876  0.00  0.00            
ATOM   1984  NE  ARG X 122      36.999  56.944  30.166  0.00  0.00            
ATOM   1985  HE  ARG X 122      37.300  55.982  30.239  0.00  0.00            
ATOM   1986  CZ  ARG X 122      38.021  57.754  30.121  0.00  0.00            
ATOM   1987  NH1 ARG X 122      38.122  58.993  29.754  0.00  0.00            
ATOM   1988 HH11 ARG X 122      37.280  59.482  29.486  0.00  0.00            
ATOM   1989 HH12 ARG X 122      39.058  59.368  29.817  0.00  0.00            
ATOM   1990  NH2 ARG X 122      39.129  57.262  30.627  0.00  0.00            
ATOM   1991 HH21 ARG X 122      39.112  56.332  31.021  0.00  0.00            
ATOM   1992 HH22 ARG X 122      39.934  57.869  30.695  0.00  0.00            
ATOM   1993  C   ARG X 122      35.061  56.237  25.061  0.00  0.00            
ATOM   1994  O   ARG X 122      35.971  56.616  24.268  0.00  0.00            
ATOM   1995  N   MET X 123      34.714  54.974  25.260  0.00  0.00            
ATOM   1996  H   MET X 123      34.007  54.741  25.942  0.00  0.00            
ATOM   1997  CA  MET X 123      35.557  53.942  24.595  0.00  0.00            
ATOM   1998  HA  MET X 123      36.606  54.176  24.773  0.00  0.00            
ATOM   1999  CB  MET X 123      35.240  52.579  25.203  0.00  0.00            
ATOM   2000  HB2 MET X 123      34.292  52.316  24.735  0.00  0.00            
ATOM   2001  HB3 MET X 123      36.101  51.958  24.955  0.00  0.00            
ATOM   2002  CG  MET X 123      35.091  52.572  26.769  0.00  0.00            
ATOM   2003  HG2 MET X 123      35.955  53.149  27.099  0.00  0.00            
ATOM   2004  HG3 MET X 123      34.256  53.224  27.027  0.00  0.00            
ATOM   2005  SD  MET X 123      34.954  51.025  27.618  0.00  0.00            
ATOM   2006  CE  MET X 123      33.434  50.476  26.838  0.00  0.00            
ATOM   2007  HE1 MET X 123      33.531  50.426  25.754  0.00  0.00            
ATOM   2008  HE2 MET X 123      33.057  49.570  27.315  0.00  0.00            
ATOM   2009  HE3 MET X 123      32.778  51.327  27.024  0.00  0.00            
ATOM   2010  C   MET X 123      35.474  53.890  23.120  0.00  0.00            
ATOM   2011  O   MET X 123      36.516  53.602  22.541  0.00  0.00            
ATOM   2012  N   GLU X 124      34.411  54.293  22.517  0.00  0.00            
ATOM   2013  H   GLU X 124      33.636  54.621  23.076  0.00  0.00            
ATOM   2014  CA  GLU X 124      34.376  54.575  21.053  0.00  0.00            
ATOM   2015  HA  GLU X 124      34.625  53.697  20.457  0.00  0.00            
ATOM   2016  CB  GLU X 124      33.026  55.143  20.690  0.00  0.00            
ATOM   2017  HB2 GLU X 124      32.787  55.987  21.336  0.00  0.00            
ATOM   2018  HB3 GLU X 124      33.134  55.555  19.687  0.00  0.00            
ATOM   2019  CG  GLU X 124      31.909  54.158  20.448  0.00  0.00            
ATOM   2020  HG2 GLU X 124      32.390  53.195  20.276  0.00  0.00            
ATOM   2021  HG3 GLU X 124      31.472  53.955  21.425  0.00  0.00            
ATOM   2022  CD  GLU X 124      30.896  54.578  19.350  0.00  0.00            
ATOM   2023  OE1 GLU X 124      30.430  55.717  19.337  0.00  0.00            
ATOM   2024  OE2 GLU X 124      30.546  53.754  18.457  0.00  0.00            
ATOM   2025  C   GLU X 124      35.405  55.602  20.623  0.00  0.00            
ATOM   2026  O   GLU X 124      35.917  55.683  19.494  0.00  0.00            
ATOM   2027  N   SER X 125      35.559  56.665  21.425  0.00  0.00            
ATOM   2028  H   SER X 125      35.182  56.599  22.360  0.00  0.00            
ATOM   2029  CA  SER X 125      36.387  57.807  21.137  0.00  0.00            
ATOM   2030  HA  SER X 125      36.459  58.074  20.083  0.00  0.00            
ATOM   2031  CB  SER X 125      35.796  58.888  22.089  0.00  0.00            
ATOM   2032  HB2 SER X 125      34.721  59.013  21.962  0.00  0.00            
ATOM   2033  HB3 SER X 125      35.950  58.535  23.108  0.00  0.00            
ATOM   2034  OG  SER X 125      36.596  60.073  21.990  0.00  0.00            
ATOM   2035  HG  SER X 125      36.436  60.548  21.171  0.00  0.00            
ATOM   2036  C   SER X 125      37.916  57.634  21.336  0.00  0.00            
ATOM   2037  O   SER X 125      38.701  58.110  20.532  0.00  0.00            
ATOM   2038  N   MET X 126      38.323  56.873  22.341  0.00  0.00            
ATOM   2039  H   MET X 126      37.622  56.413  22.904  0.00  0.00            
ATOM   2040  CA  MET X 126      39.742  56.568  22.616  0.00  0.00            
ATOM   2041  HA  MET X 126      40.309  57.497  22.563  0.00  0.00            
ATOM   2042  CB  MET X 126      39.819  55.828  23.960  0.00  0.00            
ATOM   2043  HB2 MET X 126      39.169  54.957  23.890  0.00  0.00            
ATOM   2044  HB3 MET X 126      40.864  55.581  24.148  0.00  0.00            
ATOM   2045  CG  MET X 126      39.206  56.634  25.140  0.00  0.00            
ATOM   2046  HG2 MET X 126      39.982  57.305  25.509  0.00  0.00            
ATOM   2047  HG3 MET X 126      38.410  57.272  24.754  0.00  0.00            
ATOM   2048  SD  MET X 126      38.567  55.620  26.418  0.00  0.00            
ATOM   2049  CE  MET X 126      39.931  55.425  27.523  0.00  0.00            
ATOM   2050  HE1 MET X 126      39.750  55.626  28.579  0.00  0.00            
ATOM   2051  HE2 MET X 126      40.362  54.449  27.302  0.00  0.00            
ATOM   2052  HE3 MET X 126      40.672  56.192  27.293  0.00  0.00            
ATOM   2053  C   MET X 126      40.429  55.681  21.532  0.00  0.00            
ATOM   2054  O   MET X 126      39.874  54.803  20.920  0.00  0.00            
ATOM   2055  N   ASP X 127      41.702  56.004  21.179  0.00  0.00            
ATOM   2056  H   ASP X 127      42.216  56.758  21.612  0.00  0.00            
ATOM   2057  CA  ASP X 127      42.363  55.098  20.199  0.00  0.00            
ATOM   2058  HA  ASP X 127      41.743  55.048  19.304  0.00  0.00            
ATOM   2059  CB  ASP X 127      43.632  55.783  19.655  0.00  0.00            
ATOM   2060  HB2 ASP X 127      43.390  56.748  19.209  0.00  0.00            
ATOM   2061  HB3 ASP X 127      44.390  55.850  20.435  0.00  0.00            
ATOM   2062  CG  ASP X 127      44.318  54.960  18.555  0.00  0.00            
ATOM   2063  OD1 ASP X 127      43.611  54.518  17.621  0.00  0.00            
ATOM   2064  OD2 ASP X 127      45.542  54.686  18.675  0.00  0.00            
ATOM   2065  C   ASP X 127      42.767  53.761  20.787  0.00  0.00            
ATOM   2066  O   ASP X 127      42.757  52.762  20.059  0.00  0.00            
ATOM   2067  N   GLU X 128      42.959  53.737  22.108  0.00  0.00            
ATOM   2068  H   GLU X 128      42.844  54.662  22.497  0.00  0.00            
ATOM   2069  CA  GLU X 128      43.325  52.562  22.863  0.00  0.00            
ATOM   2070  HA  GLU X 128      42.791  51.707  22.448  0.00  0.00            
ATOM   2071  CB  GLU X 128      44.807  52.260  22.668  0.00  0.00            
ATOM   2072  HB2 GLU X 128      44.919  52.149  21.590  0.00  0.00            
ATOM   2073  HB3 GLU X 128      45.432  53.104  22.959  0.00  0.00            
ATOM   2074  CG  GLU X 128      45.288  50.983  23.437  0.00  0.00            
ATOM   2075  HG2 GLU X 128      45.261  51.082  24.522  0.00  0.00            
ATOM   2076  HG3 GLU X 128      44.631  50.120  23.321  0.00  0.00            
ATOM   2077  CD  GLU X 128      46.692  50.633  23.064  0.00  0.00            
ATOM   2078  OE1 GLU X 128      46.800  49.699  22.233  0.00  0.00            
ATOM   2079  OE2 GLU X 128      47.622  51.343  23.458  0.00  0.00            
ATOM   2080  C   GLU X 128      42.830  52.516  24.329  0.00  0.00            
ATOM   2081  O   GLU X 128      43.127  53.508  25.022  0.00  0.00            
ATOM   2082  N   VAL X 129      42.250  51.371  24.771  0.00  0.00            
ATOM   2083  H   VAL X 129      42.147  50.599  24.129  0.00  0.00            
ATOM   2084  CA  VAL X 129      41.675  51.143  26.110  0.00  0.00            
ATOM   2085  HA  VAL X 129      41.731  52.030  26.740  0.00  0.00            
ATOM   2086  CB  VAL X 129      40.179  50.961  25.995  0.00  0.00            
ATOM   2087  HB  VAL X 129      40.010  50.088  25.366  0.00  0.00            
ATOM   2088  CG1 VAL X 129      39.527  50.907  27.422  0.00  0.00            
ATOM   2089 HG11 VAL X 129      39.601  51.892  27.882  0.00  0.00            
ATOM   2090 HG12 VAL X 129      38.488  50.648  27.214  0.00  0.00            
ATOM   2091 HG13 VAL X 129      39.871  50.136  28.111  0.00  0.00            
ATOM   2092  CG2 VAL X 129      39.479  52.139  25.200  0.00  0.00            
ATOM   2093 HG21 VAL X 129      38.391  52.111  25.253  0.00  0.00            
ATOM   2094 HG22 VAL X 129      39.886  53.095  25.529  0.00  0.00            
ATOM   2095 HG23 VAL X 129      39.610  52.070  24.120  0.00  0.00            
ATOM   2096  C   VAL X 129      42.239  49.927  26.839  0.00  0.00            
ATOM   2097  O   VAL X 129      42.065  48.856  26.380  0.00  0.00            
ATOM   2098  N   ASN X 130      43.033  50.137  27.938  0.00  0.00            
ATOM   2099  H   ASN X 130      43.185  51.128  28.065  0.00  0.00            
ATOM   2100  CA  ASN X 130      43.490  49.191  28.972  0.00  0.00            
ATOM   2101  HA  ASN X 130      43.728  48.247  28.480  0.00  0.00            
ATOM   2102  CB  ASN X 130      44.701  49.754  29.758  0.00  0.00            
ATOM   2103  HB2 ASN X 130      45.606  49.851  29.157  0.00  0.00            
ATOM   2104  HB3 ASN X 130      44.479  50.765  30.098  0.00  0.00            
ATOM   2105  CG  ASN X 130      45.111  49.051  31.077  0.00  0.00            
ATOM   2106  OD1 ASN X 130      44.277  48.651  31.838  0.00  0.00            
ATOM   2107  ND2 ASN X 130      46.379  49.095  31.470  0.00  0.00            
ATOM   2108 HD21 ASN X 130      46.510  49.040  32.470  0.00  0.00            
ATOM   2109 HD22 ASN X 130      46.903  49.807  30.983  0.00  0.00            
ATOM   2110  C   ASN X 130      42.281  49.049  29.833  0.00  0.00            
ATOM   2111  O   ASN X 130      41.837  50.043  30.338  0.00  0.00            
ATOM   2112  N   ILE X 131      41.821  47.815  29.906  0.00  0.00            
ATOM   2113  H   ILE X 131      42.335  47.069  29.460  0.00  0.00            
ATOM   2114  CA  ILE X 131      40.508  47.466  30.567  0.00  0.00            
ATOM   2115  HA  ILE X 131      39.754  48.215  30.328  0.00  0.00            
ATOM   2116  CB  ILE X 131      39.940  46.141  30.053  0.00  0.00            
ATOM   2117  HB  ILE X 131      40.709  45.369  30.080  0.00  0.00            
ATOM   2118  CG2 ILE X 131      38.838  45.472  30.935  0.00  0.00            
ATOM   2119 HG21 ILE X 131      37.878  45.980  30.842  0.00  0.00            
ATOM   2120 HG22 ILE X 131      38.735  44.407  30.722  0.00  0.00            
ATOM   2121 HG23 ILE X 131      39.013  45.482  32.010  0.00  0.00            
ATOM   2122  CG1 ILE X 131      39.518  46.342  28.549  0.00  0.00            
ATOM   2123 HG12 ILE X 131      40.280  46.858  27.965  0.00  0.00            
ATOM   2124 HG13 ILE X 131      39.453  45.315  28.189  0.00  0.00            
ATOM   2125  CD1 ILE X 131      38.058  46.919  28.271  0.00  0.00            
ATOM   2126 HD11 ILE X 131      37.725  47.702  28.952  0.00  0.00            
ATOM   2127 HD12 ILE X 131      37.995  47.171  27.213  0.00  0.00            
ATOM   2128 HD13 ILE X 131      37.317  46.136  28.432  0.00  0.00            
ATOM   2129  C   ILE X 131      40.555  47.501  32.107  0.00  0.00            
ATOM   2130  O   ILE X 131      39.607  48.030  32.706  0.00  0.00            
ATOM   2131  N   TYR X 132      41.672  47.005  32.725  0.00  0.00            
ATOM   2132  H   TYR X 132      42.467  46.673  32.197  0.00  0.00            
ATOM   2133  CA  TYR X 132      41.991  47.058  34.187  0.00  0.00            
ATOM   2134  HA  TYR X 132      41.248  46.479  34.735  0.00  0.00            
ATOM   2135  CB  TYR X 132      43.383  46.477  34.487  0.00  0.00            
ATOM   2136  HB2 TYR X 132      43.358  45.402  34.305  0.00  0.00            
ATOM   2137  HB3 TYR X 132      44.124  46.864  33.788  0.00  0.00            
ATOM   2138  CG  TYR X 132      43.954  46.714  35.862  0.00  0.00            
ATOM   2139  CD1 TYR X 132      43.843  45.747  36.909  0.00  0.00            
ATOM   2140  HD1 TYR X 132      43.263  44.843  36.793  0.00  0.00            
ATOM   2141  CE1 TYR X 132      44.501  45.849  38.111  0.00  0.00            
ATOM   2142  HE1 TYR X 132      44.256  45.164  38.909  0.00  0.00            
ATOM   2143  CZ  TYR X 132      45.381  46.870  38.310  0.00  0.00            
ATOM   2144  OH  TYR X 132      46.194  46.918  39.385  0.00  0.00            
ATOM   2145  HH  TYR X 132      46.165  47.651  40.004  0.00  0.00            
ATOM   2146  CE2 TYR X 132      45.510  47.900  37.411  0.00  0.00            
ATOM   2147  HE2 TYR X 132      46.197  48.677  37.715  0.00  0.00            
ATOM   2148  CD2 TYR X 132      44.759  47.861  36.133  0.00  0.00            
ATOM   2149  HD2 TYR X 132      44.782  48.693  35.445  0.00  0.00            
ATOM   2150  C   TYR X 132      41.757  48.478  34.782  0.00  0.00            
ATOM   2151  O   TYR X 132      40.882  48.771  35.625  0.00  0.00            
ATOM   2152  N   ARG X 133      42.535  49.416  34.172  0.00  0.00            
ATOM   2153  H   ARG X 133      43.227  49.105  33.506  0.00  0.00            
ATOM   2154  CA  ARG X 133      42.578  50.906  34.302  0.00  0.00            
ATOM   2155  HA  ARG X 133      42.764  51.228  35.327  0.00  0.00            
ATOM   2156  CB  ARG X 133      43.699  51.370  33.382  0.00  0.00            
ATOM   2157  HB2 ARG X 133      44.535  50.706  33.604  0.00  0.00            
ATOM   2158  HB3 ARG X 133      43.453  51.290  32.323  0.00  0.00            
ATOM   2159  CG  ARG X 133      44.281  52.778  33.600  0.00  0.00            
ATOM   2160  HG2 ARG X 133      44.994  53.010  32.809  0.00  0.00            
ATOM   2161  HG3 ARG X 133      43.411  53.436  33.608  0.00  0.00            
ATOM   2162  CD  ARG X 133      44.969  53.049  34.917  0.00  0.00            
ATOM   2163  HD2 ARG X 133      45.452  52.158  35.317  0.00  0.00            
ATOM   2164  HD3 ARG X 133      45.643  53.884  34.728  0.00  0.00            
ATOM   2165  NE  ARG X 133      44.188  53.511  36.053  0.00  0.00            
ATOM   2166  HE  ARG X 133      44.068  52.815  36.775  0.00  0.00            
ATOM   2167  CZ  ARG X 133      43.686  54.740  36.308  0.00  0.00            
ATOM   2168  NH1 ARG X 133      43.931  55.753  35.476  0.00  0.00            
ATOM   2169 HH11 ARG X 133      44.415  55.544  34.615  0.00  0.00            
ATOM   2170 HH12 ARG X 133      43.536  56.670  35.629  0.00  0.00            
ATOM   2171  NH2 ARG X 133      43.100  54.859  37.413  0.00  0.00            
ATOM   2172 HH21 ARG X 133      43.174  54.116  38.092  0.00  0.00            
ATOM   2173 HH22 ARG X 133      42.639  55.754  37.490  0.00  0.00            
ATOM   2174  C   ARG X 133      41.322  51.559  33.854  0.00  0.00            
ATOM   2175  O   ARG X 133      41.012  52.634  34.347  0.00  0.00            
ATOM   2176  N   GLU X 134      40.607  51.070  32.825  0.00  0.00            
ATOM   2177  H   GLU X 134      41.066  50.406  32.218  0.00  0.00            
ATOM   2178  CA  GLU X 134      39.364  51.845  32.341  0.00  0.00            
ATOM   2179  HA  GLU X 134      39.583  52.902  32.492  0.00  0.00            
ATOM   2180  CB  GLU X 134      39.034  51.496  30.879  0.00  0.00            
ATOM   2181  HB2 GLU X 134      39.702  52.011  30.189  0.00  0.00            
ATOM   2182  HB3 GLU X 134      39.132  50.426  30.701  0.00  0.00            
ATOM   2183  CG  GLU X 134      37.709  52.040  30.324  0.00  0.00            
ATOM   2184  HG2 GLU X 134      37.547  51.878  29.259  0.00  0.00            
ATOM   2185  HG3 GLU X 134      36.888  51.641  30.921  0.00  0.00            
ATOM   2186  CD  GLU X 134      37.630  53.619  30.485  0.00  0.00            
ATOM   2187  OE1 GLU X 134      38.681  54.261  30.678  0.00  0.00            
ATOM   2188  OE2 GLU X 134      36.542  54.283  30.449  0.00  0.00            
ATOM   2189  C   GLU X 134      38.261  51.483  33.309  0.00  0.00            
ATOM   2190  O   GLU X 134      37.464  52.366  33.681  0.00  0.00            
ATOM   2191  N   SER X 135      38.052  50.196  33.668  0.00  0.00            
ATOM   2192  H   SER X 135      38.691  49.539  33.245  0.00  0.00            
ATOM   2193  CA  SER X 135      36.978  49.675  34.567  0.00  0.00            
ATOM   2194  HA  SER X 135      36.046  50.064  34.157  0.00  0.00            
ATOM   2195  CB  SER X 135      36.820  48.148  34.477  0.00  0.00            
ATOM   2196  HB2 SER X 135      35.919  47.868  35.022  0.00  0.00            
ATOM   2197  HB3 SER X 135      36.669  47.931  33.419  0.00  0.00            
ATOM   2198  OG  SER X 135      37.876  47.286  34.947  0.00  0.00            
ATOM   2199  HG  SER X 135      38.664  47.583  34.486  0.00  0.00            
ATOM   2200  C   SER X 135      37.059  50.128  35.951  0.00  0.00            
ATOM   2201  O   SER X 135      36.020  50.312  36.606  0.00  0.00            
ATOM   2202  N   ILE X 136      38.264  50.310  36.476  0.00  0.00            
ATOM   2203  H   ILE X 136      39.070  49.956  35.982  0.00  0.00            
ATOM   2204  CA  ILE X 136      38.418  50.795  37.901  0.00  0.00            
ATOM   2205  HA  ILE X 136      37.696  50.168  38.424  0.00  0.00            
ATOM   2206  CB  ILE X 136      39.789  50.638  38.440  0.00  0.00            
ATOM   2207  HB  ILE X 136      39.912  49.570  38.257  0.00  0.00            
ATOM   2208  CG2 ILE X 136      40.795  51.487  37.630  0.00  0.00            
ATOM   2209 HG21 ILE X 136      41.747  51.547  38.157  0.00  0.00            
ATOM   2210 HG22 ILE X 136      40.861  51.198  36.581  0.00  0.00            
ATOM   2211 HG23 ILE X 136      40.396  52.500  37.581  0.00  0.00            
ATOM   2212  CG1 ILE X 136      39.950  50.893  39.964  0.00  0.00            
ATOM   2213 HG12 ILE X 136      40.085  51.938  40.245  0.00  0.00            
ATOM   2214 HG13 ILE X 136      39.055  50.573  40.498  0.00  0.00            
ATOM   2215  CD1 ILE X 136      41.086  50.041  40.506  0.00  0.00            
ATOM   2216 HD11 ILE X 136      41.953  50.365  39.930  0.00  0.00            
ATOM   2217 HD12 ILE X 136      41.184  50.247  41.572  0.00  0.00            
ATOM   2218 HD13 ILE X 136      40.879  48.979  40.374  0.00  0.00            
ATOM   2219  C   ILE X 136      37.940  52.232  38.167  0.00  0.00            
ATOM   2220  O   ILE X 136      37.427  52.449  39.249  0.00  0.00            
ATOM   2221  N   VAL X 137      37.870  53.072  37.169  0.00  0.00            
ATOM   2222  H   VAL X 137      38.241  52.805  36.268  0.00  0.00            
ATOM   2223  CA  VAL X 137      37.170  54.404  37.201  0.00  0.00            
ATOM   2224  HA  VAL X 137      37.381  54.740  38.217  0.00  0.00            
ATOM   2225  CB  VAL X 137      37.639  55.390  36.093  0.00  0.00            
ATOM   2226  HB  VAL X 137      37.822  54.953  35.112  0.00  0.00            
ATOM   2227  CG1 VAL X 137      36.807  56.674  35.943  0.00  0.00            
ATOM   2228 HG11 VAL X 137      36.579  57.122  36.910  0.00  0.00            
ATOM   2229 HG12 VAL X 137      37.433  57.374  35.388  0.00  0.00            
ATOM   2230 HG13 VAL X 137      35.861  56.613  35.405  0.00  0.00            
ATOM   2231  CG2 VAL X 137      39.076  55.725  36.574  0.00  0.00            
ATOM   2232 HG21 VAL X 137      38.863  56.458  37.352  0.00  0.00            
ATOM   2233 HG22 VAL X 137      39.635  54.888  36.994  0.00  0.00            
ATOM   2234 HG23 VAL X 137      39.562  56.276  35.769  0.00  0.00            
ATOM   2235  C   VAL X 137      35.613  54.249  37.115  0.00  0.00            
ATOM   2236  O   VAL X 137      34.834  54.976  37.772  0.00  0.00            
ATOM   2237  N   LEU X 138      35.117  53.293  36.378  0.00  0.00            
ATOM   2238  H   LEU X 138      35.758  52.791  35.781  0.00  0.00            
ATOM   2239  CA  LEU X 138      33.674  53.077  36.298  0.00  0.00            
ATOM   2240  HA  LEU X 138      33.152  54.027  36.178  0.00  0.00            
ATOM   2241  CB  LEU X 138      33.518  52.302  35.001  0.00  0.00            
ATOM   2242  HB2 LEU X 138      33.847  52.982  34.216  0.00  0.00            
ATOM   2243  HB3 LEU X 138      34.182  51.443  34.897  0.00  0.00            
ATOM   2244  CG  LEU X 138      32.048  51.870  34.593  0.00  0.00            
ATOM   2245  HG  LEU X 138      31.399  52.596  35.082  0.00  0.00            
ATOM   2246  CD1 LEU X 138      32.029  52.065  33.052  0.00  0.00            
ATOM   2247 HD11 LEU X 138      31.164  51.542  32.643  0.00  0.00            
ATOM   2248 HD12 LEU X 138      32.051  53.151  32.961  0.00  0.00            
ATOM   2249 HD13 LEU X 138      32.966  51.678  32.653  0.00  0.00            
ATOM   2250  CD2 LEU X 138      31.587  50.443  34.958  0.00  0.00            
ATOM   2251 HD21 LEU X 138      30.577  50.388  34.550  0.00  0.00            
ATOM   2252 HD22 LEU X 138      32.334  49.718  34.634  0.00  0.00            
ATOM   2253 HD23 LEU X 138      31.505  50.447  36.045  0.00  0.00            
ATOM   2254  C   LEU X 138      33.137  52.325  37.553  0.00  0.00            
ATOM   2255  O   LEU X 138      32.068  52.629  37.992  0.00  0.00            
ATOM   2256  N   LEU X 139      33.937  51.414  38.131  0.00  0.00            
ATOM   2257  H   LEU X 139      34.775  51.084  37.676  0.00  0.00            
ATOM   2258  CA  LEU X 139      33.645  50.748  39.424  0.00  0.00            
ATOM   2259  HA  LEU X 139      32.603  50.432  39.385  0.00  0.00            
ATOM   2260  CB  LEU X 139      34.598  49.526  39.597  0.00  0.00            
ATOM   2261  HB2 LEU X 139      35.593  49.912  39.377  0.00  0.00            
ATOM   2262  HB3 LEU X 139      34.590  49.066  40.585  0.00  0.00            
ATOM   2263  CG  LEU X 139      34.217  48.456  38.542  0.00  0.00            
ATOM   2264  HG  LEU X 139      33.813  48.964  37.667  0.00  0.00            
ATOM   2265  CD1 LEU X 139      35.414  47.481  38.313  0.00  0.00            
ATOM   2266 HD11 LEU X 139      35.520  46.961  39.265  0.00  0.00            
ATOM   2267 HD12 LEU X 139      35.120  46.818  37.499  0.00  0.00            
ATOM   2268 HD13 LEU X 139      36.289  48.023  37.953  0.00  0.00            
ATOM   2269  CD2 LEU X 139      33.029  47.639  39.011  0.00  0.00            
ATOM   2270 HD21 LEU X 139      32.653  47.087  38.149  0.00  0.00            
ATOM   2271 HD22 LEU X 139      33.191  47.093  39.941  0.00  0.00            
ATOM   2272 HD23 LEU X 139      32.155  48.282  39.112  0.00  0.00            
ATOM   2273  C   LEU X 139      33.657  51.721  40.542  0.00  0.00            
ATOM   2274  O   LEU X 139      32.845  51.740  41.453  0.00  0.00            
ATOM   2275  N   THR X 140      34.504  52.765  40.394  0.00  0.00            
ATOM   2276  H   THR X 140      34.926  52.874  39.483  0.00  0.00            
ATOM   2277  CA  THR X 140      34.507  53.900  41.432  0.00  0.00            
ATOM   2278  HA  THR X 140      34.497  53.480  42.438  0.00  0.00            
ATOM   2279  CB  THR X 140      35.903  54.611  41.330  0.00  0.00            
ATOM   2280  HB  THR X 140      36.113  54.983  40.327  0.00  0.00            
ATOM   2281  CG2 THR X 140      36.195  55.852  42.248  0.00  0.00            
ATOM   2282 HG21 THR X 140      37.247  56.103  42.115  0.00  0.00            
ATOM   2283 HG22 THR X 140      35.455  56.572  41.898  0.00  0.00            
ATOM   2284 HG23 THR X 140      36.044  55.465  43.256  0.00  0.00            
ATOM   2285  OG1 THR X 140      36.863  53.651  41.734  0.00  0.00            
ATOM   2286  HG1 THR X 140      36.998  53.034  41.011  0.00  0.00            
ATOM   2287  C   THR X 140      33.378  54.915  41.457  0.00  0.00            
ATOM   2288  O   THR X 140      32.974  55.504  42.517  0.00  0.00            
ATOM   2289  N   LYS X 141      32.806  55.213  40.229  0.00  0.00            
ATOM   2290  H   LYS X 141      33.307  54.830  39.440  0.00  0.00            
ATOM   2291  CA  LYS X 141      31.559  55.914  39.884  0.00  0.00            
ATOM   2292  HA  LYS X 141      31.405  56.769  40.542  0.00  0.00            
ATOM   2293  CB  LYS X 141      31.478  56.305  38.337  0.00  0.00            
ATOM   2294  HB2 LYS X 141      31.479  55.420  37.700  0.00  0.00            
ATOM   2295  HB3 LYS X 141      30.530  56.828  38.212  0.00  0.00            
ATOM   2296  CG  LYS X 141      32.574  57.333  37.940  0.00  0.00            
ATOM   2297  HG2 LYS X 141      32.468  58.183  38.614  0.00  0.00            
ATOM   2298  HG3 LYS X 141      33.559  56.878  38.046  0.00  0.00            
ATOM   2299  CD  LYS X 141      32.530  57.736  36.465  0.00  0.00            
ATOM   2300  HD2 LYS X 141      32.645  56.865  35.820  0.00  0.00            
ATOM   2301  HD3 LYS X 141      31.605  58.310  36.413  0.00  0.00            
ATOM   2302  CE  LYS X 141      33.730  58.698  36.180  0.00  0.00            
ATOM   2303  HE2 LYS X 141      33.454  59.631  36.671  0.00  0.00            
ATOM   2304  HE3 LYS X 141      34.663  58.322  36.599  0.00  0.00            
ATOM   2305  NZ  LYS X 141      34.019  58.784  34.685  0.00  0.00            
ATOM   2306  HZ1 LYS X 141      34.296  57.878  34.333  0.00  0.00            
ATOM   2307  HZ2 LYS X 141      33.201  59.005  34.136  0.00  0.00            
ATOM   2308  HZ3 LYS X 141      34.749  59.460  34.513  0.00  0.00            
ATOM   2309  C   LYS X 141      30.430  55.001  40.477  0.00  0.00            
ATOM   2310  O   LYS X 141      29.640  55.534  41.271  0.00  0.00            
ATOM   2311  N   VAL X 142      30.425  53.665  40.238  0.00  0.00            
ATOM   2312  H   VAL X 142      31.154  53.230  39.690  0.00  0.00            
ATOM   2313  CA  VAL X 142      29.436  52.752  40.910  0.00  0.00            
ATOM   2314  HA  VAL X 142      28.420  52.980  40.587  0.00  0.00            
ATOM   2315  CB  VAL X 142      29.601  51.196  40.530  0.00  0.00            
ATOM   2316  HB  VAL X 142      30.617  50.902  40.793  0.00  0.00            
ATOM   2317  CG1 VAL X 142      28.583  50.401  41.341  0.00  0.00            
ATOM   2318 HG11 VAL X 142      27.621  50.909  41.278  0.00  0.00            
ATOM   2319 HG12 VAL X 142      28.582  49.388  40.938  0.00  0.00            
ATOM   2320 HG13 VAL X 142      28.877  50.285  42.384  0.00  0.00            
ATOM   2321  CG2 VAL X 142      29.282  50.745  39.072  0.00  0.00            
ATOM   2322 HG21 VAL X 142      28.272  51.059  38.809  0.00  0.00            
ATOM   2323 HG22 VAL X 142      29.960  51.324  38.445  0.00  0.00            
ATOM   2324 HG23 VAL X 142      29.315  49.678  38.850  0.00  0.00            
ATOM   2325  C   VAL X 142      29.649  52.915  42.476  0.00  0.00            
ATOM   2326  O   VAL X 142      28.789  53.405  43.120  0.00  0.00            
ATOM   2327  N   GLY X 143      30.842  52.668  43.023  0.00  0.00            
ATOM   2328  H   GLY X 143      31.499  52.227  42.396  0.00  0.00            
ATOM   2329  CA  GLY X 143      31.047  52.388  44.467  0.00  0.00            
ATOM   2330  HA2 GLY X 143      30.354  51.642  44.856  0.00  0.00            
ATOM   2331  HA3 GLY X 143      32.078  52.045  44.555  0.00  0.00            
ATOM   2332  C   GLY X 143      30.841  53.570  45.316  0.00  0.00            
ATOM   2333  O   GLY X 143      30.174  53.376  46.322  0.00  0.00            
ATOM   2334  N   THR X 144      31.281  54.802  44.887  0.00  0.00            
ATOM   2335  H   THR X 144      31.609  54.851  43.933  0.00  0.00            
ATOM   2336  CA  THR X 144      30.906  56.080  45.558  0.00  0.00            
ATOM   2337  HA  THR X 144      31.319  56.053  46.566  0.00  0.00            
ATOM   2338  CB  THR X 144      31.619  57.282  44.914  0.00  0.00            
ATOM   2339  HB  THR X 144      31.185  58.116  45.466  0.00  0.00            
ATOM   2340  CG2 THR X 144      33.118  57.093  45.290  0.00  0.00            
ATOM   2341 HG21 THR X 144      33.851  57.671  44.727  0.00  0.00            
ATOM   2342 HG22 THR X 144      33.285  57.252  46.355  0.00  0.00            
ATOM   2343 HG23 THR X 144      33.512  56.083  45.178  0.00  0.00            
ATOM   2344  OG1 THR X 144      31.439  57.251  43.538  0.00  0.00            
ATOM   2345  HG1 THR X 144      32.104  56.649  43.197  0.00  0.00            
ATOM   2346  C   THR X 144      29.379  56.330  45.705  0.00  0.00            
ATOM   2347  O   THR X 144      28.814  56.322  46.818  0.00  0.00            
ATOM   2348  N   ARG X 145      28.704  56.347  44.541  0.00  0.00            
ATOM   2349  H   ARG X 145      29.225  56.320  43.675  0.00  0.00            
ATOM   2350  CA  ARG X 145      27.340  56.701  44.269  0.00  0.00            
ATOM   2351  HA  ARG X 145      27.091  57.653  44.737  0.00  0.00            
ATOM   2352  CB  ARG X 145      27.027  56.804  42.749  0.00  0.00            
ATOM   2353  HB2 ARG X 145      27.518  55.941  42.299  0.00  0.00            
ATOM   2354  HB3 ARG X 145      25.969  56.705  42.507  0.00  0.00            
ATOM   2355  CG  ARG X 145      27.752  58.051  42.174  0.00  0.00            
ATOM   2356  HG2 ARG X 145      27.500  58.982  42.684  0.00  0.00            
ATOM   2357  HG3 ARG X 145      28.808  57.839  42.340  0.00  0.00            
ATOM   2358  CD  ARG X 145      27.609  58.267  40.661  0.00  0.00            
ATOM   2359  HD2 ARG X 145      27.647  57.285  40.188  0.00  0.00            
ATOM   2360  HD3 ARG X 145      26.583  58.603  40.510  0.00  0.00            
ATOM   2361  NE  ARG X 145      28.601  59.234  40.116  0.00  0.00            
ATOM   2362  HE  ARG X 145      29.261  59.711  40.714  0.00  0.00            
ATOM   2363  CZ  ARG X 145      28.884  59.433  38.826  0.00  0.00            
ATOM   2364  NH1 ARG X 145      28.159  58.930  37.823  0.00  0.00            
ATOM   2365 HH11 ARG X 145      27.304  58.446  38.058  0.00  0.00            
ATOM   2366 HH12 ARG X 145      28.406  59.127  36.863  0.00  0.00            
ATOM   2367  NH2 ARG X 145      29.926  60.104  38.460  0.00  0.00            
ATOM   2368 HH21 ARG X 145      30.506  60.460  39.207  0.00  0.00            
ATOM   2369 HH22 ARG X 145      30.152  60.174  37.478  0.00  0.00            
ATOM   2370  C   ARG X 145      26.444  55.623  44.935  0.00  0.00            
ATOM   2371  O   ARG X 145      25.529  56.023  45.657  0.00  0.00            
ATOM   2372  N   TRP X 146      26.768  54.319  44.885  0.00  0.00            
ATOM   2373  H   TRP X 146      27.591  54.015  44.385  0.00  0.00            
ATOM   2374  CA  TRP X 146      26.080  53.199  45.544  0.00  0.00            
ATOM   2375  HA  TRP X 146      25.026  53.308  45.290  0.00  0.00            
ATOM   2376  CB  TRP X 146      26.656  51.889  45.016  0.00  0.00            
ATOM   2377  HB2 TRP X 146      26.645  51.765  43.933  0.00  0.00            
ATOM   2378  HB3 TRP X 146      27.730  51.795  45.175  0.00  0.00            
ATOM   2379  CG  TRP X 146      25.956  50.638  45.575  0.00  0.00            
ATOM   2380  CD1 TRP X 146      24.758  50.164  45.107  0.00  0.00            
ATOM   2381  HD1 TRP X 146      24.196  50.558  44.273  0.00  0.00            
ATOM   2382  NE1 TRP X 146      24.289  49.148  45.952  0.00  0.00            
ATOM   2383  HE1 TRP X 146      23.358  48.768  45.861  0.00  0.00            
ATOM   2384  CE2 TRP X 146      25.185  48.883  46.919  0.00  0.00            
ATOM   2385  CZ2 TRP X 146      25.130  47.962  47.959  0.00  0.00            
ATOM   2386  HZ2 TRP X 146      24.236  47.389  48.153  0.00  0.00            
ATOM   2387  CH2 TRP X 146      26.337  47.817  48.738  0.00  0.00            
ATOM   2388  HH2 TRP X 146      26.296  47.106  49.550  0.00  0.00            
ATOM   2389  CZ3 TRP X 146      27.489  48.538  48.403  0.00  0.00            
ATOM   2390  HZ3 TRP X 146      28.421  48.256  48.869  0.00  0.00            
ATOM   2391  CE3 TRP X 146      27.515  49.435  47.340  0.00  0.00            
ATOM   2392  HE3 TRP X 146      28.440  49.927  47.075  0.00  0.00            
ATOM   2393  CD2 TRP X 146      26.319  49.783  46.666  0.00  0.00            
ATOM   2394  C   TRP X 146      26.194  53.189  47.069  0.00  0.00            
ATOM   2395  O   TRP X 146      25.257  52.878  47.752  0.00  0.00            
ATOM   2396  N   ALA X 147      27.296  53.712  47.606  0.00  0.00            
ATOM   2397  H   ALA X 147      28.094  53.933  47.027  0.00  0.00            
ATOM   2398  CA  ALA X 147      27.534  53.751  49.033  0.00  0.00            
ATOM   2399  HA  ALA X 147      27.104  52.821  49.406  0.00  0.00            
ATOM   2400  CB  ALA X 147      29.000  53.829  49.313  0.00  0.00            
ATOM   2401  HB1 ALA X 147      29.351  54.797  48.955  0.00  0.00            
ATOM   2402  HB2 ALA X 147      29.076  53.824  50.400  0.00  0.00            
ATOM   2403  HB3 ALA X 147      29.622  53.073  48.834  0.00  0.00            
ATOM   2404  C   ALA X 147      26.705  54.900  49.643  0.00  0.00            
ATOM   2405  O   ALA X 147      26.509  54.839  50.858  0.00  0.00            
ATOM   2406  N   GLY X 148      26.232  55.872  48.743  0.00  0.00            
ATOM   2407  H   GLY X 148      26.494  55.722  47.779  0.00  0.00            
ATOM   2408  CA  GLY X 148      25.680  57.187  49.156  0.00  0.00            
ATOM   2409  HA2 GLY X 148      25.193  57.714  48.336  0.00  0.00            
ATOM   2410  HA3 GLY X 148      25.061  57.118  50.051  0.00  0.00            
ATOM   2411  C   GLY X 148      26.827  58.181  49.534  0.00  0.00            
ATOM   2412  O   GLY X 148      26.615  59.228  50.134  0.00  0.00            
ATOM   2413  N   VAL X 149      28.099  57.819  49.239  0.00  0.00            
ATOM   2414  H   VAL X 149      28.324  56.963  48.751  0.00  0.00            
ATOM   2415  CA  VAL X 149      29.246  58.762  49.356  0.00  0.00            
ATOM   2416  HA  VAL X 149      29.232  59.399  50.240  0.00  0.00            
ATOM   2417  CB  VAL X 149      30.561  57.954  49.513  0.00  0.00            
ATOM   2418  HB  VAL X 149      30.612  57.130  48.802  0.00  0.00            
ATOM   2419  CG1 VAL X 149      31.843  58.773  49.332  0.00  0.00            
ATOM   2420 HG11 VAL X 149      32.698  58.130  49.540  0.00  0.00            
ATOM   2421 HG12 VAL X 149      32.010  59.241  48.362  0.00  0.00            
ATOM   2422 HG13 VAL X 149      32.015  59.559  50.067  0.00  0.00            
ATOM   2423  CG2 VAL X 149      30.541  57.279  50.952  0.00  0.00            
ATOM   2424 HG21 VAL X 149      31.472  56.712  50.988  0.00  0.00            
ATOM   2425 HG22 VAL X 149      30.541  58.058  51.714  0.00  0.00            
ATOM   2426 HG23 VAL X 149      29.770  56.515  51.053  0.00  0.00            
ATOM   2427  C   VAL X 149      29.317  59.617  48.077  0.00  0.00            
ATOM   2428  O   VAL X 149      28.954  59.159  47.012  0.00  0.00            
ATOM   2429  N   GLN X 150      29.645  60.902  48.273  0.00  0.00            
ATOM   2430  H   GLN X 150      30.029  61.221  49.151  0.00  0.00            
ATOM   2431  CA  GLN X 150      29.718  61.844  47.182  0.00  0.00            
ATOM   2432  HA  GLN X 150      29.072  61.441  46.402  0.00  0.00            
ATOM   2433  CB  GLN X 150      29.060  63.267  47.561  0.00  0.00            
ATOM   2434  HB2 GLN X 150      29.637  63.716  48.369  0.00  0.00            
ATOM   2435  HB3 GLN X 150      29.035  63.915  46.686  0.00  0.00            
ATOM   2436  CG  GLN X 150      27.598  63.300  47.936  0.00  0.00            
ATOM   2437  HG2 GLN X 150      27.431  62.679  48.816  0.00  0.00            
ATOM   2438  HG3 GLN X 150      27.345  64.315  48.244  0.00  0.00            
ATOM   2439  CD  GLN X 150      26.686  62.866  46.809  0.00  0.00            
ATOM   2440  OE1 GLN X 150      26.987  62.117  45.915  0.00  0.00            
ATOM   2441  NE2 GLN X 150      25.519  63.430  46.839  0.00  0.00            
ATOM   2442 HE21 GLN X 150      25.061  63.508  45.942  0.00  0.00            
ATOM   2443 HE22 GLN X 150      25.295  64.186  47.470  0.00  0.00            
ATOM   2444  C   GLN X 150      31.188  61.991  46.728  0.00  0.00            
ATOM   2445  O   GLN X 150      32.076  62.250  47.528  0.00  0.00            
ATOM   2446  N   ALA X 151      31.505  61.841  45.420  0.00  0.00            
ATOM   2447  H   ALA X 151      30.768  61.620  44.766  0.00  0.00            
ATOM   2448  CA  ALA X 151      32.789  62.087  44.807  0.00  0.00            
ATOM   2449  HA  ALA X 151      33.410  62.462  45.621  0.00  0.00            
ATOM   2450  CB  ALA X 151      33.376  60.678  44.572  0.00  0.00            
ATOM   2451  HB1 ALA X 151      34.277  60.731  43.961  0.00  0.00            
ATOM   2452  HB2 ALA X 151      33.671  60.201  45.507  0.00  0.00            
ATOM   2453  HB3 ALA X 151      32.631  60.096  44.029  0.00  0.00            
ATOM   2454  C   ALA X 151      32.852  63.004  43.531  0.00  0.00            
ATOM   2455  O   ALA X 151      32.396  62.596  42.475  0.00  0.00            
ATOM   2456  N   PRO X 152      33.344  64.264  43.619  0.00  0.00            
ATOM   2457  CD  PRO X 152      34.094  64.777  44.746  0.00  0.00            
ATOM   2458  HD2 PRO X 152      34.789  63.963  44.954  0.00  0.00            
ATOM   2459  HD3 PRO X 152      33.372  65.001  45.531  0.00  0.00            
ATOM   2460  CG  PRO X 152      34.863  66.035  44.331  0.00  0.00            
ATOM   2461  HG2 PRO X 152      35.753  65.649  43.835  0.00  0.00            
ATOM   2462  HG3 PRO X 152      35.069  66.702  45.169  0.00  0.00            
ATOM   2463  CB  PRO X 152      33.887  66.556  43.240  0.00  0.00            
ATOM   2464  HB2 PRO X 152      34.415  67.216  42.551  0.00  0.00            
ATOM   2465  HB3 PRO X 152      33.061  67.113  43.683  0.00  0.00            
ATOM   2466  CA  PRO X 152      33.374  65.237  42.527  0.00  0.00            
ATOM   2467  HA  PRO X 152      32.391  65.495  42.133  0.00  0.00            
ATOM   2468  C   PRO X 152      34.211  64.809  41.392  0.00  0.00            
ATOM   2469  O   PRO X 152      35.173  64.084  41.672  0.00  0.00            
ATOM   2470  N   PRO X 153      33.948  65.289  40.110  0.00  0.00            
ATOM   2471  CD  PRO X 153      33.180  66.458  39.704  0.00  0.00            
ATOM   2472  HD2 PRO X 153      33.139  67.228  40.475  0.00  0.00            
ATOM   2473  HD3 PRO X 153      32.191  66.096  39.423  0.00  0.00            
ATOM   2474  CG  PRO X 153      33.923  66.951  38.448  0.00  0.00            
ATOM   2475  HG2 PRO X 153      34.785  67.532  38.775  0.00  0.00            
ATOM   2476  HG3 PRO X 153      33.405  67.646  37.788  0.00  0.00            
ATOM   2477  CB  PRO X 153      34.385  65.659  37.797  0.00  0.00            
ATOM   2478  HB2 PRO X 153      35.244  65.757  37.133  0.00  0.00            
ATOM   2479  HB3 PRO X 153      33.587  65.168  37.241  0.00  0.00            
ATOM   2480  CA  PRO X 153      34.768  64.820  38.988  0.00  0.00            
ATOM   2481  HA  PRO X 153      34.581  63.781  38.716  0.00  0.00            
ATOM   2482  C   PRO X 153      36.275  65.019  39.233  0.00  0.00            
ATOM   2483  O   PRO X 153      36.942  64.120  38.799  0.00  0.00            
ATOM   2484  N   GLU X 154      36.691  66.137  39.881  0.00  0.00            
ATOM   2485  H   GLU X 154      36.008  66.711  40.354  0.00  0.00            
ATOM   2486  CA  GLU X 154      38.105  66.462  39.960  0.00  0.00            
ATOM   2487  HA  GLU X 154      38.574  66.505  38.977  0.00  0.00            
ATOM   2488  CB  GLU X 154      38.241  67.842  40.557  0.00  0.00            
ATOM   2489  HB2 GLU X 154      37.852  68.558  39.833  0.00  0.00            
ATOM   2490  HB3 GLU X 154      37.676  67.725  41.481  0.00  0.00            
ATOM   2491  CG  GLU X 154      39.683  68.208  40.876  0.00  0.00            
ATOM   2492  HG2 GLU X 154      39.730  69.285  41.036  0.00  0.00            
ATOM   2493  HG3 GLU X 154      40.027  67.781  41.818  0.00  0.00            
ATOM   2494  CD  GLU X 154      40.704  67.954  39.725  0.00  0.00            
ATOM   2495  OE1 GLU X 154      40.314  68.010  38.529  0.00  0.00            
ATOM   2496  OE2 GLU X 154      41.939  67.866  39.952  0.00  0.00            
ATOM   2497  C   GLU X 154      38.833  65.379  40.695  0.00  0.00            
ATOM   2498  O   GLU X 154      40.066  65.249  40.542  0.00  0.00            
ATOM   2499  N   ASP X 155      38.196  64.528  41.491  0.00  0.00            
ATOM   2500  H   ASP X 155      37.194  64.589  41.602  0.00  0.00            
ATOM   2501  CA  ASP X 155      38.932  63.562  42.271  0.00  0.00            
ATOM   2502  HA  ASP X 155      39.980  63.858  42.255  0.00  0.00            
ATOM   2503  CB  ASP X 155      38.439  63.597  43.712  0.00  0.00            
ATOM   2504  HB2 ASP X 155      37.387  63.311  43.717  0.00  0.00            
ATOM   2505  HB3 ASP X 155      38.940  62.796  44.254  0.00  0.00            
ATOM   2506  CG  ASP X 155      38.884  64.787  44.425  0.00  0.00            
ATOM   2507  OD1 ASP X 155      40.057  65.070  44.448  0.00  0.00            
ATOM   2508  OD2 ASP X 155      38.017  65.481  44.910  0.00  0.00            
ATOM   2509  C   ASP X 155      38.872  62.068  41.847  0.00  0.00            
ATOM   2510  O   ASP X 155      39.611  61.263  42.351  0.00  0.00            
ATOM   2511  N   ILE X 156      37.903  61.669  41.020  0.00  0.00            
ATOM   2512  H   ILE X 156      37.223  62.348  40.708  0.00  0.00            
ATOM   2513  CA  ILE X 156      37.669  60.312  40.659  0.00  0.00            
ATOM   2514  HA  ILE X 156      37.381  59.830  41.593  0.00  0.00            
ATOM   2515  CB  ILE X 156      36.525  60.184  39.543  0.00  0.00            
ATOM   2516  HB  ILE X 156      36.800  60.732  38.643  0.00  0.00            
ATOM   2517  CG2 ILE X 156      36.309  58.680  39.148  0.00  0.00            
ATOM   2518 HG21 ILE X 156      36.119  58.088  40.043  0.00  0.00            
ATOM   2519 HG22 ILE X 156      35.483  58.609  38.441  0.00  0.00            
ATOM   2520 HG23 ILE X 156      37.164  58.431  38.520  0.00  0.00            
ATOM   2521  CG1 ILE X 156      35.159  60.764  39.951  0.00  0.00            
ATOM   2522 HG12 ILE X 156      35.238  61.837  40.126  0.00  0.00            
ATOM   2523 HG13 ILE X 156      34.443  60.855  39.134  0.00  0.00            
ATOM   2524  CD1 ILE X 156      34.399  60.037  41.054  0.00  0.00            
ATOM   2525 HD11 ILE X 156      33.686  60.816  41.326  0.00  0.00            
ATOM   2526 HD12 ILE X 156      33.889  59.156  40.666  0.00  0.00            
ATOM   2527 HD13 ILE X 156      35.008  59.630  41.861  0.00  0.00            
ATOM   2528  C   ILE X 156      38.931  59.542  40.244  0.00  0.00            
ATOM   2529  O   ILE X 156      39.267  58.558  40.886  0.00  0.00            
ATOM   2530  N   GLU X 157      39.693  60.009  39.255  0.00  0.00            
ATOM   2531  H   GLU X 157      39.283  60.780  38.748  0.00  0.00            
ATOM   2532  CA  GLU X 157      40.976  59.393  38.864  0.00  0.00            
ATOM   2533  HA  GLU X 157      40.716  58.375  38.574  0.00  0.00            
ATOM   2534  CB  GLU X 157      41.458  60.161  37.580  0.00  0.00            
ATOM   2535  HB2 GLU X 157      40.782  61.014  37.514  0.00  0.00            
ATOM   2536  HB3 GLU X 157      42.445  60.618  37.660  0.00  0.00            
ATOM   2537  CG  GLU X 157      41.170  59.527  36.170  0.00  0.00            
ATOM   2538  HG2 GLU X 157      40.146  59.155  36.184  0.00  0.00            
ATOM   2539  HG3 GLU X 157      41.326  60.228  35.350  0.00  0.00            
ATOM   2540  CD  GLU X 157      42.199  58.368  35.906  0.00  0.00            
ATOM   2541  OE1 GLU X 157      43.267  58.573  35.226  0.00  0.00            
ATOM   2542  OE2 GLU X 157      41.938  57.246  36.432  0.00  0.00            
ATOM   2543  C   GLU X 157      42.023  59.323  40.002  0.00  0.00            
ATOM   2544  O   GLU X 157      42.833  58.404  39.959  0.00  0.00            
ATOM   2545  N   ARG X 158      41.968  60.214  40.971  0.00  0.00            
ATOM   2546  H   ARG X 158      41.276  60.948  40.944  0.00  0.00            
ATOM   2547  CA  ARG X 158      42.884  60.223  42.076  0.00  0.00            
ATOM   2548  HA  ARG X 158      43.900  59.998  41.753  0.00  0.00            
ATOM   2549  CB  ARG X 158      42.986  61.715  42.677  0.00  0.00            
ATOM   2550  HB2 ARG X 158      42.099  62.316  42.482  0.00  0.00            
ATOM   2551  HB3 ARG X 158      43.082  61.614  43.758  0.00  0.00            
ATOM   2552  CG  ARG X 158      44.197  62.378  42.123  0.00  0.00            
ATOM   2553  HG2 ARG X 158      45.064  61.721  42.205  0.00  0.00            
ATOM   2554  HG3 ARG X 158      44.025  62.595  41.069  0.00  0.00            
ATOM   2555  CD  ARG X 158      44.493  63.676  43.009  0.00  0.00            
ATOM   2556  HD2 ARG X 158      44.741  63.436  44.043  0.00  0.00            
ATOM   2557  HD3 ARG X 158      45.442  64.139  42.739  0.00  0.00            
ATOM   2558  NE  ARG X 158      43.406  64.626  43.185  0.00  0.00            
ATOM   2559  HE  ARG X 158      42.847  64.421  44.001  0.00  0.00            
ATOM   2560  CZ  ARG X 158      42.846  65.444  42.289  0.00  0.00            
ATOM   2561  NH1 ARG X 158      43.395  65.702  41.149  0.00  0.00            
ATOM   2562 HH11 ARG X 158      44.226  65.168  40.941  0.00  0.00            
ATOM   2563 HH12 ARG X 158      43.027  66.443  40.569  0.00  0.00            
ATOM   2564  NH2 ARG X 158      41.800  66.182  42.546  0.00  0.00            
ATOM   2565 HH21 ARG X 158      41.101  65.893  43.215  0.00  0.00            
ATOM   2566 HH22 ARG X 158      41.521  66.844  41.836  0.00  0.00            
ATOM   2567  C   ARG X 158      42.410  59.193  43.069  0.00  0.00            
ATOM   2568  O   ARG X 158      43.210  58.303  43.445  0.00  0.00            
ATOM   2569  N   ILE X 159      41.094  59.288  43.430  0.00  0.00            
ATOM   2570  H   ILE X 159      40.503  60.052  43.135  0.00  0.00            
ATOM   2571  CA  ILE X 159      40.452  58.203  44.152  0.00  0.00            
ATOM   2572  HA  ILE X 159      40.921  58.081  45.129  0.00  0.00            
ATOM   2573  CB  ILE X 159      38.982  58.446  44.373  0.00  0.00            
ATOM   2574  HB  ILE X 159      38.592  58.657  43.378  0.00  0.00            
ATOM   2575  CG2 ILE X 159      38.167  57.309  44.959  0.00  0.00            
ATOM   2576 HG21 ILE X 159      37.246  57.756  45.334  0.00  0.00            
ATOM   2577 HG22 ILE X 159      37.941  56.415  44.378  0.00  0.00            
ATOM   2578 HG23 ILE X 159      38.601  56.883  45.864  0.00  0.00            
ATOM   2579  CG1 ILE X 159      38.619  59.719  45.174  0.00  0.00            
ATOM   2580 HG12 ILE X 159      38.685  59.464  46.232  0.00  0.00            
ATOM   2581 HG13 ILE X 159      39.393  60.471  45.017  0.00  0.00            
ATOM   2582  CD1 ILE X 159      37.291  60.340  44.883  0.00  0.00            
ATOM   2583 HD11 ILE X 159      37.227  60.995  44.014  0.00  0.00            
ATOM   2584 HD12 ILE X 159      36.444  59.658  44.809  0.00  0.00            
ATOM   2585 HD13 ILE X 159      37.040  60.991  45.720  0.00  0.00            
ATOM   2586  C   ILE X 159      40.756  56.762  43.572  0.00  0.00            
ATOM   2587  O   ILE X 159      41.230  55.825  44.244  0.00  0.00            
ATOM   2588  N   ALA X 160      40.659  56.557  42.250  0.00  0.00            
ATOM   2589  H   ALA X 160      40.264  57.326  41.727  0.00  0.00            
ATOM   2590  CA  ALA X 160      40.911  55.269  41.550  0.00  0.00            
ATOM   2591  HA  ALA X 160      40.300  54.447  41.922  0.00  0.00            
ATOM   2592  CB  ALA X 160      40.569  55.513  40.120  0.00  0.00            
ATOM   2593  HB1 ALA X 160      41.215  56.287  39.707  0.00  0.00            
ATOM   2594  HB2 ALA X 160      40.718  54.582  39.572  0.00  0.00            
ATOM   2595  HB3 ALA X 160      39.526  55.796  39.977  0.00  0.00            
ATOM   2596  C   ALA X 160      42.334  54.916  41.669  0.00  0.00            
ATOM   2597  O   ALA X 160      42.691  53.725  41.839  0.00  0.00            
ATOM   2598  N   THR X 161      43.260  55.854  41.634  0.00  0.00            
ATOM   2599  H   THR X 161      42.882  56.791  41.643  0.00  0.00            
ATOM   2600  CA  THR X 161      44.726  55.565  41.983  0.00  0.00            
ATOM   2601  HA  THR X 161      45.097  54.803  41.298  0.00  0.00            
ATOM   2602  CB  THR X 161      45.537  56.884  41.708  0.00  0.00            
ATOM   2603  HB  THR X 161      45.385  57.641  42.478  0.00  0.00            
ATOM   2604  CG2 THR X 161      47.037  56.740  41.606  0.00  0.00            
ATOM   2605 HG21 THR X 161      47.468  57.685  41.938  0.00  0.00            
ATOM   2606 HG22 THR X 161      47.355  55.897  42.219  0.00  0.00            
ATOM   2607 HG23 THR X 161      47.364  56.540  40.586  0.00  0.00            
ATOM   2608  OG1 THR X 161      45.224  57.410  40.445  0.00  0.00            
ATOM   2609  HG1 THR X 161      44.332  57.763  40.475  0.00  0.00            
ATOM   2610  C   THR X 161      45.061  55.111  43.371  0.00  0.00            
ATOM   2611  O   THR X 161      45.664  54.091  43.593  0.00  0.00            
ATOM   2612  N   ASP X 162      44.499  55.777  44.400  0.00  0.00            
ATOM   2613  H   ASP X 162      43.865  56.543  44.222  0.00  0.00            
ATOM   2614  CA  ASP X 162      44.693  55.510  45.813  0.00  0.00            
ATOM   2615  HA  ASP X 162      45.754  55.377  46.024  0.00  0.00            
ATOM   2616  CB  ASP X 162      44.031  56.592  46.676  0.00  0.00            
ATOM   2617  HB2 ASP X 162      42.994  56.734  46.370  0.00  0.00            
ATOM   2618  HB3 ASP X 162      43.997  56.305  47.727  0.00  0.00            
ATOM   2619  CG  ASP X 162      44.830  57.898  46.513  0.00  0.00            
ATOM   2620  OD1 ASP X 162      46.058  57.843  46.281  0.00  0.00            
ATOM   2621  OD2 ASP X 162      44.133  58.938  46.440  0.00  0.00            
ATOM   2622  C   ASP X 162      44.066  54.171  46.202  0.00  0.00            
ATOM   2623  O   ASP X 162      44.699  53.499  46.971  0.00  0.00            
ATOM   2624  N   MET X 163      42.850  53.840  45.747  0.00  0.00            
ATOM   2625  H   MET X 163      42.283  54.456  45.182  0.00  0.00            
ATOM   2626  CA  MET X 163      42.303  52.461  45.864  0.00  0.00            
ATOM   2627  HA  MET X 163      42.162  52.267  46.927  0.00  0.00            
ATOM   2628  CB  MET X 163      40.809  52.395  45.347  0.00  0.00            
ATOM   2629  HB2 MET X 163      40.799  52.547  44.268  0.00  0.00            
ATOM   2630  HB3 MET X 163      40.278  51.452  45.479  0.00  0.00            
ATOM   2631  CG  MET X 163      39.873  53.393  45.940  0.00  0.00            
ATOM   2632  HG2 MET X 163      40.303  54.392  45.881  0.00  0.00            
ATOM   2633  HG3 MET X 163      38.874  53.444  45.506  0.00  0.00            
ATOM   2634  SD  MET X 163      39.496  53.093  47.671  0.00  0.00            
ATOM   2635  CE  MET X 163      38.349  54.464  47.904  0.00  0.00            
ATOM   2636  HE1 MET X 163      37.459  54.165  47.350  0.00  0.00            
ATOM   2637  HE2 MET X 163      38.083  54.519  48.960  0.00  0.00            
ATOM   2638  HE3 MET X 163      38.734  55.457  47.672  0.00  0.00            
ATOM   2639  C   MET X 163      43.170  51.449  45.130  0.00  0.00            
ATOM   2640  O   MET X 163      43.496  50.457  45.742  0.00  0.00            
ATOM   2641  N   ASP X 164      43.619  51.618  43.868  0.00  0.00            
ATOM   2642  H   ASP X 164      43.412  52.451  43.335  0.00  0.00            
ATOM   2643  CA  ASP X 164      44.376  50.502  43.188  0.00  0.00            
ATOM   2644  HA  ASP X 164      43.724  49.628  43.180  0.00  0.00            
ATOM   2645  CB  ASP X 164      44.594  50.843  41.757  0.00  0.00            
ATOM   2646  HB2 ASP X 164      43.638  51.061  41.280  0.00  0.00            
ATOM   2647  HB3 ASP X 164      45.188  51.757  41.784  0.00  0.00            
ATOM   2648  CG  ASP X 164      45.327  49.752  41.016  0.00  0.00            
ATOM   2649  OD1 ASP X 164      44.987  48.573  41.137  0.00  0.00            
ATOM   2650  OD2 ASP X 164      46.169  50.092  40.158  0.00  0.00            
ATOM   2651  C   ASP X 164      45.716  50.149  43.922  0.00  0.00            
ATOM   2652  O   ASP X 164      46.108  48.985  43.907  0.00  0.00            
ATOM   2653  N   ILE X 165      46.315  51.170  44.565  0.00  0.00            
ATOM   2654  H   ILE X 165      45.929  52.099  44.482  0.00  0.00            
ATOM   2655  CA  ILE X 165      47.505  51.085  45.403  0.00  0.00            
ATOM   2656  HA  ILE X 165      48.291  50.524  44.898  0.00  0.00            
ATOM   2657  CB  ILE X 165      48.084  52.545  45.597  0.00  0.00            
ATOM   2658  HB  ILE X 165      47.240  53.180  45.867  0.00  0.00            
ATOM   2659  CG2 ILE X 165      49.186  52.542  46.624  0.00  0.00            
ATOM   2660 HG21 ILE X 165      49.788  53.443  46.506  0.00  0.00            
ATOM   2661 HG22 ILE X 165      48.721  52.586  47.608  0.00  0.00            
ATOM   2662 HG23 ILE X 165      49.753  51.611  46.596  0.00  0.00            
ATOM   2663  CG1 ILE X 165      48.591  53.097  44.252  0.00  0.00            
ATOM   2664 HG12 ILE X 165      49.427  52.492  43.901  0.00  0.00            
ATOM   2665 HG13 ILE X 165      47.863  52.865  43.473  0.00  0.00            
ATOM   2666  CD1 ILE X 165      48.963  54.555  44.152  0.00  0.00            
ATOM   2667 HD11 ILE X 165      49.933  54.755  44.607  0.00  0.00            
ATOM   2668 HD12 ILE X 165      49.007  54.659  43.068  0.00  0.00            
ATOM   2669 HD13 ILE X 165      48.237  55.243  44.586  0.00  0.00            
ATOM   2670  C   ILE X 165      47.213  50.322  46.664  0.00  0.00            
ATOM   2671  O   ILE X 165      47.979  49.427  47.028  0.00  0.00            
ATOM   2672  N   MET X 166      46.117  50.572  47.330  0.00  0.00            
ATOM   2673  H   MET X 166      45.423  51.222  46.989  0.00  0.00            
ATOM   2674  CA  MET X 166      45.770  49.963  48.645  0.00  0.00            
ATOM   2675  HA  MET X 166      46.706  49.952  49.203  0.00  0.00            
ATOM   2676  CB  MET X 166      44.782  50.785  49.538  0.00  0.00            
ATOM   2677  HB2 MET X 166      43.876  50.978  48.962  0.00  0.00            
ATOM   2678  HB3 MET X 166      44.494  50.086  50.323  0.00  0.00            
ATOM   2679  CG  MET X 166      45.279  52.076  50.159  0.00  0.00            
ATOM   2680  HG2 MET X 166      46.084  51.902  50.872  0.00  0.00            
ATOM   2681  HG3 MET X 166      45.661  52.676  49.333  0.00  0.00            
ATOM   2682  SD  MET X 166      44.016  52.952  51.095  0.00  0.00            
ATOM   2683  CE  MET X 166      43.220  53.627  49.634  0.00  0.00            
ATOM   2684  HE1 MET X 166      42.920  52.978  48.811  0.00  0.00            
ATOM   2685  HE2 MET X 166      42.372  54.237  49.947  0.00  0.00            
ATOM   2686  HE3 MET X 166      43.968  54.326  49.261  0.00  0.00            
ATOM   2687  C   MET X 166      45.308  48.552  48.472  0.00  0.00            
ATOM   2688  O   MET X 166      45.776  47.650  49.129  0.00  0.00            
ATOM   2689  N   ILE X 167      44.428  48.369  47.437  0.00  0.00            
ATOM   2690  H   ILE X 167      44.204  49.134  46.817  0.00  0.00            
ATOM   2691  CA  ILE X 167      44.000  47.003  47.014  0.00  0.00            
ATOM   2692  HA  ILE X 167      43.513  46.428  47.801  0.00  0.00            
ATOM   2693  CB  ILE X 167      43.054  47.131  45.764  0.00  0.00            
ATOM   2694  HB  ILE X 167      43.684  47.673  45.059  0.00  0.00            
ATOM   2695  CG2 ILE X 167      42.809  45.772  45.030  0.00  0.00            
ATOM   2696 HG21 ILE X 167      42.086  45.864  44.219  0.00  0.00            
ATOM   2697 HG22 ILE X 167      43.802  45.459  44.706  0.00  0.00            
ATOM   2698 HG23 ILE X 167      42.357  45.071  45.731  0.00  0.00            
ATOM   2699  CG1 ILE X 167      41.735  47.780  46.141  0.00  0.00            
ATOM   2700 HG12 ILE X 167      41.169  47.108  46.785  0.00  0.00            
ATOM   2701 HG13 ILE X 167      41.883  48.632  46.804  0.00  0.00            
ATOM   2702  CD1 ILE X 167      40.860  48.225  44.951  0.00  0.00            
ATOM   2703 HD11 ILE X 167      40.310  47.419  44.465  0.00  0.00            
ATOM   2704 HD12 ILE X 167      40.125  48.936  45.329  0.00  0.00            
ATOM   2705 HD13 ILE X 167      41.510  48.635  44.177  0.00  0.00            
ATOM   2706  C   ILE X 167      45.238  46.117  46.653  0.00  0.00            
ATOM   2707  O   ILE X 167      45.304  44.894  46.929  0.00  0.00            
ATOM   2708  N   ASP X 168      46.243  46.738  46.009  0.00  0.00            
ATOM   2709  H   ASP X 168      46.211  47.744  45.923  0.00  0.00            
ATOM   2710  CA  ASP X 168      47.456  46.012  45.616  0.00  0.00            
ATOM   2711  HA  ASP X 168      47.200  45.108  45.063  0.00  0.00            
ATOM   2712  CB  ASP X 168      48.185  46.802  44.517  0.00  0.00            
ATOM   2713  HB2 ASP X 168      47.543  46.769  43.637  0.00  0.00            
ATOM   2714  HB3 ASP X 168      48.278  47.822  44.892  0.00  0.00            
ATOM   2715  CG  ASP X 168      49.582  46.352  44.058  0.00  0.00            
ATOM   2716  OD1 ASP X 168      49.755  45.402  43.264  0.00  0.00            
ATOM   2717  OD2 ASP X 168      50.536  47.199  44.192  0.00  0.00            
ATOM   2718  C   ASP X 168      48.314  45.565  46.813  0.00  0.00            
ATOM   2719  O   ASP X 168      49.278  44.844  46.616  0.00  0.00            
ATOM   2720  N   SER X 169      48.024  45.961  48.064  0.00  0.00            
ATOM   2721  H   SER X 169      47.157  46.450  48.239  0.00  0.00            
ATOM   2722  CA  SER X 169      49.116  46.146  49.041  0.00  0.00            
ATOM   2723  HA  SER X 169      50.030  46.456  48.535  0.00  0.00            
ATOM   2724  CB  SER X 169      48.697  47.410  49.890  0.00  0.00            
ATOM   2725  HB2 SER X 169      49.449  47.951  50.466  0.00  0.00            
ATOM   2726  HB3 SER X 169      48.230  48.085  49.173  0.00  0.00            
ATOM   2727  OG  SER X 169      47.646  46.885  50.709  0.00  0.00            
ATOM   2728  HG  SER X 169      46.842  47.217  50.303  0.00  0.00            
ATOM   2729  C   SER X 169      49.527  44.890  49.796  0.00  0.00            
ATOM   2730  O   SER X 169      50.274  44.920  50.772  0.00  0.00            
ATOM   2731  N   PHE X 170      48.980  43.715  49.401  0.00  0.00            
ATOM   2732  H   PHE X 170      48.386  43.817  48.590  0.00  0.00            
ATOM   2733  CA  PHE X 170      49.179  42.363  49.938  0.00  0.00            
ATOM   2734  HA  PHE X 170      49.577  42.412  50.951  0.00  0.00            
ATOM   2735  CB  PHE X 170      47.889  41.490  49.976  0.00  0.00            
ATOM   2736  HB2 PHE X 170      48.016  40.557  50.525  0.00  0.00            
ATOM   2737  HB3 PHE X 170      47.138  42.006  50.573  0.00  0.00            
ATOM   2738  CG  PHE X 170      47.210  40.945  48.735  0.00  0.00            
ATOM   2739  CD1 PHE X 170      46.151  41.612  47.998  0.00  0.00            
ATOM   2740  HD1 PHE X 170      45.717  42.543  48.333  0.00  0.00            
ATOM   2741  CE1 PHE X 170      45.705  41.132  46.759  0.00  0.00            
ATOM   2742  HE1 PHE X 170      45.003  41.584  46.075  0.00  0.00            
ATOM   2743  CZ  PHE X 170      46.104  39.786  46.423  0.00  0.00            
ATOM   2744  HZ  PHE X 170      45.531  39.327  45.631  0.00  0.00            
ATOM   2745  CE2 PHE X 170      47.175  39.149  47.143  0.00  0.00            
ATOM   2746  HE2 PHE X 170      47.503  38.171  46.824  0.00  0.00            
ATOM   2747  CD2 PHE X 170      47.743  39.681  48.322  0.00  0.00            
ATOM   2748  HD2 PHE X 170      48.428  39.126  48.945  0.00  0.00            
ATOM   2749  C   PHE X 170      50.360  41.710  49.194  0.00  0.00            
ATOM   2750  O   PHE X 170      50.875  40.637  49.574  0.00  0.00            
ATOM   2751  N   ARG X 171      50.983  42.431  48.307  0.00  0.00            
ATOM   2752  H   ARG X 171      50.614  43.358  48.152  0.00  0.00            
ATOM   2753  CA  ARG X 171      52.062  41.937  47.415  0.00  0.00            
ATOM   2754  HA  ARG X 171      51.570  41.132  46.868  0.00  0.00            
ATOM   2755  CB  ARG X 171      52.494  43.064  46.416  0.00  0.00            
ATOM   2756  HB2 ARG X 171      53.290  42.617  45.819  0.00  0.00            
ATOM   2757  HB3 ARG X 171      51.681  43.244  45.713  0.00  0.00            
ATOM   2758  CG  ARG X 171      53.010  44.409  47.001  0.00  0.00            
ATOM   2759  HG2 ARG X 171      52.258  44.835  47.664  0.00  0.00            
ATOM   2760  HG3 ARG X 171      53.886  44.213  47.620  0.00  0.00            
ATOM   2761  CD  ARG X 171      53.415  45.520  46.077  0.00  0.00            
ATOM   2762  HD2 ARG X 171      53.284  46.505  46.525  0.00  0.00            
ATOM   2763  HD3 ARG X 171      54.475  45.396  45.858  0.00  0.00            
ATOM   2764  NE  ARG X 171      52.613  45.532  44.848  0.00  0.00            
ATOM   2765  HE  ARG X 171      51.775  46.084  44.729  0.00  0.00            
ATOM   2766  CZ  ARG X 171      53.061  44.963  43.703  0.00  0.00            
ATOM   2767  NH1 ARG X 171      54.191  44.351  43.497  0.00  0.00            
ATOM   2768 HH11 ARG X 171      54.630  44.067  44.361  0.00  0.00            
ATOM   2769 HH12 ARG X 171      54.402  43.992  42.577  0.00  0.00            
ATOM   2770  NH2 ARG X 171      52.345  45.014  42.595  0.00  0.00            
ATOM   2771 HH21 ARG X 171      51.409  45.387  42.655  0.00  0.00            
ATOM   2772 HH22 ARG X 171      52.852  44.908  41.728  0.00  0.00            
ATOM   2773  C   ARG X 171      53.293  41.370  48.204  0.00  0.00            
ATOM   2774  O   ARG X 171      53.951  40.417  47.691  0.00  0.00            
ATOM   2775  N   ALA X 172      53.776  41.943  49.303  0.00  0.00            
ATOM   2776  H   ALA X 172      53.115  42.619  49.658  0.00  0.00            
ATOM   2777  CA  ALA X 172      54.870  41.566  50.053  0.00  0.00            
ATOM   2778  HA  ALA X 172      55.700  41.262  49.415  0.00  0.00            
ATOM   2779  CB  ALA X 172      55.416  42.750  50.862  0.00  0.00            
ATOM   2780  HB1 ALA X 172      54.576  43.267  51.326  0.00  0.00            
ATOM   2781  HB2 ALA X 172      56.098  42.404  51.639  0.00  0.00            
ATOM   2782  HB3 ALA X 172      55.945  43.441  50.207  0.00  0.00            
ATOM   2783  C   ALA X 172      54.556  40.348  50.992  0.00  0.00            
ATOM   2784  O   ALA X 172      55.519  39.941  51.664  0.00  0.00            
ATOM   2785  N   LEU X 173      53.355  39.846  51.127  0.00  0.00            
ATOM   2786  H   LEU X 173      52.670  40.207  50.479  0.00  0.00            
ATOM   2787  CA  LEU X 173      52.787  38.911  52.170  0.00  0.00            
ATOM   2788  HA  LEU X 173      51.706  38.958  52.039  0.00  0.00            
ATOM   2789  CB  LEU X 173      53.264  37.460  51.963  0.00  0.00            
ATOM   2790  HB2 LEU X 173      53.968  37.451  51.131  0.00  0.00            
ATOM   2791  HB3 LEU X 173      53.802  37.187  52.870  0.00  0.00            
ATOM   2792  CG  LEU X 173      52.120  36.411  51.899  0.00  0.00            
ATOM   2793  HG  LEU X 173      51.288  36.553  52.589  0.00  0.00            
ATOM   2794  CD1 LEU X 173      51.346  36.511  50.606  0.00  0.00            
ATOM   2795 HD11 LEU X 173      50.561  35.756  50.570  0.00  0.00            
ATOM   2796 HD12 LEU X 173      50.934  37.519  50.563  0.00  0.00            
ATOM   2797 HD13 LEU X 173      51.977  36.382  49.727  0.00  0.00            
ATOM   2798  CD2 LEU X 173      52.932  35.102  52.055  0.00  0.00            
ATOM   2799 HD21 LEU X 173      53.402  35.098  53.038  0.00  0.00            
ATOM   2800 HD22 LEU X 173      52.238  34.263  52.007  0.00  0.00            
ATOM   2801 HD23 LEU X 173      53.658  34.937  51.259  0.00  0.00            
ATOM   2802  C   LEU X 173      53.013  39.529  53.646  0.00  0.00            
ATOM   2803  O   LEU X 173      52.660  38.844  54.608  0.00  0.00            
ATOM   2804  N   GLY X 174      53.423  40.829  53.877  0.00  0.00            
ATOM   2805  H   GLY X 174      53.463  41.464  53.092  0.00  0.00            
ATOM   2806  CA  GLY X 174      53.651  41.525  55.117  0.00  0.00            
ATOM   2807  HA2 GLY X 174      52.950  42.357  55.176  0.00  0.00            
ATOM   2808  HA3 GLY X 174      53.449  40.881  55.972  0.00  0.00            
ATOM   2809  C   GLY X 174      55.046  42.178  55.208  0.00  0.00            
ATOM   2810  O   GLY X 174      55.274  42.892  56.189  0.00  0.00            
ATOM   2811  N   GLY X 175      55.941  41.996  54.233  0.00  0.00            
ATOM   2812  H   GLY X 175      55.764  41.273  53.551  0.00  0.00            
ATOM   2813  CA  GLY X 175      57.333  42.530  54.286  0.00  0.00            
ATOM   2814  HA2 GLY X 175      57.633  42.571  55.333  0.00  0.00            
ATOM   2815  HA3 GLY X 175      57.977  41.817  53.771  0.00  0.00            
ATOM   2816  C   GLY X 175      57.518  43.937  53.798  0.00  0.00            
ATOM   2817  O   GLY X 175      56.477  44.676  53.691  0.00  0.00            
ATOM   2818  N   ALA X 176      58.773  44.375  53.573  0.00  0.00            
ATOM   2819  H   ALA X 176      59.577  43.833  53.854  0.00  0.00            
ATOM   2820  CA  ALA X 176      59.132  45.673  52.969  0.00  0.00            
ATOM   2821  HA  ALA X 176      58.550  46.365  53.579  0.00  0.00            
ATOM   2822  CB  ALA X 176      60.566  46.018  53.295  0.00  0.00            
ATOM   2823  HB1 ALA X 176      61.273  45.218  53.075  0.00  0.00            
ATOM   2824  HB2 ALA X 176      60.855  46.916  52.749  0.00  0.00            
ATOM   2825  HB3 ALA X 176      60.635  46.233  54.362  0.00  0.00            
ATOM   2826  C   ALA X 176      58.821  45.802  51.461  0.00  0.00            
ATOM   2827  O   ALA X 176      59.249  44.906  50.755  0.00  0.00            
ATOM   2828  N   PHE X 177      58.252  46.971  51.039  0.00  0.00            
ATOM   2829  H   PHE X 177      58.144  47.713  51.715  0.00  0.00            
ATOM   2830  CA  PHE X 177      58.097  47.220  49.686  0.00  0.00            
ATOM   2831  HA  PHE X 177      58.905  46.758  49.119  0.00  0.00            
ATOM   2832  CB  PHE X 177      56.854  46.487  49.127  0.00  0.00            
ATOM   2833  HB2 PHE X 177      56.938  46.528  48.041  0.00  0.00            
ATOM   2834  HB3 PHE X 177      56.882  45.487  49.562  0.00  0.00            
ATOM   2835  CG  PHE X 177      55.451  47.006  49.391  0.00  0.00            
ATOM   2836  CD1 PHE X 177      54.810  46.603  50.581  0.00  0.00            
ATOM   2837  HD1 PHE X 177      55.303  46.008  51.336  0.00  0.00            
ATOM   2838  CE1 PHE X 177      53.461  47.019  50.840  0.00  0.00            
ATOM   2839  HE1 PHE X 177      53.074  46.719  51.803  0.00  0.00            
ATOM   2840  CZ  PHE X 177      52.818  47.779  49.858  0.00  0.00            
ATOM   2841  HZ  PHE X 177      51.806  48.058  50.112  0.00  0.00            
ATOM   2842  CE2 PHE X 177      53.499  48.165  48.742  0.00  0.00            
ATOM   2843  HE2 PHE X 177      52.983  48.860  48.096  0.00  0.00            
ATOM   2844  CD2 PHE X 177      54.787  47.745  48.440  0.00  0.00            
ATOM   2845  HD2 PHE X 177      55.213  48.034  47.490  0.00  0.00            
ATOM   2846  C   PHE X 177      58.074  48.710  49.428  0.00  0.00            
ATOM   2847  O   PHE X 177      57.884  49.550  50.330  0.00  0.00            
ATOM   2848  N   LYS X 178      58.390  49.052  48.166  0.00  0.00            
ATOM   2849  H   LYS X 178      58.404  48.315  47.476  0.00  0.00            
ATOM   2850  CA  LYS X 178      58.616  50.464  47.800  0.00  0.00            
ATOM   2851  HA  LYS X 178      59.243  50.946  48.550  0.00  0.00            
ATOM   2852  CB  LYS X 178      59.348  50.546  46.468  0.00  0.00            
ATOM   2853  HB2 LYS X 178      60.279  49.980  46.429  0.00  0.00            
ATOM   2854  HB3 LYS X 178      58.704  50.164  45.675  0.00  0.00            
ATOM   2855  CG  LYS X 178      59.614  51.995  45.897  0.00  0.00            
ATOM   2856  HG2 LYS X 178      60.110  51.878  44.933  0.00  0.00            
ATOM   2857  HG3 LYS X 178      58.619  52.423  45.778  0.00  0.00            
ATOM   2858  CD  LYS X 178      60.333  52.947  46.862  0.00  0.00            
ATOM   2859  HD2 LYS X 178      60.298  53.948  46.431  0.00  0.00            
ATOM   2860  HD3 LYS X 178      59.752  53.025  47.781  0.00  0.00            
ATOM   2861  CE  LYS X 178      61.728  52.528  47.319  0.00  0.00            
ATOM   2862  HE2 LYS X 178      61.782  51.632  47.937  0.00  0.00            
ATOM   2863  HE3 LYS X 178      62.311  52.523  46.398  0.00  0.00            
ATOM   2864  NZ  LYS X 178      62.326  53.541  48.267  0.00  0.00            
ATOM   2865  HZ1 LYS X 178      63.207  53.215  48.638  0.00  0.00            
ATOM   2866  HZ2 LYS X 178      62.477  54.410  47.776  0.00  0.00            
ATOM   2867  HZ3 LYS X 178      61.755  53.730  49.079  0.00  0.00            
ATOM   2868  C   LYS X 178      57.364  51.328  47.943  0.00  0.00            
ATOM   2869  O   LYS X 178      57.405  52.295  48.710  0.00  0.00            
ATOM   2870  N   GLY X 179      56.284  50.941  47.282  0.00  0.00            
ATOM   2871  H   GLY X 179      56.439  50.184  46.632  0.00  0.00            
ATOM   2872  CA  GLY X 179      55.019  51.588  47.439  0.00  0.00            
ATOM   2873  HA2 GLY X 179      55.002  52.583  46.996  0.00  0.00            
ATOM   2874  HA3 GLY X 179      54.340  51.072  46.759  0.00  0.00            
ATOM   2875  C   GLY X 179      54.315  51.612  48.784  0.00  0.00            
ATOM   2876  O   GLY X 179      53.198  52.083  48.884  0.00  0.00            
ATOM   2877  N   TYR X 180      54.936  51.029  49.784  0.00  0.00            
ATOM   2878  H   TYR X 180      55.878  50.685  49.664  0.00  0.00            
ATOM   2879  CA  TYR X 180      54.304  50.902  51.133  0.00  0.00            
ATOM   2880  HA  TYR X 180      53.380  50.340  50.993  0.00  0.00            
ATOM   2881  CB  TYR X 180      55.170  50.043  52.098  0.00  0.00            
ATOM   2882  HB2 TYR X 180      55.145  49.016  51.735  0.00  0.00            
ATOM   2883  HB3 TYR X 180      56.171  50.469  52.033  0.00  0.00            
ATOM   2884  CG  TYR X 180      54.683  50.082  53.511  0.00  0.00            
ATOM   2885  CD1 TYR X 180      53.561  49.227  53.940  0.00  0.00            
ATOM   2886  HD1 TYR X 180      53.024  48.611  53.234  0.00  0.00            
ATOM   2887  CE1 TYR X 180      53.222  49.191  55.258  0.00  0.00            
ATOM   2888  HE1 TYR X 180      52.460  48.495  55.576  0.00  0.00            
ATOM   2889  CZ  TYR X 180      53.903  49.961  56.265  0.00  0.00            
ATOM   2890  OH  TYR X 180      53.617  49.686  57.561  0.00  0.00            
ATOM   2891  HH  TYR X 180      53.888  50.327  58.222  0.00  0.00            
ATOM   2892  CE2 TYR X 180      54.895  50.900  55.834  0.00  0.00            
ATOM   2893  HE2 TYR X 180      55.333  51.546  56.581  0.00  0.00            
ATOM   2894  CD2 TYR X 180      55.294  50.895  54.444  0.00  0.00            
ATOM   2895  HD2 TYR X 180      55.966  51.681  54.135  0.00  0.00            
ATOM   2896  C   TYR X 180      53.907  52.291  51.797  0.00  0.00            
ATOM   2897  O   TYR X 180      52.737  52.516  52.000  0.00  0.00            
ATOM   2898  N   LYS X 181      54.830  53.229  52.024  0.00  0.00            
ATOM   2899  H   LYS X 181      55.812  53.005  51.945  0.00  0.00            
ATOM   2900  CA  LYS X 181      54.609  54.630  52.400  0.00  0.00            
ATOM   2901  HA  LYS X 181      54.174  54.664  53.399  0.00  0.00            
ATOM   2902  CB  LYS X 181      55.935  55.339  52.519  0.00  0.00            
ATOM   2903  HB2 LYS X 181      56.507  54.866  53.317  0.00  0.00            
ATOM   2904  HB3 LYS X 181      56.512  55.302  51.594  0.00  0.00            
ATOM   2905  CG  LYS X 181      55.637  56.731  52.925  0.00  0.00            
ATOM   2906  HG2 LYS X 181      55.409  57.332  52.044  0.00  0.00            
ATOM   2907  HG3 LYS X 181      54.820  56.647  53.641  0.00  0.00            
ATOM   2908  CD  LYS X 181      56.872  57.349  53.617  0.00  0.00            
ATOM   2909  HD2 LYS X 181      56.913  57.103  54.678  0.00  0.00            
ATOM   2910  HD3 LYS X 181      57.782  56.951  53.168  0.00  0.00            
ATOM   2911  CE  LYS X 181      56.939  58.852  53.506  0.00  0.00            
ATOM   2912  HE2 LYS X 181      57.892  59.204  53.902  0.00  0.00            
ATOM   2913  HE3 LYS X 181      56.867  59.224  52.484  0.00  0.00            
ATOM   2914  NZ  LYS X 181      55.813  59.346  54.382  0.00  0.00            
ATOM   2915  HZ1 LYS X 181      55.966  58.993  55.316  0.00  0.00            
ATOM   2916  HZ2 LYS X 181      55.787  60.355  54.430  0.00  0.00            
ATOM   2917  HZ3 LYS X 181      54.959  58.877  54.116  0.00  0.00            
ATOM   2918  C   LYS X 181      53.508  55.377  51.632  0.00  0.00            
ATOM   2919  O   LYS X 181      52.545  55.772  52.285  0.00  0.00            
ATOM   2920  N   ALA X 182      53.553  55.458  50.307  0.00  0.00            
ATOM   2921  H   ALA X 182      54.328  54.927  49.936  0.00  0.00            
ATOM   2922  CA  ALA X 182      52.440  55.933  49.555  0.00  0.00            
ATOM   2923  HA  ALA X 182      52.275  56.947  49.918  0.00  0.00            
ATOM   2924  CB  ALA X 182      52.816  55.950  48.092  0.00  0.00            
ATOM   2925  HB1 ALA X 182      53.076  54.936  47.789  0.00  0.00            
ATOM   2926  HB2 ALA X 182      51.950  56.328  47.548  0.00  0.00            
ATOM   2927  HB3 ALA X 182      53.545  56.761  48.063  0.00  0.00            
ATOM   2928  C   ALA X 182      51.119  55.158  49.822  0.00  0.00            
ATOM   2929  O   ALA X 182      50.080  55.764  49.686  0.00  0.00            
ATOM   2930  N   SER X 183      51.066  53.869  50.162  0.00  0.00            
ATOM   2931  H   SER X 183      51.900  53.327  50.340  0.00  0.00            
ATOM   2932  CA  SER X 183      49.801  53.192  50.485  0.00  0.00            
ATOM   2933  HA  SER X 183      49.096  53.405  49.681  0.00  0.00            
ATOM   2934  CB  SER X 183      50.013  51.635  50.453  0.00  0.00            
ATOM   2935  HB2 SER X 183      50.554  51.442  49.527  0.00  0.00            
ATOM   2936  HB3 SER X 183      50.576  51.275  51.314  0.00  0.00            
ATOM   2937  OG  SER X 183      48.748  50.919  50.342  0.00  0.00            
ATOM   2938  HG  SER X 183      48.362  51.160  49.497  0.00  0.00            
ATOM   2939  C   SER X 183      49.296  53.621  51.900  0.00  0.00            
ATOM   2940  O   SER X 183      48.121  53.916  51.965  0.00  0.00            
ATOM   2941  N   LYS X 184      50.221  53.792  52.905  0.00  0.00            
ATOM   2942  H   LYS X 184      51.177  53.580  52.656  0.00  0.00            
ATOM   2943  CA  LYS X 184      49.849  54.339  54.227  0.00  0.00            
ATOM   2944  HA  LYS X 184      49.054  53.784  54.725  0.00  0.00            
ATOM   2945  CB  LYS X 184      51.123  54.078  55.074  0.00  0.00            
ATOM   2946  HB2 LYS X 184      51.300  53.009  54.952  0.00  0.00            
ATOM   2947  HB3 LYS X 184      52.086  54.573  54.943  0.00  0.00            
ATOM   2948  CG  LYS X 184      50.713  54.256  56.540  0.00  0.00            
ATOM   2949  HG2 LYS X 184      50.377  55.261  56.795  0.00  0.00            
ATOM   2950  HG3 LYS X 184      49.875  53.638  56.862  0.00  0.00            
ATOM   2951  CD  LYS X 184      51.752  53.800  57.601  0.00  0.00            
ATOM   2952  HD2 LYS X 184      51.829  52.713  57.575  0.00  0.00            
ATOM   2953  HD3 LYS X 184      52.706  54.297  57.425  0.00  0.00            
ATOM   2954  CE  LYS X 184      51.205  54.210  58.982  0.00  0.00            
ATOM   2955  HE2 LYS X 184      51.082  55.293  58.968  0.00  0.00            
ATOM   2956  HE3 LYS X 184      50.158  53.907  59.021  0.00  0.00            
ATOM   2957  NZ  LYS X 184      51.930  53.637  60.152  0.00  0.00            
ATOM   2958  HZ1 LYS X 184      51.603  53.916  61.066  0.00  0.00            
ATOM   2959  HZ2 LYS X 184      51.781  52.639  60.196  0.00  0.00            
ATOM   2960  HZ3 LYS X 184      52.927  53.793  60.183  0.00  0.00            
ATOM   2961  C   LYS X 184      49.327  55.819  53.982  0.00  0.00            
ATOM   2962  O   LYS X 184      48.287  56.217  54.533  0.00  0.00            
ATOM   2963  N   GLU X 185      49.981  56.615  53.150  0.00  0.00            
ATOM   2964  H   GLU X 185      50.861  56.306  52.760  0.00  0.00            
ATOM   2965  CA  GLU X 185      49.503  57.988  52.934  0.00  0.00            
ATOM   2966  HA  GLU X 185      49.274  58.456  53.892  0.00  0.00            
ATOM   2967  CB  GLU X 185      50.685  58.791  52.245  0.00  0.00            
ATOM   2968  HB2 GLU X 185      51.049  58.237  51.379  0.00  0.00            
ATOM   2969  HB3 GLU X 185      50.390  59.812  52.001  0.00  0.00            
ATOM   2970  CG  GLU X 185      51.938  58.884  53.099  0.00  0.00            
ATOM   2971  HG2 GLU X 185      52.226  57.943  53.569  0.00  0.00            
ATOM   2972  HG3 GLU X 185      52.763  59.086  52.416  0.00  0.00            
ATOM   2973  CD  GLU X 185      51.848  59.999  54.220  0.00  0.00            
ATOM   2974  OE1 GLU X 185      52.383  61.164  54.115  0.00  0.00            
ATOM   2975  OE2 GLU X 185      51.188  59.752  55.257  0.00  0.00            
ATOM   2976  C   GLU X 185      48.139  58.075  52.101  0.00  0.00            
ATOM   2977  O   GLU X 185      47.394  59.041  52.344  0.00  0.00            
ATOM   2978  N   ALA X 186      47.875  57.128  51.173  0.00  0.00            
ATOM   2979  H   ALA X 186      48.618  56.521  50.859  0.00  0.00            
ATOM   2980  CA  ALA X 186      46.638  57.055  50.412  0.00  0.00            
ATOM   2981  HA  ALA X 186      46.250  57.991  50.011  0.00  0.00            
ATOM   2982  CB  ALA X 186      46.830  55.959  49.362  0.00  0.00            
ATOM   2983  HB1 ALA X 186      47.199  55.088  49.903  0.00  0.00            
ATOM   2984  HB2 ALA X 186      45.850  55.671  48.980  0.00  0.00            
ATOM   2985  HB3 ALA X 186      47.468  56.294  48.544  0.00  0.00            
ATOM   2986  C   ALA X 186      45.527  56.730  51.340  0.00  0.00            
ATOM   2987  O   ALA X 186      44.442  57.261  51.321  0.00  0.00            
ATOM   2988  N   ARG X 187      45.845  55.786  52.240  0.00  0.00            
ATOM   2989  H   ARG X 187      46.662  55.198  52.157  0.00  0.00            
ATOM   2990  CA  ARG X 187      44.964  55.315  53.312  0.00  0.00            
ATOM   2991  HA  ARG X 187      44.075  54.958  52.792  0.00  0.00            
ATOM   2992  CB  ARG X 187      45.524  54.097  54.067  0.00  0.00            
ATOM   2993  HB2 ARG X 187      45.734  53.219  53.456  0.00  0.00            
ATOM   2994  HB3 ARG X 187      46.515  54.296  54.476  0.00  0.00            
ATOM   2995  CG  ARG X 187      44.538  53.732  55.218  0.00  0.00            
ATOM   2996  HG2 ARG X 187      44.919  54.257  56.095  0.00  0.00            
ATOM   2997  HG3 ARG X 187      43.502  54.019  55.040  0.00  0.00            
ATOM   2998  CD  ARG X 187      44.534  52.239  55.550  0.00  0.00            
ATOM   2999  HD2 ARG X 187      45.469  51.679  55.524  0.00  0.00            
ATOM   3000  HD3 ARG X 187      44.201  52.120  56.582  0.00  0.00            
ATOM   3001  NE  ARG X 187      43.633  51.477  54.691  0.00  0.00            
ATOM   3002  HE  ARG X 187      44.111  50.938  53.983  0.00  0.00            
ATOM   3003  CZ  ARG X 187      42.368  51.208  54.826  0.00  0.00            
ATOM   3004  NH1 ARG X 187      41.710  50.487  53.992  0.00  0.00            
ATOM   3005 HH11 ARG X 187      42.190  49.847  53.376  0.00  0.00            
ATOM   3006 HH12 ARG X 187      40.704  50.395  53.964  0.00  0.00            
ATOM   3007  NH2 ARG X 187      41.663  51.786  55.772  0.00  0.00            
ATOM   3008 HH21 ARG X 187      42.061  52.497  56.369  0.00  0.00            
ATOM   3009 HH22 ARG X 187      40.688  51.526  55.815  0.00  0.00            
ATOM   3010  C   ARG X 187      44.630  56.353  54.334  0.00  0.00            
ATOM   3011  O   ARG X 187      43.531  56.620  54.696  0.00  0.00            
ATOM   3012  N   ARG X 188      45.665  57.065  54.817  0.00  0.00            
ATOM   3013  H   ARG X 188      46.602  56.701  54.722  0.00  0.00            
ATOM   3014  CA  ARG X 188      45.421  58.420  55.540  0.00  0.00            
ATOM   3015  HA  ARG X 188      44.920  58.306  56.501  0.00  0.00            
ATOM   3016  CB  ARG X 188      46.810  58.991  55.868  0.00  0.00            
ATOM   3017  HB2 ARG X 188      47.301  58.404  56.644  0.00  0.00            
ATOM   3018  HB3 ARG X 188      47.480  59.073  55.012  0.00  0.00            
ATOM   3019  CG  ARG X 188      46.634  60.358  56.465  0.00  0.00            
ATOM   3020  HG2 ARG X 188      46.319  61.076  55.707  0.00  0.00            
ATOM   3021  HG3 ARG X 188      45.836  60.261  57.201  0.00  0.00            
ATOM   3022  CD  ARG X 188      47.832  60.896  57.280  0.00  0.00            
ATOM   3023  HD2 ARG X 188      47.521  61.737  57.899  0.00  0.00            
ATOM   3024  HD3 ARG X 188      48.082  60.057  57.931  0.00  0.00            
ATOM   3025  NE  ARG X 188      48.934  61.157  56.420  0.00  0.00            
ATOM   3026  HE  ARG X 188      49.601  60.414  56.265  0.00  0.00            
ATOM   3027  CZ  ARG X 188      49.245  62.364  55.960  0.00  0.00            
ATOM   3028  NH1 ARG X 188      48.401  63.349  56.049  0.00  0.00            
ATOM   3029 HH11 ARG X 188      47.407  63.291  56.219  0.00  0.00            
ATOM   3030 HH12 ARG X 188      48.760  64.235  55.724  0.00  0.00            
ATOM   3031  NH2 ARG X 188      50.341  62.561  55.349  0.00  0.00            
ATOM   3032 HH21 ARG X 188      50.919  61.786  55.055  0.00  0.00            
ATOM   3033 HH22 ARG X 188      50.392  63.471  54.914  0.00  0.00            
ATOM   3034  C   ARG X 188      44.460  59.331  54.726  0.00  0.00            
ATOM   3035  O   ARG X 188      43.419  59.801  55.249  0.00  0.00            
ATOM   3036  N   ARG X 189      44.744  59.637  53.469  0.00  0.00            
ATOM   3037  H   ARG X 189      45.639  59.263  53.189  0.00  0.00            
ATOM   3038  CA  ARG X 189      44.041  60.663  52.697  0.00  0.00            
ATOM   3039  HA  ARG X 189      43.932  61.603  53.238  0.00  0.00            
ATOM   3040  CB  ARG X 189      44.816  60.979  51.372  0.00  0.00            
ATOM   3041  HB2 ARG X 189      45.316  60.091  50.985  0.00  0.00            
ATOM   3042  HB3 ARG X 189      44.147  61.319  50.581  0.00  0.00            
ATOM   3043  CG  ARG X 189      45.912  62.023  51.540  0.00  0.00            
ATOM   3044  HG2 ARG X 189      45.362  62.895  51.893  0.00  0.00            
ATOM   3045  HG3 ARG X 189      46.518  61.594  52.338  0.00  0.00            
ATOM   3046  CD  ARG X 189      46.702  62.452  50.307  0.00  0.00            
ATOM   3047  HD2 ARG X 189      46.142  63.101  49.633  0.00  0.00            
ATOM   3048  HD3 ARG X 189      47.490  63.101  50.691  0.00  0.00            
ATOM   3049  NE  ARG X 189      47.363  61.356  49.576  0.00  0.00            
ATOM   3050  HE  ARG X 189      48.293  61.059  49.836  0.00  0.00            
ATOM   3051  CZ  ARG X 189      46.978  60.730  48.451  0.00  0.00            
ATOM   3052  NH1 ARG X 189      45.810  60.948  47.913  0.00  0.00            
ATOM   3053 HH11 ARG X 189      45.293  61.768  48.198  0.00  0.00            
ATOM   3054 HH12 ARG X 189      45.498  60.371  47.145  0.00  0.00            
ATOM   3055  NH2 ARG X 189      47.672  59.768  47.908  0.00  0.00            
ATOM   3056 HH21 ARG X 189      48.476  59.318  48.322  0.00  0.00            
ATOM   3057 HH22 ARG X 189      47.238  59.274  47.140  0.00  0.00            
ATOM   3058  C   ARG X 189      42.592  60.240  52.396  0.00  0.00            
ATOM   3059  O   ARG X 189      41.734  61.158  52.415  0.00  0.00            
ATOM   3060  N   VAL X 190      42.382  59.041  51.944  0.00  0.00            
ATOM   3061  H   VAL X 190      43.176  58.418  51.913  0.00  0.00            
ATOM   3062  CA  VAL X 190      41.046  58.515  51.690  0.00  0.00            
ATOM   3063  HA  VAL X 190      40.513  59.161  50.993  0.00  0.00            
ATOM   3064  CB  VAL X 190      41.117  57.206  50.822  0.00  0.00            
ATOM   3065  HB  VAL X 190      41.745  56.480  51.337  0.00  0.00            
ATOM   3066  CG1 VAL X 190      39.769  56.452  50.467  0.00  0.00            
ATOM   3067 HG11 VAL X 190      39.275  56.267  51.421  0.00  0.00            
ATOM   3068 HG12 VAL X 190      39.216  57.116  49.803  0.00  0.00            
ATOM   3069 HG13 VAL X 190      39.968  55.516  49.945  0.00  0.00            
ATOM   3070  CG2 VAL X 190      41.724  57.552  49.485  0.00  0.00            
ATOM   3071 HG21 VAL X 190      42.725  57.934  49.684  0.00  0.00            
ATOM   3072 HG22 VAL X 190      41.715  56.634  48.897  0.00  0.00            
ATOM   3073 HG23 VAL X 190      41.162  58.404  49.102  0.00  0.00            
ATOM   3074  C   VAL X 190      40.229  58.377  52.954  0.00  0.00            
ATOM   3075  O   VAL X 190      39.092  58.870  52.964  0.00  0.00            
ATOM   3076  N   GLU X 191      40.717  57.767  54.051  0.00  0.00            
ATOM   3077  H   GLU X 191      41.575  57.238  53.987  0.00  0.00            
ATOM   3078  CA  GLU X 191      39.979  57.796  55.355  0.00  0.00            
ATOM   3079  HA  GLU X 191      39.025  57.305  55.166  0.00  0.00            
ATOM   3080  CB  GLU X 191      40.840  57.112  56.459  0.00  0.00            
ATOM   3081  HB2 GLU X 191      41.768  57.683  56.436  0.00  0.00            
ATOM   3082  HB3 GLU X 191      40.373  57.277  57.430  0.00  0.00            
ATOM   3083  CG  GLU X 191      41.076  55.551  56.259  0.00  0.00            
ATOM   3084  HG2 GLU X 191      40.144  54.995  56.361  0.00  0.00            
ATOM   3085  HG3 GLU X 191      41.323  55.328  55.221  0.00  0.00            
ATOM   3086  CD  GLU X 191      42.026  54.957  57.404  0.00  0.00            
ATOM   3087  OE1 GLU X 191      42.401  55.702  58.380  0.00  0.00            
ATOM   3088  OE2 GLU X 191      42.561  53.848  57.247  0.00  0.00            
ATOM   3089  C   GLU X 191      39.641  59.220  55.850  0.00  0.00            
ATOM   3090  O   GLU X 191      38.520  59.374  56.443  0.00  0.00            
ATOM   3091  N   ASP X 192      40.451  60.253  55.663  0.00  0.00            
ATOM   3092  H   ASP X 192      41.352  60.067  55.246  0.00  0.00            
ATOM   3093  CA  ASP X 192      40.154  61.641  55.976  0.00  0.00            
ATOM   3094  HA  ASP X 192      39.747  61.671  56.987  0.00  0.00            
ATOM   3095  CB  ASP X 192      41.333  62.527  55.609  0.00  0.00            
ATOM   3096  HB2 ASP X 192      41.709  62.285  54.615  0.00  0.00            
ATOM   3097  HB3 ASP X 192      41.015  63.567  55.545  0.00  0.00            
ATOM   3098  CG  ASP X 192      42.502  62.537  56.599  0.00  0.00            
ATOM   3099  OD1 ASP X 192      42.467  61.906  57.664  0.00  0.00            
ATOM   3100  OD2 ASP X 192      43.462  63.338  56.383  0.00  0.00            
ATOM   3101  C   ASP X 192      38.941  62.084  55.127  0.00  0.00            
ATOM   3102  O   ASP X 192      38.059  62.711  55.704  0.00  0.00            
ATOM   3103  N   TRP X 193      38.872  61.788  53.776  0.00  0.00            
ATOM   3104  H   TRP X 193      39.663  61.390  53.290  0.00  0.00            
ATOM   3105  CA  TRP X 193      37.752  62.349  52.981  0.00  0.00            
ATOM   3106  HA  TRP X 193      37.666  63.426  53.128  0.00  0.00            
ATOM   3107  CB  TRP X 193      38.209  62.085  51.515  0.00  0.00            
ATOM   3108  HB2 TRP X 193      38.947  62.855  51.288  0.00  0.00            
ATOM   3109  HB3 TRP X 193      38.758  61.152  51.637  0.00  0.00            
ATOM   3110  CG  TRP X 193      37.219  62.021  50.394  0.00  0.00            
ATOM   3111  CD1 TRP X 193      36.398  63.047  49.955  0.00  0.00            
ATOM   3112  HD1 TRP X 193      36.472  64.048  50.354  0.00  0.00            
ATOM   3113  NE1 TRP X 193      35.445  62.529  49.026  0.00  0.00            
ATOM   3114  HE1 TRP X 193      34.740  63.128  48.621  0.00  0.00            
ATOM   3115  CE2 TRP X 193      35.740  61.192  48.707  0.00  0.00            
ATOM   3116  CZ2 TRP X 193      35.096  60.183  48.041  0.00  0.00            
ATOM   3117  HZ2 TRP X 193      34.116  60.324  47.609  0.00  0.00            
ATOM   3118  CH2 TRP X 193      35.635  58.941  47.883  0.00  0.00            
ATOM   3119  HH2 TRP X 193      35.055  58.168  47.400  0.00  0.00            
ATOM   3120  CZ3 TRP X 193      36.695  58.540  48.725  0.00  0.00            
ATOM   3121  HZ3 TRP X 193      36.988  57.501  48.754  0.00  0.00            
ATOM   3122  CE3 TRP X 193      37.249  59.563  49.574  0.00  0.00            
ATOM   3123  HE3 TRP X 193      38.081  59.328  50.221  0.00  0.00            
ATOM   3124  CD2 TRP X 193      36.783  60.879  49.628  0.00  0.00            
ATOM   3125  C   TRP X 193      36.349  61.799  53.360  0.00  0.00            
ATOM   3126  O   TRP X 193      35.286  62.431  53.318  0.00  0.00            
ATOM   3127  N   LEU X 194      36.489  60.542  53.854  0.00  0.00            
ATOM   3128  H   LEU X 194      37.339  60.003  53.931  0.00  0.00            
ATOM   3129  CA  LEU X 194      35.274  59.799  54.180  0.00  0.00            
ATOM   3130  HA  LEU X 194      34.526  59.880  53.391  0.00  0.00            
ATOM   3131  CB  LEU X 194      35.468  58.255  54.070  0.00  0.00            
ATOM   3132  HB2 LEU X 194      36.307  57.860  54.643  0.00  0.00            
ATOM   3133  HB3 LEU X 194      34.615  57.753  54.527  0.00  0.00            
ATOM   3134  CG  LEU X 194      35.793  57.580  52.646  0.00  0.00            
ATOM   3135  HG  LEU X 194      36.749  57.845  52.192  0.00  0.00            
ATOM   3136  CD1 LEU X 194      35.903  56.052  52.941  0.00  0.00            
ATOM   3137 HD11 LEU X 194      34.983  55.858  53.492  0.00  0.00            
ATOM   3138 HD12 LEU X 194      35.941  55.398  52.070  0.00  0.00            
ATOM   3139 HD13 LEU X 194      36.750  55.878  53.604  0.00  0.00            
ATOM   3140  CD2 LEU X 194      34.672  57.815  51.666  0.00  0.00            
ATOM   3141 HD21 LEU X 194      34.627  58.845  51.311  0.00  0.00            
ATOM   3142 HD22 LEU X 194      34.976  57.357  50.725  0.00  0.00            
ATOM   3143 HD23 LEU X 194      33.710  57.468  52.044  0.00  0.00            
ATOM   3144  C   LEU X 194      34.784  60.272  55.579  0.00  0.00            
ATOM   3145  O   LEU X 194      33.603  60.228  55.880  0.00  0.00            
ATOM   3146  N   GLU X 195      35.759  60.482  56.492  0.00  0.00            
ATOM   3147  H   GLU X 195      36.744  60.327  56.332  0.00  0.00            
ATOM   3148  CA  GLU X 195      35.484  60.848  57.903  0.00  0.00            
ATOM   3149  HA  GLU X 195      34.865  60.137  58.451  0.00  0.00            
ATOM   3150  CB  GLU X 195      36.776  60.779  58.723  0.00  0.00            
ATOM   3151  HB2 GLU X 195      37.213  59.806  58.497  0.00  0.00            
ATOM   3152  HB3 GLU X 195      37.385  61.658  58.512  0.00  0.00            
ATOM   3153  CG  GLU X 195      36.399  60.753  60.204  0.00  0.00            
ATOM   3154  HG2 GLU X 195      35.836  61.632  60.517  0.00  0.00            
ATOM   3155  HG3 GLU X 195      35.753  59.925  60.498  0.00  0.00            
ATOM   3156  CD  GLU X 195      37.587  60.801  61.093  0.00  0.00            
ATOM   3157  OE1 GLU X 195      38.762  61.068  60.662  0.00  0.00            
ATOM   3158  OE2 GLU X 195      37.285  60.639  62.337  0.00  0.00            
ATOM   3159  C   GLU X 195      34.743  62.177  57.902  0.00  0.00            
ATOM   3160  O   GLU X 195      33.703  62.386  58.555  0.00  0.00            
ATOM   3161  N   GLU X 196      35.246  63.071  57.065  0.00  0.00            
ATOM   3162  H   GLU X 196      36.135  62.844  56.644  0.00  0.00            
ATOM   3163  CA  GLU X 196      34.738  64.412  56.703  0.00  0.00            
ATOM   3164  HA  GLU X 196      34.884  65.057  57.570  0.00  0.00            
ATOM   3165  CB  GLU X 196      35.485  65.061  55.518  0.00  0.00            
ATOM   3166  HB2 GLU X 196      36.556  65.007  55.715  0.00  0.00            
ATOM   3167  HB3 GLU X 196      35.228  64.506  54.616  0.00  0.00            
ATOM   3168  CG  GLU X 196      35.183  66.511  55.153  0.00  0.00            
ATOM   3169  HG2 GLU X 196      34.126  66.715  54.982  0.00  0.00            
ATOM   3170  HG3 GLU X 196      35.482  67.073  56.038  0.00  0.00            
ATOM   3171  CD  GLU X 196      36.009  67.087  54.015  0.00  0.00            
ATOM   3172  OE1 GLU X 196      36.112  68.317  53.920  0.00  0.00            
ATOM   3173  OE2 GLU X 196      36.463  66.302  53.121  0.00  0.00            
ATOM   3174  C   GLU X 196      33.163  64.313  56.485  0.00  0.00            
ATOM   3175  O   GLU X 196      32.375  65.052  56.994  0.00  0.00            
ATOM   3176  N   GLN X 197      32.750  63.335  55.716  0.00  0.00            
ATOM   3177  H   GLN X 197      33.416  62.724  55.264  0.00  0.00            
ATOM   3178  CA  GLN X 197      31.355  63.222  55.208  0.00  0.00            
ATOM   3179  HA  GLN X 197      30.992  64.229  55.003  0.00  0.00            
ATOM   3180  CB  GLN X 197      31.208  62.445  53.865  0.00  0.00            
ATOM   3181  HB2 GLN X 197      32.030  61.730  53.824  0.00  0.00            
ATOM   3182  HB3 GLN X 197      30.347  61.781  53.939  0.00  0.00            
ATOM   3183  CG  GLN X 197      31.179  63.359  52.645  0.00  0.00            
ATOM   3184  HG2 GLN X 197      30.320  64.019  52.522  0.00  0.00            
ATOM   3185  HG3 GLN X 197      31.936  64.108  52.879  0.00  0.00            
ATOM   3186  CD  GLN X 197      31.410  62.709  51.306  0.00  0.00            
ATOM   3187  OE1 GLN X 197      30.855  61.655  50.994  0.00  0.00            
ATOM   3188  NE2 GLN X 197      32.105  63.265  50.348  0.00  0.00            
ATOM   3189 HE21 GLN X 197      32.208  62.780  49.468  0.00  0.00            
ATOM   3190 HE22 GLN X 197      32.583  64.146  50.467  0.00  0.00            
ATOM   3191  C   GLN X 197      30.514  62.653  56.379  0.00  0.00            
ATOM   3192  O   GLN X 197      29.345  63.030  56.589  0.00  0.00            
ATOM   3193  N   ILE X 198      31.152  61.731  57.179  0.00  0.00            
ATOM   3194  H   ILE X 198      32.122  61.574  56.946  0.00  0.00            
ATOM   3195  CA  ILE X 198      30.514  61.249  58.384  0.00  0.00            
ATOM   3196  HA  ILE X 198      29.535  60.805  58.207  0.00  0.00            
ATOM   3197  CB  ILE X 198      31.351  60.070  59.000  0.00  0.00            
ATOM   3198  HB  ILE X 198      32.382  60.410  58.899  0.00  0.00            
ATOM   3199  CG2 ILE X 198      30.927  59.843  60.438  0.00  0.00            
ATOM   3200 HG21 ILE X 198      31.447  58.963  60.817  0.00  0.00            
ATOM   3201 HG22 ILE X 198      31.252  60.704  61.022  0.00  0.00            
ATOM   3202 HG23 ILE X 198      29.877  59.594  60.591  0.00  0.00            
ATOM   3203  CG1 ILE X 198      31.352  58.740  58.196  0.00  0.00            
ATOM   3204 HG12 ILE X 198      30.404  58.327  58.542  0.00  0.00            
ATOM   3205 HG13 ILE X 198      31.247  58.894  57.122  0.00  0.00            
ATOM   3206  CD1 ILE X 198      32.556  57.846  58.625  0.00  0.00            
ATOM   3207 HD11 ILE X 198      32.293  57.176  59.444  0.00  0.00            
ATOM   3208 HD12 ILE X 198      32.722  57.215  57.753  0.00  0.00            
ATOM   3209 HD13 ILE X 198      33.392  58.524  58.798  0.00  0.00            
ATOM   3210  C   ILE X 198      30.280  62.443  59.369  0.00  0.00            
ATOM   3211  O   ILE X 198      29.105  62.581  59.752  0.00  0.00            
ATOM   3212  N   ILE X 199      31.194  63.350  59.514  0.00  0.00            
ATOM   3213  H   ILE X 199      32.148  63.123  59.273  0.00  0.00            
ATOM   3214  CA  ILE X 199      31.182  64.488  60.506  0.00  0.00            
ATOM   3215  HA  ILE X 199      30.695  64.096  61.399  0.00  0.00            
ATOM   3216  CB  ILE X 199      32.535  64.967  60.872  0.00  0.00            
ATOM   3217  HB  ILE X 199      33.141  64.993  59.967  0.00  0.00            
ATOM   3218  CG2 ILE X 199      32.501  66.396  61.435  0.00  0.00            
ATOM   3219 HG21 ILE X 199      33.494  66.704  61.764  0.00  0.00            
ATOM   3220 HG22 ILE X 199      32.175  67.216  60.795  0.00  0.00            
ATOM   3221 HG23 ILE X 199      31.878  66.486  62.325  0.00  0.00            
ATOM   3222  CG1 ILE X 199      33.293  63.894  61.688  0.00  0.00            
ATOM   3223 HG12 ILE X 199      33.037  64.050  62.737  0.00  0.00            
ATOM   3224 HG13 ILE X 199      33.054  62.869  61.404  0.00  0.00            
ATOM   3225  CD1 ILE X 199      34.857  63.933  61.819  0.00  0.00            
ATOM   3226 HD11 ILE X 199      35.278  63.800  60.822  0.00  0.00            
ATOM   3227 HD12 ILE X 199      35.316  64.832  62.231  0.00  0.00            
ATOM   3228 HD13 ILE X 199      35.171  62.993  62.271  0.00  0.00            
ATOM   3229  C   ILE X 199      30.170  65.562  60.066  0.00  0.00            
ATOM   3230  O   ILE X 199      29.420  66.067  60.854  0.00  0.00            
ATOM   3231  N   GLU X 200      30.208  65.922  58.779  0.00  0.00            
ATOM   3232  H   GLU X 200      30.975  65.608  58.202  0.00  0.00            
ATOM   3233  CA  GLU X 200      29.190  66.749  58.148  0.00  0.00            
ATOM   3234  HA  GLU X 200      29.218  67.720  58.642  0.00  0.00            
ATOM   3235  CB  GLU X 200      29.332  66.866  56.673  0.00  0.00            
ATOM   3236  HB2 GLU X 200      29.342  65.829  56.337  0.00  0.00            
ATOM   3237  HB3 GLU X 200      28.488  67.406  56.244  0.00  0.00            
ATOM   3238  CG  GLU X 200      30.523  67.565  56.018  0.00  0.00            
ATOM   3239  HG2 GLU X 200      31.458  67.086  56.305  0.00  0.00            
ATOM   3240  HG3 GLU X 200      30.424  67.452  54.938  0.00  0.00            
ATOM   3241  CD  GLU X 200      30.510  69.030  56.398  0.00  0.00            
ATOM   3242  OE1 GLU X 200      30.712  69.426  57.561  0.00  0.00            
ATOM   3243  OE2 GLU X 200      30.305  69.860  55.442  0.00  0.00            
ATOM   3244  C   GLU X 200      27.842  66.158  58.226  0.00  0.00            
ATOM   3245  O   GLU X 200      26.862  66.884  58.410  0.00  0.00            
ATOM   3246  N   THR X 201      27.688  64.852  58.173  0.00  0.00            
ATOM   3247  H   THR X 201      28.425  64.194  57.964  0.00  0.00            
ATOM   3248  CA  THR X 201      26.339  64.226  58.404  0.00  0.00            
ATOM   3249  HA  THR X 201      25.528  64.692  57.844  0.00  0.00            
ATOM   3250  CB  THR X 201      26.246  62.729  57.874  0.00  0.00            
ATOM   3251  HB  THR X 201      26.959  62.172  58.482  0.00  0.00            
ATOM   3252  CG2 THR X 201      24.906  61.989  57.871  0.00  0.00            
ATOM   3253 HG21 THR X 201      24.709  61.685  58.898  0.00  0.00            
ATOM   3254 HG22 THR X 201      24.074  62.611  57.540  0.00  0.00            
ATOM   3255 HG23 THR X 201      25.076  61.034  57.373  0.00  0.00            
ATOM   3256  OG1 THR X 201      26.716  62.751  56.550  0.00  0.00            
ATOM   3257  HG1 THR X 201      27.674  62.703  56.509  0.00  0.00            
ATOM   3258  C   THR X 201      25.929  64.319  59.836  0.00  0.00            
ATOM   3259  O   THR X 201      24.761  64.696  60.179  0.00  0.00            
ATOM   3260  N   ARG X 202      26.825  64.082  60.829  0.00  0.00            
ATOM   3261  H   ARG X 202      27.732  63.757  60.527  0.00  0.00            
ATOM   3262  CA  ARG X 202      26.453  64.172  62.266  0.00  0.00            
ATOM   3263  HA  ARG X 202      25.601  63.582  62.602  0.00  0.00            
ATOM   3264  CB  ARG X 202      27.584  63.663  63.156  0.00  0.00            
ATOM   3265  HB2 ARG X 202      28.485  64.259  63.005  0.00  0.00            
ATOM   3266  HB3 ARG X 202      27.395  63.878  64.207  0.00  0.00            
ATOM   3267  CG  ARG X 202      27.739  62.161  62.948  0.00  0.00            
ATOM   3268  HG2 ARG X 202      26.796  61.731  63.285  0.00  0.00            
ATOM   3269  HG3 ARG X 202      28.034  61.876  61.938  0.00  0.00            
ATOM   3270  CD  ARG X 202      28.751  61.776  63.990  0.00  0.00            
ATOM   3271  HD2 ARG X 202      29.700  62.234  63.712  0.00  0.00            
ATOM   3272  HD3 ARG X 202      28.510  62.251  64.942  0.00  0.00            
ATOM   3273  NE  ARG X 202      28.919  60.352  64.225  0.00  0.00            
ATOM   3274  HE  ARG X 202      28.757  59.766  63.418  0.00  0.00            
ATOM   3275  CZ  ARG X 202      28.675  59.728  65.346  0.00  0.00            
ATOM   3276  NH1 ARG X 202      28.526  60.325  66.489  0.00  0.00            
ATOM   3277 HH11 ARG X 202      28.898  61.253  66.637  0.00  0.00            
ATOM   3278 HH12 ARG X 202      28.258  59.731  67.260  0.00  0.00            
ATOM   3279  NH2 ARG X 202      28.587  58.417  65.364  0.00  0.00            
ATOM   3280 HH21 ARG X 202      28.694  57.842  64.540  0.00  0.00            
ATOM   3281 HH22 ARG X 202      28.252  57.798  66.088  0.00  0.00            
ATOM   3282  C   ARG X 202      26.137  65.636  62.526  0.00  0.00            
ATOM   3283  O   ARG X 202      25.553  65.944  63.597  0.00  0.00            
ATOM   3284  N   LYS X 203      26.451  66.632  61.679  0.00  0.00            
ATOM   3285  H   LYS X 203      27.076  66.459  60.905  0.00  0.00            
ATOM   3286  CA  LYS X 203      26.131  68.068  61.951  0.00  0.00            
ATOM   3287  HA  LYS X 203      25.806  68.118  62.990  0.00  0.00            
ATOM   3288  CB  LYS X 203      27.432  68.921  61.746  0.00  0.00            
ATOM   3289  HB2 LYS X 203      27.893  68.738  60.776  0.00  0.00            
ATOM   3290  HB3 LYS X 203      27.241  69.987  61.875  0.00  0.00            
ATOM   3291  CG  LYS X 203      28.406  68.658  62.989  0.00  0.00            
ATOM   3292  HG2 LYS X 203      27.878  69.047  63.860  0.00  0.00            
ATOM   3293  HG3 LYS X 203      28.755  67.636  63.139  0.00  0.00            
ATOM   3294  CD  LYS X 203      29.644  69.524  62.788  0.00  0.00            
ATOM   3295  HD2 LYS X 203      30.120  69.097  61.906  0.00  0.00            
ATOM   3296  HD3 LYS X 203      29.318  70.563  62.739  0.00  0.00            
ATOM   3297  CE  LYS X 203      30.728  69.556  63.836  0.00  0.00            
ATOM   3298  HE2 LYS X 203      31.175  68.562  63.838  0.00  0.00            
ATOM   3299  HE3 LYS X 203      31.470  70.327  63.630  0.00  0.00            
ATOM   3300  NZ  LYS X 203      30.262  69.746  65.226  0.00  0.00            
ATOM   3301  HZ1 LYS X 203      29.569  69.050  65.462  0.00  0.00            
ATOM   3302  HZ2 LYS X 203      30.906  69.867  65.995  0.00  0.00            
ATOM   3303  HZ3 LYS X 203      29.780  70.623  65.361  0.00  0.00            
ATOM   3304  C   LYS X 203      24.939  68.523  61.144  0.00  0.00            
ATOM   3305  O   LYS X 203      24.618  69.659  61.234  0.00  0.00            
ATOM   3306  N   GLY X 204      24.246  67.663  60.393  0.00  0.00            
ATOM   3307  H   GLY X 204      24.453  66.676  60.350  0.00  0.00            
ATOM   3308  CA  GLY X 204      23.163  68.127  59.589  0.00  0.00            
ATOM   3309  HA2 GLY X 204      22.574  67.293  59.206  0.00  0.00            
ATOM   3310  HA3 GLY X 204      22.608  68.824  60.216  0.00  0.00            
ATOM   3311  C   GLY X 204      23.635  69.037  58.411  0.00  0.00            
ATOM   3312  O   GLY X 204      22.799  69.709  57.804  0.00  0.00            
ATOM   3313  N   ASN X 205      24.870  69.030  57.964  0.00  0.00            
ATOM   3314  H   ASN X 205      25.475  68.354  58.408  0.00  0.00            
ATOM   3315  CA  ASN X 205      25.333  69.901  56.839  0.00  0.00            
ATOM   3316  HA  ASN X 205      24.915  70.898  56.979  0.00  0.00            
ATOM   3317  CB  ASN X 205      26.816  70.115  57.015  0.00  0.00            
ATOM   3318  HB2 ASN X 205      27.227  69.106  57.039  0.00  0.00            
ATOM   3319  HB3 ASN X 205      27.290  70.477  56.103  0.00  0.00            
ATOM   3320  CG  ASN X 205      27.340  70.976  58.185  0.00  0.00            
ATOM   3321  OD1 ASN X 205      26.645  71.611  58.928  0.00  0.00            
ATOM   3322  ND2 ASN X 205      28.635  71.141  58.269  0.00  0.00            
ATOM   3323 HD21 ASN X 205      29.000  71.920  58.798  0.00  0.00            
ATOM   3324 HD22 ASN X 205      29.279  70.713  57.620  0.00  0.00            
ATOM   3325  C   ASN X 205      25.011  69.240  55.476  0.00  0.00            
ATOM   3326  O   ASN X 205      24.865  69.928  54.455  0.00  0.00            
ATOM   3327  N   ILE X 206      25.057  67.923  55.348  0.00  0.00            
ATOM   3328  H   ILE X 206      25.422  67.417  56.142  0.00  0.00            
ATOM   3329  CA  ILE X 206      24.579  67.015  54.265  0.00  0.00            
ATOM   3330  HA  ILE X 206      24.010  67.607  53.548  0.00  0.00            
ATOM   3331  CB  ILE X 206      25.758  66.370  53.439  0.00  0.00            
ATOM   3332  HB  ILE X 206      25.408  65.752  52.612  0.00  0.00            
ATOM   3333  CG2 ILE X 206      26.645  67.474  52.982  0.00  0.00            
ATOM   3334 HG21 ILE X 206      26.023  68.226  52.497  0.00  0.00            
ATOM   3335 HG22 ILE X 206      27.280  67.894  53.762  0.00  0.00            
ATOM   3336 HG23 ILE X 206      27.238  67.094  52.150  0.00  0.00            
ATOM   3337  CG1 ILE X 206      26.480  65.396  54.420  0.00  0.00            
ATOM   3338 HG12 ILE X 206      26.798  65.969  55.292  0.00  0.00            
ATOM   3339 HG13 ILE X 206      25.749  64.599  54.553  0.00  0.00            
ATOM   3340  CD1 ILE X 206      27.747  64.779  53.926  0.00  0.00            
ATOM   3341 HD11 ILE X 206      28.530  65.453  53.579  0.00  0.00            
ATOM   3342 HD12 ILE X 206      28.169  64.080  54.648  0.00  0.00            
ATOM   3343 HD13 ILE X 206      27.455  64.126  53.104  0.00  0.00            
ATOM   3344  C   ILE X 206      23.561  65.965  54.845  0.00  0.00            
ATOM   3345  O   ILE X 206      23.627  65.553  56.015  0.00  0.00            
ATOM   3346  N   HIE X 207      22.709  65.472  53.979  0.00  0.00            
ATOM   3347  H   HIE X 207      22.718  65.905  53.066  0.00  0.00            
ATOM   3348  CA  HIE X 207      21.560  64.636  54.270  0.00  0.00            
ATOM   3349  HA  HIE X 207      21.777  64.294  55.282  0.00  0.00            
ATOM   3350  CB  HIE X 207      20.264  65.446  54.235  0.00  0.00            
ATOM   3351  HB2 HIE X 207      19.959  65.611  53.202  0.00  0.00            
ATOM   3352  HB3 HIE X 207      19.429  64.846  54.597  0.00  0.00            
ATOM   3353  CG  HIE X 207      20.283  66.782  54.972  0.00  0.00            
ATOM   3354  ND1 HIE X 207      19.902  66.905  56.283  0.00  0.00            
ATOM   3355  CE1 HIE X 207      20.049  68.188  56.634  0.00  0.00            
ATOM   3356  HE1 HIE X 207      19.747  68.527  57.614  0.00  0.00            
ATOM   3357  NE2 HIE X 207      20.608  68.822  55.597  0.00  0.00            
ATOM   3358  HE2 HIE X 207      20.964  69.767  55.614  0.00  0.00            
ATOM   3359  CD2 HIE X 207      20.708  67.988  54.494  0.00  0.00            
ATOM   3360  HD2 HIE X 207      21.011  68.191  53.478  0.00  0.00            
ATOM   3361  C   HIE X 207      21.557  63.394  53.292  0.00  0.00            
ATOM   3362  O   HIE X 207      20.700  63.213  52.454  0.00  0.00            
ATOM   3363  N   PRO X 208      22.519  62.464  53.445  0.00  0.00            
ATOM   3364  CD  PRO X 208      23.691  62.455  54.363  0.00  0.00            
ATOM   3365  HD2 PRO X 208      23.462  62.708  55.398  0.00  0.00            
ATOM   3366  HD3 PRO X 208      24.493  63.069  53.953  0.00  0.00            
ATOM   3367  CG  PRO X 208      24.115  61.000  54.376  0.00  0.00            
ATOM   3368  HG2 PRO X 208      23.604  60.477  55.185  0.00  0.00            
ATOM   3369  HG3 PRO X 208      25.186  60.798  54.345  0.00  0.00            
ATOM   3370  CB  PRO X 208      23.536  60.426  53.095  0.00  0.00            
ATOM   3371  HB2 PRO X 208      23.374  59.349  53.052  0.00  0.00            
ATOM   3372  HB3 PRO X 208      24.247  60.521  52.274  0.00  0.00            
ATOM   3373  CA  PRO X 208      22.313  61.200  52.686  0.00  0.00            
ATOM   3374  HA  PRO X 208      22.446  61.397  51.622  0.00  0.00            
ATOM   3375  C   PRO X 208      20.911  60.451  53.041  0.00  0.00            
ATOM   3376  O   PRO X 208      20.350  60.652  54.139  0.00  0.00            
ATOM   3377  N   PRO X 209      20.240  59.692  52.054  0.00  0.00            
ATOM   3378  CD  PRO X 209      20.551  59.736  50.720  0.00  0.00            
ATOM   3379  HD2 PRO X 209      21.467  59.232  50.412  0.00  0.00            
ATOM   3380  HD3 PRO X 209      20.727  60.768  50.416  0.00  0.00            
ATOM   3381  CG  PRO X 209      19.360  59.179  49.931  0.00  0.00            
ATOM   3382  HG2 PRO X 209      19.661  58.406  49.225  0.00  0.00            
ATOM   3383  HG3 PRO X 209      18.763  60.018  49.576  0.00  0.00            
ATOM   3384  CB  PRO X 209      18.565  58.477  51.006  0.00  0.00            
ATOM   3385  HB2 PRO X 209      18.772  57.408  50.977  0.00  0.00            
ATOM   3386  HB3 PRO X 209      17.514  58.725  50.853  0.00  0.00            
ATOM   3387  CA  PRO X 209      18.987  59.015  52.348  0.00  0.00            
ATOM   3388  HA  PRO X 209      18.279  59.745  52.742  0.00  0.00            
ATOM   3389  C   PRO X 209      19.140  57.899  53.407  0.00  0.00            
ATOM   3390  O   PRO X 209      20.267  57.360  53.690  0.00  0.00            
ATOM   3391  N   GLU X 210      18.066  57.445  54.024  0.00  0.00            
ATOM   3392  H   GLU X 210      17.184  57.816  53.702  0.00  0.00            
ATOM   3393  CA  GLU X 210      17.998  56.460  55.091  0.00  0.00            
ATOM   3394  HA  GLU X 210      18.652  56.701  55.929  0.00  0.00            
ATOM   3395  CB  GLU X 210      16.533  56.342  55.628  0.00  0.00            
ATOM   3396  HB2 GLU X 210      15.857  55.906  54.892  0.00  0.00            
ATOM   3397  HB3 GLU X 210      16.421  55.686  56.492  0.00  0.00            
ATOM   3398  CG  GLU X 210      15.974  57.655  56.150  0.00  0.00            
ATOM   3399  HG2 GLU X 210      15.560  57.540  57.152  0.00  0.00            
ATOM   3400  HG3 GLU X 210      16.844  58.277  56.362  0.00  0.00            
ATOM   3401  CD  GLU X 210      14.940  58.178  55.080  0.00  0.00            
ATOM   3402  OE1 GLU X 210      15.315  58.353  53.912  0.00  0.00            
ATOM   3403  OE2 GLU X 210      13.727  58.350  55.312  0.00  0.00            
ATOM   3404  C   GLU X 210      18.413  55.091  54.645  0.00  0.00            
ATOM   3405  O   GLU X 210      18.058  54.597  53.534  0.00  0.00            
ATOM   3406  N   GLY X 211      19.221  54.403  55.456  0.00  0.00            
ATOM   3407  H   GLY X 211      19.490  54.804  56.343  0.00  0.00            
ATOM   3408  CA  GLY X 211      19.660  53.066  55.256  0.00  0.00            
ATOM   3409  HA2 GLY X 211      20.164  52.660  56.133  0.00  0.00            
ATOM   3410  HA3 GLY X 211      18.878  52.360  54.978  0.00  0.00            
ATOM   3411  C   GLY X 211      20.810  52.944  54.244  0.00  0.00            
ATOM   3412  O   GLY X 211      21.234  51.834  54.044  0.00  0.00            
ATOM   3413  N   THR X 212      21.300  53.988  53.618  0.00  0.00            
ATOM   3414  H   THR X 212      20.692  54.791  53.693  0.00  0.00            
ATOM   3415  CA  THR X 212      22.623  54.068  52.948  0.00  0.00            
ATOM   3416  HA  THR X 212      22.580  53.292  52.184  0.00  0.00            
ATOM   3417  CB  THR X 212      22.845  55.459  52.273  0.00  0.00            
ATOM   3418  HB  THR X 212      23.805  55.508  51.758  0.00  0.00            
ATOM   3419  CG2 THR X 212      21.739  55.859  51.229  0.00  0.00            
ATOM   3420 HG21 THR X 212      22.029  55.699  50.191  0.00  0.00            
ATOM   3421 HG22 THR X 212      20.780  55.391  51.452  0.00  0.00            
ATOM   3422 HG23 THR X 212      21.541  56.921  51.371  0.00  0.00            
ATOM   3423  OG1 THR X 212      22.857  56.481  53.246  0.00  0.00            
ATOM   3424  HG1 THR X 212      21.938  56.721  53.387  0.00  0.00            
ATOM   3425  C   THR X 212      23.744  53.661  53.843  0.00  0.00            
ATOM   3426  O   THR X 212      23.723  53.985  55.020  0.00  0.00            
ATOM   3427  N   ALA X 213      24.867  53.224  53.288  0.00  0.00            
ATOM   3428  H   ALA X 213      24.979  53.112  52.291  0.00  0.00            
ATOM   3429  CA  ALA X 213      25.946  52.864  54.156  0.00  0.00            
ATOM   3430  HA  ALA X 213      25.613  52.273  55.008  0.00  0.00            
ATOM   3431  CB  ALA X 213      27.122  52.262  53.402  0.00  0.00            
ATOM   3432  HB1 ALA X 213      27.992  52.062  54.027  0.00  0.00            
ATOM   3433  HB2 ALA X 213      26.861  51.381  52.815  0.00  0.00            
ATOM   3434  HB3 ALA X 213      27.539  52.999  52.717  0.00  0.00            
ATOM   3435  C   ALA X 213      26.527  54.189  54.799  0.00  0.00            
ATOM   3436  O   ALA X 213      26.910  54.134  55.990  0.00  0.00            
ATOM   3437  N   LEU X 214      26.492  55.394  54.194  0.00  0.00            
ATOM   3438  H   LEU X 214      26.153  55.367  53.243  0.00  0.00            
ATOM   3439  CA  LEU X 214      26.934  56.577  54.789  0.00  0.00            
ATOM   3440  HA  LEU X 214      27.874  56.283  55.256  0.00  0.00            
ATOM   3441  CB  LEU X 214      27.213  57.686  53.739  0.00  0.00            
ATOM   3442  HB2 LEU X 214      27.813  57.430  52.866  0.00  0.00            
ATOM   3443  HB3 LEU X 214      26.239  57.884  53.293  0.00  0.00            
ATOM   3444  CG  LEU X 214      27.764  59.009  54.271  0.00  0.00            
ATOM   3445  HG  LEU X 214      27.131  59.350  55.090  0.00  0.00            
ATOM   3446  CD1 LEU X 214      29.160  58.994  54.791  0.00  0.00            
ATOM   3447 HD11 LEU X 214      29.214  58.453  55.736  0.00  0.00            
ATOM   3448 HD12 LEU X 214      29.694  58.356  54.087  0.00  0.00            
ATOM   3449 HD13 LEU X 214      29.600  59.991  54.811  0.00  0.00            
ATOM   3450  CD2 LEU X 214      27.636  60.150  53.204  0.00  0.00            
ATOM   3451 HD21 LEU X 214      27.937  61.136  53.560  0.00  0.00            
ATOM   3452 HD22 LEU X 214      28.322  59.918  52.390  0.00  0.00            
ATOM   3453 HD23 LEU X 214      26.615  60.185  52.824  0.00  0.00            
ATOM   3454  C   LEU X 214      25.951  57.034  55.891  0.00  0.00            
ATOM   3455  O   LEU X 214      26.314  57.550  56.936  0.00  0.00            
ATOM   3456  N   TYR X 215      24.620  56.943  55.640  0.00  0.00            
ATOM   3457  H   TYR X 215      24.292  56.682  54.721  0.00  0.00            
ATOM   3458  CA  TYR X 215      23.598  57.191  56.714  0.00  0.00            
ATOM   3459  HA  TYR X 215      23.637  58.198  57.129  0.00  0.00            
ATOM   3460  CB  TYR X 215      22.141  57.081  56.277  0.00  0.00            
ATOM   3461  HB2 TYR X 215      22.013  57.766  55.438  0.00  0.00            
ATOM   3462  HB3 TYR X 215      21.961  56.065  55.926  0.00  0.00            
ATOM   3463  CG  TYR X 215      21.033  57.440  57.275  0.00  0.00            
ATOM   3464  CD1 TYR X 215      20.604  56.492  58.266  0.00  0.00            
ATOM   3465  HD1 TYR X 215      20.854  55.443  58.200  0.00  0.00            
ATOM   3466  CE1 TYR X 215      19.501  56.835  59.103  0.00  0.00            
ATOM   3467  HE1 TYR X 215      18.916  56.184  59.736  0.00  0.00            
ATOM   3468  CZ  TYR X 215      18.861  58.134  58.954  0.00  0.00            
ATOM   3469  OH  TYR X 215      17.763  58.413  59.679  0.00  0.00            
ATOM   3470  HH  TYR X 215      17.419  59.302  59.562  0.00  0.00            
ATOM   3471  CE2 TYR X 215      19.299  59.034  58.011  0.00  0.00            
ATOM   3472  HE2 TYR X 215      18.913  60.040  58.085  0.00  0.00            
ATOM   3473  CD2 TYR X 215      20.394  58.682  57.205  0.00  0.00            
ATOM   3474  HD2 TYR X 215      20.717  59.364  56.433  0.00  0.00            
ATOM   3475  C   TYR X 215      23.811  56.196  57.917  0.00  0.00            
ATOM   3476  O   TYR X 215      23.604  56.595  59.032  0.00  0.00            
ATOM   3477  N   GLU X 216      24.243  54.957  57.691  0.00  0.00            
ATOM   3478  H   GLU X 216      24.324  54.752  56.705  0.00  0.00            
ATOM   3479  CA  GLU X 216      24.504  53.934  58.709  0.00  0.00            
ATOM   3480  HA  GLU X 216      23.689  54.090  59.416  0.00  0.00            
ATOM   3481  CB  GLU X 216      24.552  52.539  58.104  0.00  0.00            
ATOM   3482  HB2 GLU X 216      25.290  52.526  57.302  0.00  0.00            
ATOM   3483  HB3 GLU X 216      24.924  51.829  58.843  0.00  0.00            
ATOM   3484  CG  GLU X 216      23.226  51.989  57.624  0.00  0.00            
ATOM   3485  HG2 GLU X 216      22.743  52.911  57.301  0.00  0.00            
ATOM   3486  HG3 GLU X 216      23.292  51.140  56.944  0.00  0.00            
ATOM   3487  CD  GLU X 216      22.250  51.544  58.745  0.00  0.00            
ATOM   3488  OE1 GLU X 216      22.397  51.837  59.955  0.00  0.00            
ATOM   3489  OE2 GLU X 216      21.109  51.148  58.409  0.00  0.00            
ATOM   3490  C   GLU X 216      25.803  54.326  59.452  0.00  0.00            
ATOM   3491  O   GLU X 216      25.770  54.600  60.711  0.00  0.00            
ATOM   3492  N   PHE X 217      26.961  54.408  58.768  0.00  0.00            
ATOM   3493  H   PHE X 217      26.873  54.234  57.777  0.00  0.00            
ATOM   3494  CA  PHE X 217      28.242  54.731  59.383  0.00  0.00            
ATOM   3495  HA  PHE X 217      28.426  53.999  60.169  0.00  0.00            
ATOM   3496  CB  PHE X 217      29.315  54.575  58.280  0.00  0.00            
ATOM   3497  HB2 PHE X 217      28.975  55.041  57.356  0.00  0.00            
ATOM   3498  HB3 PHE X 217      30.208  55.131  58.565  0.00  0.00            
ATOM   3499  CG  PHE X 217      29.689  53.060  58.129  0.00  0.00            
ATOM   3500  CD1 PHE X 217      29.392  52.474  56.846  0.00  0.00            
ATOM   3501  HD1 PHE X 217      29.017  53.084  56.037  0.00  0.00            
ATOM   3502  CE1 PHE X 217      29.689  51.093  56.554  0.00  0.00            
ATOM   3503  HE1 PHE X 217      29.400  50.768  55.566  0.00  0.00            
ATOM   3504  CZ  PHE X 217      30.459  50.374  57.530  0.00  0.00            
ATOM   3505  HZ  PHE X 217      30.864  49.386  57.365  0.00  0.00            
ATOM   3506  CE2 PHE X 217      30.845  50.965  58.782  0.00  0.00            
ATOM   3507  HE2 PHE X 217      31.377  50.425  59.551  0.00  0.00            
ATOM   3508  CD2 PHE X 217      30.449  52.341  59.058  0.00  0.00            
ATOM   3509  HD2 PHE X 217      30.659  52.783  60.022  0.00  0.00            
ATOM   3510  C   PHE X 217      28.219  56.152  59.961  0.00  0.00            
ATOM   3511  O   PHE X 217      29.189  56.526  60.667  0.00  0.00            
ATOM   3512  N   ALA X 218      27.197  56.970  59.898  0.00  0.00            
ATOM   3513  H   ALA X 218      26.414  56.619  59.365  0.00  0.00            
ATOM   3514  CA  ALA X 218      26.995  58.219  60.669  0.00  0.00            
ATOM   3515  HA  ALA X 218      27.963  58.718  60.633  0.00  0.00            
ATOM   3516  CB  ALA X 218      25.904  59.150  60.074  0.00  0.00            
ATOM   3517  HB1 ALA X 218      24.911  58.737  60.252  0.00  0.00            
ATOM   3518  HB2 ALA X 218      25.867  60.118  60.573  0.00  0.00            
ATOM   3519  HB3 ALA X 218      26.065  59.219  58.998  0.00  0.00            
ATOM   3520  C   ALA X 218      26.666  57.962  62.113  0.00  0.00            
ATOM   3521  O   ALA X 218      27.011  58.771  62.931  0.00  0.00            
ATOM   3522  N   HID X 219      26.084  56.823  62.519  0.00  0.00            
ATOM   3523  H   HID X 219      25.828  56.175  61.788  0.00  0.00            
ATOM   3524  CA  HID X 219      25.509  56.627  63.850  0.00  0.00            
ATOM   3525  HA  HID X 219      25.890  57.375  64.545  0.00  0.00            
ATOM   3526  CB  HID X 219      24.001  56.843  63.775  0.00  0.00            
ATOM   3527  HB2 HID X 219      23.523  55.994  63.286  0.00  0.00            
ATOM   3528  HB3 HID X 219      23.645  56.866  64.805  0.00  0.00            
ATOM   3529  CG  HID X 219      23.603  58.116  63.136  0.00  0.00            
ATOM   3530  ND1 HID X 219      23.809  59.284  63.733  0.00  0.00            
ATOM   3531  HD1 HID X 219      24.442  59.353  64.517  0.00  0.00            
ATOM   3532  CE1 HID X 219      23.177  60.213  63.034  0.00  0.00            
ATOM   3533  HE1 HID X 219      23.175  61.249  63.338  0.00  0.00            
ATOM   3534  NE2 HID X 219      22.613  59.676  61.917  0.00  0.00            
ATOM   3535  CD2 HID X 219      22.828  58.303  62.036  0.00  0.00            
ATOM   3536  HD2 HID X 219      22.533  57.521  61.352  0.00  0.00            
ATOM   3537  C   HID X 219      25.761  55.250  64.540  0.00  0.00            
ATOM   3538  O   HID X 219      25.259  55.080  65.651  0.00  0.00            
ATOM   3539  N   TRP X 220      26.368  54.320  63.854  0.00  0.00            
ATOM   3540  H   TRP X 220      26.837  54.584  62.999  0.00  0.00            
ATOM   3541  CA  TRP X 220      26.252  52.892  64.323  0.00  0.00            
ATOM   3542  HA  TRP X 220      25.184  52.674  64.345  0.00  0.00            
ATOM   3543  CB  TRP X 220      26.821  52.000  63.221  0.00  0.00            
ATOM   3544  HB2 TRP X 220      26.230  52.159  62.319  0.00  0.00            
ATOM   3545  HB3 TRP X 220      27.874  52.267  63.130  0.00  0.00            
ATOM   3546  CG  TRP X 220      26.648  50.540  63.371  0.00  0.00            
ATOM   3547  CD1 TRP X 220      25.503  49.891  63.208  0.00  0.00            
ATOM   3548  HD1 TRP X 220      24.599  50.300  62.781  0.00  0.00            
ATOM   3549  NE1 TRP X 220      25.581  48.619  63.703  0.00  0.00            
ATOM   3550  HE1 TRP X 220      24.824  47.951  63.728  0.00  0.00            
ATOM   3551  CE2 TRP X 220      26.808  48.331  64.202  0.00  0.00            
ATOM   3552  CZ2 TRP X 220      27.519  47.273  64.801  0.00  0.00            
ATOM   3553  HZ2 TRP X 220      27.099  46.278  64.838  0.00  0.00            
ATOM   3554  CH2 TRP X 220      28.877  47.368  65.148  0.00  0.00            
ATOM   3555  HH2 TRP X 220      29.417  46.544  65.589  0.00  0.00            
ATOM   3556  CZ3 TRP X 220      29.481  48.629  65.067  0.00  0.00            
ATOM   3557  HZ3 TRP X 220      30.495  48.710  65.429  0.00  0.00            
ATOM   3558  CE3 TRP X 220      28.773  49.780  64.527  0.00  0.00            
ATOM   3559  HE3 TRP X 220      29.163  50.784  64.453  0.00  0.00            
ATOM   3560  CD2 TRP X 220      27.475  49.600  63.996  0.00  0.00            
ATOM   3561  C   TRP X 220      26.824  52.522  65.688  0.00  0.00            
ATOM   3562  O   TRP X 220      27.860  53.008  66.110  0.00  0.00            
ATOM   3563  N   GLU X 221      26.107  51.649  66.408  0.00  0.00            
ATOM   3564  H   GLU X 221      25.259  51.274  66.008  0.00  0.00            
ATOM   3565  CA  GLU X 221      26.474  51.291  67.820  0.00  0.00            
ATOM   3566  HA  GLU X 221      27.527  51.525  67.982  0.00  0.00            
ATOM   3567  CB  GLU X 221      25.592  52.063  68.845  0.00  0.00            
ATOM   3568  HB2 GLU X 221      24.600  51.613  68.885  0.00  0.00            
ATOM   3569  HB3 GLU X 221      26.076  51.837  69.795  0.00  0.00            
ATOM   3570  CG  GLU X 221      25.396  53.563  68.581  0.00  0.00            
ATOM   3571  HG2 GLU X 221      26.331  54.121  68.546  0.00  0.00            
ATOM   3572  HG3 GLU X 221      24.815  53.868  67.711  0.00  0.00            
ATOM   3573  CD  GLU X 221      24.729  54.261  69.772  0.00  0.00            
ATOM   3574  OE1 GLU X 221      24.947  55.495  69.893  0.00  0.00            
ATOM   3575  OE2 GLU X 221      23.979  53.636  70.581  0.00  0.00            
ATOM   3576  C   GLU X 221      26.374  49.750  68.005  0.00  0.00            
ATOM   3577  O   GLU X 221      25.422  49.126  67.495  0.00  0.00            
ATOM   3578  N   ASP X 222      27.323  49.160  68.782  0.00  0.00            
ATOM   3579  H   ASP X 222      27.985  49.810  69.180  0.00  0.00            
ATOM   3580  CA  ASP X 222      27.314  47.675  68.880  0.00  0.00            
ATOM   3581  HA  ASP X 222      27.139  47.381  67.845  0.00  0.00            
ATOM   3582  CB  ASP X 222      28.713  47.245  69.333  0.00  0.00            
ATOM   3583  HB2 ASP X 222      28.804  46.162  69.246  0.00  0.00            
ATOM   3584  HB3 ASP X 222      29.394  47.588  68.555  0.00  0.00            
ATOM   3585  CG  ASP X 222      29.169  47.533  70.739  0.00  0.00            
ATOM   3586  OD1 ASP X 222      28.387  47.679  71.679  0.00  0.00            
ATOM   3587  OD2 ASP X 222      30.388  47.497  70.894  0.00  0.00            
ATOM   3588  C   ASP X 222      26.296  47.036  69.828  0.00  0.00            
ATOM   3589  O   ASP X 222      25.369  47.660  70.320  0.00  0.00            
ATOM   3590  N   TYR X 223      26.301  45.724  69.885  0.00  0.00            
ATOM   3591  H   TYR X 223      26.878  45.218  69.228  0.00  0.00            
ATOM   3592  CA  TYR X 223      25.312  44.917  70.571  0.00  0.00            
ATOM   3593  HA  TYR X 223      24.342  45.179  70.150  0.00  0.00            
ATOM   3594  CB  TYR X 223      25.577  43.459  70.303  0.00  0.00            
ATOM   3595  HB2 TYR X 223      24.721  42.785  70.350  0.00  0.00            
ATOM   3596  HB3 TYR X 223      25.699  43.367  69.224  0.00  0.00            
ATOM   3597  CG  TYR X 223      26.733  42.808  71.013  0.00  0.00            
ATOM   3598  CD1 TYR X 223      28.057  42.753  70.543  0.00  0.00            
ATOM   3599  HD1 TYR X 223      28.313  43.300  69.648  0.00  0.00            
ATOM   3600  CE1 TYR X 223      29.066  42.196  71.412  0.00  0.00            
ATOM   3601  HE1 TYR X 223      30.095  42.213  71.086  0.00  0.00            
ATOM   3602  CZ  TYR X 223      28.716  41.710  72.702  0.00  0.00            
ATOM   3603  OH  TYR X 223      29.750  41.225  73.505  0.00  0.00            
ATOM   3604  HH  TYR X 223      29.386  41.114  74.387  0.00  0.00            
ATOM   3605  CE2 TYR X 223      27.373  41.643  73.105  0.00  0.00            
ATOM   3606  HE2 TYR X 223      27.062  41.194  74.037  0.00  0.00            
ATOM   3607  CD2 TYR X 223      26.390  42.202  72.285  0.00  0.00            
ATOM   3608  HD2 TYR X 223      25.398  42.077  72.692  0.00  0.00            
ATOM   3609  C   TYR X 223      25.233  45.118  72.074  0.00  0.00            
ATOM   3610  O   TYR X 223      24.427  44.551  72.796  0.00  0.00            
ATOM   3611  N   LEU X 224      26.084  45.991  72.613  0.00  0.00            
ATOM   3612  H   LEU X 224      26.627  46.396  71.864  0.00  0.00            
ATOM   3613  CA  LEU X 224      26.143  46.543  74.003  0.00  0.00            
ATOM   3614  HA  LEU X 224      25.289  46.173  74.569  0.00  0.00            
ATOM   3615  CB  LEU X 224      27.497  46.155  74.665  0.00  0.00            
ATOM   3616  HB2 LEU X 224      28.348  46.443  74.047  0.00  0.00            
ATOM   3617  HB3 LEU X 224      27.624  46.645  75.631  0.00  0.00            
ATOM   3618  CG  LEU X 224      27.575  44.610  74.880  0.00  0.00            
ATOM   3619  HG  LEU X 224      27.307  44.101  73.954  0.00  0.00            
ATOM   3620  CD1 LEU X 224      29.053  44.355  75.117  0.00  0.00            
ATOM   3621 HD11 LEU X 224      29.348  43.312  75.232  0.00  0.00            
ATOM   3622 HD12 LEU X 224      29.690  44.751  74.327  0.00  0.00            
ATOM   3623 HD13 LEU X 224      29.419  44.943  75.959  0.00  0.00            
ATOM   3624  CD2 LEU X 224      26.794  43.997  76.044  0.00  0.00            
ATOM   3625 HD21 LEU X 224      25.722  44.053  75.855  0.00  0.00            
ATOM   3626 HD22 LEU X 224      27.030  42.932  76.056  0.00  0.00            
ATOM   3627 HD23 LEU X 224      27.148  44.504  76.941  0.00  0.00            
ATOM   3628  C   LEU X 224      25.925  48.100  74.080  0.00  0.00            
ATOM   3629  O   LEU X 224      26.177  48.744  75.062  0.00  0.00            
ATOM   3630  N   GLY X 225      25.593  48.721  72.871  0.00  0.00            
ATOM   3631  H   GLY X 225      25.583  48.126  72.055  0.00  0.00            
ATOM   3632  CA  GLY X 225      25.268  50.107  72.592  0.00  0.00            
ATOM   3633  HA2 GLY X 225      25.057  50.125  71.523  0.00  0.00            
ATOM   3634  HA3 GLY X 225      24.527  50.558  73.252  0.00  0.00            
ATOM   3635  C   GLY X 225      26.525  51.030  72.583  0.00  0.00            
ATOM   3636  O   GLY X 225      26.440  52.181  72.777  0.00  0.00            
ATOM   3637  N   ASN X 226      27.722  50.458  72.384  0.00  0.00            
ATOM   3638  H   ASN X 226      27.747  49.499  72.068  0.00  0.00            
ATOM   3639  CA  ASN X 226      28.950  51.267  72.378  0.00  0.00            
ATOM   3640  HA  ASN X 226      28.894  52.044  73.140  0.00  0.00            
ATOM   3641  CB  ASN X 226      30.155  50.445  72.767  0.00  0.00            
ATOM   3642  HB2 ASN X 226      30.371  49.854  71.878  0.00  0.00            
ATOM   3643  HB3 ASN X 226      31.017  51.098  72.906  0.00  0.00            
ATOM   3644  CG  ASN X 226      30.044  49.683  74.049  0.00  0.00            
ATOM   3645  OD1 ASN X 226      30.328  50.249  75.105  0.00  0.00            
ATOM   3646  ND2 ASN X 226      29.787  48.429  74.044  0.00  0.00            
ATOM   3647 HD21 ASN X 226      29.674  47.996  74.949  0.00  0.00            
ATOM   3648 HD22 ASN X 226      29.701  47.988  73.139  0.00  0.00            
ATOM   3649  C   ASN X 226      29.199  51.921  70.966  0.00  0.00            
ATOM   3650  O   ASN X 226      29.155  51.181  69.989  0.00  0.00            
ATOM   3651  N   PRO X 227      29.158  53.254  70.889  0.00  0.00            
ATOM   3652  CD  PRO X 227      29.146  54.235  71.939  0.00  0.00            
ATOM   3653  HD2 PRO X 227      29.785  53.915  72.762  0.00  0.00            
ATOM   3654  HD3 PRO X 227      28.142  54.217  72.364  0.00  0.00            
ATOM   3655  CG  PRO X 227      29.569  55.556  71.348  0.00  0.00            
ATOM   3656  HG2 PRO X 227      30.658  55.584  71.386  0.00  0.00            
ATOM   3657  HG3 PRO X 227      29.112  56.438  71.797  0.00  0.00            
ATOM   3658  CB  PRO X 227      29.095  55.382  69.932  0.00  0.00            
ATOM   3659  HB2 PRO X 227      29.516  56.109  69.237  0.00  0.00            
ATOM   3660  HB3 PRO X 227      28.045  55.659  69.841  0.00  0.00            
ATOM   3661  CA  PRO X 227      29.296  53.939  69.605  0.00  0.00            
ATOM   3662  HA  PRO X 227      28.506  53.564  68.954  0.00  0.00            
ATOM   3663  C   PRO X 227      30.650  53.548  68.933  0.00  0.00            
ATOM   3664  O   PRO X 227      31.731  53.647  69.556  0.00  0.00            
ATOM   3665  N   MET X 228      30.546  53.105  67.721  0.00  0.00            
ATOM   3666  H   MET X 228      29.661  52.993  67.248  0.00  0.00            
ATOM   3667  CA  MET X 228      31.780  52.892  66.899  0.00  0.00            
ATOM   3668  HA  MET X 228      32.542  52.366  67.474  0.00  0.00            
ATOM   3669  CB  MET X 228      31.510  52.131  65.660  0.00  0.00            
ATOM   3670  HB2 MET X 228      30.814  51.332  65.919  0.00  0.00            
ATOM   3671  HB3 MET X 228      30.943  52.761  64.974  0.00  0.00            
ATOM   3672  CG  MET X 228      32.700  51.530  64.890  0.00  0.00            
ATOM   3673  HG2 MET X 228      33.196  52.321  64.327  0.00  0.00            
ATOM   3674  HG3 MET X 228      33.444  51.344  65.664  0.00  0.00            
ATOM   3675  SD  MET X 228      32.408  49.986  63.964  0.00  0.00            
ATOM   3676  CE  MET X 228      32.007  50.619  62.396  0.00  0.00            
ATOM   3677  HE1 MET X 228      31.085  51.184  62.533  0.00  0.00            
ATOM   3678  HE2 MET X 228      32.907  51.150  62.085  0.00  0.00            
ATOM   3679  HE3 MET X 228      31.782  49.840  61.667  0.00  0.00            
ATOM   3680  C   MET X 228      32.341  54.248  66.637  0.00  0.00            
ATOM   3681  O   MET X 228      31.616  55.154  66.203  0.00  0.00            
ATOM   3682  N   ASP X 229      33.707  54.454  66.776  0.00  0.00            
ATOM   3683  H   ASP X 229      34.253  53.705  67.178  0.00  0.00            
ATOM   3684  CA  ASP X 229      34.280  55.799  66.551  0.00  0.00            
ATOM   3685  HA  ASP X 229      33.692  56.484  67.162  0.00  0.00            
ATOM   3686  CB  ASP X 229      35.624  55.925  67.243  0.00  0.00            
ATOM   3687  HB2 ASP X 229      35.839  56.977  67.426  0.00  0.00            
ATOM   3688  HB3 ASP X 229      35.541  55.340  68.159  0.00  0.00            
ATOM   3689  CG  ASP X 229      36.727  55.339  66.406  0.00  0.00            
ATOM   3690  OD1 ASP X 229      37.126  54.181  66.636  0.00  0.00            
ATOM   3691  OD2 ASP X 229      37.235  55.991  65.441  0.00  0.00            
ATOM   3692  C   ASP X 229      34.295  56.317  65.166  0.00  0.00            
ATOM   3693  O   ASP X 229      34.275  55.506  64.185  0.00  0.00            
ATOM   3694  N   SER X 230      34.290  57.622  64.933  0.00  0.00            
ATOM   3695  H   SER X 230      34.199  58.187  65.765  0.00  0.00            
ATOM   3696  CA  SER X 230      34.187  58.200  63.634  0.00  0.00            
ATOM   3697  HA  SER X 230      33.255  57.878  63.170  0.00  0.00            
ATOM   3698  CB  SER X 230      34.166  59.721  63.725  0.00  0.00            
ATOM   3699  HB2 SER X 230      34.014  60.089  62.710  0.00  0.00            
ATOM   3700  HB3 SER X 230      33.315  60.005  64.344  0.00  0.00            
ATOM   3701  OG  SER X 230      35.376  60.230  64.203  0.00  0.00            
ATOM   3702  HG  SER X 230      35.938  60.366  63.436  0.00  0.00            
ATOM   3703  C   SER X 230      35.227  57.783  62.594  0.00  0.00            
ATOM   3704  O   SER X 230      34.847  57.529  61.445  0.00  0.00            
ATOM   3705  N   ARG X 231      36.510  57.529  62.992  0.00  0.00            
ATOM   3706  H   ARG X 231      36.851  57.779  63.909  0.00  0.00            
ATOM   3707  CA  ARG X 231      37.583  57.029  61.982  0.00  0.00            
ATOM   3708  HA  ARG X 231      37.440  57.556  61.038  0.00  0.00            
ATOM   3709  CB  ARG X 231      38.962  57.371  62.625  0.00  0.00            
ATOM   3710  HB2 ARG X 231      39.063  58.427  62.875  0.00  0.00            
ATOM   3711  HB3 ARG X 231      39.002  56.866  63.591  0.00  0.00            
ATOM   3712  CG  ARG X 231      40.157  57.026  61.705  0.00  0.00            
ATOM   3713  HG2 ARG X 231      41.069  57.340  62.213  0.00  0.00            
ATOM   3714  HG3 ARG X 231      40.239  55.940  61.663  0.00  0.00            
ATOM   3715  CD  ARG X 231      39.997  57.789  60.399  0.00  0.00            
ATOM   3716  HD2 ARG X 231      39.366  57.229  59.709  0.00  0.00            
ATOM   3717  HD3 ARG X 231      39.512  58.759  60.506  0.00  0.00            
ATOM   3718  NE  ARG X 231      41.326  57.953  59.770  0.00  0.00            
ATOM   3719  HE  ARG X 231      41.913  57.151  59.590  0.00  0.00            
ATOM   3720  CZ  ARG X 231      41.761  59.023  59.155  0.00  0.00            
ATOM   3721  NH1 ARG X 231      42.864  59.068  58.467  0.00  0.00            
ATOM   3722 HH11 ARG X 231      43.575  58.378  58.661  0.00  0.00            
ATOM   3723 HH12 ARG X 231      43.031  59.893  57.907  0.00  0.00            
ATOM   3724  NH2 ARG X 231      41.155  60.142  59.321  0.00  0.00            
ATOM   3725 HH21 ARG X 231      40.458  60.381  60.012  0.00  0.00            
ATOM   3726 HH22 ARG X 231      41.573  60.935  58.856  0.00  0.00            
ATOM   3727  C   ARG X 231      37.507  55.542  61.729  0.00  0.00            
ATOM   3728  O   ARG X 231      37.538  55.106  60.521  0.00  0.00            
ATOM   3729  N   THR X 232      37.182  54.717  62.703  0.00  0.00            
ATOM   3730  H   THR X 232      37.218  55.203  63.588  0.00  0.00            
ATOM   3731  CA  THR X 232      36.856  53.268  62.518  0.00  0.00            
ATOM   3732  HA  THR X 232      37.719  52.755  62.094  0.00  0.00            
ATOM   3733  CB  THR X 232      36.747  52.605  63.839  0.00  0.00            
ATOM   3734  HB  THR X 232      35.960  52.977  64.495  0.00  0.00            
ATOM   3735  CG2 THR X 232      36.387  51.201  63.588  0.00  0.00            
ATOM   3736 HG21 THR X 232      36.391  50.592  64.491  0.00  0.00            
ATOM   3737 HG22 THR X 232      35.362  51.258  63.220  0.00  0.00            
ATOM   3738 HG23 THR X 232      37.007  50.852  62.762  0.00  0.00            
ATOM   3739  OG1 THR X 232      37.907  52.709  64.656  0.00  0.00            
ATOM   3740  HG1 THR X 232      37.747  53.353  65.350  0.00  0.00            
ATOM   3741  C   THR X 232      35.540  53.103  61.582  0.00  0.00            
ATOM   3742  O   THR X 232      35.569  52.317  60.692  0.00  0.00            
ATOM   3743  N   CYS X 233      34.571  53.990  61.673  0.00  0.00            
ATOM   3744  H   CYS X 233      34.643  54.740  62.346  0.00  0.00            
ATOM   3745  CA  CYS X 233      33.497  54.112  60.648  0.00  0.00            
ATOM   3746  HA  CYS X 233      33.107  53.108  60.478  0.00  0.00            
ATOM   3747  CB  CYS X 233      32.350  54.990  61.160  0.00  0.00            
ATOM   3748  HB2 CYS X 233      32.836  55.878  61.565  0.00  0.00            
ATOM   3749  HB3 CYS X 233      31.623  55.123  60.359  0.00  0.00            
ATOM   3750  SG  CYS X 233      31.378  54.145  62.487  0.00  0.00            
ATOM   3751  HG  CYS X 233      32.066  54.549  63.559  0.00  0.00            
ATOM   3752  C   CYS X 233      33.932  54.592  59.219  0.00  0.00            
ATOM   3753  O   CYS X 233      33.405  54.109  58.207  0.00  0.00            
ATOM   3754  N   ALA X 234      34.909  55.489  59.150  0.00  0.00            
ATOM   3755  H   ALA X 234      35.294  55.919  59.978  0.00  0.00            
ATOM   3756  CA  ALA X 234      35.433  55.931  57.883  0.00  0.00            
ATOM   3757  HA  ALA X 234      34.694  56.325  57.185  0.00  0.00            
ATOM   3758  CB  ALA X 234      36.357  57.143  58.140  0.00  0.00            
ATOM   3759  HB1 ALA X 234      37.363  56.788  58.367  0.00  0.00            
ATOM   3760  HB2 ALA X 234      36.466  57.712  57.217  0.00  0.00            
ATOM   3761  HB3 ALA X 234      35.947  57.831  58.879  0.00  0.00            
ATOM   3762  C   ALA X 234      36.171  54.814  57.166  0.00  0.00            
ATOM   3763  O   ALA X 234      35.901  54.533  56.013  0.00  0.00            
ATOM   3764  N   ILE X 235      36.975  54.102  57.976  0.00  0.00            
ATOM   3765  H   ILE X 235      36.968  54.257  58.973  0.00  0.00            
ATOM   3766  CA  ILE X 235      37.682  52.845  57.587  0.00  0.00            
ATOM   3767  HA  ILE X 235      38.414  52.932  56.784  0.00  0.00            
ATOM   3768  CB  ILE X 235      38.432  52.356  58.883  0.00  0.00            
ATOM   3769  HB  ILE X 235      37.764  52.456  59.739  0.00  0.00            
ATOM   3770  CG2 ILE X 235      38.902  50.826  58.868  0.00  0.00            
ATOM   3771 HG21 ILE X 235      39.208  50.469  57.884  0.00  0.00            
ATOM   3772 HG22 ILE X 235      39.701  50.582  59.568  0.00  0.00            
ATOM   3773 HG23 ILE X 235      37.998  50.366  59.266  0.00  0.00            
ATOM   3774  CG1 ILE X 235      39.729  53.222  58.882  0.00  0.00            
ATOM   3775 HG12 ILE X 235      40.428  52.772  58.177  0.00  0.00            
ATOM   3776 HG13 ILE X 235      39.551  54.180  58.394  0.00  0.00            
ATOM   3777  CD1 ILE X 235      40.455  53.213  60.226  0.00  0.00            
ATOM   3778 HD11 ILE X 235      41.116  52.348  60.264  0.00  0.00            
ATOM   3779 HD12 ILE X 235      40.978  54.160  60.365  0.00  0.00            
ATOM   3780 HD13 ILE X 235      39.689  53.255  61.000  0.00  0.00            
ATOM   3781  C   ILE X 235      36.653  51.833  57.055  0.00  0.00            
ATOM   3782  O   ILE X 235      36.922  51.403  55.942  0.00  0.00            
ATOM   3783  N   ASP X 236      35.604  51.401  57.805  0.00  0.00            
ATOM   3784  H   ASP X 236      35.693  51.637  58.783  0.00  0.00            
ATOM   3785  CA  ASP X 236      34.645  50.342  57.365  0.00  0.00            
ATOM   3786  HA  ASP X 236      35.221  49.631  56.773  0.00  0.00            
ATOM   3787  CB  ASP X 236      34.052  49.517  58.513  0.00  0.00            
ATOM   3788  HB2 ASP X 236      33.667  50.194  59.276  0.00  0.00            
ATOM   3789  HB3 ASP X 236      33.163  48.974  58.192  0.00  0.00            
ATOM   3790  CG  ASP X 236      34.983  48.470  59.206  0.00  0.00            
ATOM   3791  OD1 ASP X 236      35.955  47.919  58.584  0.00  0.00            
ATOM   3792  OD2 ASP X 236      34.609  48.057  60.318  0.00  0.00            
ATOM   3793  C   ASP X 236      33.481  50.757  56.380  0.00  0.00            
ATOM   3794  O   ASP X 236      33.016  49.906  55.552  0.00  0.00            
ATOM   3795  N   LEU X 237      33.189  52.088  56.243  0.00  0.00            
ATOM   3796  H   LEU X 237      33.591  52.738  56.902  0.00  0.00            
ATOM   3797  CA  LEU X 237      32.562  52.708  55.049  0.00  0.00            
ATOM   3798  HA  LEU X 237      31.611  52.187  54.942  0.00  0.00            
ATOM   3799  CB  LEU X 237      32.295  54.206  55.242  0.00  0.00            
ATOM   3800  HB2 LEU X 237      31.682  54.249  56.143  0.00  0.00            
ATOM   3801  HB3 LEU X 237      33.294  54.526  55.539  0.00  0.00            
ATOM   3802  CG  LEU X 237      31.750  54.855  53.979  0.00  0.00            
ATOM   3803  HG  LEU X 237      32.466  54.785  53.160  0.00  0.00            
ATOM   3804  CD1 LEU X 237      30.463  54.379  53.399  0.00  0.00            
ATOM   3805 HD11 LEU X 237      29.666  54.646  54.093  0.00  0.00            
ATOM   3806 HD12 LEU X 237      30.355  54.862  52.428  0.00  0.00            
ATOM   3807 HD13 LEU X 237      30.629  53.319  53.209  0.00  0.00            
ATOM   3808  CD2 LEU X 237      31.662  56.318  54.308  0.00  0.00            
ATOM   3809 HD21 LEU X 237      31.090  56.482  55.221  0.00  0.00            
ATOM   3810 HD22 LEU X 237      32.595  56.847  54.502  0.00  0.00            
ATOM   3811 HD23 LEU X 237      31.282  56.875  53.452  0.00  0.00            
ATOM   3812  C   LEU X 237      33.440  52.398  53.806  0.00  0.00            
ATOM   3813  O   LEU X 237      32.958  51.752  52.923  0.00  0.00            
ATOM   3814  N   MET X 238      34.742  52.589  53.814  0.00  0.00            
ATOM   3815  H   MET X 238      35.128  52.980  54.661  0.00  0.00            
ATOM   3816  CA  MET X 238      35.636  52.321  52.700  0.00  0.00            
ATOM   3817  HA  MET X 238      35.236  52.779  51.795  0.00  0.00            
ATOM   3818  CB  MET X 238      37.052  52.837  53.010  0.00  0.00            
ATOM   3819  HB2 MET X 238      36.966  53.782  53.547  0.00  0.00            
ATOM   3820  HB3 MET X 238      37.572  52.175  53.703  0.00  0.00            
ATOM   3821  CG  MET X 238      38.043  53.040  51.821  0.00  0.00            
ATOM   3822  HG2 MET X 238      37.777  52.375  50.999  0.00  0.00            
ATOM   3823  HG3 MET X 238      37.889  54.059  51.467  0.00  0.00            
ATOM   3824  SD  MET X 238      39.882  52.712  51.924  0.00  0.00            
ATOM   3825  CE  MET X 238      40.141  53.754  53.361  0.00  0.00            
ATOM   3826  HE1 MET X 238      39.571  54.681  53.290  0.00  0.00            
ATOM   3827  HE2 MET X 238      39.800  53.322  54.302  0.00  0.00            
ATOM   3828  HE3 MET X 238      41.208  53.896  53.529  0.00  0.00            
ATOM   3829  C   MET X 238      35.784  50.786  52.401  0.00  0.00            
ATOM   3830  O   MET X 238      35.925  50.370  51.286  0.00  0.00            
ATOM   3831  N   ASN X 239      35.675  49.993  53.527  0.00  0.00            
ATOM   3832  H   ASN X 239      35.588  50.486  54.404  0.00  0.00            
ATOM   3833  CA  ASN X 239      35.552  48.570  53.274  0.00  0.00            
ATOM   3834  HA  ASN X 239      36.252  48.145  52.555  0.00  0.00            
ATOM   3835  CB  ASN X 239      35.817  47.723  54.514  0.00  0.00            
ATOM   3836  HB2 ASN X 239      35.155  47.924  55.357  0.00  0.00            
ATOM   3837  HB3 ASN X 239      35.594  46.666  54.365  0.00  0.00            
ATOM   3838  CG  ASN X 239      37.225  47.743  54.978  0.00  0.00            
ATOM   3839  OD1 ASN X 239      38.178  47.917  54.233  0.00  0.00            
ATOM   3840  ND2 ASN X 239      37.423  47.621  56.288  0.00  0.00            
ATOM   3841 HD21 ASN X 239      38.345  47.423  56.650  0.00  0.00            
ATOM   3842 HD22 ASN X 239      36.686  47.659  56.977  0.00  0.00            
ATOM   3843  C   ASN X 239      34.191  48.054  52.701  0.00  0.00            
ATOM   3844  O   ASN X 239      34.086  46.857  52.406  0.00  0.00            
ATOM   3845  N   THR X 240      33.182  48.920  52.562  0.00  0.00            
ATOM   3846  H   THR X 240      33.313  49.878  52.855  0.00  0.00            
ATOM   3847  CA  THR X 240      31.896  48.537  51.968  0.00  0.00            
ATOM   3848  HA  THR X 240      31.664  47.480  52.096  0.00  0.00            
ATOM   3849  CB  THR X 240      30.782  49.317  52.619  0.00  0.00            
ATOM   3850  HB  THR X 240      30.843  50.403  52.549  0.00  0.00            
ATOM   3851  CG2 THR X 240      29.410  49.018  52.025  0.00  0.00            
ATOM   3852 HG21 THR X 240      29.266  49.376  51.006  0.00  0.00            
ATOM   3853 HG22 THR X 240      29.167  47.956  51.979  0.00  0.00            
ATOM   3854 HG23 THR X 240      28.679  49.482  52.688  0.00  0.00            
ATOM   3855  OG1 THR X 240      30.635  49.201  54.000  0.00  0.00            
ATOM   3856  HG1 THR X 240      31.418  49.561  54.424  0.00  0.00            
ATOM   3857  C   THR X 240      31.889  48.614  50.455  0.00  0.00            
ATOM   3858  O   THR X 240      31.042  47.952  49.882  0.00  0.00            
ATOM   3859  N   PHE X 241      32.795  49.373  49.884  0.00  0.00            
ATOM   3860  H   PHE X 241      33.432  49.826  50.524  0.00  0.00            
ATOM   3861  CA  PHE X 241      33.010  49.728  48.476  0.00  0.00            
ATOM   3862  HA  PHE X 241      32.491  48.949  47.917  0.00  0.00            
ATOM   3863  CB  PHE X 241      32.296  51.046  48.146  0.00  0.00            
ATOM   3864  HB2 PHE X 241      31.928  51.115  47.122  0.00  0.00            
ATOM   3865  HB3 PHE X 241      31.441  50.977  48.818  0.00  0.00            
ATOM   3866  CG  PHE X 241      33.008  52.411  48.412  0.00  0.00            
ATOM   3867  CD1 PHE X 241      33.109  53.017  49.685  0.00  0.00            
ATOM   3868  HD1 PHE X 241      32.754  52.489  50.557  0.00  0.00            
ATOM   3869  CE1 PHE X 241      33.694  54.290  49.871  0.00  0.00            
ATOM   3870  HE1 PHE X 241      33.630  54.726  50.857  0.00  0.00            
ATOM   3871  CZ  PHE X 241      34.319  54.918  48.792  0.00  0.00            
ATOM   3872  HZ  PHE X 241      34.585  55.965  48.803  0.00  0.00            
ATOM   3873  CE2 PHE X 241      34.336  54.299  47.516  0.00  0.00            
ATOM   3874  HE2 PHE X 241      34.822  54.822  46.706  0.00  0.00            
ATOM   3875  CD2 PHE X 241      33.691  53.058  47.307  0.00  0.00            
ATOM   3876  HD2 PHE X 241      33.588  52.642  46.315  0.00  0.00            
ATOM   3877  C   PHE X 241      34.363  49.803  47.875  0.00  0.00            
ATOM   3878  O   PHE X 241      34.402  49.740  46.653  0.00  0.00            
ATOM   3879  N   ARG X 242      35.513  49.878  48.564  0.00  0.00            
ATOM   3880  H   ARG X 242      35.495  49.837  49.573  0.00  0.00            
ATOM   3881  CA  ARG X 242      36.863  49.670  48.051  0.00  0.00            
ATOM   3882  HA  ARG X 242      36.888  50.409  47.251  0.00  0.00            
ATOM   3883  CB  ARG X 242      37.967  50.089  49.028  0.00  0.00            
ATOM   3884  HB2 ARG X 242      37.904  51.162  49.208  0.00  0.00            
ATOM   3885  HB3 ARG X 242      37.849  49.419  49.879  0.00  0.00            
ATOM   3886  CG  ARG X 242      39.383  49.783  48.432  0.00  0.00            
ATOM   3887  HG2 ARG X 242      39.427  48.818  47.926  0.00  0.00            
ATOM   3888  HG3 ARG X 242      39.775  50.467  47.680  0.00  0.00            
ATOM   3889  CD  ARG X 242      40.476  49.718  49.491  0.00  0.00            
ATOM   3890  HD2 ARG X 242      41.490  49.746  49.093  0.00  0.00            
ATOM   3891  HD3 ARG X 242      40.418  50.601  50.127  0.00  0.00            
ATOM   3892  NE  ARG X 242      40.284  48.437  50.245  0.00  0.00            
ATOM   3893  HE  ARG X 242      40.443  47.595  49.711  0.00  0.00            
ATOM   3894  CZ  ARG X 242      39.772  48.261  51.408  0.00  0.00            
ATOM   3895  NH1 ARG X 242      39.374  49.254  52.034  0.00  0.00            
ATOM   3896 HH11 ARG X 242      39.250  50.137  51.558  0.00  0.00            
ATOM   3897 HH12 ARG X 242      39.052  49.140  52.984  0.00  0.00            
ATOM   3898  NH2 ARG X 242      39.594  47.074  51.965  0.00  0.00            
ATOM   3899 HH21 ARG X 242      39.755  46.183  51.516  0.00  0.00            
ATOM   3900 HH22 ARG X 242      38.992  47.087  52.776  0.00  0.00            
ATOM   3901  C   ARG X 242      36.964  48.213  47.454  0.00  0.00            
ATOM   3902  O   ARG X 242      37.349  48.119  46.304  0.00  0.00            
ATOM   3903  N   PRO X 243      36.367  47.159  48.084  0.00  0.00            
ATOM   3904  CD  PRO X 243      36.157  47.036  49.504  0.00  0.00            
ATOM   3905  HD2 PRO X 243      35.443  47.722  49.959  0.00  0.00            
ATOM   3906  HD3 PRO X 243      37.137  47.246  49.933  0.00  0.00            
ATOM   3907  CG  PRO X 243      35.881  45.466  49.784  0.00  0.00            
ATOM   3908  HG2 PRO X 243      34.959  45.327  50.349  0.00  0.00            
ATOM   3909  HG3 PRO X 243      36.717  44.979  50.288  0.00  0.00            
ATOM   3910  CB  PRO X 243      35.760  44.876  48.392  0.00  0.00            
ATOM   3911  HB2 PRO X 243      34.701  44.814  48.138  0.00  0.00            
ATOM   3912  HB3 PRO X 243      36.260  43.920  48.237  0.00  0.00            
ATOM   3913  CA  PRO X 243      36.247  45.836  47.355  0.00  0.00            
ATOM   3914  HA  PRO X 243      37.225  45.436  47.089  0.00  0.00            
ATOM   3915  C   PRO X 243      35.345  45.846  46.097  0.00  0.00            
ATOM   3916  O   PRO X 243      35.544  45.032  45.225  0.00  0.00            
ATOM   3917  N   LEU X 244      34.323  46.669  45.970  0.00  0.00            
ATOM   3918  H   LEU X 244      34.248  47.374  46.690  0.00  0.00            
ATOM   3919  CA  LEU X 244      33.641  46.869  44.728  0.00  0.00            
ATOM   3920  HA  LEU X 244      33.373  45.878  44.362  0.00  0.00            
ATOM   3921  CB  LEU X 244      32.269  47.720  44.974  0.00  0.00            
ATOM   3922  HB2 LEU X 244      31.784  47.255  45.833  0.00  0.00            
ATOM   3923  HB3 LEU X 244      32.352  48.769  45.257  0.00  0.00            
ATOM   3924  CG  LEU X 244      31.206  47.636  43.815  0.00  0.00            
ATOM   3925  HG  LEU X 244      31.057  46.585  43.571  0.00  0.00            
ATOM   3926  CD1 LEU X 244      29.909  48.311  44.266  0.00  0.00            
ATOM   3927 HD11 LEU X 244      30.022  49.390  44.163  0.00  0.00            
ATOM   3928 HD12 LEU X 244      29.065  48.063  43.622  0.00  0.00            
ATOM   3929 HD13 LEU X 244      29.694  48.030  45.297  0.00  0.00            
ATOM   3930  CD2 LEU X 244      31.541  48.261  42.434  0.00  0.00            
ATOM   3931 HD21 LEU X 244      32.354  47.704  41.968  0.00  0.00            
ATOM   3932 HD22 LEU X 244      30.643  48.206  41.819  0.00  0.00            
ATOM   3933 HD23 LEU X 244      31.880  49.289  42.562  0.00  0.00            
ATOM   3934  C   LEU X 244      34.587  47.546  43.678  0.00  0.00            
ATOM   3935  O   LEU X 244      34.607  47.062  42.574  0.00  0.00            
ATOM   3936  N   ILE X 245      35.455  48.441  44.055  0.00  0.00            
ATOM   3937  H   ILE X 245      35.270  48.774  44.990  0.00  0.00            
ATOM   3938  CA  ILE X 245      36.563  49.018  43.221  0.00  0.00            
ATOM   3939  HA  ILE X 245      36.073  49.306  42.291  0.00  0.00            
ATOM   3940  CB  ILE X 245      37.063  50.319  43.839  0.00  0.00            
ATOM   3941  HB  ILE X 245      37.431  50.134  44.849  0.00  0.00            
ATOM   3942  CG2 ILE X 245      38.269  50.951  43.149  0.00  0.00            
ATOM   3943 HG21 ILE X 245      38.721  51.697  43.802  0.00  0.00            
ATOM   3944 HG22 ILE X 245      39.034  50.176  43.205  0.00  0.00            
ATOM   3945 HG23 ILE X 245      38.096  51.228  42.109  0.00  0.00            
ATOM   3946  CG1 ILE X 245      35.893  51.321  43.861  0.00  0.00            
ATOM   3947 HG12 ILE X 245      35.612  51.495  42.822  0.00  0.00            
ATOM   3948 HG13 ILE X 245      35.029  50.861  44.341  0.00  0.00            
ATOM   3949  CD1 ILE X 245      36.162  52.609  44.727  0.00  0.00            
ATOM   3950 HD11 ILE X 245      35.294  53.266  44.681  0.00  0.00            
ATOM   3951 HD12 ILE X 245      36.300  52.322  45.769  0.00  0.00            
ATOM   3952 HD13 ILE X 245      37.022  53.184  44.385  0.00  0.00            
ATOM   3953  C   ILE X 245      37.619  47.971  42.833  0.00  0.00            
ATOM   3954  O   ILE X 245      38.265  48.136  41.759  0.00  0.00            
ATOM   3955  N   ALA X 246      37.791  46.882  43.577  0.00  0.00            
ATOM   3956  H   ALA X 246      37.225  46.752  44.404  0.00  0.00            
ATOM   3957  CA  ALA X 246      38.659  45.704  43.175  0.00  0.00            
ATOM   3958  HA  ALA X 246      39.518  46.183  42.705  0.00  0.00            
ATOM   3959  CB  ALA X 246      39.158  44.980  44.429  0.00  0.00            
ATOM   3960  HB1 ALA X 246      39.527  45.693  45.166  0.00  0.00            
ATOM   3961  HB2 ALA X 246      38.316  44.460  44.887  0.00  0.00            
ATOM   3962  HB3 ALA X 246      39.958  44.274  44.210  0.00  0.00            
ATOM   3963  C   ALA X 246      38.076  44.706  42.148  0.00  0.00            
ATOM   3964  O   ALA X 246      38.816  43.908  41.604  0.00  0.00            
ATOM   3965  N   ILE X 247      36.765  44.892  41.737  0.00  0.00            
ATOM   3966  H   ILE X 247      36.228  45.599  42.220  0.00  0.00            
ATOM   3967  CA  ILE X 247      36.157  44.012  40.747  0.00  0.00            
ATOM   3968  HA  ILE X 247      36.287  42.950  40.957  0.00  0.00            
ATOM   3969  CB  ILE X 247      34.605  44.309  40.690  0.00  0.00            
ATOM   3970  HB  ILE X 247      34.305  45.357  40.706  0.00  0.00            
ATOM   3971  CG2 ILE X 247      33.994  43.673  39.376  0.00  0.00            
ATOM   3972 HG21 ILE X 247      34.513  44.169  38.555  0.00  0.00            
ATOM   3973 HG22 ILE X 247      34.149  42.594  39.361  0.00  0.00            
ATOM   3974 HG23 ILE X 247      32.963  44.027  39.371  0.00  0.00            
ATOM   3975  CG1 ILE X 247      33.902  43.722  41.965  0.00  0.00            
ATOM   3976 HG12 ILE X 247      34.099  42.650  41.972  0.00  0.00            
ATOM   3977 HG13 ILE X 247      34.288  44.135  42.897  0.00  0.00            
ATOM   3978  CD1 ILE X 247      32.456  44.144  42.207  0.00  0.00            
ATOM   3979 HD11 ILE X 247      31.795  43.719  41.452  0.00  0.00            
ATOM   3980 HD12 ILE X 247      32.182  43.722  43.173  0.00  0.00            
ATOM   3981 HD13 ILE X 247      32.332  45.217  42.352  0.00  0.00            
ATOM   3982  C   ILE X 247      36.810  44.193  39.336  0.00  0.00            
ATOM   3983  O   ILE X 247      36.866  43.313  38.502  0.00  0.00            
ATOM   3984  N   ASN X 248      37.594  45.240  39.178  0.00  0.00            
ATOM   3985  H   ASN X 248      37.568  45.951  39.895  0.00  0.00            
ATOM   3986  CA  ASN X 248      38.530  45.475  38.023  0.00  0.00            
ATOM   3987  HA  ASN X 248      37.986  45.594  37.086  0.00  0.00            
ATOM   3988  CB  ASN X 248      39.120  46.924  38.130  0.00  0.00            
ATOM   3989  HB2 ASN X 248      39.338  47.382  37.165  0.00  0.00            
ATOM   3990  HB3 ASN X 248      38.425  47.565  38.672  0.00  0.00            
ATOM   3991  CG  ASN X 248      40.507  46.936  38.816  0.00  0.00            
ATOM   3992  OD1 ASN X 248      40.763  46.449  39.884  0.00  0.00            
ATOM   3993  ND2 ASN X 248      41.424  47.526  38.150  0.00  0.00            
ATOM   3994 HD21 ASN X 248      42.341  47.664  38.552  0.00  0.00            
ATOM   3995 HD22 ASN X 248      41.271  47.931  37.237  0.00  0.00            
ATOM   3996  C   ASN X 248      39.593  44.437  37.783  0.00  0.00            
ATOM   3997  O   ASN X 248      40.035  44.145  36.687  0.00  0.00            
ATOM   3998  N   ARG X 249      39.979  43.704  38.857  0.00  0.00            
ATOM   3999  H   ARG X 249      39.478  43.817  39.727  0.00  0.00            
ATOM   4000  CA  ARG X 249      40.831  42.489  38.658  0.00  0.00            
ATOM   4001  HA  ARG X 249      41.670  42.781  38.025  0.00  0.00            
ATOM   4002  CB  ARG X 249      41.175  41.856  40.072  0.00  0.00            
ATOM   4003  HB2 ARG X 249      40.270  41.790  40.676  0.00  0.00            
ATOM   4004  HB3 ARG X 249      41.309  40.779  39.969  0.00  0.00            
ATOM   4005  CG  ARG X 249      42.337  42.311  40.905  0.00  0.00            
ATOM   4006  HG2 ARG X 249      42.424  41.658  41.773  0.00  0.00            
ATOM   4007  HG3 ARG X 249      43.246  42.139  40.329  0.00  0.00            
ATOM   4008  CD  ARG X 249      42.210  43.804  41.286  0.00  0.00            
ATOM   4009  HD2 ARG X 249      41.996  44.405  40.402  0.00  0.00            
ATOM   4010  HD3 ARG X 249      41.388  43.860  42.000  0.00  0.00            
ATOM   4011  NE  ARG X 249      43.420  44.333  41.878  0.00  0.00            
ATOM   4012  HE  ARG X 249      43.989  43.782  42.504  0.00  0.00            
ATOM   4013  CZ  ARG X 249      43.954  45.536  41.754  0.00  0.00            
ATOM   4014  NH1 ARG X 249      43.313  46.534  41.280  0.00  0.00            
ATOM   4015 HH11 ARG X 249      42.359  46.462  40.955  0.00  0.00            
ATOM   4016 HH12 ARG X 249      43.835  47.398  41.320  0.00  0.00            
ATOM   4017  NH2 ARG X 249      45.138  45.769  42.238  0.00  0.00            
ATOM   4018 HH21 ARG X 249      45.656  45.032  42.694  0.00  0.00            
ATOM   4019 HH22 ARG X 249      45.578  46.664  42.080  0.00  0.00            
ATOM   4020  C   ARG X 249      40.039  41.366  37.805  0.00  0.00            
ATOM   4021  O   ARG X 249      40.503  40.783  36.809  0.00  0.00            
ATOM   4022  N   PHE X 250      38.758  41.114  38.143  0.00  0.00            
ATOM   4023  H   PHE X 250      38.359  41.643  38.906  0.00  0.00            
ATOM   4024  CA  PHE X 250      37.823  40.163  37.467  0.00  0.00            
ATOM   4025  HA  PHE X 250      38.482  39.327  37.231  0.00  0.00            
ATOM   4026  CB  PHE X 250      36.710  39.790  38.408  0.00  0.00            
ATOM   4027  HB2 PHE X 250      36.245  40.731  38.701  0.00  0.00            
ATOM   4028  HB3 PHE X 250      35.872  39.382  37.843  0.00  0.00            
ATOM   4029  CG  PHE X 250      36.987  38.881  39.566  0.00  0.00            
ATOM   4030  CD1 PHE X 250      38.105  38.028  39.436  0.00  0.00            
ATOM   4031  HD1 PHE X 250      38.481  37.712  38.475  0.00  0.00            
ATOM   4032  CE1 PHE X 250      38.517  37.382  40.598  0.00  0.00            
ATOM   4033  HE1 PHE X 250      39.366  36.716  40.556  0.00  0.00            
ATOM   4034  CZ  PHE X 250      37.897  37.531  41.808  0.00  0.00            
ATOM   4035  HZ  PHE X 250      38.230  36.898  42.617  0.00  0.00            
ATOM   4036  CE2 PHE X 250      36.807  38.387  41.908  0.00  0.00            
ATOM   4037  HE2 PHE X 250      36.303  38.499  42.857  0.00  0.00            
ATOM   4038  CD2 PHE X 250      36.327  39.079  40.797  0.00  0.00            
ATOM   4039  HD2 PHE X 250      35.398  39.626  40.868  0.00  0.00            
ATOM   4040  C   PHE X 250      37.315  40.712  36.104  0.00  0.00            
ATOM   4041  O   PHE X 250      37.099  39.812  35.253  0.00  0.00            
ATOM   4042  N   VAL X 251      37.082  42.027  35.859  0.00  0.00            
ATOM   4043  H   VAL X 251      37.025  42.732  36.579  0.00  0.00            
ATOM   4044  CA  VAL X 251      36.707  42.520  34.490  0.00  0.00            
ATOM   4045  HA  VAL X 251      35.874  41.956  34.069  0.00  0.00            
ATOM   4046  CB  VAL X 251      36.281  43.976  34.500  0.00  0.00            
ATOM   4047  HB  VAL X 251      37.053  44.573  34.986  0.00  0.00            
ATOM   4048  CG1 VAL X 251      36.039  44.479  33.081  0.00  0.00            
ATOM   4049 HG11 VAL X 251      36.968  44.521  32.512  0.00  0.00            
ATOM   4050 HG12 VAL X 251      35.340  43.869  32.509  0.00  0.00            
ATOM   4051 HG13 VAL X 251      35.626  45.487  33.048  0.00  0.00            
ATOM   4052  CG2 VAL X 251      34.996  44.020  35.346  0.00  0.00            
ATOM   4053 HG21 VAL X 251      35.057  43.418  36.252  0.00  0.00            
ATOM   4054 HG22 VAL X 251      34.704  45.031  35.630  0.00  0.00            
ATOM   4055 HG23 VAL X 251      34.172  43.559  34.800  0.00  0.00            
ATOM   4056  C   VAL X 251      37.883  42.355  33.494  0.00  0.00            
ATOM   4057  O   VAL X 251      37.644  41.993  32.287  0.00  0.00            
ATOM   4058  N   SER X 252      39.131  42.496  33.986  0.00  0.00            
ATOM   4059  H   SER X 252      39.171  42.665  34.981  0.00  0.00            
ATOM   4060  CA  SER X 252      40.354  42.333  33.238  0.00  0.00            
ATOM   4061  HA  SER X 252      40.233  42.863  32.294  0.00  0.00            
ATOM   4062  CB  SER X 252      41.587  42.902  33.963  0.00  0.00            
ATOM   4063  HB2 SER X 252      41.340  43.956  34.093  0.00  0.00            
ATOM   4064  HB3 SER X 252      41.724  42.395  34.917  0.00  0.00            
ATOM   4065  OG  SER X 252      42.725  42.764  33.122  0.00  0.00            
ATOM   4066  HG  SER X 252      42.805  43.479  32.487  0.00  0.00            
ATOM   4067  C   SER X 252      40.496  40.874  32.805  0.00  0.00            
ATOM   4068  O   SER X 252      40.578  40.579  31.647  0.00  0.00            
ATOM   4069  N   PHE X 253      40.265  39.977  33.735  0.00  0.00            
ATOM   4070  H   PHE X 253      40.260  40.162  34.728  0.00  0.00            
ATOM   4071  CA  PHE X 253      40.145  38.543  33.484  0.00  0.00            
ATOM   4072  HA  PHE X 253      40.986  38.213  32.874  0.00  0.00            
ATOM   4073  CB  PHE X 253      40.174  37.730  34.767  0.00  0.00            
ATOM   4074  HB2 PHE X 253      39.339  38.089  35.369  0.00  0.00            
ATOM   4075  HB3 PHE X 253      40.063  36.667  34.553  0.00  0.00            
ATOM   4076  CG  PHE X 253      41.472  37.877  35.595  0.00  0.00            
ATOM   4077  CD1 PHE X 253      42.733  37.736  35.023  0.00  0.00            
ATOM   4078  HD1 PHE X 253      42.865  37.548  33.968  0.00  0.00            
ATOM   4079  CE1 PHE X 253      43.879  37.870  35.819  0.00  0.00            
ATOM   4080  HE1 PHE X 253      44.873  37.801  35.402  0.00  0.00            
ATOM   4081  CZ  PHE X 253      43.795  38.069  37.182  0.00  0.00            
ATOM   4082  HZ  PHE X 253      44.648  37.934  37.830  0.00  0.00            
ATOM   4083  CE2 PHE X 253      42.500  38.300  37.676  0.00  0.00            
ATOM   4084  HE2 PHE X 253      42.431  38.633  38.701  0.00  0.00            
ATOM   4085  CD2 PHE X 253      41.402  38.165  36.917  0.00  0.00            
ATOM   4086  HD2 PHE X 253      40.450  38.371  37.384  0.00  0.00            
ATOM   4087  C   PHE X 253      38.869  38.207  32.698  0.00  0.00            
ATOM   4088  O   PHE X 253      38.906  37.200  31.929  0.00  0.00            
ATOM   4089  N   GLY X 254      37.764  38.895  32.809  0.00  0.00            
ATOM   4090  H   GLY X 254      37.642  39.431  33.657  0.00  0.00            
ATOM   4091  CA  GLY X 254      36.473  38.544  32.054  0.00  0.00            
ATOM   4092  HA2 GLY X 254      36.267  37.535  32.411  0.00  0.00            
ATOM   4093  HA3 GLY X 254      35.645  39.166  32.395  0.00  0.00            
ATOM   4094  C   GLY X 254      36.686  38.608  30.504  0.00  0.00            
ATOM   4095  O   GLY X 254      36.408  37.601  29.895  0.00  0.00            
ATOM   4096  N   LEU X 255      37.078  39.717  30.035  0.00  0.00            
ATOM   4097  H   LEU X 255      37.284  40.477  30.667  0.00  0.00            
ATOM   4098  CA  LEU X 255      37.485  39.962  28.627  0.00  0.00            
ATOM   4099  HA  LEU X 255      36.684  39.684  27.942  0.00  0.00            
ATOM   4100  CB  LEU X 255      37.871  41.488  28.442  0.00  0.00            
ATOM   4101  HB2 LEU X 255      38.418  41.972  29.252  0.00  0.00            
ATOM   4102  HB3 LEU X 255      38.444  41.463  27.515  0.00  0.00            
ATOM   4103  CG  LEU X 255      36.619  42.397  28.030  0.00  0.00            
ATOM   4104  HG  LEU X 255      36.032  41.910  27.251  0.00  0.00            
ATOM   4105  CD1 LEU X 255      35.789  42.693  29.335  0.00  0.00            
ATOM   4106 HD11 LEU X 255      36.311  43.365  30.016  0.00  0.00            
ATOM   4107 HD12 LEU X 255      34.860  43.174  29.029  0.00  0.00            
ATOM   4108 HD13 LEU X 255      35.554  41.779  29.880  0.00  0.00            
ATOM   4109  CD2 LEU X 255      37.254  43.608  27.460  0.00  0.00            
ATOM   4110 HD21 LEU X 255      36.415  44.237  27.163  0.00  0.00            
ATOM   4111 HD22 LEU X 255      37.962  44.086  28.138  0.00  0.00            
ATOM   4112 HD23 LEU X 255      37.779  43.338  26.544  0.00  0.00            
ATOM   4113  C   LEU X 255      38.717  39.089  28.196  0.00  0.00            
ATOM   4114  O   LEU X 255      38.789  38.625  27.074  0.00  0.00            
ATOM   4115  N   HID X 256      39.612  38.689  29.088  0.00  0.00            
ATOM   4116  H   HID X 256      39.604  39.204  29.957  0.00  0.00            
ATOM   4117  CA  HID X 256      40.652  37.766  28.786  0.00  0.00            
ATOM   4118  HA  HID X 256      41.179  38.068  27.881  0.00  0.00            
ATOM   4119  CB  HID X 256      41.627  37.876  29.923  0.00  0.00            
ATOM   4120  HB2 HID X 256      42.129  38.838  30.024  0.00  0.00            
ATOM   4121  HB3 HID X 256      41.061  37.705  30.839  0.00  0.00            
ATOM   4122  CG  HID X 256      42.791  36.865  29.812  0.00  0.00            
ATOM   4123  ND1 HID X 256      42.929  35.748  30.543  0.00  0.00            
ATOM   4124  HD1 HID X 256      42.283  35.439  31.256  0.00  0.00            
ATOM   4125  CE1 HID X 256      44.035  35.114  30.175  0.00  0.00            
ATOM   4126  HE1 HID X 256      44.536  34.321  30.709  0.00  0.00            
ATOM   4127  NE2 HID X 256      44.797  35.934  29.342  0.00  0.00            
ATOM   4128  CD2 HID X 256      43.899  36.950  28.997  0.00  0.00            
ATOM   4129  HD2 HID X 256      44.094  37.868  28.463  0.00  0.00            
ATOM   4130  C   HID X 256      40.096  36.292  28.556  0.00  0.00            
ATOM   4131  O   HID X 256      40.348  35.682  27.528  0.00  0.00            
ATOM   4132  N   ALA X 257      39.194  35.881  29.385  0.00  0.00            
ATOM   4133  H   ALA X 257      38.925  36.573  30.070  0.00  0.00            
ATOM   4134  CA  ALA X 257      38.485  34.610  29.253  0.00  0.00            
ATOM   4135  HA  ALA X 257      39.262  33.850  29.170  0.00  0.00            
ATOM   4136  CB  ALA X 257      37.619  34.434  30.497  0.00  0.00            
ATOM   4137  HB1 ALA X 257      36.876  35.232  30.484  0.00  0.00            
ATOM   4138  HB2 ALA X 257      37.147  33.453  30.451  0.00  0.00            
ATOM   4139  HB3 ALA X 257      38.183  34.510  31.427  0.00  0.00            
ATOM   4140  C   ALA X 257      37.566  34.512  27.994  0.00  0.00            
ATOM   4141  O   ALA X 257      37.518  33.464  27.326  0.00  0.00            
ATOM   4142  N   MET X 258      36.859  35.621  27.688  0.00  0.00            
ATOM   4143  H   MET X 258      36.948  36.486  28.201  0.00  0.00            
ATOM   4144  CA  MET X 258      36.108  35.751  26.473  0.00  0.00            
ATOM   4145  HA  MET X 258      35.548  34.830  26.311  0.00  0.00            
ATOM   4146  CB  MET X 258      35.235  36.951  26.705  0.00  0.00            
ATOM   4147  HB2 MET X 258      34.852  36.994  27.724  0.00  0.00            
ATOM   4148  HB3 MET X 258      35.826  37.853  26.543  0.00  0.00            
ATOM   4149  CG  MET X 258      34.028  36.862  25.752  0.00  0.00            
ATOM   4150  HG2 MET X 258      34.358  36.763  24.719  0.00  0.00            
ATOM   4151  HG3 MET X 258      33.628  35.870  25.964  0.00  0.00            
ATOM   4152  SD  MET X 258      32.577  38.025  25.799  0.00  0.00            
ATOM   4153  CE  MET X 258      33.406  39.452  25.094  0.00  0.00            
ATOM   4154  HE1 MET X 258      32.613  40.041  24.634  0.00  0.00            
ATOM   4155  HE2 MET X 258      33.913  39.948  25.921  0.00  0.00            
ATOM   4156  HE3 MET X 258      34.110  39.138  24.324  0.00  0.00            
ATOM   4157  C   MET X 258      36.894  35.796  25.149  0.00  0.00            
ATOM   4158  O   MET X 258      36.427  35.285  24.164  0.00  0.00            
ATOM   4159  N   ASN X 259      38.101  36.314  25.207  0.00  0.00            
ATOM   4160  H   ASN X 259      38.378  36.749  26.075  0.00  0.00            
ATOM   4161  CA  ASN X 259      39.090  36.286  24.110  0.00  0.00            
ATOM   4162  HA  ASN X 259      38.581  36.378  23.150  0.00  0.00            
ATOM   4163  CB  ASN X 259      40.069  37.425  24.195  0.00  0.00            
ATOM   4164  HB2 ASN X 259      39.448  38.321  24.216  0.00  0.00            
ATOM   4165  HB3 ASN X 259      40.599  37.402  25.147  0.00  0.00            
ATOM   4166  CG  ASN X 259      41.007  37.427  23.020  0.00  0.00            
ATOM   4167  OD1 ASN X 259      40.592  37.600  21.909  0.00  0.00            
ATOM   4168  ND2 ASN X 259      42.297  37.273  23.269  0.00  0.00            
ATOM   4169 HD21 ASN X 259      42.897  37.434  22.472  0.00  0.00            
ATOM   4170 HD22 ASN X 259      42.559  36.999  24.205  0.00  0.00            
ATOM   4171  C   ASN X 259      39.741  34.905  23.996  0.00  0.00            
ATOM   4172  O   ASN X 259      40.204  34.572  22.864  0.00  0.00            
ATOM   4173  N   GLU X 260      39.897  34.103  25.042  0.00  0.00            
ATOM   4174  H   GLU X 260      39.717  34.480  25.962  0.00  0.00            
ATOM   4175  CA  GLU X 260      40.574  32.772  24.907  0.00  0.00            
ATOM   4176  HA  GLU X 260      41.307  32.817  24.102  0.00  0.00            
ATOM   4177  CB  GLU X 260      41.413  32.510  26.183  0.00  0.00            
ATOM   4178  HB2 GLU X 260      41.891  33.478  26.333  0.00  0.00            
ATOM   4179  HB3 GLU X 260      40.747  32.375  27.036  0.00  0.00            
ATOM   4180  CG  GLU X 260      42.408  31.425  26.030  0.00  0.00            
ATOM   4181  HG2 GLU X 260      42.025  30.480  25.643  0.00  0.00            
ATOM   4182  HG3 GLU X 260      43.039  31.727  25.193  0.00  0.00            
ATOM   4183  CD  GLU X 260      43.104  31.181  27.346  0.00  0.00            
ATOM   4184  OE1 GLU X 260      43.864  32.075  27.743  0.00  0.00            
ATOM   4185  OE2 GLU X 260      42.949  30.029  27.858  0.00  0.00            
ATOM   4186  C   GLU X 260      39.644  31.572  24.595  0.00  0.00            
ATOM   4187  O   GLU X 260      40.097  30.516  24.069  0.00  0.00            
ATOM   4188  N   ASN X 261      38.312  31.758  24.813  0.00  0.00            
ATOM   4189  H   ASN X 261      38.158  32.732  25.027  0.00  0.00            
ATOM   4190  CA  ASN X 261      37.138  30.884  24.606  0.00  0.00            
ATOM   4191  HA  ASN X 261      37.569  30.002  24.133  0.00  0.00            
ATOM   4192  CB  ASN X 261      36.652  30.570  26.125  0.00  0.00            
ATOM   4193  HB2 ASN X 261      36.311  31.519  26.538  0.00  0.00            
ATOM   4194  HB3 ASN X 261      35.780  29.925  26.022  0.00  0.00            
ATOM   4195  CG  ASN X 261      37.689  29.896  26.980  0.00  0.00            
ATOM   4196  OD1 ASN X 261      37.918  28.643  26.810  0.00  0.00            
ATOM   4197  ND2 ASN X 261      38.356  30.632  27.871  0.00  0.00            
ATOM   4198 HD21 ASN X 261      38.991  30.088  28.438  0.00  0.00            
ATOM   4199 HD22 ASN X 261      38.033  31.572  28.050  0.00  0.00            
ATOM   4200  C   ASN X 261      36.010  31.587  23.834  0.00  0.00            
ATOM   4201  O   ASN X 261      34.959  31.947  24.332  0.00  0.00            
ATOM   4202  N   PRO X 262      36.276  31.823  22.534  0.00  0.00            
ATOM   4203  CD  PRO X 262      37.498  31.446  21.767  0.00  0.00            
ATOM   4204  HD2 PRO X 262      37.441  30.438  21.358  0.00  0.00            
ATOM   4205  HD3 PRO X 262      38.373  31.584  22.402  0.00  0.00            
ATOM   4206  CG  PRO X 262      37.562  32.413  20.601  0.00  0.00            
ATOM   4207  HG2 PRO X 262      38.074  31.924  19.772  0.00  0.00            
ATOM   4208  HG3 PRO X 262      38.073  33.308  20.955  0.00  0.00            
ATOM   4209  CB  PRO X 262      36.105  32.669  20.333  0.00  0.00            
ATOM   4210  HB2 PRO X 262      35.622  31.816  19.856  0.00  0.00            
ATOM   4211  HB3 PRO X 262      35.963  33.555  19.714  0.00  0.00            
ATOM   4212  CA  PRO X 262      35.526  32.749  21.732  0.00  0.00            
ATOM   4213  HA  PRO X 262      35.817  33.743  22.070  0.00  0.00            
ATOM   4214  C   PRO X 262      33.991  32.647  21.667  0.00  0.00            
ATOM   4215  O   PRO X 262      33.248  33.579  21.544  0.00  0.00            
ATOM   4216  N   ILE X 263      33.528  31.436  21.675  0.00  0.00            
ATOM   4217  H   ILE X 263      34.183  30.671  21.598  0.00  0.00            
ATOM   4218  CA  ILE X 263      32.133  31.075  21.595  0.00  0.00            
ATOM   4219  HA  ILE X 263      31.675  31.725  20.850  0.00  0.00            
ATOM   4220  CB  ILE X 263      32.067  29.568  21.247  0.00  0.00            
ATOM   4221  HB  ILE X 263      32.806  29.371  20.470  0.00  0.00            
ATOM   4222  CG2 ILE X 263      32.469  28.675  22.445  0.00  0.00            
ATOM   4223 HG21 ILE X 263      33.437  28.995  22.829  0.00  0.00            
ATOM   4224 HG22 ILE X 263      31.800  28.778  23.300  0.00  0.00            
ATOM   4225 HG23 ILE X 263      32.499  27.639  22.107  0.00  0.00            
ATOM   4226  CG1 ILE X 263      30.671  29.231  20.593  0.00  0.00            
ATOM   4227 HG12 ILE X 263      29.908  29.379  21.357  0.00  0.00            
ATOM   4228 HG13 ILE X 263      30.629  30.074  19.903  0.00  0.00            
ATOM   4229  CD1 ILE X 263      30.611  27.876  19.976  0.00  0.00            
ATOM   4230 HD11 ILE X 263      31.411  27.778  19.243  0.00  0.00            
ATOM   4231 HD12 ILE X 263      30.896  27.178  20.763  0.00  0.00            
ATOM   4232 HD13 ILE X 263      29.607  27.633  19.628  0.00  0.00            
ATOM   4233  C   ILE X 263      31.317  31.400  22.841  0.00  0.00            
ATOM   4234  O   ILE X 263      30.095  31.561  22.663  0.00  0.00            
ATOM   4235  N   THR X 264      31.987  31.609  23.931  0.00  0.00            
ATOM   4236  H   THR X 264      32.985  31.453  23.954  0.00  0.00            
ATOM   4237  CA  THR X 264      31.361  32.072  25.160  0.00  0.00            
ATOM   4238  HA  THR X 264      30.591  31.381  25.502  0.00  0.00            
ATOM   4239  CB  THR X 264      32.360  32.255  26.260  0.00  0.00            
ATOM   4240  HB  THR X 264      31.896  32.652  27.163  0.00  0.00            
ATOM   4241  CG2 THR X 264      33.083  31.007  26.647  0.00  0.00            
ATOM   4242 HG21 THR X 264      33.816  31.239  27.419  0.00  0.00            
ATOM   4243 HG22 THR X 264      32.314  30.354  27.060  0.00  0.00            
ATOM   4244 HG23 THR X 264      33.556  30.491  25.812  0.00  0.00            
ATOM   4245  OG1 THR X 264      33.256  33.279  25.823  0.00  0.00            
ATOM   4246  HG1 THR X 264      33.893  32.861  25.239  0.00  0.00            
ATOM   4247  C   THR X 264      30.513  33.352  24.934  0.00  0.00            
ATOM   4248  O   THR X 264      29.357  33.389  25.283  0.00  0.00            
ATOM   4249  N   ARG X 265      30.949  34.311  24.023  0.00  0.00            
ATOM   4250  H   ARG X 265      31.888  34.257  23.654  0.00  0.00            
ATOM   4251  CA  ARG X 265      30.194  35.489  23.587  0.00  0.00            
ATOM   4252  HA  ARG X 265      29.934  36.152  24.412  0.00  0.00            
ATOM   4253  CB  ARG X 265      31.180  36.209  22.644  0.00  0.00            
ATOM   4254  HB2 ARG X 265      32.136  36.315  23.157  0.00  0.00            
ATOM   4255  HB3 ARG X 265      31.349  35.677  21.708  0.00  0.00            
ATOM   4256  CG  ARG X 265      30.563  37.643  22.302  0.00  0.00            
ATOM   4257  HG2 ARG X 265      29.601  37.561  21.797  0.00  0.00            
ATOM   4258  HG3 ARG X 265      30.458  38.216  23.223  0.00  0.00            
ATOM   4259  CD  ARG X 265      31.465  38.568  21.521  0.00  0.00            
ATOM   4260  HD2 ARG X 265      32.370  38.698  22.114  0.00  0.00            
ATOM   4261  HD3 ARG X 265      31.719  38.136  20.553  0.00  0.00            
ATOM   4262  NE  ARG X 265      30.802  39.938  21.342  0.00  0.00            
ATOM   4263  HE  ARG X 265      29.799  40.027  21.259  0.00  0.00            
ATOM   4264  CZ  ARG X 265      31.416  41.135  21.460  0.00  0.00            
ATOM   4265  NH1 ARG X 265      32.647  41.242  21.657  0.00  0.00            
ATOM   4266 HH11 ARG X 265      33.339  40.519  21.520  0.00  0.00            
ATOM   4267 HH12 ARG X 265      33.054  42.156  21.792  0.00  0.00            
ATOM   4268  NH2 ARG X 265      30.767  42.231  21.290  0.00  0.00            
ATOM   4269 HH21 ARG X 265      29.837  42.288  20.902  0.00  0.00            
ATOM   4270 HH22 ARG X 265      31.175  43.123  21.531  0.00  0.00            
ATOM   4271  C   ARG X 265      28.828  35.160  22.951  0.00  0.00            
ATOM   4272  O   ARG X 265      27.927  35.896  23.270  0.00  0.00            
ATOM   4273  N   GLU X 266      28.763  34.130  22.068  0.00  0.00            
ATOM   4274  H   GLU X 266      29.511  33.457  22.152  0.00  0.00            
ATOM   4275  CA  GLU X 266      27.432  33.749  21.531  0.00  0.00            
ATOM   4276  HA  GLU X 266      26.925  34.630  21.137  0.00  0.00            
ATOM   4277  CB  GLU X 266      27.612  32.822  20.354  0.00  0.00            
ATOM   4278  HB2 GLU X 266      27.702  31.785  20.675  0.00  0.00            
ATOM   4279  HB3 GLU X 266      26.684  32.723  19.790  0.00  0.00            
ATOM   4280  CG  GLU X 266      28.750  33.035  19.313  0.00  0.00            
ATOM   4281  HG2 GLU X 266      29.658  32.689  19.807  0.00  0.00            
ATOM   4282  HG3 GLU X 266      28.563  32.356  18.481  0.00  0.00            
ATOM   4283  CD  GLU X 266      28.920  34.499  18.840  0.00  0.00            
ATOM   4284  OE1 GLU X 266      27.893  35.056  18.342  0.00  0.00            
ATOM   4285  OE2 GLU X 266      30.034  35.052  18.678  0.00  0.00            
ATOM   4286  C   GLU X 266      26.583  33.130  22.670  0.00  0.00            
ATOM   4287  O   GLU X 266      25.396  33.417  22.745  0.00  0.00            
ATOM   4288  N   LYS X 267      27.158  32.324  23.598  0.00  0.00            
ATOM   4289  H   LYS X 267      28.139  32.105  23.493  0.00  0.00            
ATOM   4290  CA  LYS X 267      26.471  31.859  24.813  0.00  0.00            
ATOM   4291  HA  LYS X 267      25.574  31.377  24.426  0.00  0.00            
ATOM   4292  CB  LYS X 267      27.292  30.700  25.350  0.00  0.00            
ATOM   4293  HB2 LYS X 267      28.305  31.098  25.299  0.00  0.00            
ATOM   4294  HB3 LYS X 267      26.944  30.463  26.356  0.00  0.00            
ATOM   4295  CG  LYS X 267      27.212  29.482  24.461  0.00  0.00            
ATOM   4296  HG2 LYS X 267      26.166  29.175  24.479  0.00  0.00            
ATOM   4297  HG3 LYS X 267      27.714  29.582  23.498  0.00  0.00            
ATOM   4298  CD  LYS X 267      27.917  28.262  25.041  0.00  0.00            
ATOM   4299  HD2 LYS X 267      28.900  28.589  25.379  0.00  0.00            
ATOM   4300  HD3 LYS X 267      27.322  27.906  25.882  0.00  0.00            
ATOM   4301  CE  LYS X 267      27.906  27.048  24.125  0.00  0.00            
ATOM   4302  HE2 LYS X 267      26.892  26.854  23.775  0.00  0.00            
ATOM   4303  HE3 LYS X 267      28.493  27.311  23.246  0.00  0.00            
ATOM   4304  NZ  LYS X 267      28.589  25.874  24.694  0.00  0.00            
ATOM   4305  HZ1 LYS X 267      28.159  25.016  24.381  0.00  0.00            
ATOM   4306  HZ2 LYS X 267      29.494  25.782  24.255  0.00  0.00            
ATOM   4307  HZ3 LYS X 267      28.581  25.719  25.692  0.00  0.00            
ATOM   4308  C   LYS X 267      25.995  32.978  25.820  0.00  0.00            
ATOM   4309  O   LYS X 267      24.877  32.911  26.313  0.00  0.00            
ATOM   4310  N   ILE X 268      26.729  34.079  25.961  0.00  0.00            
ATOM   4311  H   ILE X 268      27.585  34.227  25.445  0.00  0.00            
ATOM   4312  CA  ILE X 268      26.205  35.303  26.736  0.00  0.00            
ATOM   4313  HA  ILE X 268      25.842  34.818  27.642  0.00  0.00            
ATOM   4314  CB  ILE X 268      27.413  36.252  26.995  0.00  0.00            
ATOM   4315  HB  ILE X 268      28.031  36.407  26.111  0.00  0.00            
ATOM   4316  CG2 ILE X 268      26.927  37.510  27.610  0.00  0.00            
ATOM   4317 HG21 ILE X 268      27.645  38.323  27.721  0.00  0.00            
ATOM   4318 HG22 ILE X 268      26.151  37.947  26.981  0.00  0.00            
ATOM   4319 HG23 ILE X 268      26.554  37.272  28.606  0.00  0.00            
ATOM   4320  CG1 ILE X 268      28.368  35.536  28.014  0.00  0.00            
ATOM   4321 HG12 ILE X 268      27.910  35.434  28.998  0.00  0.00            
ATOM   4322 HG13 ILE X 268      28.536  34.522  27.651  0.00  0.00            
ATOM   4323  CD1 ILE X 268      29.746  36.258  28.025  0.00  0.00            
ATOM   4324 HD11 ILE X 268      30.354  35.967  28.882  0.00  0.00            
ATOM   4325 HD12 ILE X 268      30.327  35.873  27.187  0.00  0.00            
ATOM   4326 HD13 ILE X 268      29.724  37.334  27.855  0.00  0.00            
ATOM   4327  C   ILE X 268      24.997  35.904  26.058  0.00  0.00            
ATOM   4328  O   ILE X 268      24.022  36.068  26.764  0.00  0.00            
ATOM   4329  N   LYS X 269      25.027  36.256  24.786  0.00  0.00            
ATOM   4330  H   LYS X 269      25.910  36.135  24.312  0.00  0.00            
ATOM   4331  CA  LYS X 269      23.920  36.852  24.044  0.00  0.00            
ATOM   4332  HA  LYS X 269      23.708  37.809  24.519  0.00  0.00            
ATOM   4333  CB  LYS X 269      24.404  37.026  22.619  0.00  0.00            
ATOM   4334  HB2 LYS X 269      24.993  36.147  22.354  0.00  0.00            
ATOM   4335  HB3 LYS X 269      23.492  36.903  22.035  0.00  0.00            
ATOM   4336  CG  LYS X 269      25.025  38.466  22.513  0.00  0.00            
ATOM   4337  HG2 LYS X 269      24.225  39.102  22.892  0.00  0.00            
ATOM   4338  HG3 LYS X 269      25.918  38.548  23.134  0.00  0.00            
ATOM   4339  CD  LYS X 269      25.313  38.721  21.048  0.00  0.00            
ATOM   4340  HD2 LYS X 269      24.557  38.406  20.329  0.00  0.00            
ATOM   4341  HD3 LYS X 269      25.452  39.789  20.879  0.00  0.00            
ATOM   4342  CE  LYS X 269      26.600  38.002  20.796  0.00  0.00            
ATOM   4343  HE2 LYS X 269      27.310  38.225  21.593  0.00  0.00            
ATOM   4344  HE3 LYS X 269      26.446  36.928  20.691  0.00  0.00            
ATOM   4345  NZ  LYS X 269      27.211  38.397  19.492  0.00  0.00            
ATOM   4346  HZ1 LYS X 269      26.672  38.003  18.734  0.00  0.00            
ATOM   4347  HZ2 LYS X 269      27.117  39.386  19.307  0.00  0.00            
ATOM   4348  HZ3 LYS X 269      28.159  38.117  19.286  0.00  0.00            
ATOM   4349  C   LYS X 269      22.614  35.964  24.156  0.00  0.00            
ATOM   4350  O   LYS X 269      21.512  36.486  24.025  0.00  0.00            
ATOM   4351  N   SER X 270      22.745  34.601  24.343  0.00  0.00            
ATOM   4352  H   SER X 270      23.626  34.200  24.630  0.00  0.00            
ATOM   4353  CA  SER X 270      21.627  33.672  24.216  0.00  0.00            
ATOM   4354  HA  SER X 270      20.850  34.043  23.547  0.00  0.00            
ATOM   4355  CB  SER X 270      22.077  32.327  23.740  0.00  0.00            
ATOM   4356  HB2 SER X 270      22.872  31.969  24.394  0.00  0.00            
ATOM   4357  HB3 SER X 270      21.336  31.528  23.723  0.00  0.00            
ATOM   4358  OG  SER X 270      22.709  32.529  22.401  0.00  0.00            
ATOM   4359  HG  SER X 270      23.649  32.515  22.593  0.00  0.00            
ATOM   4360  C   SER X 270      20.767  33.552  25.483  0.00  0.00            
ATOM   4361  O   SER X 270      19.520  33.352  25.487  0.00  0.00            
ATOM   4362  N   GLU X 271      21.354  33.594  26.671  0.00  0.00            
ATOM   4363  H   GLU X 271      22.362  33.561  26.727  0.00  0.00            
ATOM   4364  CA  GLU X 271      20.641  33.794  27.952  0.00  0.00            
ATOM   4365  HA  GLU X 271      19.887  34.521  27.651  0.00  0.00            
ATOM   4366  CB  GLU X 271      19.976  32.498  28.501  0.00  0.00            
ATOM   4367  HB2 GLU X 271      19.423  32.643  29.429  0.00  0.00            
ATOM   4368  HB3 GLU X 271      19.242  32.129  27.784  0.00  0.00            
ATOM   4369  CG  GLU X 271      21.113  31.441  28.794  0.00  0.00            
ATOM   4370  HG2 GLU X 271      21.991  31.600  28.168  0.00  0.00            
ATOM   4371  HG3 GLU X 271      21.326  31.608  29.850  0.00  0.00            
ATOM   4372  CD  GLU X 271      20.745  30.014  28.444  0.00  0.00            
ATOM   4373  OE1 GLU X 271      19.635  29.520  28.752  0.00  0.00            
ATOM   4374  OE2 GLU X 271      21.635  29.235  27.968  0.00  0.00            
ATOM   4375  C   GLU X 271      21.674  34.333  29.053  0.00  0.00            
ATOM   4376  O   GLU X 271      22.814  33.814  29.127  0.00  0.00            
ATOM   4377  N   PRO X 272      21.175  35.233  29.899  0.00  0.00            
ATOM   4378  CD  PRO X 272      19.837  35.835  29.934  0.00  0.00            
ATOM   4379  HD2 PRO X 272      19.098  35.034  29.920  0.00  0.00            
ATOM   4380  HD3 PRO X 272      19.649  36.430  29.040  0.00  0.00            
ATOM   4381  CG  PRO X 272      19.736  36.694  31.232  0.00  0.00            
ATOM   4382  HG2 PRO X 272      19.450  36.070  32.078  0.00  0.00            
ATOM   4383  HG3 PRO X 272      19.049  37.539  31.191  0.00  0.00            
ATOM   4384  CB  PRO X 272      21.275  37.149  31.414  0.00  0.00            
ATOM   4385  HB2 PRO X 272      21.476  37.191  32.485  0.00  0.00            
ATOM   4386  HB3 PRO X 272      21.572  38.040  30.861  0.00  0.00            
ATOM   4387  CA  PRO X 272      22.003  35.892  30.918  0.00  0.00            
ATOM   4388  HA  PRO X 272      22.918  36.110  30.367  0.00  0.00            
ATOM   4389  C   PRO X 272      22.357  35.018  32.099  0.00  0.00            
ATOM   4390  O   PRO X 272      23.491  35.273  32.594  0.00  0.00            
ATOM   4391  N   ASP X 273      21.692  33.849  32.291  0.00  0.00            
ATOM   4392  H   ASP X 273      20.849  33.634  31.778  0.00  0.00            
ATOM   4393  CA  ASP X 273      22.198  32.748  33.130  0.00  0.00            
ATOM   4394  HA  ASP X 273      22.446  33.073  34.140  0.00  0.00            
ATOM   4395  CB  ASP X 273      21.202  31.662  33.294  0.00  0.00            
ATOM   4396  HB2 ASP X 273      21.397  30.936  32.505  0.00  0.00            
ATOM   4397  HB3 ASP X 273      21.374  31.126  34.227  0.00  0.00            
ATOM   4398  CG  ASP X 273      19.720  32.114  33.194  0.00  0.00            
ATOM   4399  OD1 ASP X 273      19.234  33.003  33.893  0.00  0.00            
ATOM   4400  OD2 ASP X 273      19.047  31.519  32.344  0.00  0.00            
ATOM   4401  C   ASP X 273      23.529  32.242  32.600  0.00  0.00            
ATOM   4402  O   ASP X 273      24.298  31.760  33.419  0.00  0.00            
ATOM   4403  N   TYR X 274      23.875  32.226  31.336  0.00  0.00            
ATOM   4404  H   TYR X 274      23.261  32.702  30.691  0.00  0.00            
ATOM   4405  CA  TYR X 274      25.232  32.023  30.901  0.00  0.00            
ATOM   4406  HA  TYR X 274      25.533  31.126  31.443  0.00  0.00            
ATOM   4407  CB  TYR X 274      25.223  31.624  29.437  0.00  0.00            
ATOM   4408  HB2 TYR X 274      24.336  30.992  29.381  0.00  0.00            
ATOM   4409  HB3 TYR X 274      25.062  32.536  28.863  0.00  0.00            
ATOM   4410  CG  TYR X 274      26.415  30.812  29.105  0.00  0.00            
ATOM   4411  CD1 TYR X 274      26.332  29.385  29.105  0.00  0.00            
ATOM   4412  HD1 TYR X 274      25.386  28.883  29.247  0.00  0.00            
ATOM   4413  CE1 TYR X 274      27.544  28.665  29.086  0.00  0.00            
ATOM   4414  HE1 TYR X 274      27.476  27.592  28.984  0.00  0.00            
ATOM   4415  CZ  TYR X 274      28.765  29.383  28.907  0.00  0.00            
ATOM   4416  OH  TYR X 274      29.869  28.700  28.743  0.00  0.00            
ATOM   4417  HH  TYR X 274      29.639  27.830  28.410  0.00  0.00            
ATOM   4418  CE2 TYR X 274      28.826  30.728  28.719  0.00  0.00            
ATOM   4419  HE2 TYR X 274      29.806  31.170  28.608  0.00  0.00            
ATOM   4420  CD2 TYR X 274      27.648  31.488  28.872  0.00  0.00            
ATOM   4421  HD2 TYR X 274      27.669  32.565  28.951  0.00  0.00            
ATOM   4422  C   TYR X 274      26.271  33.029  31.346  0.00  0.00            
ATOM   4423  O   TYR X 274      27.336  32.631  31.694  0.00  0.00            
ATOM   4424  N   ALA X 275      26.000  34.343  31.407  0.00  0.00            
ATOM   4425  H   ALA X 275      25.048  34.670  31.329  0.00  0.00            
ATOM   4426  CA  ALA X 275      26.933  35.237  32.100  0.00  0.00            
ATOM   4427  HA  ALA X 275      27.956  35.054  31.771  0.00  0.00            
ATOM   4428  CB  ALA X 275      26.622  36.664  31.639  0.00  0.00            
ATOM   4429  HB1 ALA X 275      27.387  37.349  32.003  0.00  0.00            
ATOM   4430  HB2 ALA X 275      26.639  36.666  30.549  0.00  0.00            
ATOM   4431  HB3 ALA X 275      25.658  37.048  31.973  0.00  0.00            
ATOM   4432  C   ALA X 275      26.885  35.025  33.657  0.00  0.00            
ATOM   4433  O   ALA X 275      27.981  35.226  34.131  0.00  0.00            
ATOM   4434  N   TYR X 276      25.820  34.748  34.351  0.00  0.00            
ATOM   4435  H   TYR X 276      24.929  34.716  33.877  0.00  0.00            
ATOM   4436  CA  TYR X 276      25.902  34.343  35.798  0.00  0.00            
ATOM   4437  HA  TYR X 276      26.369  35.124  36.397  0.00  0.00            
ATOM   4438  CB  TYR X 276      24.510  33.900  36.286  0.00  0.00            
ATOM   4439  HB2 TYR X 276      23.855  34.735  36.536  0.00  0.00            
ATOM   4440  HB3 TYR X 276      23.997  33.413  35.457  0.00  0.00            
ATOM   4441  CG  TYR X 276      24.469  32.968  37.487  0.00  0.00            
ATOM   4442  CD1 TYR X 276      24.971  33.513  38.683  0.00  0.00            
ATOM   4443  HD1 TYR X 276      25.223  34.561  38.751  0.00  0.00            
ATOM   4444  CE1 TYR X 276      25.228  32.676  39.750  0.00  0.00            
ATOM   4445  HE1 TYR X 276      25.701  32.967  40.676  0.00  0.00            
ATOM   4446  CZ  TYR X 276      24.889  31.334  39.653  0.00  0.00            
ATOM   4447  OH  TYR X 276      25.206  30.404  40.570  0.00  0.00            
ATOM   4448  HH  TYR X 276      24.368  30.018  40.833  0.00  0.00            
ATOM   4449  CE2 TYR X 276      24.331  30.819  38.426  0.00  0.00            
ATOM   4450  HE2 TYR X 276      24.313  29.739  38.414  0.00  0.00            
ATOM   4451  CD2 TYR X 276      24.064  31.625  37.348  0.00  0.00            
ATOM   4452  HD2 TYR X 276      23.649  31.284  36.411  0.00  0.00            
ATOM   4453  C   TYR X 276      26.957  33.204  35.944  0.00  0.00            
ATOM   4454  O   TYR X 276      27.969  33.382  36.593  0.00  0.00            
ATOM   4455  N   LYS X 277      26.807  32.100  35.195  0.00  0.00            
ATOM   4456  H   LYS X 277      26.045  32.099  34.532  0.00  0.00            
ATOM   4457  CA  LYS X 277      27.709  30.909  35.129  0.00  0.00            
ATOM   4458  HA  LYS X 277      27.871  30.672  36.180  0.00  0.00            
ATOM   4459  CB  LYS X 277      27.099  29.765  34.301  0.00  0.00            
ATOM   4460  HB2 LYS X 277      26.694  30.099  33.345  0.00  0.00            
ATOM   4461  HB3 LYS X 277      27.772  28.941  34.068  0.00  0.00            
ATOM   4462  CG  LYS X 277      25.877  29.188  35.109  0.00  0.00            
ATOM   4463  HG2 LYS X 277      26.341  28.799  36.015  0.00  0.00            
ATOM   4464  HG3 LYS X 277      25.128  29.973  35.218  0.00  0.00            
ATOM   4465  CD  LYS X 277      25.257  27.973  34.413  0.00  0.00            
ATOM   4466  HD2 LYS X 277      26.090  27.283  34.280  0.00  0.00            
ATOM   4467  HD3 LYS X 277      24.567  27.485  35.102  0.00  0.00            
ATOM   4468  CE  LYS X 277      24.478  28.264  33.084  0.00  0.00            
ATOM   4469  HE2 LYS X 277      23.803  29.099  33.277  0.00  0.00            
ATOM   4470  HE3 LYS X 277      25.263  28.522  32.374  0.00  0.00            
ATOM   4471  NZ  LYS X 277      23.811  27.080  32.466  0.00  0.00            
ATOM   4472  HZ1 LYS X 277      23.352  27.334  31.603  0.00  0.00            
ATOM   4473  HZ2 LYS X 277      24.506  26.372  32.277  0.00  0.00            
ATOM   4474  HZ3 LYS X 277      23.060  26.730  33.044  0.00  0.00            
ATOM   4475  C   LYS X 277      29.111  31.261  34.707  0.00  0.00            
ATOM   4476  O   LYS X 277      29.975  30.749  35.350  0.00  0.00            
ATOM   4477  N   PHE X 278      29.313  32.172  33.738  0.00  0.00            
ATOM   4478  H   PHE X 278      28.515  32.639  33.330  0.00  0.00            
ATOM   4479  CA  PHE X 278      30.630  32.773  33.413  0.00  0.00            
ATOM   4480  HA  PHE X 278      31.349  32.009  33.116  0.00  0.00            
ATOM   4481  CB  PHE X 278      30.410  33.528  32.061  0.00  0.00            
ATOM   4482  HB2 PHE X 278      29.889  32.826  31.410  0.00  0.00            
ATOM   4483  HB3 PHE X 278      29.739  34.367  32.242  0.00  0.00            
ATOM   4484  CG  PHE X 278      31.651  33.927  31.345  0.00  0.00            
ATOM   4485  CD1 PHE X 278      32.175  33.145  30.310  0.00  0.00            
ATOM   4486  HD1 PHE X 278      31.794  32.177  30.018  0.00  0.00            
ATOM   4487  CE1 PHE X 278      33.304  33.619  29.590  0.00  0.00            
ATOM   4488  HE1 PHE X 278      33.775  33.008  28.834  0.00  0.00            
ATOM   4489  CZ  PHE X 278      33.896  34.840  29.953  0.00  0.00            
ATOM   4490  HZ  PHE X 278      34.725  35.100  29.312  0.00  0.00            
ATOM   4491  CE2 PHE X 278      33.366  35.676  30.986  0.00  0.00            
ATOM   4492  HE2 PHE X 278      33.772  36.656  31.189  0.00  0.00            
ATOM   4493  CD2 PHE X 278      32.248  35.183  31.640  0.00  0.00            
ATOM   4494  HD2 PHE X 278      31.801  35.805  32.402  0.00  0.00            
ATOM   4495  C   PHE X 278      31.259  33.647  34.549  0.00  0.00            
ATOM   4496  O   PHE X 278      32.451  33.499  34.801  0.00  0.00            
ATOM   4497  N   ALA X 279      30.454  34.420  35.267  0.00  0.00            
ATOM   4498  H   ALA X 279      29.495  34.464  34.953  0.00  0.00            
ATOM   4499  CA  ALA X 279      30.776  35.229  36.492  0.00  0.00            
ATOM   4500  HA  ALA X 279      31.654  35.837  36.273  0.00  0.00            
ATOM   4501  CB  ALA X 279      29.613  36.235  36.829  0.00  0.00            
ATOM   4502  HB1 ALA X 279      29.293  36.757  35.927  0.00  0.00            
ATOM   4503  HB2 ALA X 279      28.766  35.706  37.266  0.00  0.00            
ATOM   4504  HB3 ALA X 279      29.867  36.933  37.627  0.00  0.00            
ATOM   4505  C   ALA X 279      31.277  34.322  37.640  0.00  0.00            
ATOM   4506  O   ALA X 279      32.188  34.781  38.382  0.00  0.00            
ATOM   4507  N   GLN X 280      30.788  33.093  37.766  0.00  0.00            
ATOM   4508  H   GLN X 280      29.866  32.916  37.393  0.00  0.00            
ATOM   4509  CA  GLN X 280      31.240  32.218  38.863  0.00  0.00            
ATOM   4510  HA  GLN X 280      31.340  32.739  39.815  0.00  0.00            
ATOM   4511  CB  GLN X 280      30.273  31.052  39.006  0.00  0.00            
ATOM   4512  HB2 GLN X 280      30.205  30.537  38.047  0.00  0.00            
ATOM   4513  HB3 GLN X 280      30.710  30.378  39.743  0.00  0.00            
ATOM   4514  CG  GLN X 280      28.863  31.425  39.542  0.00  0.00            
ATOM   4515  HG2 GLN X 280      28.433  32.279  39.019  0.00  0.00            
ATOM   4516  HG3 GLN X 280      28.181  30.587  39.394  0.00  0.00            
ATOM   4517  CD  GLN X 280      28.789  31.807  41.055  0.00  0.00            
ATOM   4518  OE1 GLN X 280      29.614  32.604  41.561  0.00  0.00            
ATOM   4519  NE2 GLN X 280      27.792  31.413  41.810  0.00  0.00            
ATOM   4520 HE21 GLN X 280      27.779  31.740  42.765  0.00  0.00            
ATOM   4521 HE22 GLN X 280      26.972  30.947  41.449  0.00  0.00            
ATOM   4522  C   GLN X 280      32.640  31.622  38.460  0.00  0.00            
ATOM   4523  O   GLN X 280      33.526  31.363  39.298  0.00  0.00            
ATOM   4524  N   GLU X 281      32.876  31.358  37.125  0.00  0.00            
ATOM   4525  H   GLU X 281      32.068  31.543  36.548  0.00  0.00            
ATOM   4526  CA  GLU X 281      34.116  30.673  36.632  0.00  0.00            
ATOM   4527  HA  GLU X 281      34.429  29.880  37.312  0.00  0.00            
ATOM   4528  CB  GLU X 281      33.746  29.975  35.222  0.00  0.00            
ATOM   4529  HB2 GLU X 281      32.840  29.393  35.391  0.00  0.00            
ATOM   4530  HB3 GLU X 281      33.588  30.737  34.459  0.00  0.00            
ATOM   4531  CG  GLU X 281      34.847  28.992  34.643  0.00  0.00            
ATOM   4532  HG2 GLU X 281      34.534  28.722  33.635  0.00  0.00            
ATOM   4533  HG3 GLU X 281      35.793  29.529  34.568  0.00  0.00            
ATOM   4534  CD  GLU X 281      35.184  27.714  35.438  0.00  0.00            
ATOM   4535  OE1 GLU X 281      34.776  27.497  36.592  0.00  0.00            
ATOM   4536  OE2 GLU X 281      35.889  26.803  34.943  0.00  0.00            
ATOM   4537  C   GLU X 281      35.255  31.687  36.567  0.00  0.00            
ATOM   4538  O   GLU X 281      36.426  31.348  36.758  0.00  0.00            
ATOM   4539  N   VAL X 282      35.002  32.970  36.222  0.00  0.00            
ATOM   4540  H   VAL X 282      34.018  33.161  36.098  0.00  0.00            
ATOM   4541  CA  VAL X 282      35.926  34.024  36.466  0.00  0.00            
ATOM   4542  HA  VAL X 282      36.838  33.859  35.893  0.00  0.00            
ATOM   4543  CB  VAL X 282      35.378  35.371  36.025  0.00  0.00            
ATOM   4544  HB  VAL X 282      34.478  35.475  36.630  0.00  0.00            
ATOM   4545  CG1 VAL X 282      36.310  36.480  36.471  0.00  0.00            
ATOM   4546 HG11 VAL X 282      37.301  36.267  36.072  0.00  0.00            
ATOM   4547 HG12 VAL X 282      35.942  37.451  36.140  0.00  0.00            
ATOM   4548 HG13 VAL X 282      36.270  36.511  37.559  0.00  0.00            
ATOM   4549  CG2 VAL X 282      35.237  35.563  34.518  0.00  0.00            
ATOM   4550 HG21 VAL X 282      34.943  34.624  34.048  0.00  0.00            
ATOM   4551 HG22 VAL X 282      34.579  36.393  34.262  0.00  0.00            
ATOM   4552 HG23 VAL X 282      36.234  35.728  34.111  0.00  0.00            
ATOM   4553  C   VAL X 282      36.402  34.067  37.985  0.00  0.00            
ATOM   4554  O   VAL X 282      37.620  34.088  38.201  0.00  0.00            
ATOM   4555  N   ARG X 283      35.474  34.072  38.912  0.00  0.00            
ATOM   4556  H   ARG X 283      34.530  34.056  38.555  0.00  0.00            
ATOM   4557  CA  ARG X 283      35.593  33.972  40.382  0.00  0.00            
ATOM   4558  HA  ARG X 283      36.168  34.844  40.694  0.00  0.00            
ATOM   4559  CB  ARG X 283      34.218  33.964  41.055  0.00  0.00            
ATOM   4560  HB2 ARG X 283      33.482  33.662  40.309  0.00  0.00            
ATOM   4561  HB3 ARG X 283      34.111  33.250  41.872  0.00  0.00            
ATOM   4562  CG  ARG X 283      33.927  35.298  41.665  0.00  0.00            
ATOM   4563  HG2 ARG X 283      34.617  35.455  42.494  0.00  0.00            
ATOM   4564  HG3 ARG X 283      34.131  36.097  40.952  0.00  0.00            
ATOM   4565  CD  ARG X 283      32.458  35.382  42.084  0.00  0.00            
ATOM   4566  HD2 ARG X 283      32.266  36.306  42.629  0.00  0.00            
ATOM   4567  HD3 ARG X 283      31.964  35.467  41.116  0.00  0.00            
ATOM   4568  NE  ARG X 283      31.807  34.176  42.644  0.00  0.00            
ATOM   4569  HE  ARG X 283      31.190  33.700  42.002  0.00  0.00            
ATOM   4570  CZ  ARG X 283      31.557  33.838  43.901  0.00  0.00            
ATOM   4571  NH1 ARG X 283      30.706  32.881  44.173  0.00  0.00            
ATOM   4572 HH11 ARG X 283      30.324  32.396  43.374  0.00  0.00            
ATOM   4573 HH12 ARG X 283      30.437  32.500  45.069  0.00  0.00            
ATOM   4574  NH2 ARG X 283      32.112  34.495  44.879  0.00  0.00            
ATOM   4575 HH21 ARG X 283      32.760  35.258  44.751  0.00  0.00            
ATOM   4576 HH22 ARG X 283      32.086  34.170  45.835  0.00  0.00            
ATOM   4577  C   ARG X 283      36.449  32.735  40.761  0.00  0.00            
ATOM   4578  O   ARG X 283      37.355  32.804  41.576  0.00  0.00            
ATOM   4579  N   ARG X 284      36.215  31.539  40.232  0.00  0.00            
ATOM   4580  H   ARG X 284      35.343  31.484  39.725  0.00  0.00            
ATOM   4581  CA  ARG X 284      36.841  30.256  40.597  0.00  0.00            
ATOM   4582  HA  ARG X 284      36.892  30.351  41.682  0.00  0.00            
ATOM   4583  CB  ARG X 284      35.913  29.057  40.224  0.00  0.00            
ATOM   4584  HB2 ARG X 284      34.938  29.293  40.651  0.00  0.00            
ATOM   4585  HB3 ARG X 284      35.908  28.995  39.136  0.00  0.00            
ATOM   4586  CG  ARG X 284      36.435  27.674  40.747  0.00  0.00            
ATOM   4587  HG2 ARG X 284      37.524  27.724  40.752  0.00  0.00            
ATOM   4588  HG3 ARG X 284      36.152  27.606  41.797  0.00  0.00            
ATOM   4589  CD  ARG X 284      36.100  26.388  39.994  0.00  0.00            
ATOM   4590  HD2 ARG X 284      36.405  25.503  40.552  0.00  0.00            
ATOM   4591  HD3 ARG X 284      35.012  26.380  39.927  0.00  0.00            
ATOM   4592  NE  ARG X 284      36.578  26.506  38.615  0.00  0.00            
ATOM   4593  HE  ARG X 284      35.862  26.835  37.982  0.00  0.00            
ATOM   4594  CZ  ARG X 284      37.753  26.275  38.084  0.00  0.00            
ATOM   4595  NH1 ARG X 284      38.838  26.025  38.705  0.00  0.00            
ATOM   4596 HH11 ARG X 284      38.824  25.825  39.695  0.00  0.00            
ATOM   4597 HH12 ARG X 284      39.658  25.665  38.238  0.00  0.00            
ATOM   4598  NH2 ARG X 284      37.902  26.292  36.790  0.00  0.00            
ATOM   4599 HH21 ARG X 284      37.129  26.481  36.167  0.00  0.00            
ATOM   4600 HH22 ARG X 284      38.766  25.964  36.384  0.00  0.00            
ATOM   4601  C   ARG X 284      38.265  30.089  40.030  0.00  0.00            
ATOM   4602  O   ARG X 284      39.171  29.763  40.718  0.00  0.00            
ATOM   4603  N   TYR X 285      38.367  30.312  38.753  0.00  0.00            
ATOM   4604  H   TYR X 285      37.604  30.748  38.254  0.00  0.00            
ATOM   4605  CA  TYR X 285      39.584  30.006  37.931  0.00  0.00            
ATOM   4606  HA  TYR X 285      39.892  28.966  38.033  0.00  0.00            
ATOM   4607  CB  TYR X 285      39.133  30.184  36.480  0.00  0.00            
ATOM   4608  HB2 TYR X 285      38.208  29.619  36.371  0.00  0.00            
ATOM   4609  HB3 TYR X 285      38.900  31.218  36.224  0.00  0.00            
ATOM   4610  CG  TYR X 285      40.179  29.695  35.508  0.00  0.00            
ATOM   4611  CD1 TYR X 285      40.087  28.459  34.877  0.00  0.00            
ATOM   4612  HD1 TYR X 285      39.430  27.715  35.304  0.00  0.00            
ATOM   4613  CE1 TYR X 285      41.028  28.077  33.921  0.00  0.00            
ATOM   4614  HE1 TYR X 285      41.075  27.072  33.529  0.00  0.00            
ATOM   4615  CZ  TYR X 285      41.983  29.019  33.448  0.00  0.00            
ATOM   4616  OH  TYR X 285      42.873  28.810  32.449  0.00  0.00            
ATOM   4617  HH  TYR X 285      42.480  28.274  31.756  0.00  0.00            
ATOM   4618  CE2 TYR X 285      41.937  30.282  33.970  0.00  0.00            
ATOM   4619  HE2 TYR X 285      42.596  31.072  33.639  0.00  0.00            
ATOM   4620  CD2 TYR X 285      41.022  30.655  34.990  0.00  0.00            
ATOM   4621  HD2 TYR X 285      40.991  31.688  35.302  0.00  0.00            
ATOM   4622  C   TYR X 285      40.748  30.976  38.275  0.00  0.00            
ATOM   4623  O   TYR X 285      41.824  30.452  38.544  0.00  0.00            
ATOM   4624  N   TYR X 286      40.520  32.307  38.161  0.00  0.00            
ATOM   4625  H   TYR X 286      39.588  32.562  37.868  0.00  0.00            
ATOM   4626  CA  TYR X 286      41.615  33.267  38.135  0.00  0.00            
ATOM   4627  HA  TYR X 286      42.310  32.760  37.466  0.00  0.00            
ATOM   4628  CB  TYR X 286      41.245  34.547  37.343  0.00  0.00            
ATOM   4629  HB2 TYR X 286      40.312  34.928  37.757  0.00  0.00            
ATOM   4630  HB3 TYR X 286      42.020  35.313  37.333  0.00  0.00            
ATOM   4631  CG  TYR X 286      41.106  34.259  35.855  0.00  0.00            
ATOM   4632  CD1 TYR X 286      42.249  34.317  35.032  0.00  0.00            
ATOM   4633  HD1 TYR X 286      43.190  34.622  35.465  0.00  0.00            
ATOM   4634  CE1 TYR X 286      42.122  34.120  33.657  0.00  0.00            
ATOM   4635  HE1 TYR X 286      43.027  34.374  33.125  0.00  0.00            
ATOM   4636  CZ  TYR X 286      40.885  33.792  33.067  0.00  0.00            
ATOM   4637  OH  TYR X 286      40.837  33.630  31.731  0.00  0.00            
ATOM   4638  HH  TYR X 286      41.441  32.945  31.433  0.00  0.00            
ATOM   4639  CE2 TYR X 286      39.751  33.711  33.920  0.00  0.00            
ATOM   4640  HE2 TYR X 286      38.792  33.455  33.494  0.00  0.00            
ATOM   4641  CD2 TYR X 286      39.826  33.993  35.273  0.00  0.00            
ATOM   4642  HD2 TYR X 286      38.953  33.901  35.903  0.00  0.00            
ATOM   4643  C   TYR X 286      42.223  33.557  39.454  0.00  0.00            
ATOM   4644  O   TYR X 286      41.616  33.711  40.470  0.00  0.00            
ATOM   4645  N   PRO X 287      43.555  33.866  39.523  0.00  0.00            
ATOM   4646  CD  PRO X 287      44.556  33.885  38.382  0.00  0.00            
ATOM   4647  HD2 PRO X 287      44.223  34.402  37.483  0.00  0.00            
ATOM   4648  HD3 PRO X 287      44.872  32.867  38.153  0.00  0.00            
ATOM   4649  CG  PRO X 287      45.670  34.713  38.864  0.00  0.00            
ATOM   4650  HG2 PRO X 287      45.314  35.743  38.845  0.00  0.00            
ATOM   4651  HG3 PRO X 287      46.589  34.555  38.299  0.00  0.00            
ATOM   4652  CB  PRO X 287      45.717  34.296  40.317  0.00  0.00            
ATOM   4653  HB2 PRO X 287      46.164  35.119  40.874  0.00  0.00            
ATOM   4654  HB3 PRO X 287      46.108  33.280  40.376  0.00  0.00            
ATOM   4655  CA  PRO X 287      44.250  34.146  40.756  0.00  0.00            
ATOM   4656  HA  PRO X 287      44.216  33.227  41.341  0.00  0.00            
ATOM   4657  C   PRO X 287      43.739  35.387  41.539  0.00  0.00            
ATOM   4658  O   PRO X 287      43.722  36.493  41.019  0.00  0.00            
ATOM   4659  N   PHE X 288      43.511  35.223  42.831  0.00  0.00            
ATOM   4660  H   PHE X 288      43.415  34.252  43.090  0.00  0.00            
ATOM   4661  CA  PHE X 288      43.264  36.410  43.724  0.00  0.00            
ATOM   4662  HA  PHE X 288      43.903  37.253  43.461  0.00  0.00            
ATOM   4663  CB  PHE X 288      41.827  36.980  43.722  0.00  0.00            
ATOM   4664  HB2 PHE X 288      41.421  36.848  42.720  0.00  0.00            
ATOM   4665  HB3 PHE X 288      41.223  36.431  44.444  0.00  0.00            
ATOM   4666  CG  PHE X 288      41.800  38.471  44.080  0.00  0.00            
ATOM   4667  CD1 PHE X 288      40.891  39.277  43.317  0.00  0.00            
ATOM   4668  HD1 PHE X 288      40.405  38.828  42.463  0.00  0.00            
ATOM   4669  CE1 PHE X 288      40.757  40.674  43.582  0.00  0.00            
ATOM   4670  HE1 PHE X 288      40.215  41.286  42.877  0.00  0.00            
ATOM   4671  CZ  PHE X 288      41.477  41.195  44.671  0.00  0.00            
ATOM   4672  HZ  PHE X 288      41.372  42.244  44.910  0.00  0.00            
ATOM   4673  CE2 PHE X 288      42.232  40.338  45.526  0.00  0.00            
ATOM   4674  HE2 PHE X 288      42.684  40.708  46.434  0.00  0.00            
ATOM   4675  CD2 PHE X 288      42.388  38.986  45.283  0.00  0.00            
ATOM   4676  HD2 PHE X 288      42.819  38.377  46.064  0.00  0.00            
ATOM   4677  C   PHE X 288      43.756  36.191  45.136  0.00  0.00            
ATOM   4678  O   PHE X 288      44.848  36.666  45.464  0.00  0.00            
ATOM   4679  N   VAL X 289      43.058  35.355  45.905  0.00  0.00            
ATOM   4680  H   VAL X 289      42.159  34.976  45.644  0.00  0.00            
ATOM   4681  CA  VAL X 289      43.518  34.997  47.251  0.00  0.00            
ATOM   4682  HA  VAL X 289      43.839  35.917  47.741  0.00  0.00            
ATOM   4683  CB  VAL X 289      42.402  34.500  48.176  0.00  0.00            
ATOM   4684  HB  VAL X 289      42.071  33.521  47.830  0.00  0.00            
ATOM   4685  CG1 VAL X 289      42.948  34.298  49.618  0.00  0.00            
ATOM   4686 HG11 VAL X 289      43.520  33.371  49.629  0.00  0.00            
ATOM   4687 HG12 VAL X 289      43.344  35.236  50.007  0.00  0.00            
ATOM   4688 HG13 VAL X 289      42.134  34.075  50.308  0.00  0.00            
ATOM   4689  CG2 VAL X 289      41.230  35.406  48.236  0.00  0.00            
ATOM   4690 HG21 VAL X 289      40.849  35.736  47.269  0.00  0.00            
ATOM   4691 HG22 VAL X 289      40.406  34.886  48.725  0.00  0.00            
ATOM   4692 HG23 VAL X 289      41.357  36.329  48.802  0.00  0.00            
ATOM   4693  C   VAL X 289      44.664  34.010  47.190  0.00  0.00            
ATOM   4694  O   VAL X 289      44.552  33.069  46.441  0.00  0.00            
ATOM   4695  N   PRO X 290      45.799  34.164  47.882  0.00  0.00            
ATOM   4696  CD  PRO X 290      46.276  35.321  48.562  0.00  0.00            
ATOM   4697  HD2 PRO X 290      45.520  35.668  49.267  0.00  0.00            
ATOM   4698  HD3 PRO X 290      46.532  36.091  47.835  0.00  0.00            
ATOM   4699  CG  PRO X 290      47.517  34.911  49.320  0.00  0.00            
ATOM   4700  HG2 PRO X 290      47.201  34.730  50.348  0.00  0.00            
ATOM   4701  HG3 PRO X 290      48.350  35.605  49.428  0.00  0.00            
ATOM   4702  CB  PRO X 290      48.013  33.582  48.643  0.00  0.00            
ATOM   4703  HB2 PRO X 290      48.586  32.984  49.352  0.00  0.00            
ATOM   4704  HB3 PRO X 290      48.750  33.697  47.849  0.00  0.00            
ATOM   4705  CA  PRO X 290      46.671  32.974  48.167  0.00  0.00            
ATOM   4706  HA  PRO X 290      46.818  32.382  47.263  0.00  0.00            
ATOM   4707  C   PRO X 290      45.976  32.027  49.167  0.00  0.00            
ATOM   4708  O   PRO X 290      45.264  31.125  48.757  0.00  0.00            
ATOM   4709  N   PHE X 291      46.144  32.328  50.460  0.00  0.00            
ATOM   4710  H   PHE X 291      46.744  33.097  50.724  0.00  0.00            
ATOM   4711  CA  PHE X 291      45.621  31.591  51.631  0.00  0.00            
ATOM   4712  HA  PHE X 291      44.793  30.980  51.272  0.00  0.00            
ATOM   4713  CB  PHE X 291      46.687  30.609  52.250  0.00  0.00            
ATOM   4714  HB2 PHE X 291      46.342  30.138  53.170  0.00  0.00            
ATOM   4715  HB3 PHE X 291      46.783  29.888  51.439  0.00  0.00            
ATOM   4716  CG  PHE X 291      48.086  31.160  52.593  0.00  0.00            
ATOM   4717  CD1 PHE X 291      49.184  31.203  51.672  0.00  0.00            
ATOM   4718  HD1 PHE X 291      49.049  30.845  50.662  0.00  0.00            
ATOM   4719  CE1 PHE X 291      50.454  31.787  52.029  0.00  0.00            
ATOM   4720  HE1 PHE X 291      51.256  31.739  51.308  0.00  0.00            
ATOM   4721  CZ  PHE X 291      50.631  32.165  53.355  0.00  0.00            
ATOM   4722  HZ  PHE X 291      51.634  32.524  53.529  0.00  0.00            
ATOM   4723  CE2 PHE X 291      49.666  31.863  54.325  0.00  0.00            
ATOM   4724  HE2 PHE X 291      49.776  32.241  55.331  0.00  0.00            
ATOM   4725  CD2 PHE X 291      48.367  31.503  53.932  0.00  0.00            
ATOM   4726  HD2 PHE X 291      47.571  31.504  54.662  0.00  0.00            
ATOM   4727  C   PHE X 291      45.037  32.593  52.615  0.00  0.00            
ATOM   4728  O   PHE X 291      45.364  33.768  52.536  0.00  0.00            
ATOM   4729  N   LEU X 292      44.234  32.126  53.611  0.00  0.00            
ATOM   4730  H   LEU X 292      44.191  31.118  53.574  0.00  0.00            
ATOM   4731  CA  LEU X 292      43.723  32.885  54.739  0.00  0.00            
ATOM   4732  HA  LEU X 292      43.845  33.957  54.584  0.00  0.00            
ATOM   4733  CB  LEU X 292      42.182  32.915  54.926  0.00  0.00            
ATOM   4734  HB2 LEU X 292      41.866  31.875  54.839  0.00  0.00            
ATOM   4735  HB3 LEU X 292      41.826  33.349  55.861  0.00  0.00            
ATOM   4736  CG  LEU X 292      41.554  33.689  53.800  0.00  0.00            
ATOM   4737  HG  LEU X 292      42.022  33.556  52.824  0.00  0.00            
ATOM   4738  CD1 LEU X 292      40.106  33.243  53.560  0.00  0.00            
ATOM   4739 HD11 LEU X 292      40.199  32.406  52.867  0.00  0.00            
ATOM   4740 HD12 LEU X 292      39.588  33.168  54.516  0.00  0.00            
ATOM   4741 HD13 LEU X 292      39.645  33.948  52.869  0.00  0.00            
ATOM   4742  CD2 LEU X 292      41.584  35.254  54.078  0.00  0.00            
ATOM   4743 HD21 LEU X 292      42.617  35.511  54.309  0.00  0.00            
ATOM   4744 HD22 LEU X 292      41.291  35.898  53.248  0.00  0.00            
ATOM   4745 HD23 LEU X 292      41.000  35.420  54.984  0.00  0.00            
ATOM   4746  C   LEU X 292      44.367  32.489  56.138  0.00  0.00            
ATOM   4747  O   LEU X 292      44.471  31.243  56.378  0.00  0.00            
ATOM   4748  N   PRO X 293      44.711  33.419  57.031  0.00  0.00            
ATOM   4749  CD  PRO X 293      44.866  34.839  56.759  0.00  0.00            
ATOM   4750  HD2 PRO X 293      43.960  35.431  56.882  0.00  0.00            
ATOM   4751  HD3 PRO X 293      45.206  34.912  55.726  0.00  0.00            
ATOM   4752  CG  PRO X 293      45.851  35.505  57.702  0.00  0.00            
ATOM   4753  HG2 PRO X 293      45.373  36.004  58.545  0.00  0.00            
ATOM   4754  HG3 PRO X 293      46.576  36.145  57.198  0.00  0.00            
ATOM   4755  CB  PRO X 293      46.479  34.307  58.369  0.00  0.00            
ATOM   4756  HB2 PRO X 293      46.793  34.546  59.385  0.00  0.00            
ATOM   4757  HB3 PRO X 293      47.290  33.852  57.801  0.00  0.00            
ATOM   4758  CA  PRO X 293      45.513  33.144  58.241  0.00  0.00            
ATOM   4759  HA  PRO X 293      46.075  32.223  58.088  0.00  0.00            
ATOM   4760  C   PRO X 293      44.634  33.140  59.502  0.00  0.00            
ATOM   4761  O   PRO X 293      43.767  33.945  59.713  0.00  0.00            
ATOM   4762  N   GLY X 294      44.901  32.134  60.391  0.00  0.00            
ATOM   4763  H   GLY X 294      45.544  31.458  60.005  0.00  0.00            
ATOM   4764  CA  GLY X 294      44.229  31.774  61.583  0.00  0.00            
ATOM   4765  HA2 GLY X 294      43.994  32.691  62.124  0.00  0.00            
ATOM   4766  HA3 GLY X 294      43.468  31.026  61.361  0.00  0.00            
ATOM   4767  C   GLY X 294      45.145  31.042  62.538  0.00  0.00            
ATOM   4768  O   GLY X 294      46.326  30.864  62.231  0.00  0.00            
ATOM   4769  N   LYS X 295      44.574  30.563  63.606  0.00  0.00            
ATOM   4770  H   LYS X 295      43.580  30.676  63.743  0.00  0.00            
ATOM   4771  CA  LYS X 295      45.306  29.996  64.739  0.00  0.00            
ATOM   4772  HA  LYS X 295      46.078  29.360  64.305  0.00  0.00            
ATOM   4773  CB  LYS X 295      45.891  31.038  65.660  0.00  0.00            
ATOM   4774  HB2 LYS X 295      46.367  31.804  65.047  0.00  0.00            
ATOM   4775  HB3 LYS X 295      45.109  31.546  66.225  0.00  0.00            
ATOM   4776  CG  LYS X 295      46.920  30.547  66.634  0.00  0.00            
ATOM   4777  HG2 LYS X 295      46.393  30.074  67.463  0.00  0.00            
ATOM   4778  HG3 LYS X 295      47.637  29.857  66.189  0.00  0.00            
ATOM   4779  CD  LYS X 295      47.792  31.664  67.290  0.00  0.00            
ATOM   4780  HD2 LYS X 295      48.366  31.243  68.115  0.00  0.00            
ATOM   4781  HD3 LYS X 295      48.453  31.970  66.479  0.00  0.00            
ATOM   4782  CE  LYS X 295      47.115  32.948  67.727  0.00  0.00            
ATOM   4783  HE2 LYS X 295      47.859  33.745  67.755  0.00  0.00            
ATOM   4784  HE3 LYS X 295      46.494  33.375  66.940  0.00  0.00            
ATOM   4785  NZ  LYS X 295      46.436  32.825  69.047  0.00  0.00            
ATOM   4786  HZ1 LYS X 295      45.972  31.928  69.070  0.00  0.00            
ATOM   4787  HZ2 LYS X 295      47.164  32.944  69.736  0.00  0.00            
ATOM   4788  HZ3 LYS X 295      45.824  33.596  69.273  0.00  0.00            
ATOM   4789  C   LYS X 295      44.346  29.021  65.577  0.00  0.00            
ATOM   4790  O   LYS X 295      43.197  29.359  65.837  0.00  0.00            
ATOM   4791  N   ALA X 296      44.857  27.830  65.960  0.00  0.00            
ATOM   4792  H   ALA X 296      45.804  27.660  65.654  0.00  0.00            
ATOM   4793  CA  ALA X 296      44.171  26.760  66.734  0.00  0.00            
ATOM   4794  HA  ALA X 296      43.216  26.590  66.237  0.00  0.00            
ATOM   4795  CB  ALA X 296      45.023  25.529  66.616  0.00  0.00            
ATOM   4796  HB1 ALA X 296      46.058  25.645  66.936  0.00  0.00            
ATOM   4797  HB2 ALA X 296      44.628  24.834  67.358  0.00  0.00            
ATOM   4798  HB3 ALA X 296      44.948  25.139  65.601  0.00  0.00            
ATOM   4799  C   ALA X 296      43.998  27.188  68.214  0.00  0.00            
ATOM   4800  O   ALA X 296      44.956  27.395  68.990  0.00  0.00            
ATOM   4801  N   LYS X 297      42.725  27.182  68.655  0.00  0.00            
ATOM   4802  H   LYS X 297      41.960  27.233  67.998  0.00  0.00            
ATOM   4803  CA  LYS X 297      42.355  27.497  70.101  0.00  0.00            
ATOM   4804  HA  LYS X 297      43.063  28.061  70.709  0.00  0.00            
ATOM   4805  CB  LYS X 297      40.990  28.183  70.219  0.00  0.00            
ATOM   4806  HB2 LYS X 297      40.174  27.526  69.919  0.00  0.00            
ATOM   4807  HB3 LYS X 297      40.801  28.564  71.222  0.00  0.00            
ATOM   4808  CG  LYS X 297      40.975  29.411  69.255  0.00  0.00            
ATOM   4809  HG2 LYS X 297      41.979  29.803  69.417  0.00  0.00            
ATOM   4810  HG3 LYS X 297      40.982  29.279  68.173  0.00  0.00            
ATOM   4811  CD  LYS X 297      39.924  30.472  69.657  0.00  0.00            
ATOM   4812  HD2 LYS X 297      40.070  30.734  70.704  0.00  0.00            
ATOM   4813  HD3 LYS X 297      39.945  31.363  69.029  0.00  0.00            
ATOM   4814  CE  LYS X 297      38.555  29.869  69.635  0.00  0.00            
ATOM   4815  HE2 LYS X 297      38.441  29.145  68.828  0.00  0.00            
ATOM   4816  HE3 LYS X 297      38.238  29.545  70.627  0.00  0.00            
ATOM   4817  NZ  LYS X 297      37.588  30.937  69.328  0.00  0.00            
ATOM   4818  HZ1 LYS X 297      37.658  31.248  68.370  0.00  0.00            
ATOM   4819  HZ2 LYS X 297      36.649  30.619  69.522  0.00  0.00            
ATOM   4820  HZ3 LYS X 297      37.651  31.698  69.989  0.00  0.00            
ATOM   4821  C   LYS X 297      42.483  26.261  71.003  0.00  0.00            
ATOM   4822  O   LYS X 297      42.625  26.407  72.205  0.00  0.00            
ATOM   4823  N   VAL X 298      42.360  25.078  70.369  0.00  0.00            
ATOM   4824  H   VAL X 298      42.334  25.056  69.360  0.00  0.00            
ATOM   4825  CA  VAL X 298      42.412  23.794  70.971  0.00  0.00            
ATOM   4826  HA  VAL X 298      42.994  23.776  71.892  0.00  0.00            
ATOM   4827  CB  VAL X 298      40.989  23.339  71.353  0.00  0.00            
ATOM   4828  HB  VAL X 298      41.056  22.288  71.633  0.00  0.00            
ATOM   4829  CG1 VAL X 298      40.335  24.286  72.381  0.00  0.00            
ATOM   4830 HG11 VAL X 298      39.340  24.049  72.758  0.00  0.00            
ATOM   4831 HG12 VAL X 298      41.055  24.368  73.195  0.00  0.00            
ATOM   4832 HG13 VAL X 298      40.209  25.326  72.077  0.00  0.00            
ATOM   4833  CG2 VAL X 298      40.024  23.199  70.190  0.00  0.00            
ATOM   4834 HG21 VAL X 298      39.054  22.886  70.576  0.00  0.00            
ATOM   4835 HG22 VAL X 298      39.985  24.070  69.535  0.00  0.00            
ATOM   4836 HG23 VAL X 298      40.323  22.337  69.594  0.00  0.00            
ATOM   4837  C   VAL X 298      43.034  22.843  70.006  0.00  0.00            
ATOM   4838  O   VAL X 298      43.068  23.090  68.779  0.00  0.00            
ATOM   4839  N   ASP X 299      43.660  21.787  70.579  0.00  0.00            
ATOM   4840  H   ASP X 299      43.602  21.767  71.587  0.00  0.00            
ATOM   4841  CA  ASP X 299      44.079  20.518  69.918  0.00  0.00            
ATOM   4842  HA  ASP X 299      44.911  20.773  69.262  0.00  0.00            
ATOM   4843  CB  ASP X 299      44.650  19.411  70.816  0.00  0.00            
ATOM   4844  HB2 ASP X 299      43.919  19.162  71.585  0.00  0.00            
ATOM   4845  HB3 ASP X 299      44.788  18.470  70.283  0.00  0.00            
ATOM   4846  CG  ASP X 299      45.969  19.778  71.496  0.00  0.00            
ATOM   4847  OD1 ASP X 299      46.498  18.757  71.995  0.00  0.00            
ATOM   4848  OD2 ASP X 299      46.397  20.973  71.687  0.00  0.00            
ATOM   4849  C   ASP X 299      42.924  19.917  69.064  0.00  0.00            
ATOM   4850  O   ASP X 299      41.772  19.824  69.445  0.00  0.00            
ATOM   4851  N   ILE X 300      43.302  19.447  67.883  0.00  0.00            
ATOM   4852  H   ILE X 300      44.264  19.689  67.694  0.00  0.00            
ATOM   4853  CA  ILE X 300      42.469  18.766  66.817  0.00  0.00            
ATOM   4854  HA  ILE X 300      41.707  18.213  67.366  0.00  0.00            
ATOM   4855  CB  ILE X 300      41.796  19.709  65.811  0.00  0.00            
ATOM   4856  HB  ILE X 300      41.779  19.165  64.866  0.00  0.00            
ATOM   4857  CG2 ILE X 300      40.317  20.225  66.105  0.00  0.00            
ATOM   4858 HG21 ILE X 300      40.266  20.826  67.013  0.00  0.00            
ATOM   4859 HG22 ILE X 300      39.994  20.850  65.272  0.00  0.00            
ATOM   4860 HG23 ILE X 300      39.662  19.355  66.148  0.00  0.00            
ATOM   4861  CG1 ILE X 300      42.609  21.032  65.570  0.00  0.00            
ATOM   4862 HG12 ILE X 300      42.511  21.668  66.449  0.00  0.00            
ATOM   4863 HG13 ILE X 300      43.683  20.844  65.598  0.00  0.00            
ATOM   4864  CD1 ILE X 300      42.321  21.809  64.282  0.00  0.00            
ATOM   4865 HD11 ILE X 300      41.289  22.093  64.072  0.00  0.00            
ATOM   4866 HD12 ILE X 300      42.923  22.717  64.229  0.00  0.00            
ATOM   4867 HD13 ILE X 300      42.677  21.164  63.479  0.00  0.00            
ATOM   4868  C   ILE X 300      43.338  17.795  66.059  0.00  0.00            
ATOM   4869  O   ILE X 300      44.393  18.219  65.569  0.00  0.00            
ATOM   4870  N   ASP X 301      42.974  16.511  65.931  0.00  0.00            
ATOM   4871  H   ASP X 301      42.159  16.277  66.480  0.00  0.00            
ATOM   4872  CA  ASP X 301      43.631  15.460  65.177  0.00  0.00            
ATOM   4873  HA  ASP X 301      44.671  15.781  65.139  0.00  0.00            
ATOM   4874  CB  ASP X 301      43.509  14.012  65.738  0.00  0.00            
ATOM   4875  HB2 ASP X 301      42.456  13.805  65.927  0.00  0.00            
ATOM   4876  HB3 ASP X 301      43.921  13.264  65.061  0.00  0.00            
ATOM   4877  CG  ASP X 301      44.131  13.848  67.157  0.00  0.00            
ATOM   4878  OD1 ASP X 301      43.862  12.812  67.811  0.00  0.00            
ATOM   4879  OD2 ASP X 301      44.818  14.752  67.716  0.00  0.00            
ATOM   4880  C   ASP X 301      43.098  15.605  63.724  0.00  0.00            
ATOM   4881  O   ASP X 301      42.704  14.608  63.028  0.00  0.00            
ATOM   4882  N   PHE X 302      43.072  16.785  63.111  0.00  0.00            
ATOM   4883  H   PHE X 302      43.625  17.501  63.561  0.00  0.00            
ATOM   4884  CA  PHE X 302      42.587  17.086  61.759  0.00  0.00            
ATOM   4885  HA  PHE X 302      41.529  16.840  61.670  0.00  0.00            
ATOM   4886  CB  PHE X 302      42.698  18.612  61.503  0.00  0.00            
ATOM   4887  HB2 PHE X 302      42.100  19.152  62.237  0.00  0.00            
ATOM   4888  HB3 PHE X 302      43.706  18.979  61.693  0.00  0.00            
ATOM   4889  CG  PHE X 302      42.299  18.979  60.050  0.00  0.00            
ATOM   4890  CD1 PHE X 302      40.988  19.057  59.674  0.00  0.00            
ATOM   4891  HD1 PHE X 302      40.190  18.939  60.392  0.00  0.00            
ATOM   4892  CE1 PHE X 302      40.621  19.209  58.285  0.00  0.00            
ATOM   4893  HE1 PHE X 302      39.574  19.307  58.039  0.00  0.00            
ATOM   4894  CZ  PHE X 302      41.566  19.422  57.345  0.00  0.00            
ATOM   4895  HZ  PHE X 302      41.206  19.583  56.340  0.00  0.00            
ATOM   4896  CE2 PHE X 302      42.910  19.294  57.690  0.00  0.00            
ATOM   4897  HE2 PHE X 302      43.642  19.294  56.896  0.00  0.00            
ATOM   4898  CD2 PHE X 302      43.256  19.043  59.066  0.00  0.00            
ATOM   4899  HD2 PHE X 302      44.236  18.702  59.364  0.00  0.00            
ATOM   4900  C   PHE X 302      43.367  16.316  60.692  0.00  0.00            
ATOM   4901  O   PHE X 302      44.512  16.560  60.491  0.00  0.00            
ATOM   4902  N   GLN X 303      42.636  15.522  59.926  0.00  0.00            
ATOM   4903  H   GLN X 303      41.636  15.480  60.061  0.00  0.00            
ATOM   4904  CA  GLN X 303      43.275  14.680  58.937  0.00  0.00            
ATOM   4905  HA  GLN X 303      42.479  14.055  58.532  0.00  0.00            
ATOM   4906  CB  GLN X 303      43.774  15.459  57.733  0.00  0.00            
ATOM   4907  HB2 GLN X 303      44.364  16.356  57.919  0.00  0.00            
ATOM   4908  HB3 GLN X 303      44.425  14.807  57.150  0.00  0.00            
ATOM   4909  CG  GLN X 303      42.493  15.770  56.791  0.00  0.00            
ATOM   4910  HG2 GLN X 303      41.805  14.930  56.706  0.00  0.00            
ATOM   4911  HG3 GLN X 303      41.897  16.557  57.253  0.00  0.00            
ATOM   4912  CD  GLN X 303      42.777  16.321  55.423  0.00  0.00            
ATOM   4913  OE1 GLN X 303      43.878  16.801  55.149  0.00  0.00            
ATOM   4914  NE2 GLN X 303      41.808  16.364  54.517  0.00  0.00            
ATOM   4915 HE21 GLN X 303      41.844  16.899  53.662  0.00  0.00            
ATOM   4916 HE22 GLN X 303      40.927  15.952  54.791  0.00  0.00            
ATOM   4917  C   GLN X 303      44.383  13.702  59.563  0.00  0.00            
ATOM   4918  O   GLN X 303      45.446  13.551  59.006  0.00  0.00            
ATOM   4919  N   GLY X 304      44.175  13.185  60.776  0.00  0.00            
ATOM   4920  H   GLY X 304      43.337  13.515  61.233  0.00  0.00            
ATOM   4921  CA  GLY X 304      45.096  12.376  61.582  0.00  0.00            
ATOM   4922  HA2 GLY X 304      44.599  12.050  62.496  0.00  0.00            
ATOM   4923  HA3 GLY X 304      45.443  11.490  61.050  0.00  0.00            
ATOM   4924  C   GLY X 304      46.430  13.023  62.024  0.00  0.00            
ATOM   4925  O   GLY X 304      47.187  12.391  62.753  0.00  0.00            
ATOM   4926  N   VAL X 305      46.640  14.312  61.699  0.00  0.00            
ATOM   4927  H   VAL X 305      45.956  14.782  61.122  0.00  0.00            
ATOM   4928  CA  VAL X 305      47.703  15.077  62.373  0.00  0.00            
ATOM   4929  HA  VAL X 305      48.492  14.368  62.623  0.00  0.00            
ATOM   4930  CB  VAL X 305      48.426  16.138  61.375  0.00  0.00            
ATOM   4931  HB  VAL X 305      49.138  16.625  62.041  0.00  0.00            
ATOM   4932  CG1 VAL X 305      49.198  15.229  60.461  0.00  0.00            
ATOM   4933 HG11 VAL X 305      48.602  14.657  59.750  0.00  0.00            
ATOM   4934 HG12 VAL X 305      49.784  15.757  59.709  0.00  0.00            
ATOM   4935 HG13 VAL X 305      49.809  14.539  61.042  0.00  0.00            
ATOM   4936  CG2 VAL X 305      47.646  17.148  60.508  0.00  0.00            
ATOM   4937 HG21 VAL X 305      48.268  17.890  60.007  0.00  0.00            
ATOM   4938 HG22 VAL X 305      47.191  16.477  59.779  0.00  0.00            
ATOM   4939 HG23 VAL X 305      46.818  17.647  61.010  0.00  0.00            
ATOM   4940  C   VAL X 305      47.118  15.710  63.601  0.00  0.00            
ATOM   4941  O   VAL X 305      46.115  16.413  63.498  0.00  0.00            
ATOM   4942  N   THR X 306      47.722  15.582  64.791  0.00  0.00            
ATOM   4943  H   THR X 306      48.432  14.883  64.955  0.00  0.00            
ATOM   4944  CA  THR X 306      47.362  16.381  66.000  0.00  0.00            
ATOM   4945  HA  THR X 306      46.285  16.532  66.080  0.00  0.00            
ATOM   4946  CB  THR X 306      47.807  15.793  67.293  0.00  0.00            
ATOM   4947  HB  THR X 306      48.883  15.876  67.447  0.00  0.00            
ATOM   4948  CG2 THR X 306      47.167  16.561  68.522  0.00  0.00            
ATOM   4949 HG21 THR X 306      47.259  15.946  69.417  0.00  0.00            
ATOM   4950 HG22 THR X 306      47.663  17.508  68.735  0.00  0.00            
ATOM   4951 HG23 THR X 306      46.140  16.794  68.237  0.00  0.00            
ATOM   4952  OG1 THR X 306      47.390  14.428  67.491  0.00  0.00            
ATOM   4953  HG1 THR X 306      46.464  14.510  67.730  0.00  0.00            
ATOM   4954  C   THR X 306      48.020  17.728  65.729  0.00  0.00            
ATOM   4955  O   THR X 306      49.219  17.941  65.640  0.00  0.00            
ATOM   4956  N   ILE X 307      47.193  18.737  65.610  0.00  0.00            
ATOM   4957  H   ILE X 307      46.234  18.476  65.786  0.00  0.00            
ATOM   4958  CA  ILE X 307      47.627  20.114  65.485  0.00  0.00            
ATOM   4959  HA  ILE X 307      48.634  20.135  65.066  0.00  0.00            
ATOM   4960  CB  ILE X 307      46.717  20.770  64.459  0.00  0.00            
ATOM   4961  HB  ILE X 307      45.697  20.502  64.736  0.00  0.00            
ATOM   4962  CG2 ILE X 307      46.863  22.259  64.603  0.00  0.00            
ATOM   4963 HG21 ILE X 307      46.374  22.737  65.452  0.00  0.00            
ATOM   4964 HG22 ILE X 307      47.908  22.560  64.681  0.00  0.00            
ATOM   4965 HG23 ILE X 307      46.603  22.778  63.681  0.00  0.00            
ATOM   4966  CG1 ILE X 307      46.949  20.327  62.990  0.00  0.00            
ATOM   4967 HG12 ILE X 307      47.965  20.601  62.707  0.00  0.00            
ATOM   4968 HG13 ILE X 307      46.753  19.256  62.926  0.00  0.00            
ATOM   4969  CD1 ILE X 307      45.962  20.891  61.909  0.00  0.00            
ATOM   4970 HD11 ILE X 307      46.010  20.499  60.894  0.00  0.00            
ATOM   4971 HD12 ILE X 307      44.942  20.886  62.294  0.00  0.00            
ATOM   4972 HD13 ILE X 307      46.238  21.940  61.801  0.00  0.00            
ATOM   4973  C   ILE X 307      47.658  20.561  66.908  0.00  0.00            
ATOM   4974  O   ILE X 307      46.662  20.261  67.584  0.00  0.00            
ATOM   4975  N   PRO X 308      48.689  21.220  67.440  0.00  0.00            
ATOM   4976  CD  PRO X 308      50.001  21.257  66.915  0.00  0.00            
ATOM   4977  HD2 PRO X 308      50.160  22.223  66.436  0.00  0.00            
ATOM   4978  HD3 PRO X 308      50.087  20.308  66.386  0.00  0.00            
ATOM   4979  CG  PRO X 308      50.832  21.080  68.218  0.00  0.00            
ATOM   4980  HG2 PRO X 308      51.884  21.365  68.186  0.00  0.00            
ATOM   4981  HG3 PRO X 308      50.919  20.011  68.413  0.00  0.00            
ATOM   4982  CB  PRO X 308      50.080  21.887  69.234  0.00  0.00            
ATOM   4983  HB2 PRO X 308      50.445  22.914  69.258  0.00  0.00            
ATOM   4984  HB3 PRO X 308      50.208  21.485  70.239  0.00  0.00            
ATOM   4985  CA  PRO X 308      48.631  21.705  68.842  0.00  0.00            
ATOM   4986  HA  PRO X 308      48.163  20.947  69.471  0.00  0.00            
ATOM   4987  C   PRO X 308      47.785  23.018  68.987  0.00  0.00            
ATOM   4988  O   PRO X 308      47.890  23.886  68.109  0.00  0.00            
ATOM   4989  N   ALA X 309      47.108  23.233  70.131  0.00  0.00            
ATOM   4990  H   ALA X 309      46.899  22.464  70.750  0.00  0.00            
ATOM   4991  CA  ALA X 309      46.654  24.509  70.493  0.00  0.00            
ATOM   4992  HA  ALA X 309      46.061  24.864  69.651  0.00  0.00            
ATOM   4993  CB  ALA X 309      45.840  24.464  71.780  0.00  0.00            
ATOM   4994  HB1 ALA X 309      46.518  24.294  72.617  0.00  0.00            
ATOM   4995  HB2 ALA X 309      45.319  25.408  71.942  0.00  0.00            
ATOM   4996  HB3 ALA X 309      45.065  23.699  71.741  0.00  0.00            
ATOM   4997  C   ALA X 309      47.797  25.533  70.589  0.00  0.00            
ATOM   4998  O   ALA X 309      48.877  25.247  71.107  0.00  0.00            
ATOM   4999  N   GLY X 310      47.518  26.721  70.028  0.00  0.00            
ATOM   5000  H   GLY X 310      46.588  26.860  69.660  0.00  0.00            
ATOM   5001  CA  GLY X 310      48.553  27.761  69.754  0.00  0.00            
ATOM   5002  HA2 GLY X 310      48.076  28.742  69.752  0.00  0.00            
ATOM   5003  HA3 GLY X 310      49.344  27.840  70.500  0.00  0.00            
ATOM   5004  C   GLY X 310      49.240  27.655  68.397  0.00  0.00            
ATOM   5005  O   GLY X 310      49.982  28.595  68.159  0.00  0.00            
ATOM   5006  N   VAL X 311      49.220  26.666  67.499  0.00  0.00            
ATOM   5007  H   VAL X 311      48.591  25.876  67.540  0.00  0.00            
ATOM   5008  CA  VAL X 311      50.029  26.700  66.207  0.00  0.00            
ATOM   5009  HA  VAL X 311      50.846  27.408  66.347  0.00  0.00            
ATOM   5010  CB  VAL X 311      50.356  25.273  65.837  0.00  0.00            
ATOM   5011  HB  VAL X 311      49.538  24.553  65.837  0.00  0.00            
ATOM   5012  CG1 VAL X 311      51.057  25.207  64.434  0.00  0.00            
ATOM   5013 HG11 VAL X 311      50.449  25.862  63.810  0.00  0.00            
ATOM   5014 HG12 VAL X 311      52.043  25.666  64.500  0.00  0.00            
ATOM   5015 HG13 VAL X 311      50.804  24.220  64.047  0.00  0.00            
ATOM   5016  CG2 VAL X 311      51.415  24.705  66.839  0.00  0.00            
ATOM   5017 HG21 VAL X 311      51.874  23.762  66.542  0.00  0.00            
ATOM   5018 HG22 VAL X 311      52.177  25.434  67.118  0.00  0.00            
ATOM   5019 HG23 VAL X 311      50.859  24.439  67.738  0.00  0.00            
ATOM   5020  C   VAL X 311      49.079  27.413  65.150  0.00  0.00            
ATOM   5021  O   VAL X 311      47.817  27.359  65.246  0.00  0.00            
ATOM   5022  N   GLY X 312      49.629  28.095  64.147  0.00  0.00            
ATOM   5023  H   GLY X 312      50.638  28.116  64.152  0.00  0.00            
ATOM   5024  CA  GLY X 312      48.934  28.780  63.069  0.00  0.00            
ATOM   5025  HA2 GLY X 312      48.242  29.489  63.524  0.00  0.00            
ATOM   5026  HA3 GLY X 312      49.669  29.357  62.507  0.00  0.00            
ATOM   5027  C   GLY X 312      48.293  27.777  62.111  0.00  0.00            
ATOM   5028  O   GLY X 312      48.631  26.570  62.040  0.00  0.00            
ATOM   5029  N   LEU X 313      47.263  28.225  61.411  0.00  0.00            
ATOM   5030  H   LEU X 313      47.007  29.200  61.475  0.00  0.00            
ATOM   5031  CA  LEU X 313      46.476  27.482  60.409  0.00  0.00            
ATOM   5032  HA  LEU X 313      46.906  26.505  60.191  0.00  0.00            
ATOM   5033  CB  LEU X 313      45.057  27.293  60.914  0.00  0.00            
ATOM   5034  HB2 LEU X 313      44.558  28.253  61.047  0.00  0.00            
ATOM   5035  HB3 LEU X 313      44.463  26.821  60.132  0.00  0.00            
ATOM   5036  CG  LEU X 313      44.996  26.341  62.146  0.00  0.00            
ATOM   5037  HG  LEU X 313      45.758  26.636  62.867  0.00  0.00            
ATOM   5038  CD1 LEU X 313      43.638  26.579  62.747  0.00  0.00            
ATOM   5039 HD11 LEU X 313      43.523  27.631  63.009  0.00  0.00            
ATOM   5040 HD12 LEU X 313      42.866  26.332  62.018  0.00  0.00            
ATOM   5041 HD13 LEU X 313      43.499  25.929  63.610  0.00  0.00            
ATOM   5042  CD2 LEU X 313      45.216  24.883  61.712  0.00  0.00            
ATOM   5043 HD21 LEU X 313      44.431  24.613  61.006  0.00  0.00            
ATOM   5044 HD22 LEU X 313      46.204  24.739  61.276  0.00  0.00            
ATOM   5045 HD23 LEU X 313      45.034  24.167  62.514  0.00  0.00            
ATOM   5046  C   LEU X 313      46.418  28.426  59.201  0.00  0.00            
ATOM   5047  O   LEU X 313      46.133  29.622  59.386  0.00  0.00            
ATOM   5048  N   ALA X 314      46.595  27.884  57.975  0.00  0.00            
ATOM   5049  H   ALA X 314      46.806  26.899  58.051  0.00  0.00            
ATOM   5050  CA  ALA X 314      46.454  28.606  56.690  0.00  0.00            
ATOM   5051  HA  ALA X 314      46.039  29.593  56.890  0.00  0.00            
ATOM   5052  CB  ALA X 314      47.871  28.634  55.999  0.00  0.00            
ATOM   5053  HB1 ALA X 314      48.400  27.687  56.107  0.00  0.00            
ATOM   5054  HB2 ALA X 314      47.826  28.833  54.929  0.00  0.00            
ATOM   5055  HB3 ALA X 314      48.491  29.382  56.493  0.00  0.00            
ATOM   5056  C   ALA X 314      45.465  27.794  55.784  0.00  0.00            
ATOM   5057  O   ALA X 314      45.792  26.728  55.216  0.00  0.00            
ATOM   5058  N   LEU X 315      44.233  28.334  55.577  0.00  0.00            
ATOM   5059  H   LEU X 315      43.945  29.196  56.019  0.00  0.00            
ATOM   5060  CA  LEU X 315      43.416  27.767  54.507  0.00  0.00
[truncated: 629,714 more chars]
