# Supplementary material for: Different Behaviors of a Substrate in P450 Decarboxylase and Hydroxylase Reveal Reactivity-Enabling Actors
Source: Sci Rep. 2018 Aug 27;8:12826. doi: 10.1038/s41598-018-31237-4 (PMC6110716; doi:10.1038/s41598-018-31237-4)
Supplement: Supplementary file 2 — Dataset 1 [file 41598_2018_31237_MOESM2_ESM.zip › feoh_1IZO.pdb]

#REMARK: Equilibrated snapshot of the P450 hydroxylase (PDB ID 1IZO) with heme 
#REMARK: in compound II state and Myrstic acid substrate in its radical form bound
CRYST1   82.157   87.286   67.238  90.00  90.00  90.00 P 1           1
ATOM      1  N   PRO X   1      59.939  19.802  53.098  0.00  0.00            
ATOM      2  H2  PRO X   1      59.416  20.551  53.530  0.00  0.00            
ATOM      3  H3  PRO X   1      60.496  19.281  53.759  0.00  0.00            
ATOM      4  CD  PRO X   1      58.965  18.939  52.321  0.00  0.00            
ATOM      5  HD2 PRO X   1      57.952  19.019  52.716  0.00  0.00            
ATOM      6  HD3 PRO X   1      59.256  17.895  52.436  0.00  0.00            
ATOM      7  CG  PRO X   1      58.954  19.505  50.848  0.00  0.00            
ATOM      8  HG2 PRO X   1      58.239  20.321  50.751  0.00  0.00            
ATOM      9  HG3 PRO X   1      58.864  18.671  50.151  0.00  0.00            
ATOM     10  CB  PRO X   1      60.321  20.134  50.687  0.00  0.00            
ATOM     11  HB2 PRO X   1      60.234  20.990  50.018  0.00  0.00            
ATOM     12  HB3 PRO X   1      60.996  19.428  50.203  0.00  0.00            
ATOM     13  CA  PRO X   1      60.849  20.389  52.102  0.00  0.00            
ATOM     14  HA  PRO X   1      61.866  20.029  52.261  0.00  0.00            
ATOM     15  C   PRO X   1      60.809  21.933  52.411  0.00  0.00            
ATOM     16  O   PRO X   1      60.166  22.787  51.778  0.00  0.00            
ATOM     17  N   HIE X   2      61.643  22.211  53.407  0.00  0.00            
ATOM     18  H   HIE X   2      62.183  21.422  53.732  0.00  0.00            
ATOM     19  CA  HIE X   2      61.887  23.572  53.949  0.00  0.00            
ATOM     20  HA  HIE X   2      60.986  24.177  53.842  0.00  0.00            
ATOM     21  CB  HIE X   2      62.269  23.534  55.427  0.00  0.00            
ATOM     22  HB2 HIE X   2      61.503  23.045  56.030  0.00  0.00            
ATOM     23  HB3 HIE X   2      63.236  23.043  55.541  0.00  0.00            
ATOM     24  CG  HIE X   2      62.405  24.987  55.939  0.00  0.00            
ATOM     25  ND1 HIE X   2      61.287  25.862  56.092  0.00  0.00            
ATOM     26  CE1 HIE X   2      61.822  26.961  56.715  0.00  0.00            
ATOM     27  HE1 HIE X   2      61.328  27.897  56.930  0.00  0.00            
ATOM     28  NE2 HIE X   2      63.092  26.679  57.061  0.00  0.00            
ATOM     29  HE2 HIE X   2      63.620  27.320  57.637  0.00  0.00            
ATOM     30  CD2 HIE X   2      63.508  25.467  56.566  0.00  0.00            
ATOM     31  HD2 HIE X   2      64.408  24.902  56.762  0.00  0.00            
ATOM     32  C   HIE X   2      62.980  24.276  53.120  0.00  0.00            
ATOM     33  O   HIE X   2      63.847  23.618  52.580  0.00  0.00            
ATOM     34  N   ASP X   3      62.796  25.586  52.922  0.00  0.00            
ATOM     35  H   ASP X   3      62.050  25.942  53.503  0.00  0.00            
ATOM     36  CA  ASP X   3      63.869  26.475  52.334  0.00  0.00            
ATOM     37  HA  ASP X   3      64.741  25.868  52.093  0.00  0.00            
ATOM     38  CB  ASP X   3      63.317  26.927  50.969  0.00  0.00            
ATOM     39  HB2 ASP X   3      63.090  26.080  50.321  0.00  0.00            
ATOM     40  HB3 ASP X   3      62.357  27.385  51.211  0.00  0.00            
ATOM     41  CG  ASP X   3      64.126  27.993  50.269  0.00  0.00            
ATOM     42  OD1 ASP X   3      65.233  28.335  50.674  0.00  0.00            
ATOM     43  OD2 ASP X   3      63.592  28.538  49.253  0.00  0.00            
ATOM     44  C   ASP X   3      64.236  27.649  53.304  0.00  0.00            
ATOM     45  O   ASP X   3      63.464  28.598  53.528  0.00  0.00            
ATOM     46  N   LYS X   4      65.439  27.601  53.808  0.00  0.00            
ATOM     47  H   LYS X   4      65.977  26.768  53.617  0.00  0.00            
ATOM     48  CA  LYS X   4      65.938  28.516  54.790  0.00  0.00            
ATOM     49  HA  LYS X   4      65.180  28.614  55.568  0.00  0.00            
ATOM     50  CB  LYS X   4      67.211  27.956  55.342  0.00  0.00            
ATOM     51  HB2 LYS X   4      67.860  27.730  54.496  0.00  0.00            
ATOM     52  HB3 LYS X   4      67.755  28.712  55.909  0.00  0.00            
ATOM     53  CG  LYS X   4      67.083  26.633  56.167  0.00  0.00            
ATOM     54  HG2 LYS X   4      66.493  26.791  57.070  0.00  0.00            
ATOM     55  HG3 LYS X   4      66.536  25.889  55.588  0.00  0.00            
ATOM     56  CD  LYS X   4      68.422  26.017  56.647  0.00  0.00            
ATOM     57  HD2 LYS X   4      69.071  25.872  55.784  0.00  0.00            
ATOM     58  HD3 LYS X   4      68.875  26.816  57.234  0.00  0.00            
ATOM     59  CE  LYS X   4      68.380  24.758  57.532  0.00  0.00            
ATOM     60  HE2 LYS X   4      67.739  24.973  58.387  0.00  0.00            
ATOM     61  HE3 LYS X   4      68.097  23.954  56.851  0.00  0.00            
ATOM     62  NZ  LYS X   4      69.716  24.439  58.094  0.00  0.00            
ATOM     63  HZ1 LYS X   4      70.366  24.194  57.360  0.00  0.00            
ATOM     64  HZ2 LYS X   4      70.086  25.269  58.535  0.00  0.00            
ATOM     65  HZ3 LYS X   4      69.645  23.616  58.674  0.00  0.00            
ATOM     66  C   LYS X   4      66.167  29.935  54.225  0.00  0.00            
ATOM     67  O   LYS X   4      66.402  30.865  55.033  0.00  0.00            
ATOM     68  N   SER X   5      66.178  30.167  52.964  0.00  0.00            
ATOM     69  H   SER X   5      65.927  29.398  52.359  0.00  0.00            
ATOM     70  CA  SER X   5      66.824  31.326  52.295  0.00  0.00            
ATOM     71  HA  SER X   5      67.834  31.428  52.691  0.00  0.00            
ATOM     72  CB  SER X   5      67.115  31.092  50.833  0.00  0.00            
ATOM     73  HB2 SER X   5      67.784  30.253  50.642  0.00  0.00            
ATOM     74  HB3 SER X   5      66.145  30.808  50.426  0.00  0.00            
ATOM     75  OG  SER X   5      67.698  32.183  50.194  0.00  0.00            
ATOM     76  HG  SER X   5      67.015  32.664  49.721  0.00  0.00            
ATOM     77  C   SER X   5      66.082  32.649  52.603  0.00  0.00            
ATOM     78  O   SER X   5      64.863  32.768  52.312  0.00  0.00            
ATOM     79  N   LEU X   6      66.692  33.725  53.186  0.00  0.00            
ATOM     80  H   LEU X   6      67.690  33.753  53.342  0.00  0.00            
ATOM     81  CA  LEU X   6      65.927  34.830  53.823  0.00  0.00            
ATOM     82  HA  LEU X   6      65.149  34.369  54.432  0.00  0.00            
ATOM     83  CB  LEU X   6      66.788  35.605  54.777  0.00  0.00            
ATOM     84  HB2 LEU X   6      67.222  34.930  55.515  0.00  0.00            
ATOM     85  HB3 LEU X   6      67.636  36.013  54.228  0.00  0.00            
ATOM     86  CG  LEU X   6      66.038  36.659  55.601  0.00  0.00            
ATOM     87  HG  LEU X   6      65.626  37.451  54.975  0.00  0.00            
ATOM     88  CD1 LEU X   6      64.810  36.224  56.426  0.00  0.00            
ATOM     89 HD11 LEU X   6      64.439  37.121  56.921  0.00  0.00            
ATOM     90 HD12 LEU X   6      64.073  35.845  55.718  0.00  0.00            
ATOM     91 HD13 LEU X   6      65.123  35.411  57.081  0.00  0.00            
ATOM     92  CD2 LEU X   6      67.078  37.360  56.508  0.00  0.00            
ATOM     93 HD21 LEU X   6      67.790  37.916  55.899  0.00  0.00            
ATOM     94 HD22 LEU X   6      66.473  37.998  57.153  0.00  0.00            
ATOM     95 HD23 LEU X   6      67.570  36.682  57.205  0.00  0.00            
ATOM     96  C   LEU X   6      65.303  35.689  52.638  0.00  0.00            
ATOM     97  O   LEU X   6      64.394  36.491  52.847  0.00  0.00            
ATOM     98  N   ASP X   7      65.783  35.609  51.419  0.00  0.00            
ATOM     99  H   ASP X   7      66.593  35.007  51.368  0.00  0.00            
ATOM    100  CA  ASP X   7      65.206  36.206  50.247  0.00  0.00            
ATOM    101  HA  ASP X   7      65.014  37.226  50.582  0.00  0.00            
ATOM    102  CB  ASP X   7      66.156  36.268  49.021  0.00  0.00            
ATOM    103  HB2 ASP X   7      65.797  36.969  48.268  0.00  0.00            
ATOM    104  HB3 ASP X   7      67.142  36.545  49.393  0.00  0.00            
ATOM    105  CG  ASP X   7      66.328  34.878  48.306  0.00  0.00            
ATOM    106  OD1 ASP X   7      66.933  34.819  47.240  0.00  0.00            
ATOM    107  OD2 ASP X   7      65.951  33.890  48.954  0.00  0.00            
ATOM    108  C   ASP X   7      63.876  35.603  49.755  0.00  0.00            
ATOM    109  O   ASP X   7      63.356  36.027  48.700  0.00  0.00            
ATOM    110  N   ASN X   8      63.121  34.657  50.451  0.00  0.00            
ATOM    111  H   ASN X   8      63.622  34.048  51.082  0.00  0.00            
ATOM    112  CA  ASN X   8      61.816  34.056  50.029  0.00  0.00            
ATOM    113  HA  ASN X   8      61.982  33.636  49.037  0.00  0.00            
ATOM    114  CB  ASN X   8      61.469  32.834  50.922  0.00  0.00            
ATOM    115  HB2 ASN X   8      61.866  32.972  51.928  0.00  0.00            
ATOM    116  HB3 ASN X   8      60.385  32.768  50.839  0.00  0.00            
ATOM    117  CG  ASN X   8      61.984  31.601  50.303  0.00  0.00            
ATOM    118  OD1 ASN X   8      61.252  30.880  49.637  0.00  0.00            
ATOM    119  ND2 ASN X   8      63.186  31.190  50.588  0.00  0.00            
ATOM    120 HD21 ASN X   8      63.499  30.353  50.117  0.00  0.00            
ATOM    121 HD22 ASN X   8      63.820  31.714  51.175  0.00  0.00            
ATOM    122  C   ASN X   8      60.652  35.067  49.991  0.00  0.00            
ATOM    123  O   ASN X   8      59.796  35.039  49.100  0.00  0.00            
ATOM    124  N   SER X   9      60.613  36.127  50.875  0.00  0.00            
ATOM    125  H   SER X   9      61.196  36.079  51.699  0.00  0.00            
ATOM    126  CA  SER X   9      59.523  37.114  50.926  0.00  0.00            
ATOM    127  HA  SER X   9      58.512  36.728  50.795  0.00  0.00            
ATOM    128  CB  SER X   9      59.355  37.731  52.340  0.00  0.00            
ATOM    129  HB2 SER X   9      60.140  38.453  52.564  0.00  0.00            
ATOM    130  HB3 SER X   9      58.392  38.238  52.398  0.00  0.00            
ATOM    131  OG  SER X   9      59.432  36.779  53.283  0.00  0.00            
ATOM    132  HG  SER X   9      60.354  36.556  53.428  0.00  0.00            
ATOM    133  C   SER X   9      59.706  38.196  49.858  0.00  0.00            
ATOM    134  O   SER X   9      58.837  38.992  49.596  0.00  0.00            
ATOM    135  N   LEU X  10      60.918  38.263  49.245  0.00  0.00            
ATOM    136  H   LEU X  10      61.618  37.660  49.654  0.00  0.00            
ATOM    137  CA  LEU X  10      61.141  38.983  47.987  0.00  0.00            
ATOM    138  HA  LEU X  10      60.404  39.779  47.875  0.00  0.00            
ATOM    139  CB  LEU X  10      62.578  39.660  48.010  0.00  0.00            
ATOM    140  HB2 LEU X  10      62.572  40.392  48.818  0.00  0.00            
ATOM    141  HB3 LEU X  10      63.176  38.828  48.383  0.00  0.00            
ATOM    142  CG  LEU X  10      63.106  40.206  46.672  0.00  0.00            
ATOM    143  HG  LEU X  10      63.264  39.482  45.873  0.00  0.00            
ATOM    144  CD1 LEU X  10      62.362  41.372  46.149  0.00  0.00            
ATOM    145 HD11 LEU X  10      62.527  42.280  46.729  0.00  0.00            
ATOM    146 HD12 LEU X  10      62.909  41.591  45.231  0.00  0.00            
ATOM    147 HD13 LEU X  10      61.335  41.132  45.872  0.00  0.00            
ATOM    148  CD2 LEU X  10      64.483  40.713  46.972  0.00  0.00            
ATOM    149 HD21 LEU X  10      64.801  41.346  46.144  0.00  0.00            
ATOM    150 HD22 LEU X  10      64.432  41.229  47.931  0.00  0.00            
ATOM    151 HD23 LEU X  10      65.114  39.841  47.147  0.00  0.00            
ATOM    152  C   LEU X  10      60.859  38.212  46.742  0.00  0.00            
ATOM    153  O   LEU X  10      60.088  38.580  45.885  0.00  0.00            
ATOM    154  N   THR X  11      61.411  36.990  46.823  0.00  0.00            
ATOM    155  H   THR X  11      62.102  36.801  47.535  0.00  0.00            
ATOM    156  CA  THR X  11      61.161  35.967  45.795  0.00  0.00            
ATOM    157  HA  THR X  11      61.759  36.046  44.887  0.00  0.00            
ATOM    158  CB  THR X  11      61.798  34.581  46.238  0.00  0.00            
ATOM    159  HB  THR X  11      61.280  34.245  47.137  0.00  0.00            
ATOM    160  CG2 THR X  11      61.736  33.482  45.147  0.00  0.00            
ATOM    161 HG21 THR X  11      62.384  32.667  45.471  0.00  0.00            
ATOM    162 HG22 THR X  11      60.720  33.100  45.047  0.00  0.00            
ATOM    163 HG23 THR X  11      62.202  33.872  44.242  0.00  0.00            
ATOM    164  OG1 THR X  11      63.200  34.843  46.346  0.00  0.00            
ATOM    165  HG1 THR X  11      63.246  35.393  47.132  0.00  0.00            
ATOM    166  C   THR X  11      59.669  35.701  45.532  0.00  0.00            
ATOM    167  O   THR X  11      59.378  35.555  44.367  0.00  0.00            
ATOM    168  N   LEU X  12      58.813  35.747  46.515  0.00  0.00            
ATOM    169  H   LEU X  12      59.209  35.831  47.441  0.00  0.00            
ATOM    170  CA  LEU X  12      57.370  35.724  46.431  0.00  0.00            
ATOM    171  HA  LEU X  12      57.038  34.771  46.018  0.00  0.00            
ATOM    172  CB  LEU X  12      56.886  35.636  47.912  0.00  0.00            
ATOM    173  HB2 LEU X  12      57.431  34.786  48.322  0.00  0.00            
ATOM    174  HB3 LEU X  12      57.290  36.442  48.524  0.00  0.00            
ATOM    175  CG  LEU X  12      55.370  35.603  48.184  0.00  0.00            
ATOM    176  HG  LEU X  12      54.934  35.072  47.338  0.00  0.00            
ATOM    177  CD1 LEU X  12      55.202  34.830  49.516  0.00  0.00            
ATOM    178 HD11 LEU X  12      54.172  34.863  49.873  0.00  0.00            
ATOM    179 HD12 LEU X  12      55.391  33.791  49.245  0.00  0.00            
ATOM    180 HD13 LEU X  12      55.930  35.226  50.223  0.00  0.00            
ATOM    181  CD2 LEU X  12      54.759  37.027  48.407  0.00  0.00            
ATOM    182 HD21 LEU X  12      53.735  36.830  48.727  0.00  0.00            
ATOM    183 HD22 LEU X  12      55.219  37.572  49.231  0.00  0.00            
ATOM    184 HD23 LEU X  12      54.731  37.533  47.442  0.00  0.00            
ATOM    185  C   LEU X  12      56.731  36.806  45.600  0.00  0.00            
ATOM    186  O   LEU X  12      55.756  36.517  44.932  0.00  0.00            
ATOM    187  N   LEU X  13      57.355  37.948  45.479  0.00  0.00            
ATOM    188  H   LEU X  13      58.267  38.057  45.900  0.00  0.00            
ATOM    189  CA  LEU X  13      56.920  39.070  44.566  0.00  0.00            
ATOM    190  HA  LEU X  13      55.846  39.079  44.378  0.00  0.00            
ATOM    191  CB  LEU X  13      57.263  40.257  45.436  0.00  0.00            
ATOM    192  HB2 LEU X  13      58.348  40.322  45.505  0.00  0.00            
ATOM    193  HB3 LEU X  13      56.879  41.098  44.859  0.00  0.00            
ATOM    194  CG  LEU X  13      56.694  40.405  46.822  0.00  0.00            
ATOM    195  HG  LEU X  13      56.768  39.482  47.397  0.00  0.00            
ATOM    196  CD1 LEU X  13      57.250  41.456  47.750  0.00  0.00            
ATOM    197 HD11 LEU X  13      56.993  42.474  47.456  0.00  0.00            
ATOM    198 HD12 LEU X  13      56.940  41.257  48.776  0.00  0.00            
ATOM    199 HD13 LEU X  13      58.328  41.360  47.880  0.00  0.00            
ATOM    200  CD2 LEU X  13      55.163  40.760  46.732  0.00  0.00            
ATOM    201 HD21 LEU X  13      54.600  40.025  46.157  0.00  0.00            
ATOM    202 HD22 LEU X  13      54.688  40.697  47.711  0.00  0.00            
ATOM    203 HD23 LEU X  13      54.922  41.728  46.293  0.00  0.00            
ATOM    204  C   LEU X  13      57.689  39.046  43.231  0.00  0.00            
ATOM    205  O   LEU X  13      57.430  39.987  42.492  0.00  0.00            
ATOM    206  N   LYS X  14      58.475  38.041  43.011  0.00  0.00            
ATOM    207  H   LYS X  14      58.762  37.419  43.753  0.00  0.00            
ATOM    208  CA  LYS X  14      59.040  37.794  41.650  0.00  0.00            
ATOM    209  HA  LYS X  14      58.732  38.535  40.913  0.00  0.00            
ATOM    210  CB  LYS X  14      60.548  37.680  41.736  0.00  0.00            
ATOM    211  HB2 LYS X  14      60.784  36.944  42.504  0.00  0.00            
ATOM    212  HB3 LYS X  14      60.928  37.324  40.778  0.00  0.00            
ATOM    213  CG  LYS X  14      61.278  39.008  42.218  0.00  0.00            
ATOM    214  HG2 LYS X  14      61.035  39.844  41.563  0.00  0.00            
ATOM    215  HG3 LYS X  14      60.881  39.159  43.222  0.00  0.00            
ATOM    216  CD  LYS X  14      62.774  38.983  42.327  0.00  0.00            
ATOM    217  HD2 LYS X  14      63.196  39.970  42.515  0.00  0.00            
ATOM    218  HD3 LYS X  14      63.128  38.305  43.104  0.00  0.00            
ATOM    219  CE  LYS X  14      63.482  38.529  41.045  0.00  0.00            
ATOM    220  HE2 LYS X  14      63.288  37.469  40.879  0.00  0.00            
ATOM    221  HE3 LYS X  14      63.154  39.060  40.151  0.00  0.00            
ATOM    222  NZ  LYS X  14      64.949  38.616  41.179  0.00  0.00            
ATOM    223  HZ1 LYS X  14      65.322  38.341  40.282  0.00  0.00            
ATOM    224  HZ2 LYS X  14      65.334  39.548  41.241  0.00  0.00            
ATOM    225  HZ3 LYS X  14      65.197  38.040  41.971  0.00  0.00            
ATOM    226  C   LYS X  14      58.321  36.538  41.043  0.00  0.00            
ATOM    227  O   LYS X  14      58.027  36.551  39.781  0.00  0.00            
ATOM    228  N   GLU X  15      58.023  35.551  41.842  0.00  0.00            
ATOM    229  H   GLU X  15      58.559  35.482  42.695  0.00  0.00            
ATOM    230  CA  GLU X  15      57.346  34.351  41.297  0.00  0.00            
ATOM    231  HA  GLU X  15      57.663  34.246  40.260  0.00  0.00            
ATOM    232  CB  GLU X  15      57.798  33.054  41.957  0.00  0.00            
ATOM    233  HB2 GLU X  15      57.468  33.122  42.994  0.00  0.00            
ATOM    234  HB3 GLU X  15      57.221  32.284  41.445  0.00  0.00            
ATOM    235  CG  GLU X  15      59.318  32.804  41.818  0.00  0.00            
ATOM    236  HG2 GLU X  15      59.478  32.653  40.750  0.00  0.00            
ATOM    237  HG3 GLU X  15      59.835  33.629  42.309  0.00  0.00            
ATOM    238  CD  GLU X  15      59.634  31.517  42.555  0.00  0.00            
ATOM    239  OE1 GLU X  15      58.786  30.617  42.534  0.00  0.00            
ATOM    240  OE2 GLU X  15      60.701  31.310  43.160  0.00  0.00            
ATOM    241  C   GLU X  15      55.855  34.446  41.201  0.00  0.00            
ATOM    242  O   GLU X  15      55.221  33.689  40.529  0.00  0.00            
ATOM    243  N   GLY X  16      55.240  35.358  41.939  0.00  0.00            
ATOM    244  H   GLY X  16      55.599  36.009  42.622  0.00  0.00            
ATOM    245  CA  GLY X  16      53.805  35.554  41.817  0.00  0.00            
ATOM    246  HA2 GLY X  16      53.446  36.241  42.584  0.00  0.00            
ATOM    247  HA3 GLY X  16      53.649  36.033  40.850  0.00  0.00            
ATOM    248  C   GLY X  16      52.792  34.359  42.034  0.00  0.00            
ATOM    249  O   GLY X  16      53.024  33.411  42.866  0.00  0.00            
ATOM    250  N   TYR X  17      51.873  34.209  41.106  0.00  0.00            
ATOM    251  H   TYR X  17      51.931  34.831  40.312  0.00  0.00            
ATOM    252  CA  TYR X  17      50.783  33.201  41.038  0.00  0.00            
ATOM    253  HA  TYR X  17      50.263  33.270  41.993  0.00  0.00            
ATOM    254  CB  TYR X  17      49.697  33.554  39.973  0.00  0.00            
ATOM    255  HB2 TYR X  17      50.097  33.541  38.959  0.00  0.00            
ATOM    256  HB3 TYR X  17      48.992  32.724  39.929  0.00  0.00            
ATOM    257  CG  TYR X  17      49.000  34.886  40.135  0.00  0.00            
ATOM    258  CD1 TYR X  17      49.382  36.112  39.611  0.00  0.00            
ATOM    259  HD1 TYR X  17      50.242  36.247  38.972  0.00  0.00            
ATOM    260  CE1 TYR X  17      48.712  37.318  39.977  0.00  0.00            
ATOM    261  HE1 TYR X  17      48.966  38.278  39.553  0.00  0.00            
ATOM    262  CZ  TYR X  17      47.577  37.334  40.784  0.00  0.00            
ATOM    263  OH  TYR X  17      47.001  38.515  41.207  0.00  0.00            
ATOM    264  HH  TYR X  17      46.194  38.280  41.671  0.00  0.00            
ATOM    265  CE2 TYR X  17      47.155  36.095  41.274  0.00  0.00            
ATOM    266  HE2 TYR X  17      46.237  35.978  41.831  0.00  0.00            
ATOM    267  CD2 TYR X  17      47.865  34.891  40.963  0.00  0.00            
ATOM    268  HD2 TYR X  17      47.491  33.919  41.249  0.00  0.00            
ATOM    269  C   TYR X  17      51.264  31.734  40.959  0.00  0.00            
ATOM    270  O   TYR X  17      50.384  30.822  41.022  0.00  0.00            
ATOM    271  N   LEU X  18      52.560  31.504  40.801  0.00  0.00            
ATOM    272  H   LEU X  18      53.101  32.350  40.914  0.00  0.00            
ATOM    273  CA  LEU X  18      53.100  30.084  40.762  0.00  0.00            
ATOM    274  HA  LEU X  18      52.245  29.438  40.961  0.00  0.00            
ATOM    275  CB  LEU X  18      53.642  29.820  39.259  0.00  0.00            
ATOM    276  HB2 LEU X  18      54.567  30.396  39.282  0.00  0.00            
ATOM    277  HB3 LEU X  18      53.825  28.751  39.143  0.00  0.00            
ATOM    278  CG  LEU X  18      52.776  30.192  38.046  0.00  0.00            
ATOM    279  HG  LEU X  18      52.595  31.266  38.089  0.00  0.00            
ATOM    280  CD1 LEU X  18      53.499  29.917  36.722  0.00  0.00            
ATOM    281 HD11 LEU X  18      53.596  28.845  36.552  0.00  0.00            
ATOM    282 HD12 LEU X  18      52.942  30.354  35.893  0.00  0.00            
ATOM    283 HD13 LEU X  18      54.399  30.530  36.771  0.00  0.00            
ATOM    284  CD2 LEU X  18      51.402  29.533  37.932  0.00  0.00            
ATOM    285 HD21 LEU X  18      51.553  28.464  37.782  0.00  0.00            
ATOM    286 HD22 LEU X  18      50.786  29.737  38.808  0.00  0.00            
ATOM    287 HD23 LEU X  18      50.874  29.948  37.073  0.00  0.00            
ATOM    288  C   LEU X  18      54.082  29.583  41.828  0.00  0.00            
ATOM    289  O   LEU X  18      54.568  28.494  41.756  0.00  0.00            
ATOM    290  N   PHE X  19      54.374  30.452  42.803  0.00  0.00            
ATOM    291  H   PHE X  19      53.856  31.310  42.929  0.00  0.00            
ATOM    292  CA  PHE X  19      55.265  30.218  43.912  0.00  0.00            
ATOM    293  HA  PHE X  19      56.259  30.056  43.495  0.00  0.00            
ATOM    294  CB  PHE X  19      55.379  31.466  44.778  0.00  0.00            
ATOM    295  HB2 PHE X  19      55.774  32.280  44.170  0.00  0.00            
ATOM    296  HB3 PHE X  19      54.359  31.785  44.995  0.00  0.00            
ATOM    297  CG  PHE X  19      56.060  31.483  46.135  0.00  0.00            
ATOM    298  CD1 PHE X  19      57.446  31.640  46.185  0.00  0.00            
ATOM    299  HD1 PHE X  19      57.986  32.002  45.323  0.00  0.00            
ATOM    300  CE1 PHE X  19      58.067  31.556  47.442  0.00  0.00            
ATOM    301  HE1 PHE X  19      59.089  31.843  47.637  0.00  0.00            
ATOM    302  CZ  PHE X  19      57.336  31.194  48.602  0.00  0.00            
ATOM    303  HZ  PHE X  19      57.775  30.996  49.569  0.00  0.00            
ATOM    304  CE2 PHE X  19      55.951  30.863  48.440  0.00  0.00            
ATOM    305  HE2 PHE X  19      55.452  30.693  49.383  0.00  0.00            
ATOM    306  CD2 PHE X  19      55.307  30.989  47.208  0.00  0.00            
ATOM    307  HD2 PHE X  19      54.270  30.723  47.070  0.00  0.00            
ATOM    308  C   PHE X  19      54.822  29.047  44.788  0.00  0.00            
ATOM    309  O   PHE X  19      55.710  28.380  45.169  0.00  0.00            
ATOM    310  N   ILE X  20      53.532  28.681  44.839  0.00  0.00            
ATOM    311  H   ILE X  20      52.904  29.224  44.263  0.00  0.00            
ATOM    312  CA  ILE X  20      53.168  27.459  45.561  0.00  0.00            
ATOM    313  HA  ILE X  20      54.007  27.277  46.233  0.00  0.00            
ATOM    314  CB  ILE X  20      51.817  27.664  46.384  0.00  0.00            
ATOM    315  HB  ILE X  20      51.046  28.043  45.713  0.00  0.00            
ATOM    316  CG2 ILE X  20      51.230  26.381  46.957  0.00  0.00            
ATOM    317 HG21 ILE X  20      50.654  26.545  47.868  0.00  0.00            
ATOM    318 HG22 ILE X  20      50.716  25.741  46.239  0.00  0.00            
ATOM    319 HG23 ILE X  20      52.108  25.819  47.276  0.00  0.00            
ATOM    320  CG1 ILE X  20      51.989  28.823  47.443  0.00  0.00            
ATOM    321 HG12 ILE X  20      52.743  28.444  48.132  0.00  0.00            
ATOM    322 HG13 ILE X  20      52.374  29.674  46.881  0.00  0.00            
ATOM    323  CD1 ILE X  20      50.737  29.352  48.166  0.00  0.00            
ATOM    324 HD11 ILE X  20      49.908  29.711  47.556  0.00  0.00            
ATOM    325 HD12 ILE X  20      50.389  28.615  48.889  0.00  0.00            
ATOM    326 HD13 ILE X  20      51.015  30.197  48.796  0.00  0.00            
ATOM    327  C   ILE X  20      53.176  26.257  44.608  0.00  0.00            
ATOM    328  O   ILE X  20      53.913  25.292  44.880  0.00  0.00            
ATOM    329  N   LYS X  21      52.592  26.325  43.367  0.00  0.00            
ATOM    330  H   LYS X  21      51.950  27.088  43.203  0.00  0.00            
ATOM    331  CA  LYS X  21      52.540  25.209  42.396  0.00  0.00            
ATOM    332  HA  LYS X  21      52.085  24.267  42.702  0.00  0.00            
ATOM    333  CB  LYS X  21      51.699  25.636  41.177  0.00  0.00            
ATOM    334  HB2 LYS X  21      50.709  25.939  41.520  0.00  0.00            
ATOM    335  HB3 LYS X  21      52.209  26.511  40.773  0.00  0.00            
ATOM    336  CG  LYS X  21      51.576  24.721  39.955  0.00  0.00            
ATOM    337  HG2 LYS X  21      52.573  24.524  39.560  0.00  0.00            
ATOM    338  HG3 LYS X  21      51.078  23.831  40.337  0.00  0.00            
ATOM    339  CD  LYS X  21      50.671  25.251  38.824  0.00  0.00            
ATOM    340  HD2 LYS X  21      49.753  25.626  39.277  0.00  0.00            
ATOM    341  HD3 LYS X  21      51.280  26.077  38.460  0.00  0.00            
ATOM    342  CE  LYS X  21      50.428  24.281  37.610  0.00  0.00            
ATOM    343  HE2 LYS X  21      49.654  23.564  37.882  0.00  0.00            
ATOM    344  HE3 LYS X  21      49.982  24.962  36.885  0.00  0.00            
ATOM    345  NZ  LYS X  21      51.604  23.539  37.063  0.00  0.00            
ATOM    346  HZ1 LYS X  21      51.954  22.723  37.544  0.00  0.00            
ATOM    347  HZ2 LYS X  21      51.402  23.119  36.167  0.00  0.00            
ATOM    348  HZ3 LYS X  21      52.405  24.146  36.962  0.00  0.00            
ATOM    349  C   LYS X  21      53.908  24.706  41.990  0.00  0.00            
ATOM    350  O   LYS X  21      54.147  23.496  42.075  0.00  0.00            
ATOM    351  N   ASN X  22      54.831  25.596  41.553  0.00  0.00            
ATOM    352  H   ASN X  22      54.476  26.541  41.574  0.00  0.00            
ATOM    353  CA  ASN X  22      56.141  25.159  40.917  0.00  0.00            
ATOM    354  HA  ASN X  22      55.897  24.312  40.276  0.00  0.00            
ATOM    355  CB  ASN X  22      56.939  26.355  40.333  0.00  0.00            
ATOM    356  HB2 ASN X  22      57.013  27.303  40.865  0.00  0.00            
ATOM    357  HB3 ASN X  22      57.952  26.019  40.113  0.00  0.00            
ATOM    358  CG  ASN X  22      56.355  26.630  39.017  0.00  0.00            
ATOM    359  OD1 ASN X  22      56.164  25.769  38.148  0.00  0.00            
ATOM    360  ND2 ASN X  22      56.101  27.875  38.732  0.00  0.00            
ATOM    361 HD21 ASN X  22      56.069  28.075  37.742  0.00  0.00            
ATOM    362 HD22 ASN X  22      56.188  28.517  39.506  0.00  0.00            
ATOM    363  C   ASN X  22      57.027  24.459  41.928  0.00  0.00            
ATOM    364  O   ASN X  22      57.697  23.461  41.618  0.00  0.00            
ATOM    365  N   ARG X  23      56.972  24.822  43.227  0.00  0.00            
ATOM    366  H   ARG X  23      56.294  25.559  43.359  0.00  0.00            
ATOM    367  CA  ARG X  23      57.456  24.097  44.385  0.00  0.00            
ATOM    368  HA  ARG X  23      58.513  23.855  44.273  0.00  0.00            
ATOM    369  CB  ARG X  23      57.435  25.056  45.642  0.00  0.00            
ATOM    370  HB2 ARG X  23      56.526  25.657  45.659  0.00  0.00            
ATOM    371  HB3 ARG X  23      57.527  24.438  46.535  0.00  0.00            
ATOM    372  CG  ARG X  23      58.641  25.958  45.731  0.00  0.00            
ATOM    373  HG2 ARG X  23      59.487  25.290  45.889  0.00  0.00            
ATOM    374  HG3 ARG X  23      58.718  26.337  44.712  0.00  0.00            
ATOM    375  CD  ARG X  23      58.462  27.056  46.797  0.00  0.00            
ATOM    376  HD2 ARG X  23      57.431  27.408  46.795  0.00  0.00            
ATOM    377  HD3 ARG X  23      58.676  26.587  47.758  0.00  0.00            
ATOM    378  NE  ARG X  23      59.459  28.135  46.600  0.00  0.00            
ATOM    379  HE  ARG X  23      60.162  28.279  47.311  0.00  0.00            
ATOM    380  CZ  ARG X  23      59.480  28.948  45.597  0.00  0.00            
ATOM    381  NH1 ARG X  23      58.524  29.060  44.756  0.00  0.00            
ATOM    382 HH11 ARG X  23      57.712  28.463  44.809  0.00  0.00            
ATOM    383 HH12 ARG X  23      58.612  29.679  43.963  0.00  0.00            
ATOM    384  NH2 ARG X  23      60.442  29.778  45.344  0.00  0.00            
ATOM    385 HH21 ARG X  23      61.169  29.708  46.041  0.00  0.00            
ATOM    386 HH22 ARG X  23      60.536  30.290  44.478  0.00  0.00            
ATOM    387  C   ARG X  23      56.699  22.792  44.655  0.00  0.00            
ATOM    388  O   ARG X  23      57.245  21.647  44.537  0.00  0.00            
ATOM    389  N   THR X  24      55.416  22.854  45.062  0.00  0.00            
ATOM    390  H   THR X  24      54.933  23.740  45.012  0.00  0.00            
ATOM    391  CA  THR X  24      54.745  21.557  45.444  0.00  0.00            
ATOM    392  HA  THR X  24      55.279  21.171  46.312  0.00  0.00            
ATOM    393  CB  THR X  24      53.298  21.857  45.865  0.00  0.00            
ATOM    394  HB  THR X  24      52.824  20.879  45.949  0.00  0.00            
ATOM    395  CG2 THR X  24      53.270  22.542  47.224  0.00  0.00            
ATOM    396 HG21 THR X  24      52.239  22.679  47.552  0.00  0.00            
ATOM    397 HG22 THR X  24      53.827  21.902  47.908  0.00  0.00            
ATOM    398 HG23 THR X  24      53.757  23.512  47.129  0.00  0.00            
ATOM    399  OG1 THR X  24      52.528  22.615  44.953  0.00  0.00            
ATOM    400  HG1 THR X  24      53.041  23.391  44.715  0.00  0.00            
ATOM    401  C   THR X  24      54.735  20.524  44.347  0.00  0.00            
ATOM    402  O   THR X  24      54.826  19.292  44.563  0.00  0.00            
ATOM    403  N   GLU X  25      54.738  20.936  43.076  0.00  0.00            
ATOM    404  H   GLU X  25      54.651  21.910  42.827  0.00  0.00            
ATOM    405  CA  GLU X  25      54.963  20.107  41.867  0.00  0.00            
ATOM    406  HA  GLU X  25      54.333  19.224  41.971  0.00  0.00            
ATOM    407  CB  GLU X  25      54.636  20.713  40.564  0.00  0.00            
ATOM    408  HB2 GLU X  25      54.973  21.743  40.446  0.00  0.00            
ATOM    409  HB3 GLU X  25      55.122  20.045  39.852  0.00  0.00            
ATOM    410  CG  GLU X  25      53.187  20.509  40.205  0.00  0.00            
ATOM    411  HG2 GLU X  25      53.010  19.450  40.020  0.00  0.00            
ATOM    412  HG3 GLU X  25      52.614  20.904  41.044  0.00  0.00            
ATOM    413  CD  GLU X  25      52.719  21.287  39.033  0.00  0.00            
ATOM    414  OE1 GLU X  25      53.556  21.813  38.224  0.00  0.00            
ATOM    415  OE2 GLU X  25      51.501  21.370  38.837  0.00  0.00            
ATOM    416  C   GLU X  25      56.277  19.411  41.805  0.00  0.00            
ATOM    417  O   GLU X  25      56.379  18.230  41.594  0.00  0.00            
ATOM    418  N   ARG X  26      57.406  20.070  42.135  0.00  0.00            
ATOM    419  H   ARG X  26      57.274  20.986  42.541  0.00  0.00            
ATOM    420  CA  ARG X  26      58.732  19.508  42.209  0.00  0.00            
ATOM    421  HA  ARG X  26      58.827  18.768  41.415  0.00  0.00            
ATOM    422  CB  ARG X  26      59.889  20.544  42.101  0.00  0.00            
ATOM    423  HB2 ARG X  26      60.814  19.997  41.919  0.00  0.00            
ATOM    424  HB3 ARG X  26      59.737  21.132  41.196  0.00  0.00            
ATOM    425  CG  ARG X  26      60.166  21.438  43.309  0.00  0.00            
ATOM    426  HG2 ARG X  26      59.320  22.092  43.522  0.00  0.00            
ATOM    427  HG3 ARG X  26      60.510  20.893  44.188  0.00  0.00            
ATOM    428  CD  ARG X  26      61.312  22.336  42.816  0.00  0.00            
ATOM    429  HD2 ARG X  26      62.243  21.770  42.791  0.00  0.00            
ATOM    430  HD3 ARG X  26      61.025  22.675  41.821  0.00  0.00            
ATOM    431  NE  ARG X  26      61.366  23.484  43.738  0.00  0.00            
ATOM    432  HE  ARG X  26      62.013  23.418  44.511  0.00  0.00            
ATOM    433  CZ  ARG X  26      61.038  24.748  43.435  0.00  0.00            
ATOM    434  NH1 ARG X  26      60.162  25.084  42.529  0.00  0.00            
ATOM    435 HH11 ARG X  26      59.732  24.424  41.898  0.00  0.00            
ATOM    436 HH12 ARG X  26      60.095  26.063  42.288  0.00  0.00            
ATOM    437  NH2 ARG X  26      61.527  25.682  44.230  0.00  0.00            
ATOM    438 HH21 ARG X  26      62.098  25.359  44.998  0.00  0.00            
ATOM    439 HH22 ARG X  26      61.273  26.653  44.114  0.00  0.00            
ATOM    440  C   ARG X  26      58.998  18.627  43.462  0.00  0.00            
ATOM    441  O   ARG X  26      59.795  17.659  43.332  0.00  0.00            
ATOM    442  N   TYR X  27      58.361  18.994  44.589  0.00  0.00            
ATOM    443  H   TYR X  27      57.747  19.790  44.488  0.00  0.00            
ATOM    444  CA  TYR X  27      58.373  18.260  45.831  0.00  0.00            
ATOM    445  HA  TYR X  27      59.366  17.819  45.916  0.00  0.00            
ATOM    446  CB  TYR X  27      58.187  19.168  47.060  0.00  0.00            
ATOM    447  HB2 TYR X  27      57.220  19.642  46.890  0.00  0.00            
ATOM    448  HB3 TYR X  27      58.094  18.472  47.894  0.00  0.00            
ATOM    449  CG  TYR X  27      59.172  20.299  47.264  0.00  0.00            
ATOM    450  CD1 TYR X  27      58.675  21.595  47.504  0.00  0.00            
ATOM    451  HD1 TYR X  27      57.602  21.699  47.580  0.00  0.00            
ATOM    452  CE1 TYR X  27      59.495  22.690  47.840  0.00  0.00            
ATOM    453  HE1 TYR X  27      59.146  23.675  48.111  0.00  0.00            
ATOM    454  CZ  TYR X  27      60.884  22.426  47.942  0.00  0.00            
ATOM    455  OH  TYR X  27      61.712  23.391  48.460  0.00  0.00            
ATOM    456  HH  TYR X  27      61.143  24.115  48.729  0.00  0.00            
ATOM    457  CE2 TYR X  27      61.397  21.131  47.586  0.00  0.00            
ATOM    458  HE2 TYR X  27      62.447  20.895  47.678  0.00  0.00            
ATOM    459  CD2 TYR X  27      60.518  20.083  47.227  0.00  0.00            
ATOM    460  HD2 TYR X  27      60.950  19.112  47.036  0.00  0.00            
ATOM    461  C   TYR X  27      57.284  17.174  45.754  0.00  0.00            
ATOM    462  O   TYR X  27      57.073  16.557  46.782  0.00  0.00            
ATOM    463  N   ASN X  28      56.641  16.942  44.617  0.00  0.00            
ATOM    464  H   ASN X  28      57.018  17.515  43.876  0.00  0.00            
ATOM    465  CA  ASN X  28      55.506  16.051  44.383  0.00  0.00            
ATOM    466  HA  ASN X  28      54.886  16.399  43.557  0.00  0.00            
ATOM    467  CB  ASN X  28      56.131  14.760  43.850  0.00  0.00            
ATOM    468  HB2 ASN X  28      56.877  14.998  43.091  0.00  0.00            
ATOM    469  HB3 ASN X  28      56.687  14.205  44.606  0.00  0.00            
ATOM    470  CG  ASN X  28      55.136  13.859  43.146  0.00  0.00            
ATOM    471  OD1 ASN X  28      54.409  14.317  42.297  0.00  0.00            
ATOM    472  ND2 ASN X  28      55.065  12.584  43.568  0.00  0.00            
ATOM    473 HD21 ASN X  28      54.311  12.036  43.180  0.00  0.00            
ATOM    474 HD22 ASN X  28      55.539  12.215  44.379  0.00  0.00            
ATOM    475  C   ASN X  28      54.398  15.875  45.467  0.00  0.00            
ATOM    476  O   ASN X  28      54.029  14.777  45.875  0.00  0.00            
ATOM    477  N   SER X  29      53.930  17.015  46.035  0.00  0.00            
ATOM    478  H   SER X  29      54.254  17.908  45.690  0.00  0.00            
ATOM    479  CA  SER X  29      53.277  17.001  47.326  0.00  0.00            
ATOM    480  HA  SER X  29      52.594  16.154  47.264  0.00  0.00            
ATOM    481  CB  SER X  29      54.217  16.728  48.503  0.00  0.00            
ATOM    482  HB2 SER X  29      54.687  15.751  48.398  0.00  0.00            
ATOM    483  HB3 SER X  29      55.043  17.440  48.503  0.00  0.00            
ATOM    484  OG  SER X  29      53.525  16.727  49.738  0.00  0.00            
ATOM    485  HG  SER X  29      52.955  15.955  49.716  0.00  0.00            
ATOM    486  C   SER X  29      52.579  18.270  47.656  0.00  0.00            
ATOM    487  O   SER X  29      53.197  19.269  47.487  0.00  0.00            
ATOM    488  N   ASP X  30      51.362  18.251  48.219  0.00  0.00            
ATOM    489  H   ASP X  30      50.765  17.443  48.112  0.00  0.00            
ATOM    490  CA  ASP X  30      50.438  19.419  48.423  0.00  0.00            
ATOM    491  HA  ASP X  30      50.334  19.868  47.435  0.00  0.00            
ATOM    492  CB  ASP X  30      49.045  18.901  48.848  0.00  0.00            
ATOM    493  HB2 ASP X  30      49.098  18.258  49.727  0.00  0.00            
ATOM    494  HB3 ASP X  30      48.450  19.741  49.205  0.00  0.00            
ATOM    495  CG  ASP X  30      48.262  18.156  47.763  0.00  0.00            
ATOM    496  OD1 ASP X  30      48.731  18.098  46.616  0.00  0.00            
ATOM    497  OD2 ASP X  30      47.102  17.743  48.008  0.00  0.00            
ATOM    498  C   ASP X  30      50.965  20.628  49.298  0.00  0.00            
ATOM    499  O   ASP X  30      50.423  21.730  49.175  0.00  0.00            
ATOM    500  N   LEU X  31      52.030  20.461  50.074  0.00  0.00            
ATOM    501  H   LEU X  31      52.493  19.569  49.981  0.00  0.00            
ATOM    502  CA  LEU X  31      52.604  21.547  50.916  0.00  0.00            
ATOM    503  HA  LEU X  31      52.335  22.548  50.579  0.00  0.00            
ATOM    504  CB  LEU X  31      52.036  21.347  52.364  0.00  0.00            
ATOM    505  HB2 LEU X  31      52.318  22.219  52.955  0.00  0.00            
ATOM    506  HB3 LEU X  31      50.946  21.359  52.360  0.00  0.00            
ATOM    507  CG  LEU X  31      52.682  20.194  53.126  0.00  0.00            
ATOM    508  HG  LEU X  31      53.741  20.086  52.893  0.00  0.00            
ATOM    509  CD1 LEU X  31      52.390  20.328  54.613  0.00  0.00            
ATOM    510 HD11 LEU X  31      51.374  20.673  54.802  0.00  0.00            
ATOM    511 HD12 LEU X  31      52.736  19.404  55.076  0.00  0.00            
ATOM    512 HD13 LEU X  31      53.071  21.099  54.973  0.00  0.00            
ATOM    513  CD2 LEU X  31      51.976  18.911  52.729  0.00  0.00            
ATOM    514 HD21 LEU X  31      50.968  19.014  52.327  0.00  0.00            
ATOM    515 HD22 LEU X  31      52.623  18.484  51.962  0.00  0.00            
ATOM    516 HD23 LEU X  31      52.149  18.175  53.513  0.00  0.00            
ATOM    517  C   LEU X  31      54.147  21.592  50.896  0.00  0.00            
ATOM    518  O   LEU X  31      54.812  20.598  50.587  0.00  0.00            
ATOM    519  N   PHE X  32      54.800  22.651  51.296  0.00  0.00            
ATOM    520  H   PHE X  32      54.265  23.488  51.477  0.00  0.00            
ATOM    521  CA  PHE X  32      56.234  22.789  51.640  0.00  0.00            
ATOM    522  HA  PHE X  32      56.516  21.806  52.017  0.00  0.00            
ATOM    523  CB  PHE X  32      57.039  23.224  50.324  0.00  0.00            
ATOM    524  HB2 PHE X  32      58.099  23.245  50.578  0.00  0.00            
ATOM    525  HB3 PHE X  32      56.911  22.518  49.504  0.00  0.00            
ATOM    526  CG  PHE X  32      56.751  24.600  49.751  0.00  0.00            
ATOM    527  CD1 PHE X  32      57.377  25.751  50.190  0.00  0.00            
ATOM    528  HD1 PHE X  32      58.214  25.780  50.872  0.00  0.00            
ATOM    529  CE1 PHE X  32      56.912  27.002  49.701  0.00  0.00            
ATOM    530  HE1 PHE X  32      57.357  27.946  49.978  0.00  0.00            
ATOM    531  CZ  PHE X  32      55.908  27.047  48.698  0.00  0.00            
ATOM    532  HZ  PHE X  32      55.664  28.051  48.384  0.00  0.00            
ATOM    533  CE2 PHE X  32      55.373  25.839  48.145  0.00  0.00            
ATOM    534  HE2 PHE X  32      54.632  25.914  47.363  0.00  0.00            
ATOM    535  CD2 PHE X  32      55.791  24.639  48.775  0.00  0.00            
ATOM    536  HD2 PHE X  32      55.375  23.707  48.424  0.00  0.00            
ATOM    537  C   PHE X  32      56.472  23.927  52.691  0.00  0.00            
ATOM    538  O   PHE X  32      55.477  24.510  53.144  0.00  0.00            
ATOM    539  N   GLN X  33      57.737  24.246  53.075  0.00  0.00            
ATOM    540  H   GLN X  33      58.540  23.829  52.627  0.00  0.00            
ATOM    541  CA  GLN X  33      58.037  25.176  54.109  0.00  0.00            
ATOM    542  HA  GLN X  33      57.124  25.728  54.334  0.00  0.00            
ATOM    543  CB  GLN X  33      58.567  24.435  55.336  0.00  0.00            
ATOM    544  HB2 GLN X  33      59.416  23.761  55.227  0.00  0.00            
ATOM    545  HB3 GLN X  33      58.790  25.218  56.061  0.00  0.00            
ATOM    546  CG  GLN X  33      57.511  23.413  55.921  0.00  0.00            
ATOM    547  HG2 GLN X  33      57.844  23.066  56.899  0.00  0.00            
ATOM    548  HG3 GLN X  33      56.584  23.976  56.038  0.00  0.00            
ATOM    549  CD  GLN X  33      57.324  22.086  55.167  0.00  0.00            
ATOM    550  OE1 GLN X  33      58.181  21.596  54.472  0.00  0.00            
ATOM    551  NE2 GLN X  33      56.169  21.527  55.207  0.00  0.00            
ATOM    552 HE21 GLN X  33      56.123  20.726  54.592  0.00  0.00            
ATOM    553 HE22 GLN X  33      55.392  21.803  55.790  0.00  0.00            
ATOM    554  C   GLN X  33      58.973  26.280  53.584  0.00  0.00            
ATOM    555  O   GLN X  33      59.917  25.965  52.839  0.00  0.00            
ATOM    556  N   ALA X  34      58.817  27.562  53.960  0.00  0.00            
ATOM    557  H   ALA X  34      57.957  27.651  54.481  0.00  0.00            
ATOM    558  CA  ALA X  34      59.715  28.666  53.611  0.00  0.00            
ATOM    559  HA  ALA X  34      60.681  28.207  53.401  0.00  0.00            
ATOM    560  CB  ALA X  34      59.254  29.375  52.344  0.00  0.00            
ATOM    561  HB1 ALA X  34      58.879  28.626  51.647  0.00  0.00            
ATOM    562  HB2 ALA X  34      58.577  30.226  52.421  0.00  0.00            
ATOM    563  HB3 ALA X  34      60.103  29.934  51.950  0.00  0.00            
ATOM    564  C   ALA X  34      59.952  29.652  54.851  0.00  0.00            
ATOM    565  O   ALA X  34      59.070  29.671  55.744  0.00  0.00            
ATOM    566  N   ARG X  35      61.164  30.294  54.860  0.00  0.00            
ATOM    567  H   ARG X  35      61.878  29.913  54.256  0.00  0.00            
ATOM    568  CA  ARG X  35      61.604  31.310  55.861  0.00  0.00            
ATOM    569  HA  ARG X  35      61.237  31.016  56.844  0.00  0.00            
ATOM    570  CB  ARG X  35      63.135  31.369  55.892  0.00  0.00            
ATOM    571  HB2 ARG X  35      63.583  30.378  55.955  0.00  0.00            
ATOM    572  HB3 ARG X  35      63.383  31.780  54.913  0.00  0.00            
ATOM    573  CG  ARG X  35      63.871  32.168  56.989  0.00  0.00            
ATOM    574  HG2 ARG X  35      64.922  31.903  56.877  0.00  0.00            
ATOM    575  HG3 ARG X  35      63.714  33.222  56.760  0.00  0.00            
ATOM    576  CD  ARG X  35      63.404  31.729  58.399  0.00  0.00            
ATOM    577  HD2 ARG X  35      62.429  32.155  58.635  0.00  0.00            
ATOM    578  HD3 ARG X  35      63.369  30.654  58.578  0.00  0.00            
ATOM    579  NE  ARG X  35      64.225  32.301  59.464  0.00  0.00            
ATOM    580  HE  ARG X  35      65.078  32.761  59.181  0.00  0.00            
ATOM    581  CZ  ARG X  35      64.118  32.051  60.759  0.00  0.00            
ATOM    582  NH1 ARG X  35      63.285  31.273  61.266  0.00  0.00            
ATOM    583 HH11 ARG X  35      63.000  30.532  60.642  0.00  0.00            
ATOM    584 HH12 ARG X  35      63.071  31.226  62.252  0.00  0.00            
ATOM    585  NH2 ARG X  35      64.726  32.905  61.553  0.00  0.00            
ATOM    586 HH21 ARG X  35      65.270  33.623  61.097  0.00  0.00            
ATOM    587 HH22 ARG X  35      64.658  32.962  62.559  0.00  0.00            
ATOM    588  C   ARG X  35      61.045  32.681  55.465  0.00  0.00            
ATOM    589  O   ARG X  35      61.804  33.662  55.217  0.00  0.00            
ATOM    590  N   LEU X  36      59.667  32.732  55.347  0.00  0.00            
ATOM    591  H   LEU X  36      59.184  31.954  55.773  0.00  0.00            
ATOM    592  CA  LEU X  36      58.920  33.945  55.022  0.00  0.00            
ATOM    593  HA  LEU X  36      59.519  34.393  54.229  0.00  0.00            
ATOM    594  CB  LEU X  36      57.590  33.549  54.458  0.00  0.00            
ATOM    595  HB2 LEU X  36      57.186  32.789  55.128  0.00  0.00            
ATOM    596  HB3 LEU X  36      57.007  34.469  54.417  0.00  0.00            
ATOM    597  CG  LEU X  36      57.665  32.991  53.039  0.00  0.00            
ATOM    598  HG  LEU X  36      58.481  32.269  53.026  0.00  0.00            
ATOM    599  CD1 LEU X  36      56.369  32.320  52.573  0.00  0.00            
ATOM    600 HD11 LEU X  36      56.021  31.740  53.428  0.00  0.00            
ATOM    601 HD12 LEU X  36      55.612  33.082  52.384  0.00  0.00            
ATOM    602 HD13 LEU X  36      56.394  31.524  51.829  0.00  0.00            
ATOM    603  CD2 LEU X  36      57.836  34.174  52.094  0.00  0.00            
ATOM    604 HD21 LEU X  36      58.807  34.649  52.236  0.00  0.00            
ATOM    605 HD22 LEU X  36      57.910  33.902  51.041  0.00  0.00            
ATOM    606 HD23 LEU X  36      57.091  34.962  52.204  0.00  0.00            
ATOM    607  C   LEU X  36      58.840  34.854  56.250  0.00  0.00            
ATOM    608  O   LEU X  36      58.471  34.371  57.339  0.00  0.00            
ATOM    609  N   LEU X  37      59.367  36.089  56.176  0.00  0.00            
ATOM    610  H   LEU X  37      59.658  36.356  55.247  0.00  0.00            
ATOM    611  CA  LEU X  37      59.498  37.144  57.219  0.00  0.00            
ATOM    612  HA  LEU X  37      60.187  37.884  56.810  0.00  0.00            
ATOM    613  CB  LEU X  37      58.174  37.803  57.570  0.00  0.00            
ATOM    614  HB2 LEU X  37      57.560  37.047  58.059  0.00  0.00            
ATOM    615  HB3 LEU X  37      58.297  38.496  58.401  0.00  0.00            
ATOM    616  CG  LEU X  37      57.258  38.323  56.446  0.00  0.00            
ATOM    617  HG  LEU X  37      56.475  38.844  56.996  0.00  0.00            
ATOM    618  CD1 LEU X  37      57.993  39.359  55.490  0.00  0.00            
ATOM    619 HD11 LEU X  37      58.112  40.307  56.015  0.00  0.00            
ATOM    620 HD12 LEU X  37      58.891  38.905  55.071  0.00  0.00            
ATOM    621 HD13 LEU X  37      57.333  39.533  54.640  0.00  0.00            
ATOM    622  CD2 LEU X  37      56.456  37.354  55.569  0.00  0.00            
ATOM    623 HD21 LEU X  37      55.980  36.609  56.206  0.00  0.00            
ATOM    624 HD22 LEU X  37      55.739  38.002  55.065  0.00  0.00            
ATOM    625 HD23 LEU X  37      57.138  36.804  54.920  0.00  0.00            
ATOM    626  C   LEU X  37      60.279  36.522  58.481  0.00  0.00            
ATOM    627  O   LEU X  37      59.894  36.620  59.678  0.00  0.00            
ATOM    628  N   GLY X  38      61.413  35.832  58.188  0.00  0.00            
ATOM    629  H   GLY X  38      61.735  35.845  57.231  0.00  0.00            
ATOM    630  CA  GLY X  38      62.252  35.260  59.225  0.00  0.00            
ATOM    631  HA2 GLY X  38      63.060  34.682  58.776  0.00  0.00            
ATOM    632  HA3 GLY X  38      62.720  36.076  59.775  0.00  0.00            
ATOM    633  C   GLY X  38      61.482  34.295  60.128  0.00  0.00            
ATOM    634  O   GLY X  38      61.796  34.184  61.317  0.00  0.00            
ATOM    635  N   LYS X  39      60.400  33.680  59.569  0.00  0.00            
ATOM    636  H   LYS X  39      60.116  33.834  58.612  0.00  0.00            
ATOM    637  CA  LYS X  39      59.513  32.792  60.291  0.00  0.00            
ATOM    638  HA  LYS X  39      60.043  32.374  61.146  0.00  0.00            
ATOM    639  CB  LYS X  39      58.285  33.562  60.735  0.00  0.00            
ATOM    640  HB2 LYS X  39      58.549  34.438  61.326  0.00  0.00            
ATOM    641  HB3 LYS X  39      57.811  33.908  59.817  0.00  0.00            
ATOM    642  CG  LYS X  39      57.435  32.568  61.510  0.00  0.00            
ATOM    643  HG2 LYS X  39      57.054  31.877  60.758  0.00  0.00            
ATOM    644  HG3 LYS X  39      58.043  32.058  62.258  0.00  0.00            
ATOM    645  CD  LYS X  39      56.297  33.369  62.046  0.00  0.00            
ATOM    646  HD2 LYS X  39      56.655  34.139  62.730  0.00  0.00            
ATOM    647  HD3 LYS X  39      55.751  33.726  61.172  0.00  0.00            
ATOM    648  CE  LYS X  39      55.542  32.359  62.857  0.00  0.00            
ATOM    649  HE2 LYS X  39      55.080  31.565  62.271  0.00  0.00            
ATOM    650  HE3 LYS X  39      56.200  31.798  63.520  0.00  0.00            
ATOM    651  NZ  LYS X  39      54.551  33.148  63.666  0.00  0.00            
ATOM    652  HZ1 LYS X  39      53.861  32.485  63.990  0.00  0.00            
ATOM    653  HZ2 LYS X  39      55.001  33.634  64.428  0.00  0.00            
ATOM    654  HZ3 LYS X  39      54.119  33.871  63.107  0.00  0.00            
ATOM    655  C   LYS X  39      59.272  31.531  59.457  0.00  0.00            
ATOM    656  O   LYS X  39      59.278  31.581  58.219  0.00  0.00            
ATOM    657  N   ASN X  40      59.165  30.312  60.058  0.00  0.00            
ATOM    658  H   ASN X  40      59.161  30.417  61.062  0.00  0.00            
ATOM    659  CA  ASN X  40      58.971  29.117  59.242  0.00  0.00            
ATOM    660  HA  ASN X  40      59.416  29.359  58.277  0.00  0.00            
ATOM    661  CB  ASN X  40      59.686  27.923  59.928  0.00  0.00            
ATOM    662  HB2 ASN X  40      59.130  27.495  60.762  0.00  0.00            
ATOM    663  HB3 ASN X  40      59.839  27.184  59.141  0.00  0.00            
ATOM    664  CG  ASN X  40      61.124  28.214  60.381  0.00  0.00            
ATOM    665  OD1 ASN X  40      61.821  29.110  59.898  0.00  0.00            
ATOM    666  ND2 ASN X  40      61.624  27.478  61.324  0.00  0.00            
ATOM    667 HD21 ASN X  40      62.627  27.464  61.442  0.00  0.00            
ATOM    668 HD22 ASN X  40      61.120  26.733  61.784  0.00  0.00            
ATOM    669  C   ASN X  40      57.453  28.968  58.868  0.00  0.00            
ATOM    670  O   ASN X  40      56.751  28.171  59.468  0.00  0.00            
ATOM    671  N   PHE X  41      57.032  29.669  57.853  0.00  0.00            
ATOM    672  H   PHE X  41      57.758  30.079  57.283  0.00  0.00            
ATOM    673  CA  PHE X  41      55.693  29.469  57.263  0.00  0.00            
ATOM    674  HA  PHE X  41      54.997  29.372  58.096  0.00  0.00            
ATOM    675  CB  PHE X  41      55.378  30.554  56.184  0.00  0.00            
ATOM    676  HB2 PHE X  41      56.284  30.674  55.590  0.00  0.00            
ATOM    677  HB3 PHE X  41      54.647  30.149  55.484  0.00  0.00            
ATOM    678  CG  PHE X  41      54.844  31.906  56.670  0.00  0.00            
ATOM    679  CD1 PHE X  41      53.575  32.373  56.177  0.00  0.00            
ATOM    680  HD1 PHE X  41      52.925  31.728  55.605  0.00  0.00            
ATOM    681  CE1 PHE X  41      53.192  33.699  56.401  0.00  0.00            
ATOM    682  HE1 PHE X  41      52.286  34.147  56.020  0.00  0.00            
ATOM    683  CZ  PHE X  41      54.050  34.566  57.139  0.00  0.00            
ATOM    684  HZ  PHE X  41      53.803  35.614  57.221  0.00  0.00            
ATOM    685  CE2 PHE X  41      55.293  34.047  57.635  0.00  0.00            
ATOM    686  HE2 PHE X  41      55.947  34.680  58.216  0.00  0.00            
ATOM    687  CD2 PHE X  41      55.745  32.783  57.402  0.00  0.00            
ATOM    688  HD2 PHE X  41      56.764  32.597  57.705  0.00  0.00            
ATOM    689  C   PHE X  41      55.586  28.060  56.530  0.00  0.00            
ATOM    690  O   PHE X  41      56.576  27.572  55.986  0.00  0.00            
ATOM    691  N   ILE X  42      54.455  27.313  56.659  0.00  0.00            
ATOM    692  H   ILE X  42      53.722  27.669  57.256  0.00  0.00            
ATOM    693  CA  ILE X  42      54.041  26.267  55.698  0.00  0.00            
ATOM    694  HA  ILE X  42      54.936  25.824  55.259  0.00  0.00            
ATOM    695  CB  ILE X  42      53.333  25.052  56.462  0.00  0.00            
ATOM    696  HB  ILE X  42      52.407  25.597  56.642  0.00  0.00            
ATOM    697  CG2 ILE X  42      53.151  23.916  55.463  0.00  0.00            
ATOM    698 HG21 ILE X  42      54.028  23.269  55.439  0.00  0.00            
ATOM    699 HG22 ILE X  42      52.235  23.386  55.724  0.00  0.00            
ATOM    700 HG23 ILE X  42      53.060  24.297  54.446  0.00  0.00            
ATOM    701  CG1 ILE X  42      53.989  24.579  57.781  0.00  0.00            
ATOM    702 HG12 ILE X  42      54.725  23.822  57.512  0.00  0.00            
ATOM    703 HG13 ILE X  42      54.463  25.367  58.367  0.00  0.00            
ATOM    704  CD1 ILE X  42      52.899  23.929  58.636  0.00  0.00            
ATOM    705 HD11 ILE X  42      53.292  23.321  59.450  0.00  0.00            
ATOM    706 HD12 ILE X  42      52.257  24.637  59.160  0.00  0.00            
ATOM    707 HD13 ILE X  42      52.320  23.311  57.949  0.00  0.00            
ATOM    708  C   ILE X  42      53.115  26.948  54.590  0.00  0.00            
ATOM    709  O   ILE X  42      52.221  27.757  54.912  0.00  0.00            
ATOM    710  N   CYS X  43      53.471  26.660  53.357  0.00  0.00            
ATOM    711  H   CYS X  43      54.056  25.860  53.160  0.00  0.00            
ATOM    712  CA  CYS X  43      52.654  27.021  52.169  0.00  0.00            
ATOM    713  HA  CYS X  43      51.876  27.724  52.469  0.00  0.00            
ATOM    714  CB  CYS X  43      53.626  27.622  51.126  0.00  0.00            
ATOM    715  HB2 CYS X  43      54.210  26.838  50.642  0.00  0.00            
ATOM    716  HB3 CYS X  43      52.950  28.109  50.423  0.00  0.00            
ATOM    717  SG  CYS X  43      54.641  28.926  51.861  0.00  0.00            
ATOM    718  HG  CYS X  43      55.473  28.069  52.458  0.00  0.00            
ATOM    719  C   CYS X  43      51.955  25.742  51.562  0.00  0.00            
ATOM    720  O   CYS X  43      52.602  24.731  51.425  0.00  0.00            
ATOM    721  N   MET X  44      50.661  25.729  51.159  0.00  0.00            
ATOM    722  H   MET X  44      50.241  26.644  51.233  0.00  0.00            
ATOM    723  CA  MET X  44      49.863  24.474  50.803  0.00  0.00            
ATOM    724  HA  MET X  44      50.550  23.728  50.403  0.00  0.00            
ATOM    725  CB  MET X  44      49.272  23.897  52.080  0.00  0.00            
ATOM    726  HB2 MET X  44      48.639  23.018  51.950  0.00  0.00            
ATOM    727  HB3 MET X  44      50.053  23.473  52.710  0.00  0.00            
ATOM    728  CG  MET X  44      48.436  24.955  52.914  0.00  0.00            
ATOM    729  HG2 MET X  44      49.026  25.791  53.289  0.00  0.00            
ATOM    730  HG3 MET X  44      47.700  25.443  52.275  0.00  0.00            
ATOM    731  SD  MET X  44      47.598  24.176  54.239  0.00  0.00            
ATOM    732  CE  MET X  44      47.622  25.570  55.542  0.00  0.00            
ATOM    733  HE1 MET X  44      47.118  25.118  56.396  0.00  0.00            
ATOM    734  HE2 MET X  44      48.649  25.804  55.820  0.00  0.00            
ATOM    735  HE3 MET X  44      47.142  26.476  55.171  0.00  0.00            
ATOM    736  C   MET X  44      48.696  24.737  49.766  0.00  0.00            
ATOM    737  O   MET X  44      48.217  25.870  49.629  0.00  0.00            
ATOM    738  N   THR X  45      48.258  23.686  48.985  0.00  0.00            
ATOM    739  H   THR X  45      48.660  22.764  49.081  0.00  0.00            
ATOM    740  CA  THR X  45      47.361  23.864  47.820  0.00  0.00            
ATOM    741  HA  THR X  45      46.806  24.802  47.813  0.00  0.00            
ATOM    742  CB  THR X  45      48.116  23.864  46.481  0.00  0.00            
ATOM    743  HB  THR X  45      48.754  24.748  46.456  0.00  0.00            
ATOM    744  CG2 THR X  45      49.001  22.586  46.305  0.00  0.00            
ATOM    745 HG21 THR X  45      49.165  22.376  45.248  0.00  0.00            
ATOM    746 HG22 THR X  45      49.992  22.809  46.701  0.00  0.00            
ATOM    747 HG23 THR X  45      48.499  21.732  46.760  0.00  0.00            
ATOM    748  OG1 THR X  45      47.351  23.964  45.333  0.00  0.00            
ATOM    749  HG1 THR X  45      47.938  24.305  44.655  0.00  0.00            
ATOM    750  C   THR X  45      46.263  22.830  47.640  0.00  0.00            
ATOM    751  O   THR X  45      46.377  21.691  48.162  0.00  0.00            
ATOM    752  N   GLY X  46      45.175  23.072  46.893  0.00  0.00            
ATOM    753  H   GLY X  46      44.948  23.928  46.406  0.00  0.00            
ATOM    754  CA  GLY X  46      44.154  22.080  46.650  0.00  0.00            
ATOM    755  HA2 GLY X  46      43.875  22.161  45.600  0.00  0.00            
ATOM    756  HA3 GLY X  46      44.570  21.075  46.728  0.00  0.00            
ATOM    757  C   GLY X  46      42.925  22.076  47.579  0.00  0.00            
ATOM    758  O   GLY X  46      43.069  22.486  48.733  0.00  0.00            
ATOM    759  N   ALA X  47      41.757  21.777  47.141  0.00  0.00            
ATOM    760  H   ALA X  47      41.675  21.512  46.170  0.00  0.00            
ATOM    761  CA  ALA X  47      40.558  21.722  47.940  0.00  0.00            
ATOM    762  HA  ALA X  47      40.360  22.734  48.293  0.00  0.00            
ATOM    763  CB  ALA X  47      39.386  21.265  47.135  0.00  0.00            
ATOM    764  HB1 ALA X  47      38.480  21.262  47.742  0.00  0.00            
ATOM    765  HB2 ALA X  47      39.307  21.973  46.310  0.00  0.00            
ATOM    766  HB3 ALA X  47      39.608  20.236  46.850  0.00  0.00            
ATOM    767  C   ALA X  47      40.669  20.939  49.269  0.00  0.00            
ATOM    768  O   ALA X  47      39.952  21.300  50.254  0.00  0.00            
ATOM    769  N   GLU X  48      41.588  20.005  49.387  0.00  0.00            
ATOM    770  H   GLU X  48      42.180  19.750  48.610  0.00  0.00            
ATOM    771  CA  GLU X  48      41.690  19.326  50.675  0.00  0.00            
ATOM    772  HA  GLU X  48      40.736  19.005  51.093  0.00  0.00            
ATOM    773  CB  GLU X  48      42.468  17.991  50.404  0.00  0.00            
ATOM    774  HB2 GLU X  48      43.521  18.250  50.302  0.00  0.00            
ATOM    775  HB3 GLU X  48      42.401  17.536  51.393  0.00  0.00            
ATOM    776  CG  GLU X  48      41.968  16.964  49.348  0.00  0.00            
ATOM    777  HG2 GLU X  48      42.092  17.424  48.367  0.00  0.00            
ATOM    778  HG3 GLU X  48      42.596  16.081  49.465  0.00  0.00            
ATOM    779  CD  GLU X  48      40.482  16.692  49.648  0.00  0.00            
ATOM    780  OE1 GLU X  48      40.084  15.806  50.473  0.00  0.00            
ATOM    781  OE2 GLU X  48      39.643  17.301  48.955  0.00  0.00            
ATOM    782  C   GLU X  48      42.309  20.098  51.865  0.00  0.00            
ATOM    783  O   GLU X  48      41.824  20.083  52.951  0.00  0.00            
ATOM    784  N   ALA X  49      43.437  20.751  51.518  0.00  0.00            
ATOM    785  H   ALA X  49      43.812  20.513  50.611  0.00  0.00            
ATOM    786  CA  ALA X  49      44.113  21.831  52.245  0.00  0.00            
ATOM    787  HA  ALA X  49      44.436  21.450  53.214  0.00  0.00            
ATOM    788  CB  ALA X  49      45.442  22.172  51.512  0.00  0.00            
ATOM    789  HB1 ALA X  49      46.030  22.575  52.337  0.00  0.00            
ATOM    790  HB2 ALA X  49      45.809  21.322  50.938  0.00  0.00            
ATOM    791  HB3 ALA X  49      45.358  23.032  50.848  0.00  0.00            
ATOM    792  C   ALA X  49      43.334  23.167  52.525  0.00  0.00            
ATOM    793  O   ALA X  49      43.538  23.881  53.485  0.00  0.00            
ATOM    794  N   ALA X  50      42.312  23.292  51.681  0.00  0.00            
ATOM    795  H   ALA X  50      42.280  22.879  50.761  0.00  0.00            
ATOM    796  CA  ALA X  50      41.304  24.305  51.771  0.00  0.00            
ATOM    797  HA  ALA X  50      41.735  25.243  52.122  0.00  0.00            
ATOM    798  CB  ALA X  50      40.702  24.606  50.339  0.00  0.00            
ATOM    799  HB1 ALA X  50      39.874  23.927  50.133  0.00  0.00            
ATOM    800  HB2 ALA X  50      40.198  25.567  50.444  0.00  0.00            
ATOM    801  HB3 ALA X  50      41.420  24.684  49.524  0.00  0.00            
ATOM    802  C   ALA X  50      40.186  23.988  52.818  0.00  0.00            
ATOM    803  O   ALA X  50      39.899  24.872  53.679  0.00  0.00            
ATOM    804  N   LYS X  51      39.590  22.811  52.868  0.00  0.00            
ATOM    805  H   LYS X  51      39.658  22.216  52.055  0.00  0.00            
ATOM    806  CA  LYS X  51      38.594  22.382  53.946  0.00  0.00            
ATOM    807  HA  LYS X  51      37.842  23.170  53.970  0.00  0.00            
ATOM    808  CB  LYS X  51      38.027  21.032  53.502  0.00  0.00            
ATOM    809  HB2 LYS X  51      37.893  21.003  52.420  0.00  0.00            
ATOM    810  HB3 LYS X  51      38.780  20.244  53.482  0.00  0.00            
ATOM    811  CG  LYS X  51      36.769  20.638  54.328  0.00  0.00            
ATOM    812  HG2 LYS X  51      37.158  20.337  55.300  0.00  0.00            
ATOM    813  HG3 LYS X  51      36.086  21.476  54.468  0.00  0.00            
ATOM    814  CD  LYS X  51      36.092  19.471  53.795  0.00  0.00            
ATOM    815  HD2 LYS X  51      35.697  19.698  52.805  0.00  0.00            
ATOM    816  HD3 LYS X  51      36.787  18.639  53.679  0.00  0.00            
ATOM    817  CE  LYS X  51      34.876  19.118  54.582  0.00  0.00            
ATOM    818  HE2 LYS X  51      35.125  19.121  55.643  0.00  0.00            
ATOM    819  HE3 LYS X  51      34.090  19.873  54.546  0.00  0.00            
ATOM    820  NZ  LYS X  51      34.205  17.871  54.155  0.00  0.00            
ATOM    821  HZ1 LYS X  51      33.483  17.504  54.758  0.00  0.00            
ATOM    822  HZ2 LYS X  51      33.776  17.925  53.242  0.00  0.00            
ATOM    823  HZ3 LYS X  51      34.750  17.024  54.082  0.00  0.00            
ATOM    824  C   LYS X  51      39.210  22.264  55.333  0.00  0.00            
ATOM    825  O   LYS X  51      38.458  22.425  56.278  0.00  0.00            
ATOM    826  N   VAL X  52      40.592  22.161  55.406  0.00  0.00            
ATOM    827  H   VAL X  52      41.117  22.210  54.544  0.00  0.00            
ATOM    828  CA  VAL X  52      41.455  22.388  56.586  0.00  0.00            
ATOM    829  HA  VAL X  52      40.964  21.808  57.368  0.00  0.00            
ATOM    830  CB  VAL X  52      42.886  21.861  56.429  0.00  0.00            
ATOM    831  HB  VAL X  52      43.267  22.205  55.467  0.00  0.00            
ATOM    832  CG1 VAL X  52      43.748  22.339  57.621  0.00  0.00            
ATOM    833 HG11 VAL X  52      43.245  22.201  58.578  0.00  0.00            
ATOM    834 HG12 VAL X  52      44.696  21.805  57.553  0.00  0.00            
ATOM    835 HG13 VAL X  52      44.026  23.385  57.490  0.00  0.00            
ATOM    836  CG2 VAL X  52      42.846  20.352  56.437  0.00  0.00            
ATOM    837 HG21 VAL X  52      42.248  19.900  55.645  0.00  0.00            
ATOM    838 HG22 VAL X  52      43.897  20.083  56.325  0.00  0.00            
ATOM    839 HG23 VAL X  52      42.475  19.998  57.399  0.00  0.00            
ATOM    840  C   VAL X  52      41.497  23.885  56.921  0.00  0.00            
ATOM    841  O   VAL X  52      41.390  24.270  58.117  0.00  0.00            
ATOM    842  N   PHE X  53      41.844  24.708  55.958  0.00  0.00            
ATOM    843  H   PHE X  53      41.993  24.269  55.061  0.00  0.00            
ATOM    844  CA  PHE X  53      42.138  26.139  56.149  0.00  0.00            
ATOM    845  HA  PHE X  53      42.893  26.304  56.917  0.00  0.00            
ATOM    846  CB  PHE X  53      42.761  26.659  54.801  0.00  0.00            
ATOM    847  HB2 PHE X  53      43.747  26.214  54.665  0.00  0.00            
ATOM    848  HB3 PHE X  53      42.137  26.465  53.929  0.00  0.00            
ATOM    849  CG  PHE X  53      43.038  28.227  54.686  0.00  0.00            
ATOM    850  CD1 PHE X  53      44.301  28.770  55.168  0.00  0.00            
ATOM    851  HD1 PHE X  53      44.967  28.074  55.657  0.00  0.00            
ATOM    852  CE1 PHE X  53      44.634  30.077  54.911  0.00  0.00            
ATOM    853  HE1 PHE X  53      45.586  30.536  55.138  0.00  0.00            
ATOM    854  CZ  PHE X  53      43.682  30.919  54.315  0.00  0.00            
ATOM    855  HZ  PHE X  53      43.821  31.960  54.062  0.00  0.00            
ATOM    856  CE2 PHE X  53      42.454  30.422  53.956  0.00  0.00            
ATOM    857  HE2 PHE X  53      41.817  31.147  53.471  0.00  0.00            
ATOM    858  CD2 PHE X  53      42.101  29.012  53.984  0.00  0.00            
ATOM    859  HD2 PHE X  53      41.118  28.700  53.664  0.00  0.00            
ATOM    860  C   PHE X  53      40.935  26.976  56.495  0.00  0.00            
ATOM    861  O   PHE X  53      40.945  27.838  57.336  0.00  0.00            
ATOM    862  N   TYR X  54      39.741  26.687  55.852  0.00  0.00            
ATOM    863  H   TYR X  54      39.794  26.140  55.005  0.00  0.00            
ATOM    864  CA  TYR X  54      38.463  27.209  56.248  0.00  0.00            
ATOM    865  HA  TYR X  54      38.569  28.242  56.580  0.00  0.00            
ATOM    866  CB  TYR X  54      37.521  27.300  55.066  0.00  0.00            
ATOM    867  HB2 TYR X  54      37.393  26.353  54.542  0.00  0.00            
ATOM    868  HB3 TYR X  54      36.545  27.628  55.424  0.00  0.00            
ATOM    869  CG  TYR X  54      37.929  28.404  54.135  0.00  0.00            
ATOM    870  CD1 TYR X  54      37.615  29.745  54.466  0.00  0.00            
ATOM    871  HD1 TYR X  54      36.921  29.948  55.268  0.00  0.00            
ATOM    872  CE1 TYR X  54      38.091  30.777  53.577  0.00  0.00            
ATOM    873  HE1 TYR X  54      37.712  31.786  53.657  0.00  0.00            
ATOM    874  CZ  TYR X  54      38.831  30.470  52.415  0.00  0.00            
ATOM    875  OH  TYR X  54      39.161  31.459  51.555  0.00  0.00            
ATOM    876  HH  TYR X  54      38.820  32.302  51.861  0.00  0.00            
ATOM    877  CE2 TYR X  54      39.128  29.111  52.103  0.00  0.00            
ATOM    878  HE2 TYR X  54      39.613  28.760  51.204  0.00  0.00            
ATOM    879  CD2 TYR X  54      38.568  28.099  52.894  0.00  0.00            
ATOM    880  HD2 TYR X  54      38.493  27.078  52.552  0.00  0.00            
ATOM    881  C   TYR X  54      37.900  26.439  57.516  0.00  0.00            
ATOM    882  O   TYR X  54      36.869  25.769  57.491  0.00  0.00            
ATOM    883  N   ASP X  55      38.461  26.701  58.695  0.00  0.00            
ATOM    884  H   ASP X  55      39.244  27.333  58.605  0.00  0.00            
ATOM    885  CA  ASP X  55      38.068  26.285  60.012  0.00  0.00            
ATOM    886  HA  ASP X  55      36.980  26.239  60.038  0.00  0.00            
ATOM    887  CB  ASP X  55      38.499  24.882  60.340  0.00  0.00            
ATOM    888  HB2 ASP X  55      38.159  24.221  59.543  0.00  0.00            
ATOM    889  HB3 ASP X  55      39.588  24.920  60.333  0.00  0.00            
ATOM    890  CG  ASP X  55      38.002  24.394  61.636  0.00  0.00            
ATOM    891  OD1 ASP X  55      37.339  25.103  62.354  0.00  0.00            
ATOM    892  OD2 ASP X  55      38.351  23.258  62.031  0.00  0.00            
ATOM    893  C   ASP X  55      38.458  27.386  60.983  0.00  0.00            
ATOM    894  O   ASP X  55      39.671  27.594  61.230  0.00  0.00            
ATOM    895  N   THR X  56      37.462  28.087  61.465  0.00  0.00            
ATOM    896  H   THR X  56      36.532  27.872  61.134  0.00  0.00            
ATOM    897  CA  THR X  56      37.508  29.236  62.446  0.00  0.00            
ATOM    898  HA  THR X  56      38.245  29.943  62.065  0.00  0.00            
ATOM    899  CB  THR X  56      36.190  30.060  62.425  0.00  0.00            
ATOM    900  HB  THR X  56      36.282  30.727  63.282  0.00  0.00            
ATOM    901  CG2 THR X  56      35.959  30.926  61.128  0.00  0.00            
ATOM    902 HG21 THR X  56      36.786  31.618  60.969  0.00  0.00            
ATOM    903 HG22 THR X  56      35.870  30.237  60.288  0.00  0.00            
ATOM    904 HG23 THR X  56      35.041  31.512  61.176  0.00  0.00            
ATOM    905  OG1 THR X  56      35.052  29.222  62.535  0.00  0.00            
ATOM    906  HG1 THR X  56      35.013  28.964  63.459  0.00  0.00            
ATOM    907  C   THR X  56      37.970  28.780  63.810  0.00  0.00            
ATOM    908  O   THR X  56      38.316  29.688  64.593  0.00  0.00            
ATOM    909  N   ASP X  57      38.060  27.500  64.139  0.00  0.00            
ATOM    910  H   ASP X  57      37.886  26.721  63.520  0.00  0.00            
ATOM    911  CA  ASP X  57      38.730  27.115  65.382  0.00  0.00            
ATOM    912  HA  ASP X  57      38.879  27.812  66.206  0.00  0.00            
ATOM    913  CB  ASP X  57      37.869  25.976  66.073  0.00  0.00            
ATOM    914  HB2 ASP X  57      37.867  25.273  65.239  0.00  0.00            
ATOM    915  HB3 ASP X  57      38.452  25.637  66.929  0.00  0.00            
ATOM    916  CG  ASP X  57      36.469  26.440  66.384  0.00  0.00            
ATOM    917  OD1 ASP X  57      36.339  27.537  66.937  0.00  0.00            
ATOM    918  OD2 ASP X  57      35.502  25.895  65.906  0.00  0.00            
ATOM    919  C   ASP X  57      40.175  26.621  65.174  0.00  0.00            
ATOM    920  O   ASP X  57      40.899  26.802  66.100  0.00  0.00            
ATOM    921  N   ARG X  58      40.606  26.118  63.980  0.00  0.00            
ATOM    922  H   ARG X  58      39.909  26.215  63.255  0.00  0.00            
ATOM    923  CA  ARG X  58      41.997  25.851  63.681  0.00  0.00            
ATOM    924  HA  ARG X  58      42.539  25.508  64.562  0.00  0.00            
ATOM    925  CB  ARG X  58      42.193  24.767  62.620  0.00  0.00            
ATOM    926  HB2 ARG X  58      41.556  25.017  61.771  0.00  0.00            
ATOM    927  HB3 ARG X  58      43.231  24.892  62.314  0.00  0.00            
ATOM    928  CG  ARG X  58      41.874  23.299  63.131  0.00  0.00            
ATOM    929  HG2 ARG X  58      42.507  23.025  63.974  0.00  0.00            
ATOM    930  HG3 ARG X  58      40.858  23.354  63.522  0.00  0.00            
ATOM    931  CD  ARG X  58      41.941  22.110  62.194  0.00  0.00            
ATOM    932  HD2 ARG X  58      42.951  21.987  61.804  0.00  0.00            
ATOM    933  HD3 ARG X  58      41.741  21.219  62.789  0.00  0.00            
ATOM    934  NE  ARG X  58      40.903  22.262  61.092  0.00  0.00            
ATOM    935  HE  ARG X  58      40.409  23.143  61.061  0.00  0.00            
ATOM    936  CZ  ARG X  58      40.606  21.422  60.156  0.00  0.00            
ATOM    937  NH1 ARG X  58      41.214  20.286  60.046  0.00  0.00            
ATOM    938 HH11 ARG X  58      41.692  19.956  60.873  0.00  0.00            
ATOM    939 HH12 ARG X  58      40.988  19.656  59.290  0.00  0.00            
ATOM    940  NH2 ARG X  58      39.624  21.651  59.287  0.00  0.00            
ATOM    941 HH21 ARG X  58      39.313  22.584  59.055  0.00  0.00            
ATOM    942 HH22 ARG X  58      39.459  20.865  58.676  0.00  0.00            
ATOM    943  C   ARG X  58      42.769  27.083  63.238  0.00  0.00            
ATOM    944  O   ARG X  58      44.018  27.124  63.362  0.00  0.00            
ATOM    945  N   PHE X  59      42.175  28.103  62.645  0.00  0.00            
ATOM    946  H   PHE X  59      41.198  28.007  62.409  0.00  0.00            
ATOM    947  CA  PHE X  59      42.877  29.270  62.047  0.00  0.00            
ATOM    948  HA  PHE X  59      43.934  29.291  62.312  0.00  0.00            
ATOM    949  CB  PHE X  59      42.841  29.094  60.538  0.00  0.00            
ATOM    950  HB2 PHE X  59      41.829  28.901  60.184  0.00  0.00            
ATOM    951  HB3 PHE X  59      43.189  30.010  60.060  0.00  0.00            
ATOM    952  CG  PHE X  59      43.749  27.987  59.993  0.00  0.00            
ATOM    953  CD1 PHE X  59      45.153  28.143  59.962  0.00  0.00            
ATOM    954  HD1 PHE X  59      45.542  29.119  60.211  0.00  0.00            
ATOM    955  CE1 PHE X  59      45.976  27.048  59.696  0.00  0.00            
ATOM    956  HE1 PHE X  59      47.056  27.056  59.684  0.00  0.00            
ATOM    957  CZ  PHE X  59      45.403  25.769  59.398  0.00  0.00            
ATOM    958  HZ  PHE X  59      45.975  24.896  59.123  0.00  0.00            
ATOM    959  CE2 PHE X  59      44.054  25.625  59.542  0.00  0.00            
ATOM    960  HE2 PHE X  59      43.671  24.625  59.402  0.00  0.00            
ATOM    961  CD2 PHE X  59      43.201  26.695  59.753  0.00  0.00            
ATOM    962  HD2 PHE X  59      42.156  26.434  59.837  0.00  0.00            
ATOM    963  C   PHE X  59      42.371  30.606  62.493  0.00  0.00            
ATOM    964  O   PHE X  59      41.314  30.667  63.067  0.00  0.00            
ATOM    965  N   GLN X  60      43.220  31.639  62.457  0.00  0.00            
ATOM    966  H   GLN X  60      44.158  31.382  62.184  0.00  0.00            
ATOM    967  CA  GLN X  60      42.942  33.102  62.724  0.00  0.00            
ATOM    968  HA  GLN X  60      41.862  33.235  62.657  0.00  0.00            
ATOM    969  CB  GLN X  60      43.252  33.452  64.173  0.00  0.00            
ATOM    970  HB2 GLN X  60      43.145  34.525  64.337  0.00  0.00            
ATOM    971  HB3 GLN X  60      42.404  33.048  64.726  0.00  0.00            
ATOM    972  CG  GLN X  60      44.704  33.089  64.633  0.00  0.00            
ATOM    973  HG2 GLN X  60      44.757  32.040  64.925  0.00  0.00            
ATOM    974  HG3 GLN X  60      45.346  33.307  63.780  0.00  0.00            
ATOM    975  CD  GLN X  60      45.245  33.890  65.816  0.00  0.00            
ATOM    976  OE1 GLN X  60      46.250  33.474  66.407  0.00  0.00            
ATOM    977  NE2 GLN X  60      44.684  34.983  66.230  0.00  0.00            
ATOM    978 HE21 GLN X  60      45.166  35.469  66.973  0.00  0.00            
ATOM    979 HE22 GLN X  60      43.778  35.077  65.793  0.00  0.00            
ATOM    980  C   GLN X  60      43.553  34.117  61.703  0.00  0.00            
ATOM    981  O   GLN X  60      44.716  33.840  61.204  0.00  0.00            
ATOM    982  N   ARG X  61      42.856  35.273  61.375  0.00  0.00            
ATOM    983  H   ARG X  61      42.023  35.504  61.897  0.00  0.00            
ATOM    984  CA  ARG X  61      43.363  36.272  60.376  0.00  0.00            
ATOM    985  HA  ARG X  61      44.091  35.772  59.737  0.00  0.00            
ATOM    986  CB  ARG X  61      42.154  36.813  59.491  0.00  0.00            
ATOM    987  HB2 ARG X  61      41.495  37.323  60.194  0.00  0.00            
ATOM    988  HB3 ARG X  61      42.387  37.518  58.693  0.00  0.00            
ATOM    989  CG  ARG X  61      41.344  35.695  58.898  0.00  0.00            
ATOM    990  HG2 ARG X  61      40.821  35.201  59.717  0.00  0.00            
ATOM    991  HG3 ARG X  61      40.584  36.150  58.262  0.00  0.00            
ATOM    992  CD  ARG X  61      42.197  34.751  58.008  0.00  0.00            
ATOM    993  HD2 ARG X  61      42.826  35.401  57.398  0.00  0.00            
ATOM    994  HD3 ARG X  61      42.821  34.098  58.619  0.00  0.00            
ATOM    995  NE  ARG X  61      41.419  33.882  57.148  0.00  0.00            
ATOM    996  HE  ARG X  61      41.353  32.911  57.418  0.00  0.00            
ATOM    997  CZ  ARG X  61      40.777  34.161  56.047  0.00  0.00            
ATOM    998  NH1 ARG X  61      40.689  35.384  55.629  0.00  0.00            
ATOM    999 HH11 ARG X  61      41.144  36.090  56.190  0.00  0.00            
ATOM   1000 HH12 ARG X  61      40.155  35.581  54.795  0.00  0.00            
ATOM   1001  NH2 ARG X  61      40.211  33.229  55.336  0.00  0.00            
ATOM   1002 HH21 ARG X  61      40.276  32.255  55.595  0.00  0.00            
ATOM   1003 HH22 ARG X  61      39.687  33.474  54.508  0.00  0.00            
ATOM   1004  C   ARG X  61      44.135  37.430  60.991  0.00  0.00            
ATOM   1005  O   ARG X  61      44.849  38.137  60.291  0.00  0.00            
ATOM   1006  N   GLN X  62      43.902  37.729  62.287  0.00  0.00            
ATOM   1007  H   GLN X  62      43.154  37.308  62.818  0.00  0.00            
ATOM   1008  CA  GLN X  62      44.430  38.940  62.853  0.00  0.00            
ATOM   1009  HA  GLN X  62      44.094  39.704  62.152  0.00  0.00            
ATOM   1010  CB  GLN X  62      43.731  39.227  64.188  0.00  0.00            
ATOM   1011  HB2 GLN X  62      42.656  39.235  64.009  0.00  0.00            
ATOM   1012  HB3 GLN X  62      43.876  38.412  64.897  0.00  0.00            
ATOM   1013  CG  GLN X  62      44.089  40.632  64.802  0.00  0.00            
ATOM   1014  HG2 GLN X  62      45.006  40.641  65.392  0.00  0.00            
ATOM   1015  HG3 GLN X  62      44.224  41.309  63.958  0.00  0.00            
ATOM   1016  CD  GLN X  62      42.931  41.275  65.571  0.00  0.00            
ATOM   1017  OE1 GLN X  62      41.861  41.450  65.011  0.00  0.00            
ATOM   1018  NE2 GLN X  62      43.109  41.745  66.799  0.00  0.00            
ATOM   1019 HE21 GLN X  62      42.373  42.293  67.220  0.00  0.00            
ATOM   1020 HE22 GLN X  62      43.962  41.628  67.327  0.00  0.00            
ATOM   1021  C   GLN X  62      45.912  38.981  62.924  0.00  0.00            
ATOM   1022  O   GLN X  62      46.634  38.148  63.479  0.00  0.00            
ATOM   1023  N   ASN X  63      46.487  39.989  62.278  0.00  0.00            
ATOM   1024  H   ASN X  63      45.855  40.680  61.900  0.00  0.00            
ATOM   1025  CA  ASN X  63      47.906  40.210  62.062  0.00  0.00            
ATOM   1026  HA  ASN X  63      47.946  41.018  61.331  0.00  0.00            
ATOM   1027  CB  ASN X  63      48.546  40.714  63.329  0.00  0.00            
ATOM   1028  HB2 ASN X  63      48.323  39.892  64.008  0.00  0.00            
ATOM   1029  HB3 ASN X  63      49.622  40.874  63.269  0.00  0.00            
ATOM   1030  CG  ASN X  63      47.908  41.935  63.917  0.00  0.00            
ATOM   1031  OD1 ASN X  63      47.338  42.678  63.175  0.00  0.00            
ATOM   1032  ND2 ASN X  63      48.231  42.278  65.152  0.00  0.00            
ATOM   1033 HD21 ASN X  63      47.743  43.091  65.498  0.00  0.00            
ATOM   1034 HD22 ASN X  63      48.822  41.664  65.694  0.00  0.00            
ATOM   1035  C   ASN X  63      48.626  39.063  61.362  0.00  0.00            
ATOM   1036  O   ASN X  63      49.873  39.096  61.356  0.00  0.00            
ATOM   1037  N   ALA X  64      48.014  38.021  60.730  0.00  0.00            
ATOM   1038  H   ALA X  64      47.020  37.908  60.871  0.00  0.00            
ATOM   1039  CA  ALA X  64      48.835  36.961  60.063  0.00  0.00            
ATOM   1040  HA  ALA X  64      49.583  36.638  60.788  0.00  0.00            
ATOM   1041  CB  ALA X  64      47.825  35.799  59.732  0.00  0.00            
ATOM   1042  HB1 ALA X  64      47.394  35.418  60.657  0.00  0.00            
ATOM   1043  HB2 ALA X  64      47.081  36.333  59.140  0.00  0.00            
ATOM   1044  HB3 ALA X  64      48.418  35.132  59.107  0.00  0.00            
ATOM   1045  C   ALA X  64      49.506  37.499  58.790  0.00  0.00            
ATOM   1046  O   ALA X  64      50.680  37.178  58.541  0.00  0.00            
ATOM   1047  N   LEU X  65      48.841  38.395  58.099  0.00  0.00            
ATOM   1048  H   LEU X  65      48.107  38.901  58.573  0.00  0.00            
ATOM   1049  CA  LEU X  65      49.369  38.959  56.861  0.00  0.00            
ATOM   1050  HA  LEU X  65      50.048  38.181  56.512  0.00  0.00            
ATOM   1051  CB  LEU X  65      48.205  39.171  55.799  0.00  0.00            
ATOM   1052  HB2 LEU X  65      47.312  39.546  56.299  0.00  0.00            
ATOM   1053  HB3 LEU X  65      48.497  39.964  55.111  0.00  0.00            
ATOM   1054  CG  LEU X  65      47.865  37.868  55.025  0.00  0.00            
ATOM   1055  HG  LEU X  65      47.690  37.100  55.778  0.00  0.00            
ATOM   1056  CD1 LEU X  65      46.642  38.095  54.207  0.00  0.00            
ATOM   1057 HD11 LEU X  65      46.918  38.910  53.537  0.00  0.00            
ATOM   1058 HD12 LEU X  65      46.499  37.160  53.665  0.00  0.00            
ATOM   1059 HD13 LEU X  65      45.758  38.357  54.789  0.00  0.00            
ATOM   1060  CD2 LEU X  65      48.999  37.477  54.028  0.00  0.00            
ATOM   1061 HD21 LEU X  65      49.309  38.382  53.506  0.00  0.00            
ATOM   1062 HD22 LEU X  65      49.882  37.098  54.543  0.00  0.00            
ATOM   1063 HD23 LEU X  65      48.604  36.786  53.283  0.00  0.00            
ATOM   1064  C   LEU X  65      50.176  40.293  57.017  0.00  0.00            
ATOM   1065  O   LEU X  65      49.855  41.071  57.881  0.00  0.00            
ATOM   1066  N   PRO X  66      51.211  40.637  56.192  0.00  0.00            
ATOM   1067  CD  PRO X  66      51.847  39.769  55.193  0.00  0.00            
ATOM   1068  HD2 PRO X  66      51.286  39.908  54.269  0.00  0.00            
ATOM   1069  HD3 PRO X  66      51.772  38.720  55.479  0.00  0.00            
ATOM   1070  CG  PRO X  66      53.270  40.214  55.042  0.00  0.00            
ATOM   1071  HG2 PRO X  66      53.697  39.947  54.075  0.00  0.00            
ATOM   1072  HG3 PRO X  66      53.906  39.748  55.794  0.00  0.00            
ATOM   1073  CB  PRO X  66      53.098  41.725  55.293  0.00  0.00            
ATOM   1074  HB2 PRO X  66      52.980  42.165  54.302  0.00  0.00            
ATOM   1075  HB3 PRO X  66      53.961  42.179  55.779  0.00  0.00            
ATOM   1076  CA  PRO X  66      51.986  41.824  56.362  0.00  0.00            
ATOM   1077  HA  PRO X  66      52.438  41.767  57.352  0.00  0.00            
ATOM   1078  C   PRO X  66      51.244  43.125  56.215  0.00  0.00            
ATOM   1079  O   PRO X  66      50.492  43.369  55.243  0.00  0.00            
ATOM   1080  N   LYS X  67      51.421  44.157  57.127  0.00  0.00            
ATOM   1081  H   LYS X  67      52.184  44.013  57.773  0.00  0.00            
ATOM   1082  CA  LYS X  67      50.480  45.246  57.233  0.00  0.00            
ATOM   1083  HA  LYS X  67      49.489  44.870  57.488  0.00  0.00            
ATOM   1084  CB  LYS X  67      50.854  46.193  58.455  0.00  0.00            
ATOM   1085  HB2 LYS X  67      51.519  45.726  59.183  0.00  0.00            
ATOM   1086  HB3 LYS X  67      51.427  47.007  58.013  0.00  0.00            
ATOM   1087  CG  LYS X  67      49.752  47.005  59.123  0.00  0.00            
ATOM   1088  HG2 LYS X  67      50.153  47.781  59.775  0.00  0.00            
ATOM   1089  HG3 LYS X  67      49.189  47.411  58.282  0.00  0.00            
ATOM   1090  CD  LYS X  67      48.733  46.145  60.043  0.00  0.00            
ATOM   1091  HD2 LYS X  67      48.341  45.351  59.407  0.00  0.00            
ATOM   1092  HD3 LYS X  67      49.212  45.630  60.876  0.00  0.00            
ATOM   1093  CE  LYS X  67      47.648  47.074  60.512  0.00  0.00            
ATOM   1094  HE2 LYS X  67      48.023  48.039  60.852  0.00  0.00            
ATOM   1095  HE3 LYS X  67      46.943  47.270  59.704  0.00  0.00            
ATOM   1096  NZ  LYS X  67      46.871  46.494  61.611  0.00  0.00            
ATOM   1097  HZ1 LYS X  67      46.198  45.833  61.247  0.00  0.00            
ATOM   1098  HZ2 LYS X  67      47.370  46.220  62.445  0.00  0.00            
ATOM   1099  HZ3 LYS X  67      46.310  47.231  62.013  0.00  0.00            
ATOM   1100  C   LYS X  67      50.386  46.136  55.940  0.00  0.00            
ATOM   1101  O   LYS X  67      49.417  46.840  55.860  0.00  0.00            
ATOM   1102  N   ARG X  68      51.119  45.923  54.841  0.00  0.00            
ATOM   1103  H   ARG X  68      51.918  45.333  55.025  0.00  0.00            
ATOM   1104  CA  ARG X  68      51.088  46.640  53.494  0.00  0.00            
ATOM   1105  HA  ARG X  68      51.164  47.722  53.603  0.00  0.00            
ATOM   1106  CB  ARG X  68      52.280  46.112  52.687  0.00  0.00            
ATOM   1107  HB2 ARG X  68      52.460  46.773  51.839  0.00  0.00            
ATOM   1108  HB3 ARG X  68      53.210  46.217  53.245  0.00  0.00            
ATOM   1109  CG  ARG X  68      52.137  44.650  52.261  0.00  0.00            
ATOM   1110  HG2 ARG X  68      52.041  44.017  53.143  0.00  0.00            
ATOM   1111  HG3 ARG X  68      51.296  44.513  51.581  0.00  0.00            
ATOM   1112  CD  ARG X  68      53.407  44.238  51.480  0.00  0.00            
ATOM   1113  HD2 ARG X  68      54.231  44.891  51.766  0.00  0.00            
ATOM   1114  HD3 ARG X  68      53.627  43.184  51.650  0.00  0.00            
ATOM   1115  NE  ARG X  68      53.259  44.688  50.023  0.00  0.00            
ATOM   1116  HE  ARG X  68      52.300  44.904  49.788  0.00  0.00            
ATOM   1117  CZ  ARG X  68      54.128  44.746  49.033  0.00  0.00            
ATOM   1118  NH1 ARG X  68      55.298  44.383  49.304  0.00  0.00            
ATOM   1119 HH11 ARG X  68      55.510  43.991  50.210  0.00  0.00            
ATOM   1120 HH12 ARG X  68      56.012  44.641  48.638  0.00  0.00            
ATOM   1121  NH2 ARG X  68      53.716  45.306  47.957  0.00  0.00            
ATOM   1122 HH21 ARG X  68      52.728  45.491  47.865  0.00  0.00            
ATOM   1123 HH22 ARG X  68      54.357  45.269  47.177  0.00  0.00            
ATOM   1124  C   ARG X  68      49.751  46.416  52.735  0.00  0.00            
ATOM   1125  O   ARG X  68      49.340  47.391  52.113  0.00  0.00            
ATOM   1126  N   VAL X  69      49.000  45.336  52.932  0.00  0.00            
ATOM   1127  H   VAL X  69      49.315  44.646  53.599  0.00  0.00            
ATOM   1128  CA  VAL X  69      47.645  45.091  52.335  0.00  0.00            
ATOM   1129  HA  VAL X  69      47.628  45.283  51.262  0.00  0.00            
ATOM   1130  CB  VAL X  69      47.251  43.643  52.484  0.00  0.00            
ATOM   1131  HB  VAL X  69      46.802  43.449  53.458  0.00  0.00            
ATOM   1132  CG1 VAL X  69      46.202  43.302  51.421  0.00  0.00            
ATOM   1133 HG11 VAL X  69      45.945  42.246  51.337  0.00  0.00            
ATOM   1134 HG12 VAL X  69      45.288  43.882  51.547  0.00  0.00            
ATOM   1135 HG13 VAL X  69      46.378  43.735  50.436  0.00  0.00            
ATOM   1136  CG2 VAL X  69      48.444  42.717  52.265  0.00  0.00            
ATOM   1137 HG21 VAL X  69      48.072  41.723  52.514  0.00  0.00            
ATOM   1138 HG22 VAL X  69      48.701  42.539  51.220  0.00  0.00            
ATOM   1139 HG23 VAL X  69      49.443  42.841  52.682  0.00  0.00            
ATOM   1140  C   VAL X  69      46.629  46.078  52.995  0.00  0.00            
ATOM   1141  O   VAL X  69      45.806  46.749  52.294  0.00  0.00            
ATOM   1142  N   GLN X  70      46.663  46.077  54.366  0.00  0.00            
ATOM   1143  H   GLN X  70      47.361  45.477  54.782  0.00  0.00            
ATOM   1144  CA  GLN X  70      45.887  47.055  55.088  0.00  0.00            
ATOM   1145  HA  GLN X  70      44.848  47.065  54.758  0.00  0.00            
ATOM   1146  CB  GLN X  70      45.832  46.974  56.633  0.00  0.00            
ATOM   1147  HB2 GLN X  70      46.834  47.074  57.050  0.00  0.00            
ATOM   1148  HB3 GLN X  70      45.271  47.845  56.972  0.00  0.00            
ATOM   1149  CG  GLN X  70      45.082  45.729  57.073  0.00  0.00            
ATOM   1150  HG2 GLN X  70      44.244  45.506  56.413  0.00  0.00            
ATOM   1151  HG3 GLN X  70      45.690  44.827  57.148  0.00  0.00            
ATOM   1152  CD  GLN X  70      44.452  45.824  58.450  0.00  0.00            
ATOM   1153  OE1 GLN X  70      44.728  46.655  59.305  0.00  0.00            
ATOM   1154  NE2 GLN X  70      43.438  44.987  58.641  0.00  0.00            
ATOM   1155 HE21 GLN X  70      43.149  44.829  59.596  0.00  0.00            
ATOM   1156 HE22 GLN X  70      43.070  44.464  57.859  0.00  0.00            
ATOM   1157  C   GLN X  70      46.301  48.532  54.759  0.00  0.00            
ATOM   1158  O   GLN X  70      45.463  49.417  54.630  0.00  0.00            
ATOM   1159  N   LYS X  71      47.560  48.854  54.436  0.00  0.00            
ATOM   1160  H   LYS X  71      48.264  48.135  54.522  0.00  0.00            
ATOM   1161  CA  LYS X  71      48.134  50.196  54.123  0.00  0.00            
ATOM   1162  HA  LYS X  71      47.622  50.941  54.733  0.00  0.00            
ATOM   1163  CB  LYS X  71      49.555  50.405  54.560  0.00  0.00            
ATOM   1164  HB2 LYS X  71      50.170  49.606  54.145  0.00  0.00            
ATOM   1165  HB3 LYS X  71      49.976  51.337  54.184  0.00  0.00            
ATOM   1166  CG  LYS X  71      49.597  50.447  56.092  0.00  0.00            
ATOM   1167  HG2 LYS X  71      49.097  51.336  56.477  0.00  0.00            
ATOM   1168  HG3 LYS X  71      49.119  49.523  56.417  0.00  0.00            
ATOM   1169  CD  LYS X  71      51.064  50.386  56.568  0.00  0.00            
ATOM   1170  HD2 LYS X  71      51.442  49.372  56.437  0.00  0.00            
ATOM   1171  HD3 LYS X  71      51.722  51.044  56.001  0.00  0.00            
ATOM   1172  CE  LYS X  71      51.052  50.801  58.018  0.00  0.00            
ATOM   1173  HE2 LYS X  71      50.577  51.774  58.145  0.00  0.00            
ATOM   1174  HE3 LYS X  71      50.373  50.043  58.409  0.00  0.00            
ATOM   1175  NZ  LYS X  71      52.329  50.665  58.638  0.00  0.00            
ATOM   1176  HZ1 LYS X  71      52.333  50.618  59.647  0.00  0.00            
ATOM   1177  HZ2 LYS X  71      52.778  49.809  58.345  0.00  0.00            
ATOM   1178  HZ3 LYS X  71      52.871  51.465  58.344  0.00  0.00            
ATOM   1179  C   LYS X  71      47.977  50.549  52.615  0.00  0.00            
ATOM   1180  O   LYS X  71      48.113  51.705  52.392  0.00  0.00            
ATOM   1181  N   SER X  72      47.459  49.731  51.692  0.00  0.00            
ATOM   1182  H   SER X  72      47.425  48.785  52.046  0.00  0.00            
ATOM   1183  CA  SER X  72      47.118  50.008  50.351  0.00  0.00            
ATOM   1184  HA  SER X  72      46.977  51.088  50.306  0.00  0.00            
ATOM   1185  CB  SER X  72      48.246  49.670  49.403  0.00  0.00            
ATOM   1186  HB2 SER X  72      47.927  50.063  48.437  0.00  0.00            
ATOM   1187  HB3 SER X  72      49.047  50.348  49.696  0.00  0.00            
ATOM   1188  OG  SER X  72      48.614  48.371  49.323  0.00  0.00            
ATOM   1189  HG  SER X  72      48.996  48.110  50.164  0.00  0.00            
ATOM   1190  C   SER X  72      45.705  49.496  49.927  0.00  0.00            
ATOM   1191  O   SER X  72      44.699  50.214  50.028  0.00  0.00            
ATOM   1192  N   LEU X  73      45.559  48.186  49.788  0.00  0.00            
ATOM   1193  H   LEU X  73      46.357  47.593  49.965  0.00  0.00            
ATOM   1194  CA  LEU X  73      44.335  47.555  49.349  0.00  0.00            
ATOM   1195  HA  LEU X  73      44.012  47.891  48.363  0.00  0.00            
ATOM   1196  CB  LEU X  73      44.639  46.075  49.135  0.00  0.00            
ATOM   1197  HB2 LEU X  73      45.388  46.034  48.343  0.00  0.00            
ATOM   1198  HB3 LEU X  73      44.979  45.828  50.140  0.00  0.00            
ATOM   1199  CG  LEU X  73      43.457  45.172  48.747  0.00  0.00            
ATOM   1200  HG  LEU X  73      42.588  45.391  49.366  0.00  0.00            
ATOM   1201  CD1 LEU X  73      42.986  45.296  47.301  0.00  0.00            
ATOM   1202 HD11 LEU X  73      42.947  46.361  47.075  0.00  0.00            
ATOM   1203 HD12 LEU X  73      43.597  44.752  46.580  0.00  0.00            
ATOM   1204 HD13 LEU X  73      41.948  44.965  47.323  0.00  0.00            
ATOM   1205  CD2 LEU X  73      43.872  43.693  48.949  0.00  0.00            
ATOM   1206 HD21 LEU X  73      44.822  43.467  48.465  0.00  0.00            
ATOM   1207 HD22 LEU X  73      43.881  43.499  50.021  0.00  0.00            
ATOM   1208 HD23 LEU X  73      43.194  43.031  48.409  0.00  0.00            
ATOM   1209  C   LEU X  73      43.036  47.746  50.295  0.00  0.00            
ATOM   1210  O   LEU X  73      42.084  48.391  49.912  0.00  0.00            
ATOM   1211  N   PHE X  74      43.077  47.198  51.519  0.00  0.00            
ATOM   1212  H   PHE X  74      43.921  46.713  51.790  0.00  0.00            
ATOM   1213  CA  PHE X  74      41.918  47.062  52.440  0.00  0.00            
ATOM   1214  HA  PHE X  74      40.986  46.990  51.878  0.00  0.00            
ATOM   1215  CB  PHE X  74      42.048  45.817  53.354  0.00  0.00            
ATOM   1216  HB2 PHE X  74      42.884  46.010  54.026  0.00  0.00            
ATOM   1217  HB3 PHE X  74      41.208  45.776  54.048  0.00  0.00            
ATOM   1218  CG  PHE X  74      42.134  44.476  52.630  0.00  0.00            
ATOM   1219  CD1 PHE X  74      41.303  44.154  51.545  0.00  0.00            
ATOM   1220  HD1 PHE X  74      40.712  44.924  51.070  0.00  0.00            
ATOM   1221  CE1 PHE X  74      41.282  42.781  51.086  0.00  0.00            
ATOM   1222  HE1 PHE X  74      40.715  42.526  50.203  0.00  0.00            
ATOM   1223  CZ  PHE X  74      42.127  41.832  51.717  0.00  0.00            
ATOM   1224  HZ  PHE X  74      42.147  40.807  51.377  0.00  0.00            
ATOM   1225  CE2 PHE X  74      43.064  42.230  52.680  0.00  0.00            
ATOM   1226  HE2 PHE X  74      43.755  41.467  53.007  0.00  0.00            
ATOM   1227  CD2 PHE X  74      43.004  43.506  53.217  0.00  0.00            
ATOM   1228  HD2 PHE X  74      43.729  43.871  53.930  0.00  0.00            
ATOM   1229  C   PHE X  74      41.610  48.215  53.380  0.00  0.00            
ATOM   1230  O   PHE X  74      40.414  48.434  53.650  0.00  0.00            
ATOM   1231  N   GLY X  75      42.617  49.042  53.698  0.00  0.00            
ATOM   1232  H   GLY X  75      43.507  49.011  53.222  0.00  0.00            
ATOM   1233  CA  GLY X  75      42.454  49.939  54.809  0.00  0.00            
ATOM   1234  HA2 GLY X  75      43.131  50.754  54.552  0.00  0.00            
ATOM   1235  HA3 GLY X  75      41.408  50.240  54.867  0.00  0.00            
ATOM   1236  C   GLY X  75      42.803  49.311  56.170  0.00  0.00            
ATOM   1237  O   GLY X  75      42.633  48.093  56.405  0.00  0.00            
ATOM   1238  N   VAL X  76      43.397  50.147  57.090  0.00  0.00            
ATOM   1239  H   VAL X  76      43.539  51.090  56.758  0.00  0.00            
ATOM   1240  CA  VAL X  76      43.635  49.843  58.482  0.00  0.00            
ATOM   1241  HA  VAL X  76      44.229  48.930  58.445  0.00  0.00            
ATOM   1242  CB  VAL X  76      44.534  50.964  59.129  0.00  0.00            
ATOM   1243  HB  VAL X  76      44.159  51.836  58.594  0.00  0.00            
ATOM   1244  CG1 VAL X  76      44.499  51.047  60.645  0.00  0.00            
ATOM   1245 HG11 VAL X  76      43.440  51.210  60.847  0.00  0.00            
ATOM   1246 HG12 VAL X  76      44.994  50.180  61.080  0.00  0.00            
ATOM   1247 HG13 VAL X  76      45.008  51.978  60.895  0.00  0.00            
ATOM   1248  CG2 VAL X  76      46.024  50.840  58.758  0.00  0.00            
ATOM   1249 HG21 VAL X  76      46.137  50.280  57.829  0.00  0.00            
ATOM   1250 HG22 VAL X  76      46.536  51.801  58.716  0.00  0.00            
ATOM   1251 HG23 VAL X  76      46.600  50.224  59.448  0.00  0.00            
ATOM   1252  C   VAL X  76      42.392  49.375  59.315  0.00  0.00            
ATOM   1253  O   VAL X  76      41.358  50.071  59.309  0.00  0.00            
ATOM   1254  N   ASN X  77      42.525  48.244  60.006  0.00  0.00            
ATOM   1255  H   ASN X  77      43.342  47.672  59.850  0.00  0.00            
ATOM   1256  CA  ASN X  77      41.576  47.654  60.934  0.00  0.00            
ATOM   1257  HA  ASN X  77      42.072  46.752  61.292  0.00  0.00            
ATOM   1258  CB  ASN X  77      41.474  48.657  62.082  0.00  0.00            
ATOM   1259  HB2 ASN X  77      42.430  49.110  62.345  0.00  0.00            
ATOM   1260  HB3 ASN X  77      40.774  49.462  61.861  0.00  0.00            
ATOM   1261  CG  ASN X  77      41.053  48.030  63.388  0.00  0.00            
ATOM   1262  OD1 ASN X  77      40.978  46.814  63.535  0.00  0.00            
ATOM   1263  ND2 ASN X  77      40.764  48.775  64.456  0.00  0.00            
ATOM   1264 HD21 ASN X  77      40.390  48.321  65.278  0.00  0.00            
ATOM   1265 HD22 ASN X  77      40.997  49.755  64.388  0.00  0.00            
ATOM   1266  C   ASN X  77      40.308  47.230  60.243  0.00  0.00            
ATOM   1267  O   ASN X  77      39.303  47.188  60.939  0.00  0.00            
ATOM   1268  N   ALA X  78      40.305  46.871  58.911  0.00  0.00            
ATOM   1269  H   ALA X  78      41.159  46.912  58.373  0.00  0.00            
ATOM   1270  CA  ALA X  78      39.117  46.598  58.086  0.00  0.00            
ATOM   1271  HA  ALA X  78      38.324  47.202  58.526  0.00  0.00            
ATOM   1272  CB  ALA X  78      39.479  47.129  56.693  0.00  0.00            
ATOM   1273  HB1 ALA X  78      38.628  46.923  56.044  0.00  0.00            
ATOM   1274  HB2 ALA X  78      39.667  48.190  56.855  0.00  0.00            
ATOM   1275  HB3 ALA X  78      40.359  46.622  56.297  0.00  0.00            
ATOM   1276  C   ALA X  78      38.660  45.068  58.081  0.00  0.00            
ATOM   1277  O   ALA X  78      39.372  44.168  58.485  0.00  0.00            
ATOM   1278  N   ILE X  79      37.456  44.770  57.573  0.00  0.00            
ATOM   1279  H   ILE X  79      37.042  45.528  57.049  0.00  0.00            
ATOM   1280  CA  ILE X  79      36.777  43.482  57.829  0.00  0.00            
ATOM   1281  HA  ILE X  79      36.617  43.461  58.907  0.00  0.00            
ATOM   1282  CB  ILE X  79      35.453  43.490  57.081  0.00  0.00            
ATOM   1283  HB  ILE X  79      35.005  44.406  57.467  0.00  0.00            
ATOM   1284  CG2 ILE X  79      35.460  43.701  55.568  0.00  0.00            
ATOM   1285 HG21 ILE X  79      36.217  44.431  55.281  0.00  0.00            
ATOM   1286 HG22 ILE X  79      35.837  42.795  55.095  0.00  0.00            
ATOM   1287 HG23 ILE X  79      34.540  44.088  55.130  0.00  0.00            
ATOM   1288  CG1 ILE X  79      34.541  42.302  57.448  0.00  0.00            
ATOM   1289 HG12 ILE X  79      35.027  41.350  57.234  0.00  0.00            
ATOM   1290 HG13 ILE X  79      34.321  42.429  58.508  0.00  0.00            
ATOM   1291  CD1 ILE X  79      33.166  42.026  56.762  0.00  0.00            
ATOM   1292 HD11 ILE X  79      32.918  41.019  57.097  0.00  0.00            
ATOM   1293 HD12 ILE X  79      32.480  42.742  57.213  0.00  0.00            
ATOM   1294 HD13 ILE X  79      33.305  42.036  55.681  0.00  0.00            
ATOM   1295  C   ILE X  79      37.545  42.219  57.497  0.00  0.00            
ATOM   1296  O   ILE X  79      37.585  41.320  58.348  0.00  0.00            
ATOM   1297  N   GLN X  80      38.302  42.141  56.423  0.00  0.00            
ATOM   1298  H   GLN X  80      38.258  42.989  55.877  0.00  0.00            
ATOM   1299  CA  GLN X  80      39.078  40.929  56.026  0.00  0.00            
ATOM   1300  HA  GLN X  80      38.419  40.086  55.819  0.00  0.00            
ATOM   1301  CB  GLN X  80      39.822  41.191  54.715  0.00  0.00            
ATOM   1302  HB2 GLN X  80      40.731  41.784  54.812  0.00  0.00            
ATOM   1303  HB3 GLN X  80      40.269  40.215  54.523  0.00  0.00            
ATOM   1304  CG  GLN X  80      38.943  41.624  53.559  0.00  0.00            
ATOM   1305  HG2 GLN X  80      39.517  41.364  52.669  0.00  0.00            
ATOM   1306  HG3 GLN X  80      37.981  41.122  53.456  0.00  0.00            
ATOM   1307  CD  GLN X  80      38.702  43.147  53.563  0.00  0.00            
ATOM   1308  OE1 GLN X  80      39.200  43.890  54.396  0.00  0.00            
ATOM   1309  NE2 GLN X  80      37.959  43.678  52.548  0.00  0.00            
ATOM   1310 HE21 GLN X  80      37.931  44.686  52.496  0.00  0.00            
ATOM   1311 HE22 GLN X  80      37.643  43.137  51.756  0.00  0.00            
ATOM   1312  C   GLN X  80      40.160  40.509  57.063  0.00  0.00            
ATOM   1313  O   GLN X  80      40.790  39.473  56.837  0.00  0.00            
ATOM   1314  N   GLY X  81      40.460  41.329  58.074  0.00  0.00            
ATOM   1315  H   GLY X  81      39.899  42.130  58.327  0.00  0.00            
ATOM   1316  CA  GLY X  81      41.479  41.009  59.083  0.00  0.00            
ATOM   1317  HA2 GLY X  81      41.911  40.060  58.764  0.00  0.00            
ATOM   1318  HA3 GLY X  81      42.170  41.851  59.133  0.00  0.00            
ATOM   1319  C   GLY X  81      40.889  40.736  60.531  0.00  0.00            
ATOM   1320  O   GLY X  81      41.726  40.561  61.463  0.00  0.00            
ATOM   1321  N   MET X  82      39.538  40.639  60.673  0.00  0.00            
ATOM   1322  H   MET X  82      38.944  40.691  59.858  0.00  0.00            
ATOM   1323  CA  MET X  82      38.914  40.448  61.978  0.00  0.00            
ATOM   1324  HA  MET X  82      39.651  40.776  62.712  0.00  0.00            
ATOM   1325  CB  MET X  82      37.635  41.309  62.201  0.00  0.00            
ATOM   1326  HB2 MET X  82      36.798  40.885  61.646  0.00  0.00            
ATOM   1327  HB3 MET X  82      37.431  41.256  63.270  0.00  0.00            
ATOM   1328  CG  MET X  82      37.793  42.782  61.773  0.00  0.00            
ATOM   1329  HG2 MET X  82      38.458  43.234  62.508  0.00  0.00            
ATOM   1330  HG3 MET X  82      38.240  42.759  60.779  0.00  0.00            
ATOM   1331  SD  MET X  82      36.301  43.693  61.560  0.00  0.00            
ATOM   1332  CE  MET X  82      35.944  43.846  63.343  0.00  0.00            
ATOM   1333  HE1 MET X  82      34.919  44.209  63.421  0.00  0.00            
ATOM   1334  HE2 MET X  82      36.057  42.852  63.775  0.00  0.00            
ATOM   1335  HE3 MET X  82      36.648  44.605  63.682  0.00  0.00            
ATOM   1336  C   MET X  82      38.624  38.968  62.270  0.00  0.00            
ATOM   1337  O   MET X  82      38.516  38.223  61.248  0.00  0.00            
ATOM   1338  N   ASP X  83      38.382  38.572  63.459  0.00  0.00            
ATOM   1339  H   ASP X  83      38.514  39.231  64.212  0.00  0.00            
ATOM   1340  CA  ASP X  83      37.987  37.216  63.904  0.00  0.00            
ATOM   1341  HA  ASP X  83      37.659  36.630  63.045  0.00  0.00            
ATOM   1342  CB  ASP X  83      39.203  36.530  64.522  0.00  0.00            
ATOM   1343  HB2 ASP X  83      39.599  37.156  65.322  0.00  0.00            
ATOM   1344  HB3 ASP X  83      38.843  35.625  65.011  0.00  0.00            
ATOM   1345  CG  ASP X  83      40.284  35.956  63.613  0.00  0.00            
ATOM   1346  OD1 ASP X  83      40.031  35.038  62.783  0.00  0.00            
ATOM   1347  OD2 ASP X  83      41.471  36.386  63.785  0.00  0.00            
ATOM   1348  C   ASP X  83      36.805  37.198  64.857  0.00  0.00            
ATOM   1349  O   ASP X  83      36.441  38.257  65.494  0.00  0.00            
ATOM   1350  N   GLY X  84      36.172  36.022  64.982  0.00  0.00            
ATOM   1351  H   GLY X  84      36.481  35.253  64.405  0.00  0.00            
ATOM   1352  CA  GLY X  84      35.065  35.742  65.894  0.00  0.00            
ATOM   1353  HA2 GLY X  84      34.657  34.737  65.791  0.00  0.00            
ATOM   1354  HA3 GLY X  84      35.351  35.723  66.946  0.00  0.00            
ATOM   1355  C   GLY X  84      33.837  36.694  65.701  0.00  0.00            
ATOM   1356  O   GLY X  84      33.558  37.172  64.587  0.00  0.00            
ATOM   1357  N   SER X  85      33.169  37.012  66.817  0.00  0.00            
ATOM   1358  H   SER X  85      33.369  36.460  67.638  0.00  0.00            
ATOM   1359  CA  SER X  85      31.920  37.899  66.884  0.00  0.00            
ATOM   1360  HA  SER X  85      31.210  37.367  66.251  0.00  0.00            
ATOM   1361  CB  SER X  85      31.387  38.026  68.324  0.00  0.00            
ATOM   1362  HB2 SER X  85      30.464  38.588  68.470  0.00  0.00            
ATOM   1363  HB3 SER X  85      31.093  37.050  68.710  0.00  0.00            
ATOM   1364  OG  SER X  85      32.407  38.496  69.173  0.00  0.00            
ATOM   1365  HG  SER X  85      32.015  38.534  70.048  0.00  0.00            
ATOM   1366  C   SER X  85      32.149  39.314  66.241  0.00  0.00            
ATOM   1367  O   SER X  85      31.287  39.857  65.539  0.00  0.00            
ATOM   1368  N   ALA X  86      33.363  39.900  66.381  0.00  0.00            
ATOM   1369  H   ALA X  86      34.082  39.423  66.908  0.00  0.00            
ATOM   1370  CA  ALA X  86      33.611  41.230  65.788  0.00  0.00            
ATOM   1371  HA  ALA X  86      32.997  42.043  66.175  0.00  0.00            
ATOM   1372  CB  ALA X  86      35.100  41.630  66.142  0.00  0.00            
ATOM   1373  HB1 ALA X  86      35.176  41.769  67.221  0.00  0.00            
ATOM   1374  HB2 ALA X  86      35.720  40.844  65.710  0.00  0.00            
ATOM   1375  HB3 ALA X  86      35.407  42.606  65.767  0.00  0.00            
ATOM   1376  C   ALA X  86      33.439  41.273  64.240  0.00  0.00            
ATOM   1377  O   ALA X  86      32.784  42.183  63.692  0.00  0.00            
ATOM   1378  N   HIE X  87      34.123  40.279  63.635  0.00  0.00            
ATOM   1379  H   HIE X  87      34.617  39.616  64.216  0.00  0.00            
ATOM   1380  CA  HIE X  87      34.011  39.955  62.209  0.00  0.00            
ATOM   1381  HA  HIE X  87      34.315  40.809  61.604  0.00  0.00            
ATOM   1382  CB  HIE X  87      34.977  38.825  61.919  0.00  0.00            
ATOM   1383  HB2 HIE X  87      36.008  39.094  62.146  0.00  0.00            
ATOM   1384  HB3 HIE X  87      34.840  37.950  62.555  0.00  0.00            
ATOM   1385  CG  HIE X  87      34.852  38.201  60.516  0.00  0.00            
ATOM   1386  ND1 HIE X  87      34.251  36.897  60.240  0.00  0.00            
ATOM   1387  CE1 HIE X  87      34.245  36.943  58.890  0.00  0.00            
ATOM   1388  HE1 HIE X  87      33.900  36.075  58.346  0.00  0.00            
ATOM   1389  NE2 HIE X  87      34.711  38.109  58.377  0.00  0.00            
ATOM   1390  HE2 HIE X  87      34.736  38.213  57.372  0.00  0.00            
ATOM   1391  CD2 HIE X  87      35.058  38.935  59.373  0.00  0.00            
ATOM   1392  HD2 HIE X  87      35.510  39.906  59.238  0.00  0.00            
ATOM   1393  C   HIE X  87      32.595  39.650  61.851  0.00  0.00            
ATOM   1394  O   HIE X  87      32.108  40.253  60.849  0.00  0.00            
ATOM   1395  N   ILE X  88      31.819  38.984  62.622  0.00  0.00            
ATOM   1396  H   ILE X  88      32.316  38.397  63.277  0.00  0.00            
ATOM   1397  CA  ILE X  88      30.464  38.578  62.299  0.00  0.00            
ATOM   1398  HA  ILE X  88      30.427  38.292  61.248  0.00  0.00            
ATOM   1399  CB  ILE X  88      30.021  37.347  63.128  0.00  0.00            
ATOM   1400  HB  ILE X  88      30.140  37.532  64.195  0.00  0.00            
ATOM   1401  CG2 ILE X  88      28.556  37.046  62.835  0.00  0.00            
ATOM   1402 HG21 ILE X  88      28.004  37.902  63.223  0.00  0.00            
ATOM   1403 HG22 ILE X  88      28.416  36.863  61.770  0.00  0.00            
ATOM   1404 HG23 ILE X  88      28.261  36.231  63.496  0.00  0.00            
ATOM   1405  CG1 ILE X  88      30.864  36.087  62.719  0.00  0.00            
ATOM   1406 HG12 ILE X  88      30.534  35.549  61.830  0.00  0.00            
ATOM   1407 HG13 ILE X  88      31.891  36.435  62.615  0.00  0.00            
ATOM   1408  CD1 ILE X  88      30.885  34.975  63.848  0.00  0.00            
ATOM   1409 HD11 ILE X  88      31.080  35.435  64.816  0.00  0.00            
ATOM   1410 HD12 ILE X  88      29.985  34.362  63.882  0.00  0.00            
ATOM   1411 HD13 ILE X  88      31.712  34.288  63.668  0.00  0.00            
ATOM   1412  C   ILE X  88      29.455  39.772  62.295  0.00  0.00            
ATOM   1413  O   ILE X  88      28.650  39.931  61.354  0.00  0.00            
ATOM   1414  N   HIE X  89      29.684  40.574  63.370  0.00  0.00            
ATOM   1415  H   HIE X  89      30.496  40.370  63.935  0.00  0.00            
ATOM   1416  CA  HIE X  89      28.927  41.792  63.568  0.00  0.00            
ATOM   1417  HA  HIE X  89      27.852  41.696  63.724  0.00  0.00            
ATOM   1418  CB  HIE X  89      29.431  42.494  64.821  0.00  0.00            
ATOM   1419  HB2 HIE X  89      29.355  41.732  65.597  0.00  0.00            
ATOM   1420  HB3 HIE X  89      30.449  42.880  64.759  0.00  0.00            
ATOM   1421  CG  HIE X  89      28.598  43.671  65.259  0.00  0.00            
ATOM   1422  ND1 HIE X  89      27.289  43.498  65.718  0.00  0.00            
ATOM   1423  CE1 HIE X  89      26.838  44.775  65.884  0.00  0.00            
ATOM   1424  HE1 HIE X  89      25.940  44.974  66.450  0.00  0.00            
ATOM   1425  NE2 HIE X  89      27.780  45.653  65.590  0.00  0.00            
ATOM   1426  HE2 HIE X  89      27.683  46.643  65.764  0.00  0.00            
ATOM   1427  CD2 HIE X  89      28.899  44.989  65.198  0.00  0.00            
ATOM   1428  HD2 HIE X  89      29.850  45.394  64.886  0.00  0.00            
ATOM   1429  C   HIE X  89      29.073  42.706  62.328  0.00  0.00            
ATOM   1430  O   HIE X  89      28.072  43.041  61.692  0.00  0.00            
ATOM   1431  N   ARG X  90      30.315  42.848  61.742  0.00  0.00            
ATOM   1432  H   ARG X  90      31.101  42.473  62.253  0.00  0.00            
ATOM   1433  CA  ARG X  90      30.513  43.635  60.606  0.00  0.00            
ATOM   1434  HA  ARG X  90      29.821  44.476  60.645  0.00  0.00            
ATOM   1435  CB  ARG X  90      32.006  44.004  60.510  0.00  0.00            
ATOM   1436  HB2 ARG X  90      32.318  44.286  61.515  0.00  0.00            
ATOM   1437  HB3 ARG X  90      32.684  43.198  60.227  0.00  0.00            
ATOM   1438  CG  ARG X  90      32.196  45.310  59.725  0.00  0.00            
ATOM   1439  HG2 ARG X  90      32.020  45.104  58.669  0.00  0.00            
ATOM   1440  HG3 ARG X  90      31.382  45.934  60.095  0.00  0.00            
ATOM   1441  CD  ARG X  90      33.597  45.929  59.838  0.00  0.00            
ATOM   1442  HD2 ARG X  90      34.361  45.258  59.445  0.00  0.00            
ATOM   1443  HD3 ARG X  90      33.662  46.733  59.105  0.00  0.00            
ATOM   1444  NE  ARG X  90      33.881  46.565  61.104  0.00  0.00            
ATOM   1445  HE  ARG X  90      33.090  46.780  61.693  0.00  0.00            
ATOM   1446  CZ  ARG X  90      35.036  47.069  61.552  0.00  0.00            
ATOM   1447  NH1 ARG X  90      36.094  46.977  60.852  0.00  0.00            
ATOM   1448 HH11 ARG X  90      35.939  46.569  59.941  0.00  0.00            
ATOM   1449 HH12 ARG X  90      36.977  47.359  61.157  0.00  0.00            
ATOM   1450  NH2 ARG X  90      35.110  47.538  62.767  0.00  0.00            
ATOM   1451 HH21 ARG X  90      34.430  47.416  63.504  0.00  0.00            
ATOM   1452 HH22 ARG X  90      35.983  47.835  63.178  0.00  0.00            
ATOM   1453  C   ARG X  90      30.010  42.918  59.331  0.00  0.00            
ATOM   1454  O   ARG X  90      29.624  43.646  58.428  0.00  0.00            
ATOM   1455  N   LYS X  91      30.048  41.610  59.210  0.00  0.00            
ATOM   1456  H   LYS X  91      30.364  41.087  60.015  0.00  0.00            
ATOM   1457  CA  LYS X  91      29.643  40.818  58.018  0.00  0.00            
ATOM   1458  HA  LYS X  91      30.128  41.324  57.183  0.00  0.00            
ATOM   1459  CB  LYS X  91      30.181  39.380  58.173  0.00  0.00            
ATOM   1460  HB2 LYS X  91      31.249  39.366  58.390  0.00  0.00            
ATOM   1461  HB3 LYS X  91      29.732  38.921  59.054  0.00  0.00            
ATOM   1462  CG  LYS X  91      29.967  38.426  57.028  0.00  0.00            
ATOM   1463  HG2 LYS X  91      30.227  37.434  57.397  0.00  0.00            
ATOM   1464  HG3 LYS X  91      28.882  38.352  56.953  0.00  0.00            
ATOM   1465  CD  LYS X  91      30.764  38.848  55.758  0.00  0.00            
ATOM   1466  HD2 LYS X  91      30.194  39.719  55.436  0.00  0.00            
ATOM   1467  HD3 LYS X  91      31.759  39.144  56.090  0.00  0.00            
ATOM   1468  CE  LYS X  91      30.905  37.849  54.622  0.00  0.00            
ATOM   1469  HE2 LYS X  91      29.864  37.538  54.537  0.00  0.00            
ATOM   1470  HE3 LYS X  91      31.162  38.380  53.706  0.00  0.00            
ATOM   1471  NZ  LYS X  91      31.917  36.750  54.889  0.00  0.00            
ATOM   1472  HZ1 LYS X  91      32.182  36.359  53.996  0.00  0.00            
ATOM   1473  HZ2 LYS X  91      32.802  37.069  55.259  0.00  0.00            
ATOM   1474  HZ3 LYS X  91      31.510  35.955  55.360  0.00  0.00            
ATOM   1475  C   LYS X  91      28.120  40.995  57.733  0.00  0.00            
ATOM   1476  O   LYS X  91      27.725  40.899  56.622  0.00  0.00            
ATOM   1477  N   MET X  92      27.318  40.999  58.748  0.00  0.00            
ATOM   1478  H   MET X  92      27.696  41.023  59.685  0.00  0.00            
ATOM   1479  CA  MET X  92      25.842  41.064  58.544  0.00  0.00            
ATOM   1480  HA  MET X  92      25.540  40.149  58.034  0.00  0.00            
ATOM   1481  CB  MET X  92      25.111  41.002  59.890  0.00  0.00            
ATOM   1482  HB2 MET X  92      25.294  40.029  60.346  0.00  0.00            
ATOM   1483  HB3 MET X  92      25.478  41.802  60.533  0.00  0.00            
ATOM   1484  CG  MET X  92      23.652  41.134  59.694  0.00  0.00            
ATOM   1485  HG2 MET X  92      23.148  41.069  60.658  0.00  0.00            
ATOM   1486  HG3 MET X  92      23.382  42.062  59.190  0.00  0.00            
ATOM   1487  SD  MET X  92      22.977  39.764  58.692  0.00  0.00            
ATOM   1488  CE  MET X  92      21.217  40.211  58.798  0.00  0.00            
ATOM   1489  HE1 MET X  92      20.968  40.342  59.851  0.00  0.00            
ATOM   1490  HE2 MET X  92      21.126  41.147  58.246  0.00  0.00            
ATOM   1491  HE3 MET X  92      20.715  39.361  58.337  0.00  0.00            
ATOM   1492  C   MET X  92      25.463  42.302  57.724  0.00  0.00            
ATOM   1493  O   MET X  92      24.728  42.090  56.728  0.00  0.00            
ATOM   1494  N   LEU X  93      26.169  43.419  57.945  0.00  0.00            
ATOM   1495  H   LEU X  93      26.788  43.509  58.737  0.00  0.00            
ATOM   1496  CA  LEU X  93      26.018  44.667  57.137  0.00  0.00            
ATOM   1497  HA  LEU X  93      25.020  45.094  57.241  0.00  0.00            
ATOM   1498  CB  LEU X  93      27.018  45.771  57.652  0.00  0.00            
ATOM   1499  HB2 LEU X  93      26.811  45.935  58.710  0.00  0.00            
ATOM   1500  HB3 LEU X  93      28.038  45.392  57.587  0.00  0.00            
ATOM   1501  CG  LEU X  93      26.987  47.131  56.941  0.00  0.00            
ATOM   1502  HG  LEU X  93      27.515  46.971  56.001  0.00  0.00            
ATOM   1503  CD1 LEU X  93      25.590  47.554  56.490  0.00  0.00            
ATOM   1504 HD11 LEU X  93      24.972  47.508  57.387  0.00  0.00            
ATOM   1505 HD12 LEU X  93      25.522  48.564  56.085  0.00  0.00            
ATOM   1506 HD13 LEU X  93      25.191  46.847  55.762  0.00  0.00            
ATOM   1507  CD2 LEU X  93      27.608  48.277  57.707  0.00  0.00            
ATOM   1508 HD21 LEU X  93      28.521  48.003  58.236  0.00  0.00            
ATOM   1509 HD22 LEU X  93      28.003  48.953  56.948  0.00  0.00            
ATOM   1510 HD23 LEU X  93      26.927  48.768  58.402  0.00  0.00            
ATOM   1511  C   LEU X  93      26.225  44.430  55.627  0.00  0.00            
ATOM   1512  O   LEU X  93      25.336  44.726  54.812  0.00  0.00            
ATOM   1513  N   PHE X  94      27.329  43.771  55.360  0.00  0.00            
ATOM   1514  H   PHE X  94      27.912  43.429  56.110  0.00  0.00            
ATOM   1515  CA  PHE X  94      27.656  43.432  53.963  0.00  0.00            
ATOM   1516  HA  PHE X  94      27.498  44.354  53.404  0.00  0.00            
ATOM   1517  CB  PHE X  94      29.145  43.027  53.958  0.00  0.00            
ATOM   1518  HB2 PHE X  94      29.254  42.203  54.664  0.00  0.00            
ATOM   1519  HB3 PHE X  94      29.322  42.584  52.978  0.00  0.00            
ATOM   1520  CG  PHE X  94      30.120  44.129  54.136  0.00  0.00            
ATOM   1521  CD1 PHE X  94      30.858  44.654  53.033  0.00  0.00            
ATOM   1522  HD1 PHE X  94      30.786  44.184  52.064  0.00  0.00            
ATOM   1523  CE1 PHE X  94      31.872  45.601  53.276  0.00  0.00            
ATOM   1524  HE1 PHE X  94      32.535  45.878  52.469  0.00  0.00            
ATOM   1525  CZ  PHE X  94      32.126  46.039  54.559  0.00  0.00            
ATOM   1526  HZ  PHE X  94      32.986  46.685  54.666  0.00  0.00            
ATOM   1527  CE2 PHE X  94      31.284  45.615  55.570  0.00  0.00            
ATOM   1528  HE2 PHE X  94      31.564  45.965  56.552  0.00  0.00            
ATOM   1529  CD2 PHE X  94      30.342  44.625  55.404  0.00  0.00            
ATOM   1530  HD2 PHE X  94      29.769  44.208  56.218  0.00  0.00            
ATOM   1531  C   PHE X  94      26.731  42.430  53.380  0.00  0.00            
ATOM   1532  O   PHE X  94      26.296  42.546  52.238  0.00  0.00            
ATOM   1533  N   LEU X  95      26.512  41.338  54.089  0.00  0.00            
ATOM   1534  H   LEU X  95      26.990  41.226  54.971  0.00  0.00            
ATOM   1535  CA  LEU X  95      25.641  40.253  53.564  0.00  0.00            
ATOM   1536  HA  LEU X  95      26.054  39.990  52.590  0.00  0.00            
ATOM   1537  CB  LEU X  95      25.497  39.171  54.592  0.00  0.00            
ATOM   1538  HB2 LEU X  95      25.225  39.646  55.534  0.00  0.00            
ATOM   1539  HB3 LEU X  95      24.706  38.484  54.292  0.00  0.00            
ATOM   1540  CG  LEU X  95      26.736  38.306  54.794  0.00  0.00            
ATOM   1541  HG  LEU X  95      27.576  38.978  54.969  0.00  0.00            
ATOM   1542  CD1 LEU X  95      26.500  37.373  56.053  0.00  0.00            
ATOM   1543 HD11 LEU X  95      27.437  36.863  56.279  0.00  0.00            
ATOM   1544 HD12 LEU X  95      26.146  37.916  56.930  0.00  0.00            
ATOM   1545 HD13 LEU X  95      25.707  36.690  55.747  0.00  0.00            
ATOM   1546  CD2 LEU X  95      27.007  37.306  53.702  0.00  0.00            
ATOM   1547 HD21 LEU X  95      27.791  36.615  54.015  0.00  0.00            
ATOM   1548 HD22 LEU X  95      26.096  36.735  53.522  0.00  0.00            
ATOM   1549 HD23 LEU X  95      27.338  37.788  52.783  0.00  0.00            
ATOM   1550  C   LEU X  95      24.247  40.779  53.249  0.00  0.00            
ATOM   1551  O   LEU X  95      23.710  40.407  52.230  0.00  0.00            
ATOM   1552  N   SER X  96      23.669  41.654  54.073  0.00  0.00            
ATOM   1553  H   SER X  96      24.144  41.937  54.918  0.00  0.00            
ATOM   1554  CA  SER X  96      22.316  42.215  53.825  0.00  0.00            
ATOM   1555  HA  SER X  96      21.697  41.449  53.358  0.00  0.00            
ATOM   1556  CB  SER X  96      21.763  42.454  55.234  0.00  0.00            
ATOM   1557  HB2 SER X  96      20.721  42.768  55.180  0.00  0.00            
ATOM   1558  HB3 SER X  96      21.787  41.455  55.668  0.00  0.00            
ATOM   1559  OG  SER X  96      22.550  43.321  56.065  0.00  0.00            
ATOM   1560  HG  SER X  96      23.204  42.775  56.506  0.00  0.00            
ATOM   1561  C   SER X  96      22.118  43.443  52.937  0.00  0.00            
ATOM   1562  O   SER X  96      21.031  43.630  52.422  0.00  0.00            
ATOM   1563  N   LEU X  97      23.245  44.117  52.666  0.00  0.00            
ATOM   1564  H   LEU X  97      24.078  44.092  53.236  0.00  0.00            
ATOM   1565  CA  LEU X  97      23.406  44.957  51.464  0.00  0.00            
ATOM   1566  HA  LEU X  97      22.582  45.627  51.219  0.00  0.00            
ATOM   1567  CB  LEU X  97      24.669  45.824  51.716  0.00  0.00            
ATOM   1568  HB2 LEU X  97      25.397  45.095  52.074  0.00  0.00            
ATOM   1569  HB3 LEU X  97      24.892  46.136  50.696  0.00  0.00            
ATOM   1570  CG  LEU X  97      24.589  47.040  52.604  0.00  0.00            
ATOM   1571  HG  LEU X  97      24.180  46.739  53.568  0.00  0.00            
ATOM   1572  CD1 LEU X  97      25.967  47.708  52.723  0.00  0.00            
ATOM   1573 HD11 LEU X  97      26.726  46.980  53.011  0.00  0.00            
ATOM   1574 HD12 LEU X  97      26.293  47.984  51.720  0.00  0.00            
ATOM   1575 HD13 LEU X  97      26.019  48.523  53.444  0.00  0.00            
ATOM   1576  CD2 LEU X  97      23.699  48.217  51.962  0.00  0.00            
ATOM   1577 HD21 LEU X  97      22.677  47.845  52.045  0.00  0.00            
ATOM   1578 HD22 LEU X  97      23.948  49.114  52.528  0.00  0.00            
ATOM   1579 HD23 LEU X  97      23.915  48.429  50.915  0.00  0.00            
ATOM   1580  C   LEU X  97      23.528  44.106  50.172  0.00  0.00            
ATOM   1581  O   LEU X  97      22.934  44.491  49.180  0.00  0.00            
ATOM   1582  N   MET X  98      24.325  43.052  50.157  0.00  0.00            
ATOM   1583  H   MET X  98      24.950  42.941  50.943  0.00  0.00            
ATOM   1584  CA  MET X  98      24.711  42.314  48.887  0.00  0.00            
ATOM   1585  HA  MET X  98      24.597  43.021  48.065  0.00  0.00            
ATOM   1586  CB  MET X  98      26.266  41.950  49.007  0.00  0.00            
ATOM   1587  HB2 MET X  98      26.324  41.181  49.779  0.00  0.00            
ATOM   1588  HB3 MET X  98      26.589  41.475  48.081  0.00  0.00            
ATOM   1589  CG  MET X  98      27.087  43.157  49.243  0.00  0.00            
ATOM   1590  HG2 MET X  98      26.987  43.705  48.306  0.00  0.00            
ATOM   1591  HG3 MET X  98      26.684  43.652  50.126  0.00  0.00            
ATOM   1592  SD  MET X  98      28.852  42.727  49.464  0.00  0.00            
ATOM   1593  CE  MET X  98      29.598  44.309  49.351  0.00  0.00            
ATOM   1594  HE1 MET X  98      30.662  44.209  49.565  0.00  0.00            
ATOM   1595  HE2 MET X  98      29.425  44.792  48.389  0.00  0.00            
ATOM   1596  HE3 MET X  98      29.297  44.929  50.195  0.00  0.00            
ATOM   1597  C   MET X  98      23.781  41.129  48.485  0.00  0.00            
ATOM   1598  O   MET X  98      24.191  40.119  47.907  0.00  0.00            
ATOM   1599  N   THR X  99      22.439  41.229  48.738  0.00  0.00            
ATOM   1600  H   THR X  99      22.041  42.088  49.088  0.00  0.00            
ATOM   1601  CA  THR X  99      21.433  40.164  48.359  0.00  0.00            
ATOM   1602  HA  THR X  99      21.881  39.224  48.683  0.00  0.00            
ATOM   1603  CB  THR X  99      20.110  40.367  49.113  0.00  0.00            
ATOM   1604  HB  THR X  99      19.419  39.616  48.730  0.00  0.00            
ATOM   1605  CG2 THR X  99      20.214  40.151  50.651  0.00  0.00            
ATOM   1606 HG21 THR X  99      21.005  40.836  50.955  0.00  0.00            
ATOM   1607 HG22 THR X  99      19.283  40.476  51.117  0.00  0.00            
ATOM   1608 HG23 THR X  99      20.388  39.090  50.832  0.00  0.00            
ATOM   1609  OG1 THR X  99      19.533  41.620  48.882  0.00  0.00            
ATOM   1610  HG1 THR X  99      18.625  41.558  49.189  0.00  0.00            
ATOM   1611  C   THR X  99      21.193  39.957  46.888  0.00  0.00            
ATOM   1612  O   THR X  99      21.404  40.969  46.115  0.00  0.00            
ATOM   1613  N   PRO X 100      20.529  38.852  46.422  0.00  0.00            
ATOM   1614  CD  PRO X 100      20.364  37.563  47.103  0.00  0.00            
ATOM   1615  HD2 PRO X 100      19.596  37.651  47.871  0.00  0.00            
ATOM   1616  HD3 PRO X 100      21.367  37.264  47.408  0.00  0.00            
ATOM   1617  CG  PRO X 100      19.906  36.533  46.054  0.00  0.00            
ATOM   1618  HG2 PRO X 100      19.147  35.912  46.530  0.00  0.00            
ATOM   1619  HG3 PRO X 100      20.771  35.979  45.690  0.00  0.00            
ATOM   1620  CB  PRO X 100      19.305  37.443  44.977  0.00  0.00            
ATOM   1621  HB2 PRO X 100      18.260  37.574  45.255  0.00  0.00            
ATOM   1622  HB3 PRO X 100      19.470  37.038  43.979  0.00  0.00            
ATOM   1623  CA  PRO X 100      20.187  38.704  45.008  0.00  0.00            
ATOM   1624  HA  PRO X 100      21.062  38.368  44.452  0.00  0.00            
ATOM   1625  C   PRO X 100      19.510  39.894  44.309  0.00  0.00            
ATOM   1626  O   PRO X 100      19.934  40.152  43.152  0.00  0.00            
ATOM   1627  N   PRO X 101      18.462  40.525  44.804  0.00  0.00            
ATOM   1628  CD  PRO X 101      17.711  40.284  46.058  0.00  0.00            
ATOM   1629  HD2 PRO X 101      18.386  40.198  46.910  0.00  0.00            
ATOM   1630  HD3 PRO X 101      17.054  39.415  46.042  0.00  0.00            
ATOM   1631  CG  PRO X 101      16.919  41.629  46.334  0.00  0.00            
ATOM   1632  HG2 PRO X 101      17.528  42.395  46.813  0.00  0.00            
ATOM   1633  HG3 PRO X 101      16.085  41.443  47.010  0.00  0.00            
ATOM   1634  CB  PRO X 101      16.540  41.993  44.896  0.00  0.00            
ATOM   1635  HB2 PRO X 101      16.402  43.072  44.825  0.00  0.00            
ATOM   1636  HB3 PRO X 101      15.667  41.506  44.463  0.00  0.00            
ATOM   1637  CA  PRO X 101      17.780  41.637  44.064  0.00  0.00            
ATOM   1638  HA  PRO X 101      17.622  41.332  43.030  0.00  0.00            
ATOM   1639  C   PRO X 101      18.676  42.850  43.983  0.00  0.00            
ATOM   1640  O   PRO X 101      18.651  43.571  42.958  0.00  0.00            
ATOM   1641  N   HIE X 102      19.569  43.103  44.980  0.00  0.00            
ATOM   1642  H   HIE X 102      19.523  42.442  45.743  0.00  0.00            
ATOM   1643  CA  HIE X 102      20.641  44.069  44.825  0.00  0.00            
ATOM   1644  HA  HIE X 102      20.246  45.059  44.597  0.00  0.00            
ATOM   1645  CB  HIE X 102      21.328  44.313  46.176  0.00  0.00            
ATOM   1646  HB2 HIE X 102      21.397  43.373  46.724  0.00  0.00            
ATOM   1647  HB3 HIE X 102      22.376  44.594  46.070  0.00  0.00            
ATOM   1648  CG  HIE X 102      20.758  45.338  47.091  0.00  0.00            
ATOM   1649  ND1 HIE X 102      20.805  46.745  46.889  0.00  0.00            
ATOM   1650  CE1 HIE X 102      20.390  47.263  48.090  0.00  0.00            
ATOM   1651  HE1 HIE X 102      20.315  48.321  48.293  0.00  0.00            
ATOM   1652  NE2 HIE X 102      20.116  46.312  48.975  0.00  0.00            
ATOM   1653  HE2 HIE X 102      19.806  46.469  49.923  0.00  0.00            
ATOM   1654  CD2 HIE X 102      20.358  45.082  48.396  0.00  0.00            
ATOM   1655  HD2 HIE X 102      20.357  44.083  48.807  0.00  0.00            
ATOM   1656  C   HIE X 102      21.678  43.643  43.781  0.00  0.00            
ATOM   1657  O   HIE X 102      22.108  44.542  43.014  0.00  0.00            
ATOM   1658  N   GLN X 103      22.038  42.342  43.555  0.00  0.00            
ATOM   1659  H   GLN X 103      21.544  41.650  44.099  0.00  0.00            
ATOM   1660  CA  GLN X 103      22.945  41.890  42.455  0.00  0.00            
ATOM   1661  HA  GLN X 103      23.908  42.375  42.616  0.00  0.00            
ATOM   1662  CB  GLN X 103      23.163  40.441  42.590  0.00  0.00            
ATOM   1663  HB2 GLN X 103      22.190  39.951  42.599  0.00  0.00            
ATOM   1664  HB3 GLN X 103      23.687  40.141  41.682  0.00  0.00            
ATOM   1665  CG  GLN X 103      23.887  39.978  43.905  0.00  0.00            
ATOM   1666  HG2 GLN X 103      24.961  39.865  43.762  0.00  0.00            
ATOM   1667  HG3 GLN X 103      23.752  40.681  44.727  0.00  0.00            
ATOM   1668  CD  GLN X 103      23.516  38.517  44.305  0.00  0.00            
ATOM   1669  OE1 GLN X 103      23.246  37.610  43.477  0.00  0.00            
ATOM   1670  NE2 GLN X 103      23.442  38.198  45.593  0.00  0.00            
ATOM   1671 HE21 GLN X 103      23.379  37.204  45.762  0.00  0.00            
ATOM   1672 HE22 GLN X 103      23.893  38.810  46.257  0.00  0.00            
ATOM   1673  C   GLN X 103      22.445  42.207  41.014  0.00  0.00            
ATOM   1674  O   GLN X 103      23.114  42.578  40.135  0.00  0.00            
ATOM   1675  N   LYS X 104      21.119  41.934  40.877  0.00  0.00            
ATOM   1676  H   LYS X 104      20.665  41.595  41.714  0.00  0.00            
ATOM   1677  CA  LYS X 104      20.242  42.277  39.728  0.00  0.00            
ATOM   1678  HA  LYS X 104      20.701  41.900  38.815  0.00  0.00            
ATOM   1679  CB  LYS X 104      18.874  41.499  39.938  0.00  0.00            
ATOM   1680  HB2 LYS X 104      18.591  41.604  40.985  0.00  0.00            
ATOM   1681  HB3 LYS X 104      18.023  41.942  39.421  0.00  0.00            
ATOM   1682  CG  LYS X 104      19.149  40.050  39.534  0.00  0.00            
ATOM   1683  HG2 LYS X 104      19.698  40.018  38.593  0.00  0.00            
ATOM   1684  HG3 LYS X 104      19.823  39.606  40.267  0.00  0.00            
ATOM   1685  CD  LYS X 104      17.896  39.219  39.466  0.00  0.00            
ATOM   1686  HD2 LYS X 104      17.118  39.565  40.147  0.00  0.00            
ATOM   1687  HD3 LYS X 104      17.492  39.340  38.461  0.00  0.00            
ATOM   1688  CE  LYS X 104      18.078  37.667  39.607  0.00  0.00            
ATOM   1689  HE2 LYS X 104      18.322  37.455  40.648  0.00  0.00            
ATOM   1690  HE3 LYS X 104      17.153  37.166  39.321  0.00  0.00            
ATOM   1691  NZ  LYS X 104      19.088  37.084  38.642  0.00  0.00            
ATOM   1692  HZ1 LYS X 104      19.280  36.096  38.723  0.00  0.00            
ATOM   1693  HZ2 LYS X 104      18.809  37.088  37.671  0.00  0.00            
ATOM   1694  HZ3 LYS X 104      20.014  37.486  38.644  0.00  0.00            
ATOM   1695  C   LYS X 104      20.093  43.759  39.457  0.00  0.00            
ATOM   1696  O   LYS X 104      20.237  44.141  38.314  0.00  0.00            
ATOM   1697  N   ARG X 105      19.971  44.606  40.455  0.00  0.00            
ATOM   1698  H   ARG X 105      19.837  44.269  41.398  0.00  0.00            
ATOM   1699  CA  ARG X 105      19.903  46.045  40.380  0.00  0.00            
ATOM   1700  HA  ARG X 105      19.152  46.208  39.607  0.00  0.00            
ATOM   1701  CB  ARG X 105      19.698  46.700  41.754  0.00  0.00            
ATOM   1702  HB2 ARG X 105      18.893  46.171  42.263  0.00  0.00            
ATOM   1703  HB3 ARG X 105      20.559  46.595  42.414  0.00  0.00            
ATOM   1704  CG  ARG X 105      19.252  48.242  41.562  0.00  0.00            
ATOM   1705  HG2 ARG X 105      19.221  48.645  42.575  0.00  0.00            
ATOM   1706  HG3 ARG X 105      20.040  48.843  41.108  0.00  0.00            
ATOM   1707  CD  ARG X 105      18.038  48.509  40.786  0.00  0.00            
ATOM   1708  HD2 ARG X 105      18.126  48.058  39.798  0.00  0.00            
ATOM   1709  HD3 ARG X 105      17.137  48.028  41.164  0.00  0.00            
ATOM   1710  NE  ARG X 105      17.913  49.985  40.743  0.00  0.00            
ATOM   1711  HE  ARG X 105      18.052  50.515  41.592  0.00  0.00            
ATOM   1712  CZ  ARG X 105      17.642  50.654  39.639  0.00  0.00            
ATOM   1713  NH1 ARG X 105      17.238  50.180  38.484  0.00  0.00            
ATOM   1714 HH11 ARG X 105      17.210  49.173  38.559  0.00  0.00            
ATOM   1715 HH12 ARG X 105      17.553  50.649  37.647  0.00  0.00            
ATOM   1716  NH2 ARG X 105      17.816  51.979  39.692  0.00  0.00            
ATOM   1717 HH21 ARG X 105      17.882  52.533  40.533  0.00  0.00            
ATOM   1718 HH22 ARG X 105      17.727  52.431  38.793  0.00  0.00            
ATOM   1719  C   ARG X 105      21.264  46.553  39.768  0.00  0.00            
ATOM   1720  O   ARG X 105      21.176  47.477  38.916  0.00  0.00            
ATOM   1721  N   LEU X 106      22.426  46.001  40.169  0.00  0.00            
ATOM   1722  H   LEU X 106      22.390  45.306  40.901  0.00  0.00            
ATOM   1723  CA  LEU X 106      23.721  46.347  39.577  0.00  0.00            
ATOM   1724  HA  LEU X 106      23.857  47.428  39.555  0.00  0.00            
ATOM   1725  CB  LEU X 106      24.852  45.824  40.472  0.00  0.00            
ATOM   1726  HB2 LEU X 106      24.702  44.767  40.693  0.00  0.00            
ATOM   1727  HB3 LEU X 106      25.766  46.011  39.908  0.00  0.00            
ATOM   1728  CG  LEU X 106      24.943  46.608  41.804  0.00  0.00            
ATOM   1729  HG  LEU X 106      23.981  46.982  42.153  0.00  0.00            
ATOM   1730  CD1 LEU X 106      25.518  45.712  42.899  0.00  0.00            
ATOM   1731 HD11 LEU X 106      26.431  45.267  42.504  0.00  0.00            
ATOM   1732 HD12 LEU X 106      25.805  46.317  43.759  0.00  0.00            
ATOM   1733 HD13 LEU X 106      24.739  45.022  43.223  0.00  0.00            
ATOM   1734  CD2 LEU X 106      25.888  47.825  41.668  0.00  0.00            
ATOM   1735 HD21 LEU X 106      25.994  48.429  42.569  0.00  0.00            
ATOM   1736 HD22 LEU X 106      26.855  47.427  41.359  0.00  0.00            
ATOM   1737 HD23 LEU X 106      25.567  48.447  40.833  0.00  0.00            
ATOM   1738  C   LEU X 106      23.840  45.963  38.118  0.00  0.00            
ATOM   1739  O   LEU X 106      24.244  46.768  37.274  0.00  0.00            
ATOM   1740  N   ALA X 107      23.416  44.681  37.818  0.00  0.00            
ATOM   1741  H   ALA X 107      23.233  44.039  38.576  0.00  0.00            
ATOM   1742  CA  ALA X 107      23.236  44.301  36.401  0.00  0.00            
ATOM   1743  HA  ALA X 107      24.150  44.396  35.814  0.00  0.00            
ATOM   1744  CB  ALA X 107      22.763  42.774  36.265  0.00  0.00            
ATOM   1745  HB1 ALA X 107      23.473  42.101  36.745  0.00  0.00            
ATOM   1746  HB2 ALA X 107      21.734  42.693  36.617  0.00  0.00            
ATOM   1747  HB3 ALA X 107      22.758  42.396  35.243  0.00  0.00            
ATOM   1748  C   ALA X 107      22.286  45.195  35.623  0.00  0.00            
ATOM   1749  O   ALA X 107      22.550  45.430  34.443  0.00  0.00            
ATOM   1750  N   GLU X 108      21.243  45.676  36.199  0.00  0.00            
ATOM   1751  H   GLU X 108      21.097  45.594  37.195  0.00  0.00            
ATOM   1752  CA  GLU X 108      20.359  46.586  35.500  0.00  0.00            
ATOM   1753  HA  GLU X 108      20.091  46.119  34.552  0.00  0.00            
ATOM   1754  CB  GLU X 108      19.125  46.868  36.384  0.00  0.00            
ATOM   1755  HB2 GLU X 108      18.826  45.964  36.913  0.00  0.00            
ATOM   1756  HB3 GLU X 108      19.342  47.588  37.173  0.00  0.00            
ATOM   1757  CG  GLU X 108      17.848  47.243  35.655  0.00  0.00            
ATOM   1758  HG2 GLU X 108      18.129  48.205  35.224  0.00  0.00            
ATOM   1759  HG3 GLU X 108      17.490  46.524  34.918  0.00  0.00            
ATOM   1760  CD  GLU X 108      16.720  47.601  36.608  0.00  0.00            
ATOM   1761  OE1 GLU X 108      15.799  48.256  36.086  0.00  0.00            
ATOM   1762  OE2 GLU X 108      16.735  47.301  37.837  0.00  0.00            
ATOM   1763  C   GLU X 108      20.957  47.931  35.209  0.00  0.00            
ATOM   1764  O   GLU X 108      20.896  48.462  34.087  0.00  0.00            
ATOM   1765  N   LEU X 109      21.664  48.475  36.191  0.00  0.00            
ATOM   1766  H   LEU X 109      21.530  48.090  37.115  0.00  0.00            
ATOM   1767  CA  LEU X 109      22.434  49.777  36.116  0.00  0.00            
ATOM   1768  HA  LEU X 109      21.707  50.484  35.716  0.00  0.00            
ATOM   1769  CB  LEU X 109      22.967  50.095  37.492  0.00  0.00            
ATOM   1770  HB2 LEU X 109      23.400  49.177  37.889  0.00  0.00            
ATOM   1771  HB3 LEU X 109      23.705  50.880  37.654  0.00  0.00            
ATOM   1772  CG  LEU X 109      21.802  50.503  38.410  0.00  0.00            
ATOM   1773  HG  LEU X 109      21.073  49.706  38.260  0.00  0.00            
ATOM   1774  CD1 LEU X 109      22.226  50.453  39.872  0.00  0.00            
ATOM   1775 HD11 LEU X 109      21.372  50.792  40.458  0.00  0.00            
ATOM   1776 HD12 LEU X 109      22.459  49.432  40.174  0.00  0.00            
ATOM   1777 HD13 LEU X 109      23.085  51.104  40.038  0.00  0.00            
ATOM   1778  CD2 LEU X 109      21.165  51.862  38.027  0.00  0.00            
ATOM   1779 HD21 LEU X 109      21.777  52.733  38.262  0.00  0.00            
ATOM   1780 HD22 LEU X 109      20.793  51.846  37.002  0.00  0.00            
ATOM   1781 HD23 LEU X 109      20.327  51.985  38.713  0.00  0.00            
ATOM   1782  C   LEU X 109      23.543  49.507  35.054  0.00  0.00            
ATOM   1783  O   LEU X 109      23.786  50.407  34.284  0.00  0.00            
ATOM   1784  N   MET X 110      24.221  48.392  34.959  0.00  0.00            
ATOM   1785  H   MET X 110      24.259  47.658  35.651  0.00  0.00            
ATOM   1786  CA  MET X 110      25.207  48.173  33.940  0.00  0.00            
ATOM   1787  HA  MET X 110      25.796  49.089  33.883  0.00  0.00            
ATOM   1788  CB  MET X 110      26.086  46.958  34.204  0.00  0.00            
ATOM   1789  HB2 MET X 110      25.367  46.153  34.353  0.00  0.00            
ATOM   1790  HB3 MET X 110      26.638  46.714  33.297  0.00  0.00            
ATOM   1791  CG  MET X 110      27.132  47.077  35.353  0.00  0.00            
ATOM   1792  HG2 MET X 110      26.631  47.379  36.272  0.00  0.00            
ATOM   1793  HG3 MET X 110      27.654  46.130  35.493  0.00  0.00            
ATOM   1794  SD  MET X 110      28.591  48.179  34.954  0.00  0.00            
ATOM   1795  CE  MET X 110      28.958  47.596  33.295  0.00  0.00            
ATOM   1796  HE1 MET X 110      29.992  47.890  33.114  0.00  0.00            
ATOM   1797  HE2 MET X 110      29.085  46.514  33.270  0.00  0.00            
ATOM   1798  HE3 MET X 110      28.250  48.016  32.581  0.00  0.00            
ATOM   1799  C   MET X 110      24.573  47.990  32.577  0.00  0.00            
ATOM   1800  O   MET X 110      25.107  48.477  31.584  0.00  0.00            
ATOM   1801  N   THR X 111      23.399  47.341  32.568  0.00  0.00            
ATOM   1802  H   THR X 111      23.061  47.046  33.473  0.00  0.00            
ATOM   1803  CA  THR X 111      22.709  47.058  31.348  0.00  0.00            
ATOM   1804  HA  THR X 111      23.386  46.514  30.688  0.00  0.00            
ATOM   1805  CB  THR X 111      21.553  46.055  31.673  0.00  0.00            
ATOM   1806  HB  THR X 111      20.889  46.335  32.491  0.00  0.00            
ATOM   1807  CG2 THR X 111      20.659  45.624  30.512  0.00  0.00            
ATOM   1808 HG21 THR X 111      21.319  45.380  29.679  0.00  0.00            
ATOM   1809 HG22 THR X 111      19.952  44.840  30.784  0.00  0.00            
ATOM   1810 HG23 THR X 111      19.998  46.410  30.148  0.00  0.00            
ATOM   1811  OG1 THR X 111      22.092  44.775  31.963  0.00  0.00            
ATOM   1812  HG1 THR X 111      22.440  44.791  32.858  0.00  0.00            
ATOM   1813  C   THR X 111      22.215  48.315  30.641  0.00  0.00            
ATOM   1814  O   THR X 111      22.159  48.311  29.391  0.00  0.00            
ATOM   1815  N   GLU X 112      21.950  49.389  31.405  0.00  0.00            
ATOM   1816  H   GLU X 112      21.896  49.247  32.404  0.00  0.00            
ATOM   1817  CA  GLU X 112      21.736  50.750  30.884  0.00  0.00            
ATOM   1818  HA  GLU X 112      21.147  50.643  29.973  0.00  0.00            
ATOM   1819  CB  GLU X 112      21.047  51.666  31.968  0.00  0.00            
ATOM   1820  HB2 GLU X 112      21.619  51.711  32.895  0.00  0.00            
ATOM   1821  HB3 GLU X 112      20.893  52.569  31.379  0.00  0.00            
ATOM   1822  CG  GLU X 112      19.629  51.062  32.257  0.00  0.00            
ATOM   1823  HG2 GLU X 112      19.751  50.152  32.844  0.00  0.00            
ATOM   1824  HG3 GLU X 112      19.140  51.837  32.847  0.00  0.00            
ATOM   1825  CD  GLU X 112      18.765  50.752  30.999  0.00  0.00            
ATOM   1826  OE1 GLU X 112      18.439  51.730  30.287  0.00  0.00            
ATOM   1827  OE2 GLU X 112      18.342  49.611  30.729  0.00  0.00            
ATOM   1828  C   GLU X 112      23.008  51.488  30.427  0.00  0.00            
ATOM   1829  O   GLU X 112      23.031  52.089  29.360  0.00  0.00            
ATOM   1830  N   GLU X 113      24.107  51.373  31.148  0.00  0.00            
ATOM   1831  H   GLU X 113      24.034  50.861  32.016  0.00  0.00            
ATOM   1832  CA  GLU X 113      25.362  52.010  30.824  0.00  0.00            
ATOM   1833  HA  GLU X 113      25.270  53.070  30.584  0.00  0.00            
ATOM   1834  CB  GLU X 113      26.266  51.939  32.043  0.00  0.00            
ATOM   1835  HB2 GLU X 113      26.263  50.951  32.504  0.00  0.00            
ATOM   1836  HB3 GLU X 113      27.306  52.162  31.806  0.00  0.00            
ATOM   1837  CG  GLU X 113      25.796  52.872  33.115  0.00  0.00            
ATOM   1838  HG2 GLU X 113      24.706  52.869  33.093  0.00  0.00            
ATOM   1839  HG3 GLU X 113      26.123  52.531  34.097  0.00  0.00            
ATOM   1840  CD  GLU X 113      26.431  54.308  32.869  0.00  0.00            
ATOM   1841  OE1 GLU X 113      26.879  54.675  31.724  0.00  0.00            
ATOM   1842  OE2 GLU X 113      26.452  55.065  33.830  0.00  0.00            
ATOM   1843  C   GLU X 113      26.059  51.437  29.635  0.00  0.00            
ATOM   1844  O   GLU X 113      26.501  52.187  28.689  0.00  0.00            
ATOM   1845  N   TRP X 114      26.006  50.082  29.443  0.00  0.00            
ATOM   1846  H   TRP X 114      25.514  49.544  30.142  0.00  0.00            
ATOM   1847  CA  TRP X 114      26.280  49.440  28.136  0.00  0.00            
ATOM   1848  HA  TRP X 114      27.334  49.461  27.858  0.00  0.00            
ATOM   1849  CB  TRP X 114      26.009  47.976  28.290  0.00  0.00            
ATOM   1850  HB2 TRP X 114      24.981  47.844  28.628  0.00  0.00            
ATOM   1851  HB3 TRP X 114      25.913  47.430  27.351  0.00  0.00            
ATOM   1852  CG  TRP X 114      26.937  47.219  29.172  0.00  0.00            
ATOM   1853  CD1 TRP X 114      26.659  46.201  30.077  0.00  0.00            
ATOM   1854  HD1 TRP X 114      25.633  45.981  30.330  0.00  0.00            
ATOM   1855  NE1 TRP X 114      27.823  45.638  30.673  0.00  0.00            
ATOM   1856  HE1 TRP X 114      27.871  44.806  31.244  0.00  0.00            
ATOM   1857  CE2 TRP X 114      28.921  46.317  30.238  0.00  0.00            
ATOM   1858  CZ2 TRP X 114      30.257  46.144  30.534  0.00  0.00            
ATOM   1859  HZ2 TRP X 114      30.571  45.429  31.280  0.00  0.00            
ATOM   1860  CH2 TRP X 114      31.168  47.109  29.993  0.00  0.00            
ATOM   1861  HH2 TRP X 114      32.186  47.196  30.346  0.00  0.00            
ATOM   1862  CZ3 TRP X 114      30.739  47.896  28.978  0.00  0.00            
ATOM   1863  HZ3 TRP X 114      31.498  48.551  28.576  0.00  0.00            
ATOM   1864  CE3 TRP X 114      29.411  47.948  28.530  0.00  0.00            
ATOM   1865  HE3 TRP X 114      29.162  48.443  27.603  0.00  0.00            
ATOM   1866  CD2 TRP X 114      28.418  47.156  29.202  0.00  0.00            
ATOM   1867  C   TRP X 114      25.553  50.050  26.913  0.00  0.00            
ATOM   1868  O   TRP X 114      26.142  50.375  25.902  0.00  0.00            
ATOM   1869  N   LYS X 115      24.242  50.159  27.031  0.00  0.00            
ATOM   1870  H   LYS X 115      23.800  50.076  27.935  0.00  0.00            
ATOM   1871  CA  LYS X 115      23.413  50.755  25.973  0.00  0.00            
ATOM   1872  HA  LYS X 115      23.472  50.110  25.097  0.00  0.00            
ATOM   1873  CB  LYS X 115      21.951  50.638  26.422  0.00  0.00            
ATOM   1874  HB2 LYS X 115      21.913  50.812  27.498  0.00  0.00            
ATOM   1875  HB3 LYS X 115      21.333  51.436  26.012  0.00  0.00            
ATOM   1876  CG  LYS X 115      21.395  49.263  26.039  0.00  0.00            
ATOM   1877  HG2 LYS X 115      21.725  48.974  25.041  0.00  0.00            
ATOM   1878  HG3 LYS X 115      21.762  48.524  26.751  0.00  0.00            
ATOM   1879  CD  LYS X 115      19.840  49.214  26.199  0.00  0.00            
ATOM   1880  HD2 LYS X 115      19.403  50.146  25.840  0.00  0.00            
ATOM   1881  HD3 LYS X 115      19.445  48.406  25.584  0.00  0.00            
ATOM   1882  CE  LYS X 115      19.490  49.064  27.722  0.00  0.00            
ATOM   1883  HE2 LYS X 115      19.924  48.123  28.059  0.00  0.00            
ATOM   1884  HE3 LYS X 115      19.967  49.873  28.277  0.00  0.00            
ATOM   1885  NZ  LYS X 115      18.037  49.061  27.976  0.00  0.00            
ATOM   1886  HZ1 LYS X 115      17.944  49.062  28.982  0.00  0.00            
ATOM   1887  HZ2 LYS X 115      17.749  49.950  27.593  0.00  0.00            
ATOM   1888  HZ3 LYS X 115      17.529  48.236  27.693  0.00  0.00            
ATOM   1889  C   LYS X 115      23.820  52.236  25.689  0.00  0.00            
ATOM   1890  O   LYS X 115      23.536  52.686  24.584  0.00  0.00            
ATOM   1891  N   ALA X 116      24.311  52.982  26.696  0.00  0.00            
ATOM   1892  H   ALA X 116      24.060  52.655  27.618  0.00  0.00            
ATOM   1893  CA  ALA X 116      24.867  54.341  26.513  0.00  0.00            
ATOM   1894  HA  ALA X 116      24.140  54.827  25.861  0.00  0.00            
ATOM   1895  CB  ALA X 116      24.778  55.057  27.854  0.00  0.00            
ATOM   1896  HB1 ALA X 116      25.463  54.682  28.614  0.00  0.00            
ATOM   1897  HB2 ALA X 116      25.085  56.081  27.642  0.00  0.00            
ATOM   1898  HB3 ALA X 116      23.734  55.169  28.149  0.00  0.00            
ATOM   1899  C   ALA X 116      26.281  54.397  25.910  0.00  0.00            
ATOM   1900  O   ALA X 116      26.691  55.518  25.550  0.00  0.00            
ATOM   1901  N   ALA X 117      26.982  53.269  25.856  0.00  0.00            
ATOM   1902  H   ALA X 117      26.531  52.489  26.312  0.00  0.00            
ATOM   1903  CA  ALA X 117      28.379  53.140  25.455  0.00  0.00            
ATOM   1904  HA  ALA X 117      28.858  54.104  25.626  0.00  0.00            
ATOM   1905  CB  ALA X 117      28.978  52.065  26.388  0.00  0.00            
ATOM   1906  HB1 ALA X 117      28.610  51.095  26.054  0.00  0.00            
ATOM   1907  HB2 ALA X 117      30.067  52.045  26.363  0.00  0.00            
ATOM   1908  HB3 ALA X 117      28.617  52.260  27.398  0.00  0.00            
ATOM   1909  C   ALA X 117      28.556  52.748  23.988  0.00  0.00            
ATOM   1910  O   ALA X 117      29.563  53.150  23.364  0.00  0.00            
ATOM   1911  N   VAL X 118      27.649  51.920  23.434  0.00  0.00            
ATOM   1912  H   VAL X 118      26.862  51.627  23.995  0.00  0.00            
ATOM   1913  CA  VAL X 118      27.768  51.476  22.011  0.00  0.00            
ATOM   1914  HA  VAL X 118      28.728  50.965  22.076  0.00  0.00            
ATOM   1915  CB  VAL X 118      26.663  50.528  21.486  0.00  0.00            
ATOM   1916  HB  VAL X 118      26.982  50.180  20.504  0.00  0.00            
ATOM   1917  CG1 VAL X 118      26.404  49.298  22.269  0.00  0.00            
ATOM   1918 HG11 VAL X 118      25.610  48.740  21.773  0.00  0.00            
ATOM   1919 HG12 VAL X 118      27.294  48.669  22.268  0.00  0.00            
ATOM   1920 HG13 VAL X 118      26.120  49.494  23.302  0.00  0.00            
ATOM   1921  CG2 VAL X 118      25.222  51.164  21.355  0.00  0.00            
ATOM   1922 HG21 VAL X 118      24.765  51.220  22.343  0.00  0.00            
ATOM   1923 HG22 VAL X 118      25.238  52.190  20.988  0.00  0.00            
ATOM   1924 HG23 VAL X 118      24.587  50.473  20.801  0.00  0.00            
ATOM   1925  C   VAL X 118      27.895  52.654  21.024  0.00  0.00            
ATOM   1926  O   VAL X 118      28.585  52.578  20.027  0.00  0.00            
ATOM   1927  N   THR X 119      27.287  53.789  21.305  0.00  0.00            
ATOM   1928  H   THR X 119      26.666  53.778  22.101  0.00  0.00            
ATOM   1929  CA  THR X 119      27.220  54.989  20.458  0.00  0.00            
ATOM   1930  HA  THR X 119      26.912  54.663  19.465  0.00  0.00            
ATOM   1931  CB  THR X 119      26.272  56.109  21.007  0.00  0.00            
ATOM   1932  HB  THR X 119      26.301  56.952  20.317  0.00  0.00            
ATOM   1933  CG2 THR X 119      24.849  55.659  21.028  0.00  0.00            
ATOM   1934 HG21 THR X 119      24.218  56.511  21.279  0.00  0.00            
ATOM   1935 HG22 THR X 119      24.524  55.287  20.057  0.00  0.00            
ATOM   1936 HG23 THR X 119      24.692  54.853  21.745  0.00  0.00            
ATOM   1937  OG1 THR X 119      26.608  56.505  22.320  0.00  0.00            
ATOM   1938  HG1 THR X 119      27.240  57.184  22.076  0.00  0.00            
ATOM   1939  C   THR X 119      28.608  55.618  20.444  0.00  0.00            
ATOM   1940  O   THR X 119      29.137  55.940  19.444  0.00  0.00            
ATOM   1941  N   ARG X 120      29.253  55.703  21.605  0.00  0.00            
ATOM   1942  H   ARG X 120      28.760  55.540  22.471  0.00  0.00            
ATOM   1943  CA  ARG X 120      30.619  56.145  21.769  0.00  0.00            
ATOM   1944  HA  ARG X 120      30.736  57.100  21.257  0.00  0.00            
ATOM   1945  CB  ARG X 120      30.983  56.419  23.253  0.00  0.00            
ATOM   1946  HB2 ARG X 120      30.815  55.525  23.854  0.00  0.00            
ATOM   1947  HB3 ARG X 120      32.068  56.516  23.293  0.00  0.00            
ATOM   1948  CG  ARG X 120      30.266  57.487  24.036  0.00  0.00            
ATOM   1949  HG2 ARG X 120      30.371  58.390  23.434  0.00  0.00            
ATOM   1950  HG3 ARG X 120      29.201  57.266  24.110  0.00  0.00            
ATOM   1951  CD  ARG X 120      30.756  57.743  25.523  0.00  0.00            
ATOM   1952  HD2 ARG X 120      31.768  58.138  25.431  0.00  0.00            
ATOM   1953  HD3 ARG X 120      30.038  58.313  26.112  0.00  0.00            
ATOM   1954  NE  ARG X 120      30.722  56.480  26.279  0.00  0.00            
ATOM   1955  HE  ARG X 120      29.841  56.283  26.734  0.00  0.00            
ATOM   1956  CZ  ARG X 120      31.680  55.596  26.478  0.00  0.00            
ATOM   1957  NH1 ARG X 120      32.874  55.673  25.983  0.00  0.00            
ATOM   1958 HH11 ARG X 120      33.126  56.495  25.454  0.00  0.00            
ATOM   1959 HH12 ARG X 120      33.522  55.100  26.506  0.00  0.00            
ATOM   1960  NH2 ARG X 120      31.436  54.593  27.185  0.00  0.00            
ATOM   1961 HH21 ARG X 120      30.480  54.548  27.509  0.00  0.00            
ATOM   1962 HH22 ARG X 120      32.157  53.978  27.535  0.00  0.00            
ATOM   1963  C   ARG X 120      31.671  55.160  21.201  0.00  0.00            
ATOM   1964  O   ARG X 120      32.574  55.657  20.473  0.00  0.00            
ATOM   1965  N   TRP X 121      31.451  53.895  21.348  0.00  0.00            
ATOM   1966  H   TRP X 121      30.726  53.568  21.971  0.00  0.00            
ATOM   1967  CA  TRP X 121      32.325  52.867  20.735  0.00  0.00            
ATOM   1968  HA  TRP X 121      33.337  53.264  20.814  0.00  0.00            
ATOM   1969  CB  TRP X 121      32.280  51.555  21.521  0.00  0.00            
ATOM   1970  HB2 TRP X 121      31.225  51.284  21.572  0.00  0.00            
ATOM   1971  HB3 TRP X 121      32.727  50.723  20.977  0.00  0.00            
ATOM   1972  CG  TRP X 121      32.668  51.550  22.955  0.00  0.00            
ATOM   1973  CD1 TRP X 121      33.062  52.617  23.650  0.00  0.00            
ATOM   1974  HD1 TRP X 121      33.037  53.659  23.365  0.00  0.00            
ATOM   1975  NE1 TRP X 121      33.327  52.202  24.965  0.00  0.00            
ATOM   1976  HE1 TRP X 121      33.485  52.826  25.744  0.00  0.00            
ATOM   1977  CE2 TRP X 121      33.204  50.793  25.119  0.00  0.00            
ATOM   1978  CZ2 TRP X 121      33.319  49.949  26.214  0.00  0.00            
ATOM   1979  HZ2 TRP X 121      33.518  50.294  27.218  0.00  0.00            
ATOM   1980  CH2 TRP X 121      33.173  48.591  25.929  0.00  0.00            
ATOM   1981  HH2 TRP X 121      33.098  47.877  26.736  0.00  0.00            
ATOM   1982  CZ3 TRP X 121      33.012  48.141  24.599  0.00  0.00            
ATOM   1983  HZ3 TRP X 121      32.927  47.092  24.359  0.00  0.00            
ATOM   1984  CE3 TRP X 121      32.834  49.013  23.586  0.00  0.00            
ATOM   1985  HE3 TRP X 121      32.601  48.632  22.603  0.00  0.00            
ATOM   1986  CD2 TRP X 121      32.879  50.382  23.796  0.00  0.00            
ATOM   1987  C   TRP X 121      32.192  52.727  19.255  0.00  0.00            
ATOM   1988  O   TRP X 121      33.166  52.540  18.538  0.00  0.00            
ATOM   1989  N   GLU X 122      30.978  52.976  18.732  0.00  0.00            
ATOM   1990  H   GLU X 122      30.147  53.156  19.277  0.00  0.00            
ATOM   1991  CA  GLU X 122      30.859  53.160  17.356  0.00  0.00            
ATOM   1992  HA  GLU X 122      31.335  52.356  16.795  0.00  0.00            
ATOM   1993  CB  GLU X 122      29.284  53.042  17.074  0.00  0.00            
ATOM   1994  HB2 GLU X 122      28.730  53.718  17.725  0.00  0.00            
ATOM   1995  HB3 GLU X 122      29.114  53.389  16.055  0.00  0.00            
ATOM   1996  CG  GLU X 122      28.676  51.661  17.074  0.00  0.00            
ATOM   1997  HG2 GLU X 122      29.199  51.115  16.289  0.00  0.00            
ATOM   1998  HG3 GLU X 122      28.860  51.065  17.968  0.00  0.00            
ATOM   1999  CD  GLU X 122      27.217  51.650  16.701  0.00  0.00            
ATOM   2000  OE1 GLU X 122      26.585  52.732  16.579  0.00  0.00            
ATOM   2001  OE2 GLU X 122      26.610  50.602  16.451  0.00  0.00            
ATOM   2002  C   GLU X 122      31.427  54.488  16.834  0.00  0.00            
ATOM   2003  O   GLU X 122      32.069  54.513  15.757  0.00  0.00            
ATOM   2004  N   LYS X 123      31.309  55.611  17.594  0.00  0.00            
ATOM   2005  H   LYS X 123      30.795  55.473  18.452  0.00  0.00            
ATOM   2006  CA  LYS X 123      31.989  56.851  17.269  0.00  0.00            
ATOM   2007  HA  LYS X 123      31.643  57.141  16.277  0.00  0.00            
ATOM   2008  CB  LYS X 123      31.506  57.887  18.225  0.00  0.00            
ATOM   2009  HB2 LYS X 123      30.417  57.903  18.277  0.00  0.00            
ATOM   2010  HB3 LYS X 123      31.949  57.897  19.221  0.00  0.00            
ATOM   2011  CG  LYS X 123      31.953  59.247  17.564  0.00  0.00            
ATOM   2012  HG2 LYS X 123      33.040  59.328  17.544  0.00  0.00            
ATOM   2013  HG3 LYS X 123      31.649  59.253  16.517  0.00  0.00            
ATOM   2014  CD  LYS X 123      31.370  60.410  18.239  0.00  0.00            
ATOM   2015  HD2 LYS X 123      31.677  60.622  19.263  0.00  0.00            
ATOM   2016  HD3 LYS X 123      31.824  61.241  17.700  0.00  0.00            
ATOM   2017  CE  LYS X 123      29.837  60.338  18.278  0.00  0.00            
ATOM   2018  HE2 LYS X 123      29.492  60.235  17.249  0.00  0.00            
ATOM   2019  HE3 LYS X 123      29.524  59.422  18.778  0.00  0.00            
ATOM   2020  NZ  LYS X 123      29.155  61.419  18.981  0.00  0.00            
ATOM   2021  HZ1 LYS X 123      29.486  62.296  18.605  0.00  0.00            
ATOM   2022  HZ2 LYS X 123      28.170  61.316  18.784  0.00  0.00            
ATOM   2023  HZ3 LYS X 123      29.365  61.430  19.969  0.00  0.00            
ATOM   2024  C   LYS X 123      33.482  56.724  17.180  0.00  0.00            
ATOM   2025  O   LYS X 123      34.216  57.514  16.492  0.00  0.00            
ATOM   2026  N   ALA X 124      34.092  55.945  18.044  0.00  0.00            
ATOM   2027  H   ALA X 124      33.482  55.443  18.674  0.00  0.00            
ATOM   2028  CA  ALA X 124      35.541  55.797  18.099  0.00  0.00            
ATOM   2029  HA  ALA X 124      35.965  56.773  18.335  0.00  0.00            
ATOM   2030  CB  ALA X 124      35.935  54.948  19.338  0.00  0.00            
ATOM   2031  HB1 ALA X 124      35.528  53.945  19.210  0.00  0.00            
ATOM   2032  HB2 ALA X 124      37.019  54.911  19.444  0.00  0.00            
ATOM   2033  HB3 ALA X 124      35.362  55.404  20.146  0.00  0.00            
ATOM   2034  C   ALA X 124      36.146  55.235  16.773  0.00  0.00            
ATOM   2035  O   ALA X 124      35.435  54.728  15.863  0.00  0.00            
ATOM   2036  N   ASP X 125      37.514  55.334  16.566  0.00  0.00            
ATOM   2037  H   ASP X 125      38.019  55.770  17.324  0.00  0.00            
ATOM   2038  CA  ASP X 125      38.300  54.643  15.603  0.00  0.00            
ATOM   2039  HA  ASP X 125      37.657  54.158  14.868  0.00  0.00            
ATOM   2040  CB  ASP X 125      39.208  55.601  14.913  0.00  0.00            
ATOM   2041  HB2 ASP X 125      39.752  55.027  14.163  0.00  0.00            
ATOM   2042  HB3 ASP X 125      38.649  56.346  14.348  0.00  0.00            
ATOM   2043  CG  ASP X 125      40.218  56.303  15.835  0.00  0.00            
ATOM   2044  OD1 ASP X 125      41.257  56.889  15.354  0.00  0.00            
ATOM   2045  OD2 ASP X 125      40.050  56.265  17.047  0.00  0.00            
ATOM   2046  C   ASP X 125      38.915  53.421  16.283  0.00  0.00            
ATOM   2047  O   ASP X 125      38.909  52.295  15.753  0.00  0.00            
ATOM   2048  N   GLU X 126      39.482  53.608  17.511  0.00  0.00            
ATOM   2049  H   GLU X 126      39.669  54.561  17.789  0.00  0.00            
ATOM   2050  CA  GLU X 126      39.987  52.621  18.464  0.00  0.00            
ATOM   2051  HA  GLU X 126      39.655  51.615  18.207  0.00  0.00            
ATOM   2052  CB  GLU X 126      41.506  52.608  18.446  0.00  0.00            
ATOM   2053  HB2 GLU X 126      41.913  53.555  18.800  0.00  0.00            
ATOM   2054  HB3 GLU X 126      41.906  51.921  19.192  0.00  0.00            
ATOM   2055  CG  GLU X 126      42.186  52.227  17.144  0.00  0.00            
ATOM   2056  HG2 GLU X 126      41.958  51.183  16.931  0.00  0.00            
ATOM   2057  HG3 GLU X 126      41.895  52.836  16.288  0.00  0.00            
ATOM   2058  CD  GLU X 126      43.679  52.517  17.125  0.00  0.00            
ATOM   2059  OE1 GLU X 126      44.266  52.443  16.041  0.00  0.00            
ATOM   2060  OE2 GLU X 126      44.285  52.902  18.127  0.00  0.00            
ATOM   2061  C   GLU X 126      39.323  52.864  19.845  0.00  0.00            
ATOM   2062  O   GLU X 126      39.052  53.959  20.317  0.00  0.00            
ATOM   2063  N   VAL X 127      39.318  51.816  20.673  0.00  0.00            
ATOM   2064  H   VAL X 127      39.695  50.989  20.233  0.00  0.00            
ATOM   2065  CA  VAL X 127      38.785  51.741  22.086  0.00  0.00            
ATOM   2066  HA  VAL X 127      38.827  52.745  22.507  0.00  0.00            
ATOM   2067  CB  VAL X 127      37.348  51.158  22.119  0.00  0.00            
ATOM   2068  HB  VAL X 127      37.253  50.374  21.368  0.00  0.00            
ATOM   2069  CG1 VAL X 127      36.969  50.777  23.572  0.00  0.00            
ATOM   2070 HG11 VAL X 127      37.006  51.664  24.204  0.00  0.00            
ATOM   2071 HG12 VAL X 127      35.908  50.531  23.611  0.00  0.00            
ATOM   2072 HG13 VAL X 127      37.632  50.055  24.050  0.00  0.00            
ATOM   2073  CG2 VAL X 127      36.421  52.267  21.576  0.00  0.00            
ATOM   2074 HG21 VAL X 127      36.623  53.181  22.135  0.00  0.00            
ATOM   2075 HG22 VAL X 127      36.331  52.246  20.490  0.00  0.00            
ATOM   2076 HG23 VAL X 127      35.408  51.968  21.846  0.00  0.00            
ATOM   2077  C   VAL X 127      39.712  50.731  22.805  0.00  0.00            
ATOM   2078  O   VAL X 127      39.955  49.634  22.378  0.00  0.00            
ATOM   2079  N   VAL X 128      40.170  51.145  24.027  0.00  0.00            
ATOM   2080  H   VAL X 128      39.913  52.075  24.324  0.00  0.00            
ATOM   2081  CA  VAL X 128      40.874  50.397  25.017  0.00  0.00            
ATOM   2082  HA  VAL X 128      41.069  49.458  24.498  0.00  0.00            
ATOM   2083  CB  VAL X 128      42.199  51.070  25.479  0.00  0.00            
ATOM   2084  HB  VAL X 128      42.046  51.984  26.053  0.00  0.00            
ATOM   2085  CG1 VAL X 128      42.981  50.111  26.476  0.00  0.00            
ATOM   2086 HG11 VAL X 128      43.946  50.558  26.716  0.00  0.00            
ATOM   2087 HG12 VAL X 128      42.438  49.990  27.413  0.00  0.00            
ATOM   2088 HG13 VAL X 128      43.096  49.124  26.028  0.00  0.00            
ATOM   2089  CG2 VAL X 128      42.993  51.441  24.285  0.00  0.00            
ATOM   2090 HG21 VAL X 128      44.020  51.581  24.622  0.00  0.00            
ATOM   2091 HG22 VAL X 128      42.933  50.620  23.570  0.00  0.00            
ATOM   2092 HG23 VAL X 128      42.740  52.347  23.734  0.00  0.00            
ATOM   2093  C   VAL X 128      40.007  49.999  26.199  0.00  0.00            
ATOM   2094  O   VAL X 128      39.519  50.870  26.906  0.00  0.00            
ATOM   2095  N   LEU X 129      39.789  48.687  26.369  0.00  0.00            
ATOM   2096  H   LEU X 129      40.232  48.096  25.680  0.00  0.00            
ATOM   2097  CA  LEU X 129      38.675  48.189  27.215  0.00  0.00            
ATOM   2098  HA  LEU X 129      37.852  48.805  26.852  0.00  0.00            
ATOM   2099  CB  LEU X 129      38.452  46.670  26.893  0.00  0.00            
ATOM   2100  HB2 LEU X 129      38.361  46.568  25.811  0.00  0.00            
ATOM   2101  HB3 LEU X 129      39.310  46.041  27.131  0.00  0.00            
ATOM   2102  CG  LEU X 129      37.194  46.098  27.509  0.00  0.00            
ATOM   2103  HG  LEU X 129      37.323  45.956  28.582  0.00  0.00            
ATOM   2104  CD1 LEU X 129      35.982  46.917  27.258  0.00  0.00            
ATOM   2105 HD11 LEU X 129      36.078  47.240  26.222  0.00  0.00            
ATOM   2106 HD12 LEU X 129      35.112  46.289  27.448  0.00  0.00            
ATOM   2107 HD13 LEU X 129      36.009  47.787  27.915  0.00  0.00            
ATOM   2108  CD2 LEU X 129      37.019  44.646  26.984  0.00  0.00            
ATOM   2109 HD21 LEU X 129      37.982  44.144  26.889  0.00  0.00            
ATOM   2110 HD22 LEU X 129      36.467  44.163  27.791  0.00  0.00            
ATOM   2111 HD23 LEU X 129      36.343  44.563  26.134  0.00  0.00            
ATOM   2112  C   LEU X 129      38.957  48.337  28.803  0.00  0.00            
ATOM   2113  O   LEU X 129      38.039  48.640  29.531  0.00  0.00            
ATOM   2114  N   PHE X 130      40.170  48.282  29.199  0.00  0.00            
ATOM   2115  H   PHE X 130      40.824  47.845  28.565  0.00  0.00            
ATOM   2116  CA  PHE X 130      40.623  48.543  30.600  0.00  0.00            
ATOM   2117  HA  PHE X 130      40.029  47.880  31.228  0.00  0.00            
ATOM   2118  CB  PHE X 130      42.045  48.132  30.682  0.00  0.00            
ATOM   2119  HB2 PHE X 130      42.143  47.093  30.369  0.00  0.00            
ATOM   2120  HB3 PHE X 130      42.644  48.659  29.940  0.00  0.00            
ATOM   2121  CG  PHE X 130      42.688  48.351  32.082  0.00  0.00            
ATOM   2122  CD1 PHE X 130      41.998  47.935  33.265  0.00  0.00            
ATOM   2123  HD1 PHE X 130      41.083  47.363  33.247  0.00  0.00            
ATOM   2124  CE1 PHE X 130      42.628  48.197  34.503  0.00  0.00            
ATOM   2125  HE1 PHE X 130      42.077  48.005  35.412  0.00  0.00            
ATOM   2126  CZ  PHE X 130      43.888  48.705  34.582  0.00  0.00            
ATOM   2127  HZ  PHE X 130      44.355  48.818  35.550  0.00  0.00            
ATOM   2128  CE2 PHE X 130      44.663  48.889  33.433  0.00  0.00            
ATOM   2129  HE2 PHE X 130      45.671  49.267  33.517  0.00  0.00            
ATOM   2130  CD2 PHE X 130      44.019  48.806  32.169  0.00  0.00            
ATOM   2131  HD2 PHE X 130      44.658  48.998  31.320  0.00  0.00            
ATOM   2132  C   PHE X 130      40.285  49.911  31.140  0.00  0.00            
ATOM   2133  O   PHE X 130      39.831  49.993  32.296  0.00  0.00            
ATOM   2134  N   GLU X 131      40.399  51.035  30.341  0.00  0.00            
ATOM   2135  H   GLU X 131      40.479  50.779  29.367  0.00  0.00            
ATOM   2136  CA  GLU X 131      40.123  52.451  30.688  0.00  0.00            
ATOM   2137  HA  GLU X 131      40.425  52.666  31.713  0.00  0.00            
ATOM   2138  CB  GLU X 131      40.746  53.416  29.635  0.00  0.00            
ATOM   2139  HB2 GLU X 131      40.453  52.979  28.680  0.00  0.00            
ATOM   2140  HB3 GLU X 131      40.330  54.423  29.658  0.00  0.00            
ATOM   2141  CG  GLU X 131      42.260  53.530  29.599  0.00  0.00            
ATOM   2142  HG2 GLU X 131      42.683  52.583  29.263  0.00  0.00            
ATOM   2143  HG3 GLU X 131      42.451  54.201  28.762  0.00  0.00            
ATOM   2144  CD  GLU X 131      43.057  54.046  30.812  0.00  0.00            
ATOM   2145  OE1 GLU X 131      44.253  54.443  30.730  0.00  0.00            
ATOM   2146  OE2 GLU X 131      42.536  53.903  31.949  0.00  0.00            
ATOM   2147  C   GLU X 131      38.619  52.585  30.787  0.00  0.00            
ATOM   2148  O   GLU X 131      38.130  53.269  31.718  0.00  0.00            
ATOM   2149  N   GLU X 132      37.810  51.845  29.990  0.00  0.00            
ATOM   2150  H   GLU X 132      38.251  51.511  29.145  0.00  0.00            
ATOM   2151  CA  GLU X 132      36.333  51.794  30.179  0.00  0.00            
ATOM   2152  HA  GLU X 132      36.016  52.816  30.388  0.00  0.00            
ATOM   2153  CB  GLU X 132      35.675  51.330  28.866  0.00  0.00            
ATOM   2154  HB2 GLU X 132      35.969  50.339  28.519  0.00  0.00            
ATOM   2155  HB3 GLU X 132      34.596  51.322  29.023  0.00  0.00            
ATOM   2156  CG  GLU X 132      35.971  52.232  27.708  0.00  0.00            
ATOM   2157  HG2 GLU X 132      37.003  52.575  27.770  0.00  0.00            
ATOM   2158  HG3 GLU X 132      35.850  51.703  26.762  0.00  0.00            
ATOM   2159  CD  GLU X 132      35.136  53.557  27.680  0.00  0.00            
ATOM   2160  OE1 GLU X 132      35.538  54.662  27.986  0.00  0.00            
ATOM   2161  OE2 GLU X 132      33.913  53.463  27.391  0.00  0.00            
ATOM   2162  C   GLU X 132      35.967  50.991  31.415  0.00  0.00            
ATOM   2163  O   GLU X 132      35.059  51.414  32.127  0.00  0.00            
ATOM   2164  N   ALA X 133      36.687  49.896  31.568  0.00  0.00            
ATOM   2165  H   ALA X 133      37.362  49.693  30.844  0.00  0.00            
ATOM   2166  CA  ALA X 133      36.305  48.882  32.549  0.00  0.00            
ATOM   2167  HA  ALA X 133      35.255  48.698  32.319  0.00  0.00            
ATOM   2168  CB  ALA X 133      37.182  47.658  32.266  0.00  0.00            
ATOM   2169  HB1 ALA X 133      38.226  47.920  32.435  0.00  0.00            
ATOM   2170  HB2 ALA X 133      36.950  46.795  32.889  0.00  0.00            
ATOM   2171  HB3 ALA X 133      37.055  47.277  31.252  0.00  0.00            
ATOM   2172  C   ALA X 133      36.461  49.320  33.979  0.00  0.00            
ATOM   2173  O   ALA X 133      35.748  48.775  34.820  0.00  0.00            
ATOM   2174  N   LYS X 134      37.351  50.303  34.266  0.00  0.00            
ATOM   2175  H   LYS X 134      37.763  50.764  33.467  0.00  0.00            
ATOM   2176  CA  LYS X 134      37.413  50.949  35.567  0.00  0.00            
ATOM   2177  HA  LYS X 134      36.991  50.212  36.251  0.00  0.00            
ATOM   2178  CB  LYS X 134      38.918  51.301  35.924  0.00  0.00            
ATOM   2179  HB2 LYS X 134      38.949  51.448  37.004  0.00  0.00            
ATOM   2180  HB3 LYS X 134      39.492  50.384  35.792  0.00  0.00            
ATOM   2181  CG  LYS X 134      39.436  52.479  35.164  0.00  0.00            
ATOM   2182  HG2 LYS X 134      39.227  52.295  34.110  0.00  0.00            
ATOM   2183  HG3 LYS X 134      38.820  53.314  35.496  0.00  0.00            
ATOM   2184  CD  LYS X 134      40.967  52.836  35.214  0.00  0.00            
ATOM   2185  HD2 LYS X 134      41.157  53.769  34.683  0.00  0.00            
ATOM   2186  HD3 LYS X 134      41.244  52.957  36.261  0.00  0.00            
ATOM   2187  CE  LYS X 134      41.662  51.640  34.615  0.00  0.00            
ATOM   2188  HE2 LYS X 134      41.784  50.939  35.441  0.00  0.00            
ATOM   2189  HE3 LYS X 134      41.031  51.234  33.825  0.00  0.00            
ATOM   2190  NZ  LYS X 134      42.958  51.973  33.993  0.00  0.00            
ATOM   2191  HZ1 LYS X 134      42.908  52.564  33.175  0.00  0.00            
ATOM   2192  HZ2 LYS X 134      43.607  52.269  34.708  0.00  0.00            
ATOM   2193  HZ3 LYS X 134      43.248  51.049  33.707  0.00  0.00            
ATOM   2194  C   LYS X 134      36.433  52.117  35.710  0.00  0.00            
ATOM   2195  O   LYS X 134      35.798  52.256  36.774  0.00  0.00            
ATOM   2196  N   GLU X 135      36.339  52.916  34.629  0.00  0.00            
ATOM   2197  H   GLU X 135      36.970  52.853  33.843  0.00  0.00            
ATOM   2198  CA  GLU X 135      35.415  54.063  34.582  0.00  0.00            
ATOM   2199  HA  GLU X 135      35.760  54.811  35.296  0.00  0.00            
ATOM   2200  CB  GLU X 135      35.578  54.852  33.231  0.00  0.00            
ATOM   2201  HB2 GLU X 135      36.643  55.047  33.113  0.00  0.00            
ATOM   2202  HB3 GLU X 135      35.056  54.381  32.398  0.00  0.00            
ATOM   2203  CG  GLU X 135      34.869  56.226  33.443  0.00  0.00            
ATOM   2204  HG2 GLU X 135      33.815  56.138  33.707  0.00  0.00            
ATOM   2205  HG3 GLU X 135      35.335  56.725  34.293  0.00  0.00            
ATOM   2206  CD  GLU X 135      35.070  57.180  32.253  0.00  0.00            
ATOM   2207  OE1 GLU X 135      35.063  58.422  32.397  0.00  0.00            
ATOM   2208  OE2 GLU X 135      35.258  56.777  31.064  0.00  0.00            
ATOM   2209  C   GLU X 135      33.875  53.716  34.846  0.00  0.00            
ATOM   2210  O   GLU X 135      33.273  54.299  35.691  0.00  0.00            
ATOM   2211  N   ILE X 136      33.345  52.895  33.970  0.00  0.00            
ATOM   2212  H   ILE X 136      33.942  52.318  33.394  0.00  0.00            
ATOM   2213  CA  ILE X 136      31.944  52.529  33.939  0.00  0.00            
ATOM   2214  HA  ILE X 136      31.444  53.494  33.859  0.00  0.00            
ATOM   2215  CB  ILE X 136      31.565  51.780  32.599  0.00  0.00            
ATOM   2216  HB  ILE X 136      32.323  51.004  32.494  0.00  0.00            
ATOM   2217  CG2 ILE X 136      30.172  51.183  32.660  0.00  0.00            
ATOM   2218 HG21 ILE X 136      30.262  50.466  31.845  0.00  0.00            
ATOM   2219 HG22 ILE X 136      29.879  50.759  33.620  0.00  0.00            
ATOM   2220 HG23 ILE X 136      29.529  52.003  32.336  0.00  0.00            
ATOM   2221  CG1 ILE X 136      31.786  52.686  31.362  0.00  0.00            
ATOM   2222 HG12 ILE X 136      30.938  53.368  31.292  0.00  0.00            
ATOM   2223 HG13 ILE X 136      32.740  53.203  31.467  0.00  0.00            
ATOM   2224  CD1 ILE X 136      31.879  51.894  30.040  0.00  0.00            
ATOM   2225 HD11 ILE X 136      32.025  52.665  29.283  0.00  0.00            
ATOM   2226 HD12 ILE X 136      32.709  51.198  30.162  0.00  0.00            
ATOM   2227 HD13 ILE X 136      30.972  51.291  30.008  0.00  0.00            
ATOM   2228  C   ILE X 136      31.546  51.876  35.328  0.00  0.00            
ATOM   2229  O   ILE X 136      30.471  52.178  35.803  0.00  0.00            
ATOM   2230  N   LEU X 137      32.383  50.961  35.832  0.00  0.00            
ATOM   2231  H   LEU X 137      33.230  50.701  35.348  0.00  0.00            
ATOM   2232  CA  LEU X 137      32.173  50.198  37.096  0.00  0.00            
ATOM   2233  HA  LEU X 137      31.214  49.706  36.934  0.00  0.00            
ATOM   2234  CB  LEU X 137      33.123  48.965  37.251  0.00  0.00            
ATOM   2235  HB2 LEU X 137      34.113  49.319  36.965  0.00  0.00            
ATOM   2236  HB3 LEU X 137      33.338  48.656  38.274  0.00  0.00            
ATOM   2237  CG  LEU X 137      32.801  47.619  36.445  0.00  0.00            
ATOM   2238  HG  LEU X 137      33.654  46.944  36.510  0.00  0.00            
ATOM   2239  CD1 LEU X 137      31.526  46.942  36.995  0.00  0.00            
ATOM   2240 HD11 LEU X 137      31.351  46.120  36.300  0.00  0.00            
ATOM   2241 HD12 LEU X 137      31.814  46.481  37.940  0.00  0.00            
ATOM   2242 HD13 LEU X 137      30.634  47.540  37.180  0.00  0.00            
ATOM   2243  CD2 LEU X 137      32.461  47.912  34.944  0.00  0.00            
ATOM   2244 HD21 LEU X 137      33.302  48.157  34.295  0.00  0.00            
ATOM   2245 HD22 LEU X 137      32.051  46.993  34.526  0.00  0.00            
ATOM   2246 HD23 LEU X 137      31.680  48.658  34.800  0.00  0.00            
ATOM   2247  C   LEU X 137      32.279  51.149  38.277  0.00  0.00            
ATOM   2248  O   LEU X 137      31.593  50.860  39.273  0.00  0.00            
ATOM   2249  N   CYS X 138      33.135  52.185  38.331  0.00  0.00            
ATOM   2250  H   CYS X 138      33.626  52.379  37.470  0.00  0.00            
ATOM   2251  CA  CYS X 138      33.085  53.235  39.347  0.00  0.00            
ATOM   2252  HA  CYS X 138      33.022  52.735  40.313  0.00  0.00            
ATOM   2253  CB  CYS X 138      34.368  54.042  39.291  0.00  0.00            
ATOM   2254  HB2 CYS X 138      35.168  53.305  39.372  0.00  0.00            
ATOM   2255  HB3 CYS X 138      34.423  54.580  38.345  0.00  0.00            
ATOM   2256  SG  CYS X 138      34.587  55.162  40.702  0.00  0.00            
ATOM   2257  HG  CYS X 138      33.677  56.072  40.343  0.00  0.00            
ATOM   2258  C   CYS X 138      31.897  54.149  39.330  0.00  0.00            
ATOM   2259  O   CYS X 138      31.472  54.564  40.388  0.00  0.00            
ATOM   2260  N   ARG X 139      31.302  54.351  38.116  0.00  0.00            
ATOM   2261  H   ARG X 139      31.824  54.196  37.265  0.00  0.00            
ATOM   2262  CA  ARG X 139      29.987  54.998  38.017  0.00  0.00            
ATOM   2263  HA  ARG X 139      30.099  55.919  38.588  0.00  0.00            
ATOM   2264  CB  ARG X 139      29.792  55.213  36.508  0.00  0.00            
ATOM   2265  HB2 ARG X 139      30.758  55.265  36.006  0.00  0.00            
ATOM   2266  HB3 ARG X 139      29.321  54.440  35.900  0.00  0.00            
ATOM   2267  CG  ARG X 139      28.873  56.380  36.268  0.00  0.00            
ATOM   2268  HG2 ARG X 139      27.891  55.931  36.121  0.00  0.00            
ATOM   2269  HG3 ARG X 139      28.686  56.980  37.158  0.00  0.00            
ATOM   2270  CD  ARG X 139      29.215  57.254  35.006  0.00  0.00            
ATOM   2271  HD2 ARG X 139      28.750  58.235  35.104  0.00  0.00            
ATOM   2272  HD3 ARG X 139      30.295  57.395  35.051  0.00  0.00            
ATOM   2273  NE  ARG X 139      28.933  56.573  33.759  0.00  0.00            
ATOM   2274  HE  ARG X 139      28.127  55.965  33.764  0.00  0.00            
ATOM   2275  CZ  ARG X 139      29.782  56.489  32.682  0.00  0.00            
ATOM   2276  NH1 ARG X 139      31.006  56.983  32.542  0.00  0.00            
ATOM   2277 HH11 ARG X 139      31.104  57.806  33.120  0.00  0.00            
ATOM   2278 HH12 ARG X 139      31.453  56.946  31.638  0.00  0.00            
ATOM   2279  NH2 ARG X 139      29.390  55.844  31.598  0.00  0.00            
ATOM   2280 HH21 ARG X 139      28.534  55.317  31.690  0.00  0.00            
ATOM   2281 HH22 ARG X 139      30.014  55.887  30.805  0.00  0.00            
ATOM   2282  C   ARG X 139      28.940  54.146  38.735  0.00  0.00            
ATOM   2283  O   ARG X 139      28.274  54.684  39.648  0.00  0.00            
ATOM   2284  N   VAL X 140      28.949  52.861  38.451  0.00  0.00            
ATOM   2285  H   VAL X 140      29.550  52.605  37.681  0.00  0.00            
ATOM   2286  CA  VAL X 140      27.774  52.093  38.836  0.00  0.00            
ATOM   2287  HA  VAL X 140      26.867  52.686  38.721  0.00  0.00            
ATOM   2288  CB  VAL X 140      27.634  50.819  37.935  0.00  0.00            
ATOM   2289  HB  VAL X 140      28.641  50.536  37.629  0.00  0.00            
ATOM   2290  CG1 VAL X 140      26.834  49.617  38.407  0.00  0.00            
ATOM   2291 HG11 VAL X 140      27.194  49.395  39.412  0.00  0.00            
ATOM   2292 HG12 VAL X 140      25.764  49.822  38.408  0.00  0.00            
ATOM   2293 HG13 VAL X 140      27.019  48.798  37.712  0.00  0.00            
ATOM   2294  CG2 VAL X 140      26.951  51.262  36.579  0.00  0.00            
ATOM   2295 HG21 VAL X 140      27.779  51.707  36.029  0.00  0.00            
ATOM   2296 HG22 VAL X 140      26.567  50.371  36.081  0.00  0.00            
ATOM   2297 HG23 VAL X 140      26.108  51.912  36.813  0.00  0.00            
ATOM   2298  C   VAL X 140      27.810  51.679  40.315  0.00  0.00            
ATOM   2299  O   VAL X 140      26.800  51.521  40.946  0.00  0.00            
ATOM   2300  N   ALA X 141      29.008  51.463  40.869  0.00  0.00            
ATOM   2301  H   ALA X 141      29.783  51.534  40.225  0.00  0.00            
ATOM   2302  CA  ALA X 141      29.312  51.284  42.270  0.00  0.00            
ATOM   2303  HA  ALA X 141      28.708  50.465  42.661  0.00  0.00            
ATOM   2304  CB  ALA X 141      30.783  51.046  42.462  0.00  0.00            
ATOM   2305  HB1 ALA X 141      31.163  50.306  41.757  0.00  0.00            
ATOM   2306  HB2 ALA X 141      31.373  51.961  42.415  0.00  0.00            
ATOM   2307  HB3 ALA X 141      30.865  50.629  43.465  0.00  0.00            
ATOM   2308  C   ALA X 141      28.907  52.564  43.052  0.00  0.00            
ATOM   2309  O   ALA X 141      28.377  52.483  44.135  0.00  0.00            
ATOM   2310  N   CYS X 142      29.183  53.764  42.549  0.00  0.00            
ATOM   2311  H   CYS X 142      29.789  53.775  41.741  0.00  0.00            
ATOM   2312  CA  CYS X 142      28.917  54.980  43.230  0.00  0.00            
ATOM   2313  HA  CYS X 142      29.210  54.892  44.276  0.00  0.00            
ATOM   2314  CB  CYS X 142      29.748  56.143  42.763  0.00  0.00            
ATOM   2315  HB2 CYS X 142      29.619  56.177  41.681  0.00  0.00            
ATOM   2316  HB3 CYS X 142      29.343  57.116  43.039  0.00  0.00            
ATOM   2317  SG  CYS X 142      31.495  56.007  43.251  0.00  0.00            
ATOM   2318  HG  CYS X 142      31.688  54.873  42.572  0.00  0.00            
ATOM   2319  C   CYS X 142      27.357  55.248  43.355  0.00  0.00            
ATOM   2320  O   CYS X 142      26.841  55.636  44.447  0.00  0.00            
ATOM   2321  N   TYR X 143      26.594  55.126  42.155  0.00  0.00            
ATOM   2322  H   TYR X 143      27.095  54.964  41.293  0.00  0.00            
ATOM   2323  CA  TYR X 143      25.106  55.313  42.196  0.00  0.00            
ATOM   2324  HA  TYR X 143      24.884  56.316  42.558  0.00  0.00            
ATOM   2325  CB  TYR X 143      24.577  55.088  40.742  0.00  0.00            
ATOM   2326  HB2 TYR X 143      25.168  55.793  40.158  0.00  0.00            
ATOM   2327  HB3 TYR X 143      24.843  54.144  40.268  0.00  0.00            
ATOM   2328  CG  TYR X 143      23.116  55.468  40.553  0.00  0.00            
ATOM   2329  CD1 TYR X 143      22.163  54.500  40.628  0.00  0.00            
ATOM   2330  HD1 TYR X 143      22.429  53.490  40.905  0.00  0.00            
ATOM   2331  CE1 TYR X 143      20.814  54.821  40.396  0.00  0.00            
ATOM   2332  HE1 TYR X 143      20.067  54.042  40.367  0.00  0.00            
ATOM   2333  CZ  TYR X 143      20.428  56.155  40.195  0.00  0.00            
ATOM   2334  OH  TYR X 143      19.072  56.377  39.879  0.00  0.00            
ATOM   2335  HH  TYR X 143      19.038  57.293  39.594  0.00  0.00            
ATOM   2336  CE2 TYR X 143      21.468  57.129  40.107  0.00  0.00            
ATOM   2337  HE2 TYR X 143      21.242  58.169  39.925  0.00  0.00            
ATOM   2338  CD2 TYR X 143      22.795  56.796  40.254  0.00  0.00            
ATOM   2339  HD2 TYR X 143      23.535  57.579  40.324  0.00  0.00            
ATOM   2340  C   TYR X 143      24.501  54.247  43.078  0.00  0.00            
ATOM   2341  O   TYR X 143      23.715  54.649  43.951  0.00  0.00            
ATOM   2342  N   TRP X 144      24.913  53.003  42.973  0.00  0.00            
ATOM   2343  H   TRP X 144      25.626  52.795  42.288  0.00  0.00            
ATOM   2344  CA  TRP X 144      24.244  51.910  43.783  0.00  0.00            
ATOM   2345  HA  TRP X 144      23.155  51.889  43.810  0.00  0.00            
ATOM   2346  CB  TRP X 144      24.624  50.536  43.173  0.00  0.00            
ATOM   2347  HB2 TRP X 144      24.221  50.423  42.166  0.00  0.00            
ATOM   2348  HB3 TRP X 144      25.685  50.376  42.980  0.00  0.00            
ATOM   2349  CG  TRP X 144      24.103  49.296  43.999  0.00  0.00            
ATOM   2350  CD1 TRP X 144      22.811  48.792  44.028  0.00  0.00            
ATOM   2351  HD1 TRP X 144      21.980  49.170  43.452  0.00  0.00            
ATOM   2352  NE1 TRP X 144      22.741  47.870  44.990  0.00  0.00            
ATOM   2353  HE1 TRP X 144      21.953  47.282  45.218  0.00  0.00            
ATOM   2354  CE2 TRP X 144      23.996  47.672  45.609  0.00  0.00            
ATOM   2355  CZ2 TRP X 144      24.409  46.865  46.742  0.00  0.00            
ATOM   2356  HZ2 TRP X 144      23.757  46.229  47.322  0.00  0.00            
ATOM   2357  CH2 TRP X 144      25.705  46.800  47.071  0.00  0.00            
ATOM   2358  HH2 TRP X 144      25.978  46.068  47.817  0.00  0.00            
ATOM   2359  CZ3 TRP X 144      26.663  47.593  46.380  0.00  0.00            
ATOM   2360  HZ3 TRP X 144      27.721  47.518  46.586  0.00  0.00            
ATOM   2361  CE3 TRP X 144      26.257  48.467  45.355  0.00  0.00            
ATOM   2362  HE3 TRP X 144      26.947  49.153  44.886  0.00  0.00            
ATOM   2363  CD2 TRP X 144      24.886  48.525  44.999  0.00  0.00            
ATOM   2364  C   TRP X 144      24.727  52.002  45.224  0.00  0.00            
ATOM   2365  O   TRP X 144      23.914  51.658  46.027  0.00  0.00            
ATOM   2366  N   ALA X 145      25.894  52.512  45.585  0.00  0.00            
ATOM   2367  H   ALA X 145      26.612  52.593  44.878  0.00  0.00            
ATOM   2368  CA  ALA X 145      26.234  52.757  47.006  0.00  0.00            
ATOM   2369  HA  ALA X 145      25.932  51.967  47.694  0.00  0.00            
ATOM   2370  CB  ALA X 145      27.695  52.927  47.012  0.00  0.00            
ATOM   2371  HB1 ALA X 145      27.920  53.326  48.001  0.00  0.00            
ATOM   2372  HB2 ALA X 145      28.091  51.923  46.857  0.00  0.00            
ATOM   2373  HB3 ALA X 145      28.060  53.552  46.197  0.00  0.00            
ATOM   2374  C   ALA X 145      25.552  54.001  47.594  0.00  0.00            
ATOM   2375  O   ALA X 145      25.385  54.025  48.783  0.00  0.00            
ATOM   2376  N   GLY X 146      25.144  54.975  46.836  0.00  0.00            
ATOM   2377  H   GLY X 146      25.323  54.899  45.845  0.00  0.00            
ATOM   2378  CA  GLY X 146      24.527  56.215  47.366  0.00  0.00            
ATOM   2379  HA2 GLY X 146      23.689  56.464  46.715  0.00  0.00            
ATOM   2380  HA3 GLY X 146      24.094  56.066  48.355  0.00  0.00            
ATOM   2381  C   GLY X 146      25.514  57.372  47.385  0.00  0.00            
ATOM   2382  O   GLY X 146      25.357  58.251  48.248  0.00  0.00            
ATOM   2383  N   VAL X 147      26.549  57.309  46.548  0.00  0.00            
ATOM   2384  H   VAL X 147      26.547  56.535  45.898  0.00  0.00            
ATOM   2385  CA  VAL X 147      27.709  58.286  46.632  0.00  0.00            
ATOM   2386  HA  VAL X 147      27.677  58.929  47.511  0.00  0.00            
ATOM   2387  CB  VAL X 147      28.976  57.398  46.853  0.00  0.00            
ATOM   2388  HB  VAL X 147      28.956  56.716  46.003  0.00  0.00            
ATOM   2389  CG1 VAL X 147      30.303  58.126  46.902  0.00  0.00            
ATOM   2390 HG11 VAL X 147      30.300  58.545  47.908  0.00  0.00            
ATOM   2391 HG12 VAL X 147      31.236  57.617  46.658  0.00  0.00            
ATOM   2392 HG13 VAL X 147      30.209  58.956  46.202  0.00  0.00            
ATOM   2393  CG2 VAL X 147      28.844  56.492  48.135  0.00  0.00            
ATOM   2394 HG21 VAL X 147      29.685  55.808  48.029  0.00  0.00            
ATOM   2395 HG22 VAL X 147      28.925  57.144  49.005  0.00  0.00            
ATOM   2396 HG23 VAL X 147      27.880  55.987  48.077  0.00  0.00            
ATOM   2397  C   VAL X 147      27.698  59.122  45.367  0.00  0.00            
ATOM   2398  O   VAL X 147      27.862  58.572  44.280  0.00  0.00            
ATOM   2399  N   PRO X 148      27.391  60.455  45.468  0.00  0.00            
ATOM   2400  CD  PRO X 148      27.231  61.178  46.690  0.00  0.00            
ATOM   2401  HD2 PRO X 148      28.091  61.042  47.346  0.00  0.00            
ATOM   2402  HD3 PRO X 148      26.310  60.860  47.178  0.00  0.00            
ATOM   2403  CG  PRO X 148      27.107  62.693  46.277  0.00  0.00            
ATOM   2404  HG2 PRO X 148      28.039  63.242  46.408  0.00  0.00            
ATOM   2405  HG3 PRO X 148      26.419  63.235  46.926  0.00  0.00            
ATOM   2406  CB  PRO X 148      26.735  62.668  44.799  0.00  0.00            
ATOM   2407  HB2 PRO X 148      27.211  63.470  44.235  0.00  0.00            
ATOM   2408  HB3 PRO X 148      25.674  62.733  44.555  0.00  0.00            
ATOM   2409  CA  PRO X 148      27.344  61.348  44.357  0.00  0.00            
ATOM   2410  HA  PRO X 148      26.812  60.988  43.476  0.00  0.00            
ATOM   2411  C   PRO X 148      28.762  61.646  43.839  0.00  0.00            
ATOM   2412  O   PRO X 148      29.695  61.545  44.594  0.00  0.00            
ATOM   2413  N   LEU X 149      28.869  62.001  42.536  0.00  0.00            
ATOM   2414  H   LEU X 149      27.981  62.101  42.066  0.00  0.00            
ATOM   2415  CA  LEU X 149      30.077  62.024  41.693  0.00  0.00            
ATOM   2416  HA  LEU X 149      30.916  62.529  42.171  0.00  0.00            
ATOM   2417  CB  LEU X 149      30.620  60.594  41.547  0.00  0.00            
ATOM   2418  HB2 LEU X 149      31.007  60.279  42.517  0.00  0.00            
ATOM   2419  HB3 LEU X 149      29.772  59.989  41.228  0.00  0.00            
ATOM   2420  CG  LEU X 149      31.735  60.253  40.460  0.00  0.00            
ATOM   2421  HG  LEU X 149      31.249  60.485  39.513  0.00  0.00            
ATOM   2422  CD1 LEU X 149      33.062  61.000  40.652  0.00  0.00            
ATOM   2423 HD11 LEU X 149      33.459  60.668  41.611  0.00  0.00            
ATOM   2424 HD12 LEU X 149      33.819  60.642  39.955  0.00  0.00            
ATOM   2425 HD13 LEU X 149      32.952  62.084  40.602  0.00  0.00            
ATOM   2426  CD2 LEU X 149      31.980  58.692  40.576  0.00  0.00            
ATOM   2427 HD21 LEU X 149      32.895  58.385  40.069  0.00  0.00            
ATOM   2428 HD22 LEU X 149      32.123  58.409  41.619  0.00  0.00            
ATOM   2429 HD23 LEU X 149      31.116  58.118  40.242  0.00  0.00            
ATOM   2430  C   LEU X 149      29.685  62.729  40.377  0.00  0.00            
ATOM   2431  O   LEU X 149      28.810  62.242  39.703  0.00  0.00            
ATOM   2432  N   LYS X 150      30.383  63.840  40.042  0.00  0.00            
ATOM   2433  H   LYS X 150      31.085  64.127  40.709  0.00  0.00            
ATOM   2434  CA  LYS X 150      30.396  64.535  38.759  0.00  0.00            
ATOM   2435  HA  LYS X 150      29.388  64.802  38.439  0.00  0.00            
ATOM   2436  CB  LYS X 150      31.182  65.875  38.999  0.00  0.00            
ATOM   2437  HB2 LYS X 150      31.021  66.363  39.961  0.00  0.00            
ATOM   2438  HB3 LYS X 150      32.223  65.566  39.087  0.00  0.00            
ATOM   2439  CG  LYS X 150      30.910  66.791  37.836  0.00  0.00            
ATOM   2440  HG2 LYS X 150      31.154  66.330  36.879  0.00  0.00            
ATOM   2441  HG3 LYS X 150      29.832  66.948  37.883  0.00  0.00            
ATOM   2442  CD  LYS X 150      31.679  68.142  37.967  0.00  0.00            
ATOM   2443  HD2 LYS X 150      32.707  67.787  38.037  0.00  0.00            
ATOM   2444  HD3 LYS X 150      31.516  68.731  37.064  0.00  0.00            
ATOM   2445  CE  LYS X 150      31.461  69.069  39.223  0.00  0.00            
ATOM   2446  HE2 LYS X 150      30.382  69.174  39.333  0.00  0.00            
ATOM   2447  HE3 LYS X 150      31.909  68.597  40.097  0.00  0.00            
ATOM   2448  NZ  LYS X 150      32.056  70.512  38.970  0.00  0.00            
ATOM   2449  HZ1 LYS X 150      33.035  70.403  38.745  0.00  0.00            
ATOM   2450  HZ2 LYS X 150      31.569  70.928  38.189  0.00  0.00            
ATOM   2451  HZ3 LYS X 150      31.795  71.054  39.781  0.00  0.00            
ATOM   2452  C   LYS X 150      30.925  63.675  37.600  0.00  0.00            
ATOM   2453  O   LYS X 150      31.891  62.895  37.868  0.00  0.00            
ATOM   2454  N   GLU X 151      30.430  63.818  36.359  0.00  0.00            
ATOM   2455  H   GLU X 151      29.686  64.485  36.211  0.00  0.00            
ATOM   2456  CA  GLU X 151      30.773  62.947  35.187  0.00  0.00            
ATOM   2457  HA  GLU X 151      30.569  61.916  35.473  0.00  0.00            
ATOM   2458  CB  GLU X 151      29.845  63.355  34.009  0.00  0.00            
ATOM   2459  HB2 GLU X 151      29.952  64.409  33.753  0.00  0.00            
ATOM   2460  HB3 GLU X 151      30.063  62.654  33.203  0.00  0.00            
ATOM   2461  CG  GLU X 151      28.340  63.020  34.323  0.00  0.00            
ATOM   2462  HG2 GLU X 151      27.999  63.591  35.187  0.00  0.00            
ATOM   2463  HG3 GLU X 151      27.819  63.270  33.399  0.00  0.00            
ATOM   2464  CD  GLU X 151      28.120  61.586  34.593  0.00  0.00            
ATOM   2465  OE1 GLU X 151      27.720  61.076  35.692  0.00  0.00            
ATOM   2466  OE2 GLU X 151      28.308  60.830  33.611  0.00  0.00            
ATOM   2467  C   GLU X 151      32.230  63.058  34.739  0.00  0.00            
ATOM   2468  O   GLU X 151      32.758  62.063  34.424  0.00  0.00            
ATOM   2469  N   THR X 152      32.888  64.209  34.847  0.00  0.00            
ATOM   2470  H   THR X 152      32.395  65.034  35.157  0.00  0.00            
ATOM   2471  CA  THR X 152      34.309  64.394  34.625  0.00  0.00            
ATOM   2472  HA  THR X 152      34.489  63.902  33.670  0.00  0.00            
ATOM   2473  CB  THR X 152      34.561  65.887  34.519  0.00  0.00            
ATOM   2474  HB  THR X 152      35.633  66.018  34.372  0.00  0.00            
ATOM   2475  CG2 THR X 152      33.879  66.400  33.223  0.00  0.00            
ATOM   2476 HG21 THR X 152      32.822  66.622  33.373  0.00  0.00            
ATOM   2477 HG22 THR X 152      34.311  67.356  32.926  0.00  0.00            
ATOM   2478 HG23 THR X 152      33.934  65.629  32.455  0.00  0.00            
ATOM   2479  OG1 THR X 152      34.148  66.608  35.693  0.00  0.00            
ATOM   2480  HG1 THR X 152      33.906  67.493  35.410  0.00  0.00            
ATOM   2481  C   THR X 152      35.301  63.801  35.642  0.00  0.00            
ATOM   2482  O   THR X 152      36.494  63.699  35.307  0.00  0.00            
ATOM   2483  N   GLU X 153      34.976  63.348  36.880  0.00  0.00            
ATOM   2484  H   GLU X 153      33.984  63.422  37.056  0.00  0.00            
ATOM   2485  CA  GLU X 153      35.872  62.813  37.897  0.00  0.00            
ATOM   2486  HA  GLU X 153      36.880  63.139  37.639  0.00  0.00            
ATOM   2487  CB  GLU X 153      35.395  63.619  39.116  0.00  0.00            
ATOM   2488  HB2 GLU X 153      35.610  64.680  38.996  0.00  0.00            
ATOM   2489  HB3 GLU X 153      34.312  63.533  39.209  0.00  0.00            
ATOM   2490  CG  GLU X 153      36.079  63.203  40.437  0.00  0.00            
ATOM   2491  HG2 GLU X 153      35.669  62.267  40.817  0.00  0.00            
ATOM   2492  HG3 GLU X 153      37.127  63.044  40.183  0.00  0.00            
ATOM   2493  CD  GLU X 153      36.071  64.317  41.526  0.00  0.00            
ATOM   2494  OE1 GLU X 153      35.293  64.203  42.433  0.00  0.00            
ATOM   2495  OE2 GLU X 153      36.837  65.340  41.437  0.00  0.00            
ATOM   2496  C   GLU X 153      35.875  61.281  38.058  0.00  0.00            
ATOM   2497  O   GLU X 153      36.707  60.710  38.752  0.00  0.00            
ATOM   2498  N   VAL X 154      34.950  60.567  37.350  0.00  0.00            
ATOM   2499  H   VAL X 154      34.325  61.119  36.781  0.00  0.00            
ATOM   2500  CA  VAL X 154      34.726  59.124  37.396  0.00  0.00            
ATOM   2501  HA  VAL X 154      34.499  58.890  38.436  0.00  0.00            
ATOM   2502  CB  VAL X 154      33.464  58.698  36.505  0.00  0.00            
ATOM   2503  HB  VAL X 154      33.748  58.846  35.464  0.00  0.00            
ATOM   2504  CG1 VAL X 154      33.208  57.246  36.738  0.00  0.00            
ATOM   2505 HG11 VAL X 154      32.982  56.885  37.741  0.00  0.00            
ATOM   2506 HG12 VAL X 154      32.528  56.881  35.968  0.00  0.00            
ATOM   2507 HG13 VAL X 154      34.096  56.684  36.451  0.00  0.00            
ATOM   2508  CG2 VAL X 154      32.199  59.500  36.852  0.00  0.00            
ATOM   2509 HG21 VAL X 154      31.729  59.251  37.803  0.00  0.00            
ATOM   2510 HG22 VAL X 154      32.374  60.571  36.957  0.00  0.00            
ATOM   2511 HG23 VAL X 154      31.346  59.310  36.200  0.00  0.00            
ATOM   2512  C   VAL X 154      35.939  58.297  37.107  0.00  0.00            
ATOM   2513  O   VAL X 154      36.321  57.366  37.847  0.00  0.00            
ATOM   2514  N   LYS X 155      36.790  58.750  36.161  0.00  0.00            
ATOM   2515  H   LYS X 155      36.492  59.579  35.667  0.00  0.00            
ATOM   2516  CA  LYS X 155      38.071  58.056  35.786  0.00  0.00            
ATOM   2517  HA  LYS X 155      37.862  56.991  35.681  0.00  0.00            
ATOM   2518  CB  LYS X 155      38.604  58.658  34.419  0.00  0.00            
ATOM   2519  HB2 LYS X 155      37.683  58.950  33.914  0.00  0.00            
ATOM   2520  HB3 LYS X 155      39.221  59.549  34.537  0.00  0.00            
ATOM   2521  CG  LYS X 155      39.254  57.658  33.479  0.00  0.00            
ATOM   2522  HG2 LYS X 155      38.508  56.903  33.231  0.00  0.00            
ATOM   2523  HG3 LYS X 155      39.506  58.211  32.575  0.00  0.00            
ATOM   2524  CD  LYS X 155      40.485  57.069  34.205  0.00  0.00            
ATOM   2525  HD2 LYS X 155      41.017  57.953  34.557  0.00  0.00            
ATOM   2526  HD3 LYS X 155      40.136  56.383  34.977  0.00  0.00            
ATOM   2527  CE  LYS X 155      41.174  56.189  33.188  0.00  0.00            
ATOM   2528  HE2 LYS X 155      40.689  55.213  33.206  0.00  0.00            
ATOM   2529  HE3 LYS X 155      41.136  56.568  32.167  0.00  0.00            
ATOM   2530  NZ  LYS X 155      42.591  56.158  33.658  0.00  0.00            
ATOM   2531  HZ1 LYS X 155      42.648  55.705  34.559  0.00  0.00            
ATOM   2532  HZ2 LYS X 155      43.207  55.664  33.028  0.00  0.00            
ATOM   2533  HZ3 LYS X 155      42.989  57.073  33.814  0.00  0.00            
ATOM   2534  C   LYS X 155      39.157  58.316  36.814  0.00  0.00            
ATOM   2535  O   LYS X 155      40.027  57.491  37.110  0.00  0.00            
ATOM   2536  N   GLU X 156      39.170  59.499  37.461  0.00  0.00            
ATOM   2537  H   GLU X 156      38.426  60.141  37.227  0.00  0.00            
ATOM   2538  CA  GLU X 156      40.156  59.899  38.446  0.00  0.00            
ATOM   2539  HA  GLU X 156      41.194  59.639  38.234  0.00  0.00            
ATOM   2540  CB  GLU X 156      40.127  61.420  38.530  0.00  0.00            
ATOM   2541  HB2 GLU X 156      40.265  61.823  37.527  0.00  0.00            
ATOM   2542  HB3 GLU X 156      39.093  61.606  38.821  0.00  0.00            
ATOM   2543  CG  GLU X 156      41.101  62.084  39.538  0.00  0.00            
ATOM   2544  HG2 GLU X 156      40.754  63.111  39.648  0.00  0.00            
ATOM   2545  HG3 GLU X 156      41.174  61.547  40.484  0.00  0.00            
ATOM   2546  CD  GLU X 156      42.546  62.195  39.007  0.00  0.00            
ATOM   2547  OE1 GLU X 156      43.346  62.760  39.734  0.00  0.00            
ATOM   2548  OE2 GLU X 156      42.954  61.657  37.973  0.00  0.00            
ATOM   2549  C   GLU X 156      39.817  59.354  39.831  0.00  0.00            
ATOM   2550  O   GLU X 156      40.725  58.987  40.557  0.00  0.00            
ATOM   2551  N   ARG X 157      38.521  59.020  40.083  0.00  0.00            
ATOM   2552  H   ARG X 157      37.787  59.248  39.427  0.00  0.00            
ATOM   2553  CA  ARG X 157      38.288  58.176  41.294  0.00  0.00            
ATOM   2554  HA  ARG X 157      38.981  58.429  42.096  0.00  0.00            
ATOM   2555  CB  ARG X 157      36.875  58.331  41.777  0.00  0.00            
ATOM   2556  HB2 ARG X 157      36.209  57.873  41.046  0.00  0.00            
ATOM   2557  HB3 ARG X 157      36.759  57.820  42.733  0.00  0.00            
ATOM   2558  CG  ARG X 157      36.333  59.742  42.045  0.00  0.00            
ATOM   2559  HG2 ARG X 157      36.539  60.417  41.214  0.00  0.00            
ATOM   2560  HG3 ARG X 157      35.287  59.516  42.249  0.00  0.00            
ATOM   2561  CD  ARG X 157      37.033  60.326  43.263  0.00  0.00            
ATOM   2562  HD2 ARG X 157      36.811  59.635  44.076  0.00  0.00            
ATOM   2563  HD3 ARG X 157      38.095  60.340  43.016  0.00  0.00            
ATOM   2564  NE  ARG X 157      36.693  61.742  43.596  0.00  0.00            
ATOM   2565  HE  ARG X 157      35.892  62.271  43.281  0.00  0.00            
ATOM   2566  CZ  ARG X 157      37.443  62.520  44.404  0.00  0.00            
ATOM   2567  NH1 ARG X 157      38.509  62.203  45.112  0.00  0.00            
ATOM   2568 HH11 ARG X 157      38.642  61.208  45.222  0.00  0.00            
ATOM   2569 HH12 ARG X 157      38.947  62.904  45.692  0.00  0.00            
ATOM   2570  NH2 ARG X 157      36.985  63.748  44.542  0.00  0.00            
ATOM   2571 HH21 ARG X 157      36.175  64.119  44.067  0.00  0.00            
ATOM   2572 HH22 ARG X 157      37.358  64.392  45.225  0.00  0.00            
ATOM   2573  C   ARG X 157      38.494  56.663  41.046  0.00  0.00            
ATOM   2574  O   ARG X 157      38.971  55.861  41.913  0.00  0.00            
ATOM   2575  N   ALA X 158      38.284  56.223  39.797  0.00  0.00            
ATOM   2576  H   ALA X 158      37.963  56.917  39.137  0.00  0.00            
ATOM   2577  CA  ALA X 158      38.711  54.894  39.325  0.00  0.00            
ATOM   2578  HA  ALA X 158      38.381  54.159  40.058  0.00  0.00            
ATOM   2579  CB  ALA X 158      38.146  54.476  38.004  0.00  0.00            
ATOM   2580  HB1 ALA X 158      37.075  54.302  38.105  0.00  0.00            
ATOM   2581  HB2 ALA X 158      38.109  55.258  37.246  0.00  0.00            
ATOM   2582  HB3 ALA X 158      38.666  53.580  37.664  0.00  0.00            
ATOM   2583  C   ALA X 158      40.208  54.733  39.147  0.00  0.00            
ATOM   2584  O   ALA X 158      40.673  53.565  39.078  0.00  0.00            
ATOM   2585  N   ASP X 159      41.018  55.813  39.147  0.00  0.00            
ATOM   2586  H   ASP X 159      40.686  56.728  38.875  0.00  0.00            
ATOM   2587  CA  ASP X 159      42.393  55.618  39.211  0.00  0.00            
ATOM   2588  HA  ASP X 159      42.619  54.721  38.634  0.00  0.00            
ATOM   2589  CB  ASP X 159      43.222  56.745  38.597  0.00  0.00            
ATOM   2590  HB2 ASP X 159      42.743  57.670  38.918  0.00  0.00            
ATOM   2591  HB3 ASP X 159      44.281  56.655  38.841  0.00  0.00            
ATOM   2592  CG  ASP X 159      43.176  56.712  37.047  0.00  0.00            
ATOM   2593  OD1 ASP X 159      43.035  55.641  36.371  0.00  0.00            
ATOM   2594  OD2 ASP X 159      43.494  57.790  36.500  0.00  0.00            
ATOM   2595  C   ASP X 159      42.800  55.450  40.671  0.00  0.00            
ATOM   2596  O   ASP X 159      43.607  54.519  40.842  0.00  0.00            
ATOM   2597  N   ASP X 160      42.167  56.097  41.684  0.00  0.00            
ATOM   2598  H   ASP X 160      41.427  56.738  41.440  0.00  0.00            
ATOM   2599  CA  ASP X 160      42.569  55.853  43.076  0.00  0.00            
ATOM   2600  HA  ASP X 160      43.645  55.676  43.093  0.00  0.00            
ATOM   2601  CB  ASP X 160      42.098  56.913  44.054  0.00  0.00            
ATOM   2602  HB2 ASP X 160      41.012  56.903  43.958  0.00  0.00            
ATOM   2603  HB3 ASP X 160      42.338  56.521  45.043  0.00  0.00            
ATOM   2604  CG  ASP X 160      42.683  58.332  43.903  0.00  0.00            
ATOM   2605  OD1 ASP X 160      43.721  58.497  43.156  0.00  0.00            
ATOM   2606  OD2 ASP X 160      42.141  59.247  44.618  0.00  0.00            
ATOM   2607  C   ASP X 160      41.994  54.575  43.657  0.00  0.00            
ATOM   2608  O   ASP X 160      42.648  53.913  44.512  0.00  0.00            
ATOM   2609  N   PHE X 161      40.849  54.068  43.122  0.00  0.00            
ATOM   2610  H   PHE X 161      40.322  54.655  42.491  0.00  0.00            
ATOM   2611  CA  PHE X 161      40.501  52.677  43.308  0.00  0.00            
ATOM   2612  HA  PHE X 161      40.566  52.354  44.347  0.00  0.00            
ATOM   2613  CB  PHE X 161      39.090  52.447  42.862  0.00  0.00            
ATOM   2614  HB2 PHE X 161      38.965  52.714  41.813  0.00  0.00            
ATOM   2615  HB3 PHE X 161      38.946  51.367  42.863  0.00  0.00            
ATOM   2616  CG  PHE X 161      38.069  53.222  43.780  0.00  0.00            
ATOM   2617  CD1 PHE X 161      38.184  53.147  45.202  0.00  0.00            
ATOM   2618  HD1 PHE X 161      38.991  52.594  45.658  0.00  0.00            
ATOM   2619  CE1 PHE X 161      37.287  53.931  45.975  0.00  0.00            
ATOM   2620  HE1 PHE X 161      37.429  53.945  47.046  0.00  0.00            
ATOM   2621  CZ  PHE X 161      36.236  54.646  45.330  0.00  0.00            
ATOM   2622  HZ  PHE X 161      35.653  55.287  45.974  0.00  0.00            
ATOM   2623  CE2 PHE X 161      36.138  54.670  43.959  0.00  0.00            
ATOM   2624  HE2 PHE X 161      35.305  55.123  43.443  0.00  0.00            
ATOM   2625  CD2 PHE X 161      36.971  53.863  43.206  0.00  0.00            
ATOM   2626  HD2 PHE X 161      36.875  53.788  42.133  0.00  0.00            
ATOM   2627  C   PHE X 161      41.424  51.587  42.630  0.00  0.00            
ATOM   2628  O   PHE X 161      41.826  50.606  43.328  0.00  0.00            
ATOM   2629  N   ILE X 162      41.775  51.771  41.287  0.00  0.00            
ATOM   2630  H   ILE X 162      41.439  52.597  40.812  0.00  0.00            
ATOM   2631  CA  ILE X 162      42.686  50.814  40.645  0.00  0.00            
ATOM   2632  HA  ILE X 162      42.328  49.797  40.809  0.00  0.00            
ATOM   2633  CB  ILE X 162      42.743  51.189  39.103  0.00  0.00            
ATOM   2634  HB  ILE X 162      42.859  52.271  39.042  0.00  0.00            
ATOM   2635  CG2 ILE X 162      43.989  50.525  38.478  0.00  0.00            
ATOM   2636 HG21 ILE X 162      44.861  50.855  39.043  0.00  0.00            
ATOM   2637 HG22 ILE X 162      43.944  49.436  38.482  0.00  0.00            
ATOM   2638 HG23 ILE X 162      44.098  50.907  37.463  0.00  0.00            
ATOM   2639  CG1 ILE X 162      41.406  50.724  38.420  0.00  0.00            
ATOM   2640 HG12 ILE X 162      40.530  51.204  38.855  0.00  0.00            
ATOM   2641 HG13 ILE X 162      41.513  51.033  37.380  0.00  0.00            
ATOM   2642  CD1 ILE X 162      41.087  49.248  38.317  0.00  0.00            
ATOM   2643 HD11 ILE X 162      40.870  48.919  39.333  0.00  0.00            
ATOM   2644 HD12 ILE X 162      40.242  49.059  37.655  0.00  0.00            
ATOM   2645 HD13 ILE X 162      41.934  48.722  37.878  0.00  0.00            
ATOM   2646  C   ILE X 162      44.032  50.834  41.365  0.00  0.00            
ATOM   2647  O   ILE X 162      44.624  49.785  41.657  0.00  0.00            
ATOM   2648  N   ASP X 163      44.528  51.952  41.868  0.00  0.00            
ATOM   2649  H   ASP X 163      44.059  52.829  41.692  0.00  0.00            
ATOM   2650  CA  ASP X 163      45.783  52.126  42.568  0.00  0.00            
ATOM   2651  HA  ASP X 163      46.563  51.661  41.964  0.00  0.00            
ATOM   2652  CB  ASP X 163      45.992  53.642  42.778  0.00  0.00            
ATOM   2653  HB2 ASP X 163      45.057  54.157  42.998  0.00  0.00            
ATOM   2654  HB3 ASP X 163      46.724  53.801  43.570  0.00  0.00            
ATOM   2655  CG  ASP X 163      46.614  54.361  41.560  0.00  0.00            
ATOM   2656  OD1 ASP X 163      46.870  53.697  40.551  0.00  0.00            
ATOM   2657  OD2 ASP X 163      46.884  55.548  41.702  0.00  0.00            
ATOM   2658  C   ASP X 163      45.853  51.338  43.889  0.00  0.00            
ATOM   2659  O   ASP X 163      46.946  50.922  44.228  0.00  0.00            
ATOM   2660  N   MET X 164      44.795  51.178  44.618  0.00  0.00            
ATOM   2661  H   MET X 164      43.980  51.649  44.252  0.00  0.00            
ATOM   2662  CA  MET X 164      44.673  50.291  45.834  0.00  0.00            
ATOM   2663  HA  MET X 164      45.567  50.447  46.438  0.00  0.00            
ATOM   2664  CB  MET X 164      43.331  50.639  46.572  0.00  0.00            
ATOM   2665  HB2 MET X 164      42.502  50.762  45.876  0.00  0.00            
ATOM   2666  HB3 MET X 164      43.149  49.890  47.343  0.00  0.00            
ATOM   2667  CG  MET X 164      43.518  52.012  47.259  0.00  0.00            
ATOM   2668  HG2 MET X 164      44.392  51.843  47.887  0.00  0.00            
ATOM   2669  HG3 MET X 164      43.605  52.738  46.450  0.00  0.00            
ATOM   2670  SD  MET X 164      41.972  52.219  48.268  0.00  0.00            
ATOM   2671  CE  MET X 164      41.170  53.556  47.326  0.00  0.00            
ATOM   2672  HE1 MET X 164      41.029  53.334  46.269  0.00  0.00            
ATOM   2673  HE2 MET X 164      40.167  53.595  47.749  0.00  0.00            
ATOM   2674  HE3 MET X 164      41.766  54.467  47.377  0.00  0.00            
ATOM   2675  C   MET X 164      44.701  48.845  45.477  0.00  0.00            
ATOM   2676  O   MET X 164      45.158  48.061  46.297  0.00  0.00            
ATOM   2677  N   VAL X 165      44.079  48.533  44.371  0.00  0.00            
ATOM   2678  H   VAL X 165      43.639  49.311  43.901  0.00  0.00            
ATOM   2679  CA  VAL X 165      43.990  47.078  43.891  0.00  0.00            
ATOM   2680  HA  VAL X 165      43.748  46.410  44.717  0.00  0.00            
ATOM   2681  CB  VAL X 165      42.796  46.945  42.889  0.00  0.00            
ATOM   2682  HB  VAL X 165      42.794  47.703  42.106  0.00  0.00            
ATOM   2683  CG1 VAL X 165      42.911  45.595  42.173  0.00  0.00            
ATOM   2684 HG11 VAL X 165      42.957  44.772  42.888  0.00  0.00            
ATOM   2685 HG12 VAL X 165      42.036  45.577  41.524  0.00  0.00            
ATOM   2686 HG13 VAL X 165      43.799  45.557  41.542  0.00  0.00            
ATOM   2687  CG2 VAL X 165      41.382  47.067  43.546  0.00  0.00            
ATOM   2688 HG21 VAL X 165      41.424  47.920  44.224  0.00  0.00            
ATOM   2689 HG22 VAL X 165      40.793  47.298  42.659  0.00  0.00            
ATOM   2690 HG23 VAL X 165      41.049  46.109  43.946  0.00  0.00            
ATOM   2691  C   VAL X 165      45.368  46.658  43.284  0.00  0.00            
ATOM   2692  O   VAL X 165      45.807  45.541  43.466  0.00  0.00            
ATOM   2693  N   ASP X 166      46.006  47.562  42.569  0.00  0.00            
ATOM   2694  H   ASP X 166      45.590  48.460  42.367  0.00  0.00            
ATOM   2695  CA  ASP X 166      47.296  47.321  41.883  0.00  0.00            
ATOM   2696  HA  ASP X 166      47.238  46.449  41.232  0.00  0.00            
ATOM   2697  CB  ASP X 166      47.542  48.530  40.927  0.00  0.00            
ATOM   2698  HB2 ASP X 166      46.657  48.795  40.348  0.00  0.00            
ATOM   2699  HB3 ASP X 166      47.950  49.380  41.474  0.00  0.00            
ATOM   2700  CG  ASP X 166      48.664  48.192  39.943  0.00  0.00            
ATOM   2701  OD1 ASP X 166      49.658  48.895  39.645  0.00  0.00            
ATOM   2702  OD2 ASP X 166      48.543  47.131  39.256  0.00  0.00            
ATOM   2703  C   ASP X 166      48.484  47.207  42.867  0.00  0.00            
ATOM   2704  O   ASP X 166      49.491  46.569  42.609  0.00  0.00            
ATOM   2705  N   ALA X 167      48.354  47.728  44.104  0.00  0.00            
ATOM   2706  H   ALA X 167      47.565  48.334  44.277  0.00  0.00            
ATOM   2707  CA  ALA X 167      49.405  47.771  45.116  0.00  0.00            
ATOM   2708  HA  ALA X 167      50.338  47.967  44.589  0.00  0.00            
ATOM   2709  CB  ALA X 167      48.971  48.978  45.974  0.00  0.00            
ATOM   2710  HB1 ALA X 167      49.026  49.834  45.301  0.00  0.00            
ATOM   2711  HB2 ALA X 167      47.962  48.757  46.322  0.00  0.00            
ATOM   2712  HB3 ALA X 167      49.591  49.178  46.848  0.00  0.00            
ATOM   2713  C   ALA X 167      49.690  46.515  45.866  0.00  0.00            
ATOM   2714  O   ALA X 167      50.819  46.459  46.380  0.00  0.00            
ATOM   2715  N   PHE X 168      48.774  45.561  46.109  0.00  0.00            
ATOM   2716  H   PHE X 168      47.883  45.673  45.647  0.00  0.00            
ATOM   2717  CA  PHE X 168      48.879  44.562  47.237  0.00  0.00            
ATOM   2718  HA  PHE X 168      48.880  45.178  48.136  0.00  0.00            
ATOM   2719  CB  PHE X 168      47.505  43.721  47.322  0.00  0.00            
ATOM   2720  HB2 PHE X 168      47.505  43.046  48.178  0.00  0.00            
ATOM   2721  HB3 PHE X 168      46.664  44.382  47.535  0.00  0.00            
ATOM   2722  CG  PHE X 168      47.197  42.773  46.170  0.00  0.00            
ATOM   2723  CD1 PHE X 168      47.851  41.536  46.070  0.00  0.00            
ATOM   2724  HD1 PHE X 168      48.520  41.238  46.864  0.00  0.00            
ATOM   2725  CE1 PHE X 168      47.446  40.638  45.032  0.00  0.00            
ATOM   2726  HE1 PHE X 168      47.995  39.711  44.971  0.00  0.00            
ATOM   2727  CZ  PHE X 168      46.514  40.998  44.056  0.00  0.00            
ATOM   2728  HZ  PHE X 168      46.214  40.355  43.241  0.00  0.00            
ATOM   2729  CE2 PHE X 168      45.868  42.237  44.221  0.00  0.00            
ATOM   2730  HE2 PHE X 168      45.067  42.517  43.553  0.00  0.00            
ATOM   2731  CD2 PHE X 168      46.184  43.114  45.259  0.00  0.00            
ATOM   2732  HD2 PHE X 168      45.645  44.045  45.352  0.00  0.00            
ATOM   2733  C   PHE X 168      50.081  43.625  47.104  0.00  0.00            
ATOM   2734  O   PHE X 168      50.804  43.542  48.047  0.00  0.00            
ATOM   2735  N   GLY X 169      50.432  43.233  45.908  0.00  0.00            
ATOM   2736  H   GLY X 169      49.775  43.430  45.167  0.00  0.00            
ATOM   2737  CA  GLY X 169      51.628  42.412  45.657  0.00  0.00            
ATOM   2738  HA2 GLY X 169      52.168  42.168  46.572  0.00  0.00            
ATOM   2739  HA3 GLY X 169      51.277  41.450  45.283  0.00  0.00            
ATOM   2740  C   GLY X 169      52.626  43.061  44.722  0.00  0.00            
ATOM   2741  O   GLY X 169      53.383  42.406  44.038  0.00  0.00            
ATOM   2742  N   ALA X 170      52.614  44.428  44.714  0.00  0.00            
ATOM   2743  H   ALA X 170      51.854  44.864  45.216  0.00  0.00            
ATOM   2744  CA  ALA X 170      53.767  45.146  44.092  0.00  0.00            
ATOM   2745  HA  ALA X 170      53.785  44.770  43.069  0.00  0.00            
ATOM   2746  CB  ALA X 170      53.477  46.656  44.178  0.00  0.00            
ATOM   2747  HB1 ALA X 170      53.910  47.014  45.112  0.00  0.00            
ATOM   2748  HB2 ALA X 170      54.078  47.200  43.449  0.00  0.00            
ATOM   2749  HB3 ALA X 170      52.415  46.863  44.049  0.00  0.00            
ATOM   2750  C   ALA X 170      55.145  44.769  44.626  0.00  0.00            
ATOM   2751  O   ALA X 170      55.364  44.429  45.790  0.00  0.00            
ATOM   2752  N   VAL X 171      56.153  44.894  43.811  0.00  0.00            
ATOM   2753  H   VAL X 171      55.954  45.125  42.848  0.00  0.00            
ATOM   2754  CA  VAL X 171      57.553  44.581  44.161  0.00  0.00            
ATOM   2755  HA  VAL X 171      57.641  44.227  45.188  0.00  0.00            
ATOM   2756  CB  VAL X 171      58.095  43.444  43.294  0.00  0.00            
ATOM   2757  HB  VAL X 171      57.453  42.567  43.375  0.00  0.00            
ATOM   2758  CG1 VAL X 171      58.127  43.847  41.821  0.00  0.00            
ATOM   2759 HG11 VAL X 171      58.696  44.759  41.639  0.00  0.00            
ATOM   2760 HG12 VAL X 171      58.630  43.135  41.168  0.00  0.00            
ATOM   2761 HG13 VAL X 171      57.103  43.893  41.451  0.00  0.00            
ATOM   2762  CG2 VAL X 171      59.470  42.901  43.668  0.00  0.00            
ATOM   2763 HG21 VAL X 171      59.534  42.711  44.739  0.00  0.00            
ATOM   2764 HG22 VAL X 171      59.711  41.948  43.196  0.00  0.00            
ATOM   2765 HG23 VAL X 171      60.275  43.632  43.585  0.00  0.00            
ATOM   2766  C   VAL X 171      58.384  45.929  43.990  0.00  0.00            
ATOM   2767  O   VAL X 171      59.602  45.978  43.845  0.00  0.00            
ATOM   2768  N   GLY X 172      57.751  47.105  43.903  0.00  0.00            
ATOM   2769  H   GLY X 172      56.743  47.043  43.882  0.00  0.00            
ATOM   2770  CA  GLY X 172      58.336  48.442  43.775  0.00  0.00            
ATOM   2771  HA2 GLY X 172      59.104  48.591  44.533  0.00  0.00            
ATOM   2772  HA3 GLY X 172      58.868  48.644  42.845  0.00  0.00            
ATOM   2773  C   GLY X 172      57.276  49.532  43.825  0.00  0.00            
ATOM   2774  O   GLY X 172      56.252  49.320  44.481  0.00  0.00            
ATOM   2775  N   PRO X 173      57.419  50.775  43.314  0.00  0.00            
ATOM   2776  CD  PRO X 173      58.617  51.239  42.468  0.00  0.00            
ATOM   2777  HD2 PRO X 173      58.435  51.138  41.398  0.00  0.00            
ATOM   2778  HD3 PRO X 173      59.502  50.778  42.905  0.00  0.00            
ATOM   2779  CG  PRO X 173      58.694  52.717  42.825  0.00  0.00            
ATOM   2780  HG2 PRO X 173      59.241  53.187  42.007  0.00  0.00            
ATOM   2781  HG3 PRO X 173      59.220  52.814  43.775  0.00  0.00            
ATOM   2782  CB  PRO X 173      57.281  53.145  43.060  0.00  0.00            
ATOM   2783  HB2 PRO X 173      56.844  53.344  42.081  0.00  0.00            
ATOM   2784  HB3 PRO X 173      57.181  54.072  43.623  0.00  0.00            
ATOM   2785  CA  PRO X 173      56.596  51.966  43.716  0.00  0.00            
ATOM   2786  HA  PRO X 173      56.700  52.000  44.800  0.00  0.00            
ATOM   2787  C   PRO X 173      55.051  51.858  43.531  0.00  0.00            
ATOM   2788  O   PRO X 173      54.303  52.588  44.119  0.00  0.00            
ATOM   2789  N   ARG X 174      54.561  50.885  42.705  0.00  0.00            
ATOM   2790  H   ARG X 174      55.191  50.289  42.188  0.00  0.00            
ATOM   2791  CA  ARG X 174      53.105  50.496  42.643  0.00  0.00            
ATOM   2792  HA  ARG X 174      52.604  51.426  42.376  0.00  0.00            
ATOM   2793  CB  ARG X 174      52.870  49.313  41.629  0.00  0.00            
ATOM   2794  HB2 ARG X 174      53.612  48.528  41.776  0.00  0.00            
ATOM   2795  HB3 ARG X 174      51.926  48.869  41.947  0.00  0.00            
ATOM   2796  CG  ARG X 174      52.824  49.641  40.086  0.00  0.00            
ATOM   2797  HG2 ARG X 174      51.874  50.130  39.868  0.00  0.00            
ATOM   2798  HG3 ARG X 174      53.551  50.402  39.804  0.00  0.00            
ATOM   2799  CD  ARG X 174      53.023  48.424  39.149  0.00  0.00            
ATOM   2800  HD2 ARG X 174      52.852  48.585  38.085  0.00  0.00            
ATOM   2801  HD3 ARG X 174      54.053  48.080  39.244  0.00  0.00            
ATOM   2802  NE  ARG X 174      52.010  47.445  39.545  0.00  0.00            
ATOM   2803  HE  ARG X 174      51.123  47.892  39.729  0.00  0.00            
ATOM   2804  CZ  ARG X 174      52.152  46.230  40.016  0.00  0.00            
ATOM   2805  NH1 ARG X 174      53.122  45.441  39.713  0.00  0.00            
ATOM   2806 HH11 ARG X 174      53.739  45.826  39.012  0.00  0.00            
ATOM   2807 HH12 ARG X 174      53.362  44.659  40.306  0.00  0.00            
ATOM   2808  NH2 ARG X 174      51.251  45.761  40.807  0.00  0.00            
ATOM   2809 HH21 ARG X 174      50.543  46.345  41.229  0.00  0.00            
ATOM   2810 HH22 ARG X 174      51.251  44.792  41.090  0.00  0.00            
ATOM   2811  C   ARG X 174      52.548  50.167  44.043  0.00  0.00            
ATOM   2812  O   ARG X 174      51.314  50.331  44.075  0.00  0.00            
ATOM   2813  N   HIE X 175      53.331  49.896  45.139  0.00  0.00            
ATOM   2814  H   HIE X 175      54.333  49.801  45.047  0.00  0.00            
ATOM   2815  CA  HIE X 175      52.627  49.900  46.459  0.00  0.00            
ATOM   2816  HA  HIE X 175      51.618  49.505  46.342  0.00  0.00            
ATOM   2817  CB  HIE X 175      53.431  48.941  47.402  0.00  0.00            
ATOM   2818  HB2 HIE X 175      53.125  47.921  47.169  0.00  0.00            
ATOM   2819  HB3 HIE X 175      54.510  49.060  47.297  0.00  0.00            
ATOM   2820  CG  HIE X 175      53.155  49.133  48.847  0.00  0.00            
ATOM   2821  ND1 HIE X 175      51.950  49.027  49.625  0.00  0.00            
ATOM   2822  CE1 HIE X 175      52.245  49.348  50.888  0.00  0.00            
ATOM   2823  HE1 HIE X 175      51.552  49.179  51.699  0.00  0.00            
ATOM   2824  NE2 HIE X 175      53.577  49.464  51.058  0.00  0.00            
ATOM   2825  HE2 HIE X 175      54.071  49.395  51.937  0.00  0.00            
ATOM   2826  CD2 HIE X 175      54.130  49.445  49.794  0.00  0.00            
ATOM   2827  HD2 HIE X 175      55.181  49.497  49.554  0.00  0.00            
ATOM   2828  C   HIE X 175      52.517  51.365  47.026  0.00  0.00            
ATOM   2829  O   HIE X 175      51.465  51.753  47.435  0.00  0.00            
ATOM   2830  N   TRP X 176      53.675  52.117  46.992  0.00  0.00            
ATOM   2831  H   TRP X 176      54.561  51.662  46.825  0.00  0.00            
ATOM   2832  CA  TRP X 176      53.679  53.601  47.256  0.00  0.00            
ATOM   2833  HA  TRP X 176      53.405  53.779  48.296  0.00  0.00            
ATOM   2834  CB  TRP X 176      55.139  54.068  47.219  0.00  0.00            
ATOM   2835  HB2 TRP X 176      55.746  53.526  46.494  0.00  0.00            
ATOM   2836  HB3 TRP X 176      55.215  55.114  46.922  0.00  0.00            
ATOM   2837  CG  TRP X 176      55.721  54.096  48.570  0.00  0.00            
ATOM   2838  CD1 TRP X 176      56.825  53.473  48.951  0.00  0.00            
ATOM   2839  HD1 TRP X 176      57.408  52.936  48.217  0.00  0.00            
ATOM   2840  NE1 TRP X 176      57.053  53.670  50.274  0.00  0.00            
ATOM   2841  HE1 TRP X 176      57.808  53.237  50.788  0.00  0.00            
ATOM   2842  CE2 TRP X 176      56.220  54.690  50.782  0.00  0.00            
ATOM   2843  CZ2 TRP X 176      56.094  55.415  51.983  0.00  0.00            
ATOM   2844  HZ2 TRP X 176      56.841  55.230  52.741  0.00  0.00            
ATOM   2845  CH2 TRP X 176      55.022  56.293  52.200  0.00  0.00            
ATOM   2846  HH2 TRP X 176      54.955  56.683  53.205  0.00  0.00            
ATOM   2847  CZ3 TRP X 176      54.267  56.703  51.068  0.00  0.00            
ATOM   2848  HZ3 TRP X 176      53.462  57.411  51.197  0.00  0.00            
ATOM   2849  CE3 TRP X 176      54.381  55.983  49.814  0.00  0.00            
ATOM   2850  HE3 TRP X 176      53.776  56.136  48.932  0.00  0.00            
ATOM   2851  CD2 TRP X 176      55.246  54.892  49.718  0.00  0.00            
ATOM   2852  C   TRP X 176      52.728  54.581  46.500  0.00  0.00            
ATOM   2853  O   TRP X 176      52.290  55.590  47.058  0.00  0.00            
ATOM   2854  N   LYS X 177      52.391  54.198  45.247  0.00  0.00            
ATOM   2855  H   LYS X 177      53.003  53.466  44.916  0.00  0.00            
ATOM   2856  CA  LYS X 177      51.350  54.784  44.382  0.00  0.00            
ATOM   2857  HA  LYS X 177      51.511  55.861  44.331  0.00  0.00            
ATOM   2858  CB  LYS X 177      51.592  54.290  42.922  0.00  0.00            
ATOM   2859  HB2 LYS X 177      52.672  54.313  42.777  0.00  0.00            
ATOM   2860  HB3 LYS X 177      51.244  53.257  42.900  0.00  0.00            
ATOM   2861  CG  LYS X 177      50.894  55.096  41.880  0.00  0.00            
ATOM   2862  HG2 LYS X 177      49.816  55.008  42.015  0.00  0.00            
ATOM   2863  HG3 LYS X 177      51.102  56.148  42.075  0.00  0.00            
ATOM   2864  CD  LYS X 177      51.348  54.794  40.430  0.00  0.00            
ATOM   2865  HD2 LYS X 177      52.391  55.099  40.344  0.00  0.00            
ATOM   2866  HD3 LYS X 177      51.318  53.717  40.265  0.00  0.00            
ATOM   2867  CE  LYS X 177      50.471  55.449  39.410  0.00  0.00            
ATOM   2868  HE2 LYS X 177      50.427  56.505  39.676  0.00  0.00            
ATOM   2869  HE3 LYS X 177      50.813  55.431  38.376  0.00  0.00            
ATOM   2870  NZ  LYS X 177      49.113  54.876  39.507  0.00  0.00            
ATOM   2871  HZ1 LYS X 177      48.764  54.943  40.453  0.00  0.00            
ATOM   2872  HZ2 LYS X 177      48.389  55.139  38.855  0.00  0.00            
ATOM   2873  HZ3 LYS X 177      49.189  53.891  39.295  0.00  0.00            
ATOM   2874  C   LYS X 177      50.024  54.535  44.981  0.00  0.00            
ATOM   2875  O   LYS X 177      49.185  55.432  45.245  0.00  0.00            
ATOM   2876  N   GLY X 178      49.766  53.289  45.514  0.00  0.00            
ATOM   2877  H   GLY X 178      50.360  52.539  45.189  0.00  0.00            
ATOM   2878  CA  GLY X 178      48.576  52.882  46.280  0.00  0.00            
ATOM   2879  HA2 GLY X 178      47.672  53.228  45.779  0.00  0.00            
ATOM   2880  HA3 GLY X 178      48.574  51.820  46.527  0.00  0.00            
ATOM   2881  C   GLY X 178      48.462  53.549  47.684  0.00  0.00            
ATOM   2882  O   GLY X 178      47.341  54.112  47.942  0.00  0.00            
ATOM   2883  N   ARG X 179      49.551  53.747  48.437  0.00  0.00            
ATOM   2884  H   ARG X 179      50.384  53.290  48.095  0.00  0.00            
ATOM   2885  CA  ARG X 179      49.631  54.521  49.713  0.00  0.00            
ATOM   2886  HA  ARG X 179      48.789  54.251  50.350  0.00  0.00            
ATOM   2887  CB  ARG X 179      50.982  54.294  50.441  0.00  0.00            
ATOM   2888  HB2 ARG X 179      51.705  53.910  49.722  0.00  0.00            
ATOM   2889  HB3 ARG X 179      51.222  55.212  50.978  0.00  0.00            
ATOM   2890  CG  ARG X 179      50.833  53.109  51.431  0.00  0.00            
ATOM   2891  HG2 ARG X 179      50.090  53.418  52.166  0.00  0.00            
ATOM   2892  HG3 ARG X 179      50.497  52.192  50.948  0.00  0.00            
ATOM   2893  CD  ARG X 179      52.122  52.812  52.174  0.00  0.00            
ATOM   2894  HD2 ARG X 179      52.059  51.809  52.597  0.00  0.00            
ATOM   2895  HD3 ARG X 179      52.856  52.790  51.368  0.00  0.00            
ATOM   2896  NE  ARG X 179      52.602  53.908  53.165  0.00  0.00            
ATOM   2897  HE  ARG X 179      52.102  54.782  53.084  0.00  0.00            
ATOM   2898  CZ  ARG X 179      53.534  53.952  54.052  0.00  0.00            
ATOM   2899  NH1 ARG X 179      54.401  52.990  54.260  0.00  0.00            
ATOM   2900 HH11 ARG X 179      54.408  52.214  53.613  0.00  0.00            
ATOM   2901 HH12 ARG X 179      55.179  53.062  54.899  0.00  0.00            
ATOM   2902  NH2 ARG X 179      53.746  54.948  54.863  0.00  0.00            
ATOM   2903 HH21 ARG X 179      53.197  55.779  55.034  0.00  0.00            
ATOM   2904 HH22 ARG X 179      54.662  54.978  55.288  0.00  0.00            
ATOM   2905  C   ARG X 179      49.456  56.036  49.437  0.00  0.00            
ATOM   2906  O   ARG X 179      49.295  56.749  50.426  0.00  0.00            
ATOM   2907  N   ARG X 180      49.550  56.515  48.162  0.00  0.00            
ATOM   2908  H   ARG X 180      49.915  55.836  47.509  0.00  0.00            
ATOM   2909  CA  ARG X 180      49.224  57.888  47.702  0.00  0.00            
ATOM   2910  HA  ARG X 180      49.256  58.665  48.466  0.00  0.00            
ATOM   2911  CB  ARG X 180      50.258  58.345  46.633  0.00  0.00            
ATOM   2912  HB2 ARG X 180      50.545  57.540  45.958  0.00  0.00            
ATOM   2913  HB3 ARG X 180      49.878  59.167  46.026  0.00  0.00            
ATOM   2914  CG  ARG X 180      51.490  58.847  47.306  0.00  0.00            
ATOM   2915  HG2 ARG X 180      51.246  59.568  48.087  0.00  0.00            
ATOM   2916  HG3 ARG X 180      51.993  58.005  47.782  0.00  0.00            
ATOM   2917  CD  ARG X 180      52.418  59.453  46.272  0.00  0.00            
ATOM   2918  HD2 ARG X 180      51.883  60.097  45.574  0.00  0.00            
ATOM   2919  HD3 ARG X 180      53.146  60.063  46.807  0.00  0.00            
ATOM   2920  NE  ARG X 180      53.207  58.508  45.459  0.00  0.00            
ATOM   2921  HE  ARG X 180      53.090  58.427  44.459  0.00  0.00            
ATOM   2922  CZ  ARG X 180      54.287  57.842  45.919  0.00  0.00            
ATOM   2923  NH1 ARG X 180      54.846  57.981  47.050  0.00  0.00            
ATOM   2924 HH11 ARG X 180      54.454  58.618  47.729  0.00  0.00            
ATOM   2925 HH12 ARG X 180      55.810  57.689  47.131  0.00  0.00            
ATOM   2926  NH2 ARG X 180      54.849  57.030  45.035  0.00  0.00            
ATOM   2927 HH21 ARG X 180      54.411  56.792  44.156  0.00  0.00            
ATOM   2928 HH22 ARG X 180      55.760  56.663  45.273  0.00  0.00            
ATOM   2929  C   ARG X 180      47.756  57.963  47.236  0.00  0.00            
ATOM   2930  O   ARG X 180      47.244  59.022  47.488  0.00  0.00            
ATOM   2931  N   ALA X 181      47.131  56.891  46.784  0.00  0.00            
ATOM   2932  H   ALA X 181      47.743  56.131  46.522  0.00  0.00            
ATOM   2933  CA  ALA X 181      45.723  56.875  46.372  0.00  0.00            
ATOM   2934  HA  ALA X 181      45.448  57.780  45.829  0.00  0.00            
ATOM   2935  CB  ALA X 181      45.433  55.681  45.490  0.00  0.00            
ATOM   2936  HB1 ALA X 181      45.671  54.716  45.936  0.00  0.00            
ATOM   2937  HB2 ALA X 181      44.349  55.666  45.372  0.00  0.00            
ATOM   2938  HB3 ALA X 181      45.951  55.855  44.547  0.00  0.00            
ATOM   2939  C   ALA X 181      44.719  56.720  47.529  0.00  0.00            
ATOM   2940  O   ALA X 181      43.732  57.368  47.649  0.00  0.00            
ATOM   2941  N   ARG X 182      45.167  56.109  48.592  0.00  0.00            
ATOM   2942  H   ARG X 182      45.954  55.509  48.394  0.00  0.00            
ATOM   2943  CA  ARG X 182      44.301  55.811  49.803  0.00  0.00            
ATOM   2944  HA  ARG X 182      43.376  55.400  49.399  0.00  0.00            
ATOM   2945  CB  ARG X 182      44.960  54.659  50.694  0.00  0.00            
ATOM   2946  HB2 ARG X 182      44.967  53.759  50.079  0.00  0.00            
ATOM   2947  HB3 ARG X 182      45.963  54.958  50.998  0.00  0.00            
ATOM   2948  CG  ARG X 182      44.156  54.310  52.021  0.00  0.00            
ATOM   2949  HG2 ARG X 182      44.599  54.904  52.821  0.00  0.00            
ATOM   2950  HG3 ARG X 182      43.134  54.631  51.820  0.00  0.00            
ATOM   2951  CD  ARG X 182      44.228  52.823  52.369  0.00  0.00            
ATOM   2952  HD2 ARG X 182      45.268  52.582  52.150  0.00  0.00            
ATOM   2953  HD3 ARG X 182      43.897  52.690  53.399  0.00  0.00            
ATOM   2954  NE  ARG X 182      43.279  52.016  51.516  0.00  0.00            
ATOM   2955  HE  ARG X 182      43.699  51.406  50.830  0.00  0.00            
ATOM   2956  CZ  ARG X 182      41.987  51.852  51.734  0.00  0.00            
ATOM   2957  NH1 ARG X 182      41.286  52.580  52.636  0.00  0.00            
ATOM   2958 HH11 ARG X 182      41.835  53.116  53.293  0.00  0.00            
ATOM   2959 HH12 ARG X 182      40.292  52.418  52.711  0.00  0.00            
ATOM   2960  NH2 ARG X 182      41.317  50.931  51.095  0.00  0.00            
ATOM   2961 HH21 ARG X 182      41.812  50.230  50.563  0.00  0.00            
ATOM   2962 HH22 ARG X 182      40.383  50.645  51.352  0.00  0.00            
ATOM   2963  C   ARG X 182      43.961  57.039  50.667  0.00  0.00            
ATOM   2964  O   ARG X 182      42.794  57.221  50.909  0.00  0.00            
ATOM   2965  N   PRO X 183      44.879  57.946  51.113  0.00  0.00            
ATOM   2966  CD  PRO X 183      46.349  57.767  50.838  0.00  0.00            
ATOM   2967  HD2 PRO X 183      46.591  57.508  49.807  0.00  0.00            
ATOM   2968  HD3 PRO X 183      46.891  57.130  51.537  0.00  0.00            
ATOM   2969  CG  PRO X 183      46.936  59.204  51.109  0.00  0.00            
ATOM   2970  HG2 PRO X 183      47.012  59.721  50.152  0.00  0.00            
ATOM   2971  HG3 PRO X 183      47.957  59.151  51.488  0.00  0.00            
ATOM   2972  CB  PRO X 183      45.938  59.869  52.083  0.00  0.00            
ATOM   2973  HB2 PRO X 183      45.771  60.944  52.012  0.00  0.00            
ATOM   2974  HB3 PRO X 183      46.266  59.586  53.083  0.00  0.00            
ATOM   2975  CA  PRO X 183      44.554  59.177  51.813  0.00  0.00            
ATOM   2976  HA  PRO X 183      43.987  58.975  52.722  0.00  0.00            
ATOM   2977  C   PRO X 183      43.665  60.143  51.020  0.00  0.00            
ATOM   2978  O   PRO X 183      42.732  60.760  51.542  0.00  0.00            
ATOM   2979  N   ARG X 184      43.707  60.157  49.709  0.00  0.00            
ATOM   2980  H   ARG X 184      44.394  59.584  49.241  0.00  0.00            
ATOM   2981  CA  ARG X 184      42.913  61.027  48.858  0.00  0.00            
ATOM   2982  HA  ARG X 184      42.876  62.016  49.315  0.00  0.00            
ATOM   2983  CB  ARG X 184      43.672  61.173  47.502  0.00  0.00            
ATOM   2984  HB2 ARG X 184      44.714  61.352  47.767  0.00  0.00            
ATOM   2985  HB3 ARG X 184      43.601  60.234  46.952  0.00  0.00            
ATOM   2986  CG  ARG X 184      43.043  62.291  46.594  0.00  0.00            
ATOM   2987  HG2 ARG X 184      42.023  62.003  46.337  0.00  0.00            
ATOM   2988  HG3 ARG X 184      42.945  63.161  47.243  0.00  0.00            
ATOM   2989  CD  ARG X 184      43.876  62.612  45.278  0.00  0.00            
ATOM   2990  HD2 ARG X 184      43.601  63.643  45.056  0.00  0.00            
ATOM   2991  HD3 ARG X 184      44.923  62.567  45.577  0.00  0.00            
ATOM   2992  NE  ARG X 184      43.693  61.698  44.149  0.00  0.00            
ATOM   2993  HE  ARG X 184      43.352  60.802  44.465  0.00  0.00            
ATOM   2994  CZ  ARG X 184      43.865  61.961  42.864  0.00  0.00            
ATOM   2995  NH1 ARG X 184      44.143  63.199  42.427  0.00  0.00            
ATOM   2996 HH11 ARG X 184      44.203  64.000  43.040  0.00  0.00            
ATOM   2997 HH12 ARG X 184      44.038  63.240  41.423  0.00  0.00            
ATOM   2998  NH2 ARG X 184      43.826  61.006  41.960  0.00  0.00            
ATOM   2999 HH21 ARG X 184      43.752  60.068  42.328  0.00  0.00            
ATOM   3000 HH22 ARG X 184      44.057  61.177  40.992  0.00  0.00            
ATOM   3001  C   ARG X 184      41.471  60.487  48.656  0.00  0.00            
ATOM   3002  O   ARG X 184      40.445  61.206  48.815  0.00  0.00            
ATOM   3003  N   ALA X 185      41.283  59.171  48.380  0.00  0.00            
ATOM   3004  H   ALA X 185      42.126  58.647  48.194  0.00  0.00            
ATOM   3005  CA  ALA X 185      39.982  58.440  48.394  0.00  0.00            
ATOM   3006  HA  ALA X 185      39.322  59.025  47.754  0.00  0.00            
ATOM   3007  CB  ALA X 185      40.144  57.078  47.862  0.00  0.00            
ATOM   3008  HB1 ALA X 185      39.169  56.665  47.602  0.00  0.00            
ATOM   3009  HB2 ALA X 185      40.658  57.176  46.906  0.00  0.00            
ATOM   3010  HB3 ALA X 185      40.702  56.402  48.510  0.00  0.00            
ATOM   3011  C   ALA X 185      39.287  58.315  49.759  0.00  0.00            
ATOM   3012  O   ALA X 185      38.087  58.491  49.869  0.00  0.00            
ATOM   3013  N   GLU X 186      40.021  58.017  50.828  0.00  0.00            
ATOM   3014  H   GLU X 186      41.031  58.014  50.802  0.00  0.00            
ATOM   3015  CA  GLU X 186      39.303  58.139  52.175  0.00  0.00            
ATOM   3016  HA  GLU X 186      38.361  57.591  52.179  0.00  0.00            
ATOM   3017  CB  GLU X 186      40.257  57.658  53.301  0.00  0.00            
ATOM   3018  HB2 GLU X 186      41.238  58.119  53.192  0.00  0.00            
ATOM   3019  HB3 GLU X 186      39.883  58.042  54.250  0.00  0.00            
ATOM   3020  CG  GLU X 186      40.513  56.168  53.340  0.00  0.00            
ATOM   3021  HG2 GLU X 186      39.616  55.585  53.549  0.00  0.00            
ATOM   3022  HG3 GLU X 186      40.845  55.775  52.379  0.00  0.00            
ATOM   3023  CD  GLU X 186      41.618  55.765  54.387  0.00  0.00            
ATOM   3024  OE1 GLU X 186      42.055  56.520  55.223  0.00  0.00            
ATOM   3025  OE2 GLU X 186      42.167  54.627  54.303  0.00  0.00            
ATOM   3026  C   GLU X 186      38.816  59.615  52.492  0.00  0.00            
ATOM   3027  O   GLU X 186      37.655  59.750  52.953  0.00  0.00            
ATOM   3028  N   GLU X 187      39.644  60.672  52.392  0.00  0.00            
ATOM   3029  H   GLU X 187      40.596  60.522  52.089  0.00  0.00            
ATOM   3030  CA  GLU X 187      39.162  62.060  52.604  0.00  0.00            
ATOM   3031  HA  GLU X 187      38.791  62.096  53.629  0.00  0.00            
ATOM   3032  CB  GLU X 187      40.476  62.944  52.622  0.00  0.00            
ATOM   3033  HB2 GLU X 187      41.274  62.555  53.254  0.00  0.00            
ATOM   3034  HB3 GLU X 187      40.839  63.080  51.603  0.00  0.00            
ATOM   3035  CG  GLU X 187      40.003  64.328  53.188  0.00  0.00            
ATOM   3036  HG2 GLU X 187      39.298  64.855  52.545  0.00  0.00            
ATOM   3037  HG3 GLU X 187      39.479  64.123  54.122  0.00  0.00            
ATOM   3038  CD  GLU X 187      41.258  65.217  53.443  0.00  0.00            
ATOM   3039  OE1 GLU X 187      42.109  65.392  52.533  0.00  0.00            
ATOM   3040  OE2 GLU X 187      41.391  65.757  54.562  0.00  0.00            
ATOM   3041  C   GLU X 187      38.040  62.575  51.687  0.00  0.00            
ATOM   3042  O   GLU X 187      37.238  63.427  52.149  0.00  0.00            
ATOM   3043  N   TRP X 188      37.835  62.127  50.434  0.00  0.00            
ATOM   3044  H   TRP X 188      38.463  61.410  50.099  0.00  0.00            
ATOM   3045  CA  TRP X 188      36.650  62.341  49.585  0.00  0.00            
ATOM   3046  HA  TRP X 188      36.435  63.405  49.493  0.00  0.00            
ATOM   3047  CB  TRP X 188      37.017  61.943  48.141  0.00  0.00            
ATOM   3048  HB2 TRP X 188      37.776  62.628  47.764  0.00  0.00            
ATOM   3049  HB3 TRP X 188      37.553  60.994  48.140  0.00  0.00            
ATOM   3050  CG  TRP X 188      35.912  61.862  47.148  0.00  0.00            
ATOM   3051  CD1 TRP X 188      35.178  62.955  46.880  0.00  0.00            
ATOM   3052  HD1 TRP X 188      35.269  63.937  47.319  0.00  0.00            
ATOM   3053  NE1 TRP X 188      34.163  62.550  45.993  0.00  0.00            
ATOM   3054  HE1 TRP X 188      33.376  63.123  45.727  0.00  0.00            
ATOM   3055  CE2 TRP X 188      34.233  61.205  45.649  0.00  0.00            
ATOM   3056  CZ2 TRP X 188      33.414  60.324  44.885  0.00  0.00            
ATOM   3057  HZ2 TRP X 188      32.520  60.706  44.414  0.00  0.00            
ATOM   3058  CH2 TRP X 188      33.875  59.039  44.827  0.00  0.00            
ATOM   3059  HH2 TRP X 188      33.260  58.353  44.263  0.00  0.00            
ATOM   3060  CZ3 TRP X 188      35.018  58.531  45.525  0.00  0.00            
ATOM   3061  HZ3 TRP X 188      35.284  57.494  45.664  0.00  0.00            
ATOM   3062  CE3 TRP X 188      35.768  59.375  46.359  0.00  0.00            
ATOM   3063  HE3 TRP X 188      36.617  59.058  46.945  0.00  0.00            
ATOM   3064  CD2 TRP X 188      35.357  60.732  46.416  0.00  0.00            
ATOM   3065  C   TRP X 188      35.447  61.563  50.119  0.00  0.00            
ATOM   3066  O   TRP X 188      34.346  62.154  50.085  0.00  0.00            
ATOM   3067  N   ILE X 189      35.554  60.300  50.614  0.00  0.00            
ATOM   3068  H   ILE X 189      36.458  59.873  50.761  0.00  0.00            
ATOM   3069  CA  ILE X 189      34.361  59.540  51.136  0.00  0.00            
ATOM   3070  HA  ILE X 189      33.515  59.746  50.480  0.00  0.00            
ATOM   3071  CB  ILE X 189      34.657  58.039  51.064  0.00  0.00            
ATOM   3072  HB  ILE X 189      35.674  57.923  51.440  0.00  0.00            
ATOM   3073  CG2 ILE X 189      33.859  57.103  51.915  0.00  0.00            
ATOM   3074 HG21 ILE X 189      34.099  57.250  52.968  0.00  0.00            
ATOM   3075 HG22 ILE X 189      32.825  57.399  51.738  0.00  0.00            
ATOM   3076 HG23 ILE X 189      34.084  56.071  51.645  0.00  0.00            
ATOM   3077  CG1 ILE X 189      34.603  57.510  49.581  0.00  0.00            
ATOM   3078 HG12 ILE X 189      35.456  57.934  49.050  0.00  0.00            
ATOM   3079 HG13 ILE X 189      34.763  56.434  49.652  0.00  0.00            
ATOM   3080  CD1 ILE X 189      33.318  57.684  48.692  0.00  0.00            
ATOM   3081 HD11 ILE X 189      33.073  58.746  48.674  0.00  0.00            
ATOM   3082 HD12 ILE X 189      33.546  57.213  47.735  0.00  0.00            
ATOM   3083 HD13 ILE X 189      32.475  57.162  49.144  0.00  0.00            
ATOM   3084  C   ILE X 189      34.032  59.962  52.607  0.00  0.00            
ATOM   3085  O   ILE X 189      32.900  60.149  53.012  0.00  0.00            
ATOM   3086  N   GLU X 190      34.999  60.145  53.477  0.00  0.00            
ATOM   3087  H   GLU X 190      35.933  59.903  53.179  0.00  0.00            
ATOM   3088  CA  GLU X 190      34.781  60.592  54.883  0.00  0.00            
ATOM   3089  HA  GLU X 190      34.160  59.888  55.437  0.00  0.00            
ATOM   3090  CB  GLU X 190      36.128  60.600  55.547  0.00  0.00            
ATOM   3091  HB2 GLU X 190      36.693  59.688  55.356  0.00  0.00            
ATOM   3092  HB3 GLU X 190      36.692  61.392  55.055  0.00  0.00            
ATOM   3093  CG  GLU X 190      36.014  60.795  57.109  0.00  0.00            
ATOM   3094  HG2 GLU X 190      35.038  61.097  57.488  0.00  0.00            
ATOM   3095  HG3 GLU X 190      36.098  59.817  57.582  0.00  0.00            
ATOM   3096  CD  GLU X 190      37.106  61.578  57.813  0.00  0.00            
ATOM   3097  OE1 GLU X 190      36.924  62.055  58.943  0.00  0.00            
ATOM   3098  OE2 GLU X 190      38.148  61.823  57.165  0.00  0.00            
ATOM   3099  C   GLU X 190      34.197  62.009  55.017  0.00  0.00            
ATOM   3100  O   GLU X 190      33.359  62.222  55.902  0.00  0.00            
ATOM   3101  N   VAL X 191      34.482  62.986  54.135  0.00  0.00            
ATOM   3102  H   VAL X 191      35.131  62.891  53.366  0.00  0.00            
ATOM   3103  CA  VAL X 191      33.744  64.296  54.056  0.00  0.00            
ATOM   3104  HA  VAL X 191      33.812  64.945  54.930  0.00  0.00            
ATOM   3105  CB  VAL X 191      34.380  65.184  52.958  0.00  0.00            
ATOM   3106  HB  VAL X 191      34.819  64.540  52.197  0.00  0.00            
ATOM   3107  CG1 VAL X 191      33.408  66.051  52.148  0.00  0.00            
ATOM   3108 HG11 VAL X 191      32.756  65.423  51.540  0.00  0.00            
ATOM   3109 HG12 VAL X 191      32.802  66.615  52.857  0.00  0.00            
ATOM   3110 HG13 VAL X 191      34.019  66.645  51.468  0.00  0.00            
ATOM   3111  CG2 VAL X 191      35.562  65.925  53.608  0.00  0.00            
ATOM   3112 HG21 VAL X 191      36.119  66.405  52.803  0.00  0.00            
ATOM   3113 HG22 VAL X 191      35.209  66.633  54.358  0.00  0.00            
ATOM   3114 HG23 VAL X 191      36.266  65.178  53.975  0.00  0.00            
ATOM   3115  C   VAL X 191      32.253  64.077  53.830  0.00  0.00            
ATOM   3116  O   VAL X 191      31.488  64.711  54.481  0.00  0.00            
ATOM   3117  N   MET X 192      31.893  63.057  53.033  0.00  0.00            
ATOM   3118  H   MET X 192      32.608  62.581  52.502  0.00  0.00            
ATOM   3119  CA  MET X 192      30.474  62.747  52.817  0.00  0.00            
ATOM   3120  HA  MET X 192      29.847  63.639  52.791  0.00  0.00            
ATOM   3121  CB  MET X 192      30.400  62.000  51.496  0.00  0.00            
ATOM   3122  HB2 MET X 192      31.097  61.163  51.529  0.00  0.00            
ATOM   3123  HB3 MET X 192      29.385  61.638  51.333  0.00  0.00            
ATOM   3124  CG  MET X 192      30.794  62.970  50.350  0.00  0.00            
ATOM   3125  HG2 MET X 192      30.170  63.857  50.459  0.00  0.00            
ATOM   3126  HG3 MET X 192      31.804  63.355  50.488  0.00  0.00            
ATOM   3127  SD  MET X 192      30.288  62.342  48.680  0.00  0.00            
ATOM   3128  CE  MET X 192      31.449  60.991  48.417  0.00  0.00            
ATOM   3129  HE1 MET X 192      31.176  60.755  47.388  0.00  0.00            
ATOM   3130  HE2 MET X 192      32.469  61.345  48.567  0.00  0.00            
ATOM   3131  HE3 MET X 192      31.238  60.206  49.143  0.00  0.00            
ATOM   3132  C   MET X 192      29.890  61.902  53.990  0.00  0.00            
ATOM   3133  O   MET X 192      28.715  62.051  54.342  0.00  0.00            
ATOM   3134  N   ILE X 193      30.682  61.031  54.678  0.00  0.00            
ATOM   3135  H   ILE X 193      31.594  61.048  54.245  0.00  0.00            
ATOM   3136  CA  ILE X 193      30.382  60.498  56.020  0.00  0.00            
ATOM   3137  HA  ILE X 193      29.442  59.960  55.900  0.00  0.00            
ATOM   3138  CB  ILE X 193      31.424  59.460  56.627  0.00  0.00            
ATOM   3139  HB  ILE X 193      32.393  59.955  56.687  0.00  0.00            
ATOM   3140  CG2 ILE X 193      31.012  58.956  58.030  0.00  0.00            
ATOM   3141 HG21 ILE X 193      30.040  58.469  57.954  0.00  0.00            
ATOM   3142 HG22 ILE X 193      31.627  58.208  58.529  0.00  0.00            
ATOM   3143 HG23 ILE X 193      30.897  59.773  58.742  0.00  0.00            
ATOM   3144  CG1 ILE X 193      31.510  58.270  55.626  0.00  0.00            
ATOM   3145 HG12 ILE X 193      31.653  58.675  54.625  0.00  0.00            
ATOM   3146 HG13 ILE X 193      32.506  57.866  55.807  0.00  0.00            
ATOM   3147  CD1 ILE X 193      30.350  57.268  55.675  0.00  0.00            
ATOM   3148 HD11 ILE X 193      30.675  56.416  55.078  0.00  0.00            
ATOM   3149 HD12 ILE X 193      30.221  56.840  56.669  0.00  0.00            
ATOM   3150 HD13 ILE X 193      29.466  57.755  55.263  0.00  0.00            
ATOM   3151  C   ILE X 193      30.102  61.520  57.097  0.00  0.00            
ATOM   3152  O   ILE X 193      28.972  61.543  57.666  0.00  0.00            
ATOM   3153  N   GLU X 194      30.955  62.554  57.212  0.00  0.00            
ATOM   3154  H   GLU X 194      31.755  62.593  56.596  0.00  0.00            
ATOM   3155  CA  GLU X 194      30.803  63.627  58.203  0.00  0.00            
ATOM   3156  HA  GLU X 194      30.677  63.187  59.192  0.00  0.00            
ATOM   3157  CB  GLU X 194      31.937  64.639  58.203  0.00  0.00            
ATOM   3158  HB2 GLU X 194      32.198  65.152  57.278  0.00  0.00            
ATOM   3159  HB3 GLU X 194      31.535  65.483  58.763  0.00  0.00            
ATOM   3160  CG  GLU X 194      33.242  64.194  58.906  0.00  0.00            
ATOM   3161  HG2 GLU X 194      33.605  63.380  58.278  0.00  0.00            
ATOM   3162  HG3 GLU X 194      33.918  65.050  58.908  0.00  0.00            
ATOM   3163  CD  GLU X 194      33.012  63.740  60.327  0.00  0.00            
ATOM   3164  OE1 GLU X 194      32.069  64.171  61.028  0.00  0.00            
ATOM   3165  OE2 GLU X 194      33.685  62.830  60.850  0.00  0.00            
ATOM   3166  C   GLU X 194      29.510  64.392  57.897  0.00  0.00            
ATOM   3167  O   GLU X 194      28.842  64.874  58.815  0.00  0.00            
ATOM   3168  N   ASP X 195      29.241  64.638  56.612  0.00  0.00            
ATOM   3169  H   ASP X 195      29.757  64.165  55.884  0.00  0.00            
ATOM   3170  CA  ASP X 195      28.053  65.366  56.183  0.00  0.00            
ATOM   3171  HA  ASP X 195      27.907  66.269  56.775  0.00  0.00            
ATOM   3172  CB  ASP X 195      28.187  65.803  54.711  0.00  0.00            
ATOM   3173  HB2 ASP X 195      28.636  64.955  54.193  0.00  0.00            
ATOM   3174  HB3 ASP X 195      27.235  66.067  54.252  0.00  0.00            
ATOM   3175  CG  ASP X 195      29.086  67.057  54.434  0.00  0.00            
ATOM   3176  OD1 ASP X 195      29.685  67.677  55.371  0.00  0.00            
ATOM   3177  OD2 ASP X 195      29.086  67.455  53.264  0.00  0.00            
ATOM   3178  C   ASP X 195      26.691  64.541  56.325  0.00  0.00            
ATOM   3179  O   ASP X 195      25.632  65.087  56.667  0.00  0.00            
ATOM   3180  N   ALA X 196      26.724  63.218  56.122  0.00  0.00            
ATOM   3181  H   ALA X 196      27.579  62.809  55.772  0.00  0.00            
ATOM   3182  CA  ALA X 196      25.642  62.370  56.536  0.00  0.00            
ATOM   3183  HA  ALA X 196      24.740  62.734  56.046  0.00  0.00            
ATOM   3184  CB  ALA X 196      25.923  60.950  56.070  0.00  0.00            
ATOM   3185  HB1 ALA X 196      26.655  60.420  56.679  0.00  0.00            
ATOM   3186  HB2 ALA X 196      24.981  60.403  56.107  0.00  0.00            
ATOM   3187  HB3 ALA X 196      26.324  60.879  55.059  0.00  0.00            
ATOM   3188  C   ALA X 196      25.314  62.352  58.046  0.00  0.00            
ATOM   3189  O   ALA X 196      24.150  62.425  58.372  0.00  0.00            
ATOM   3190  N   ARG X 197      26.320  62.472  58.938  0.00  0.00            
ATOM   3191  H   ARG X 197      27.285  62.421  58.645  0.00  0.00            
ATOM   3192  CA  ARG X 197      26.161  62.627  60.429  0.00  0.00            
ATOM   3193  HA  ARG X 197      25.451  61.870  60.763  0.00  0.00            
ATOM   3194  CB  ARG X 197      27.587  62.321  60.992  0.00  0.00            
ATOM   3195  HB2 ARG X 197      28.267  62.706  60.233  0.00  0.00            
ATOM   3196  HB3 ARG X 197      27.615  62.743  61.997  0.00  0.00            
ATOM   3197  CG  ARG X 197      27.771  60.783  61.173  0.00  0.00            
ATOM   3198  HG2 ARG X 197      26.973  60.453  61.838  0.00  0.00            
ATOM   3199  HG3 ARG X 197      27.709  60.267  60.215  0.00  0.00            
ATOM   3200  CD  ARG X 197      29.105  60.413  61.742  0.00  0.00            
ATOM   3201  HD2 ARG X 197      29.888  60.480  60.987  0.00  0.00            
ATOM   3202  HD3 ARG X 197      29.356  61.006  62.622  0.00  0.00            
ATOM   3203  NE  ARG X 197      29.072  59.001  62.077  0.00  0.00            
ATOM   3204  HE  ARG X 197      28.300  58.453  61.724  0.00  0.00            
ATOM   3205  CZ  ARG X 197      29.923  58.301  62.683  0.00  0.00            
ATOM   3206  NH1 ARG X 197      31.061  58.794  62.982  0.00  0.00            
ATOM   3207 HH11 ARG X 197      31.346  59.742  62.784  0.00  0.00            
ATOM   3208 HH12 ARG X 197      31.751  58.240  63.469  0.00  0.00            
ATOM   3209  NH2 ARG X 197      29.657  57.076  63.084  0.00  0.00            
ATOM   3210 HH21 ARG X 197      28.760  56.632  62.950  0.00  0.00            
ATOM   3211 HH22 ARG X 197      30.391  56.607  63.596  0.00  0.00            
ATOM   3212  C   ARG X 197      25.457  63.921  60.771  0.00  0.00            
ATOM   3213  O   ARG X 197      24.517  63.932  61.543  0.00  0.00            
ATOM   3214  N   ALA X 198      25.923  65.070  60.251  0.00  0.00            
ATOM   3215  H   ALA X 198      26.677  65.069  59.579  0.00  0.00            
ATOM   3216  CA  ALA X 198      25.320  66.360  60.438  0.00  0.00            
ATOM   3217  HA  ALA X 198      25.238  66.417  61.523  0.00  0.00            
ATOM   3218  CB  ALA X 198      26.332  67.332  59.918  0.00  0.00            
ATOM   3219  HB1 ALA X 198      27.217  67.133  60.522  0.00  0.00            
ATOM   3220  HB2 ALA X 198      26.575  67.189  58.866  0.00  0.00            
ATOM   3221  HB3 ALA X 198      26.057  68.385  59.849  0.00  0.00            
ATOM   3222  C   ALA X 198      23.921  66.513  59.796  0.00  0.00            
ATOM   3223  O   ALA X 198      23.308  67.504  60.106  0.00  0.00            
ATOM   3224  N   GLY X 199      23.437  65.576  58.994  0.00  0.00            
ATOM   3225  H   GLY X 199      23.998  64.790  58.697  0.00  0.00            
ATOM   3226  CA  GLY X 199      22.130  65.654  58.364  0.00  0.00            
ATOM   3227  HA2 GLY X 199      21.880  64.595  58.303  0.00  0.00            
ATOM   3228  HA3 GLY X 199      21.432  66.139  59.047  0.00  0.00            
ATOM   3229  C   GLY X 199      22.131  66.457  57.075  0.00  0.00            
ATOM   3230  O   GLY X 199      21.106  66.884  56.554  0.00  0.00            
ATOM   3231  N   LEU X 200      23.374  66.782  56.512  0.00  0.00            
ATOM   3232  H   LEU X 200      24.103  66.235  56.948  0.00  0.00            
ATOM   3233  CA  LEU X 200      23.532  67.651  55.369  0.00  0.00            
ATOM   3234  HA  LEU X 200      22.917  68.533  55.543  0.00  0.00            
ATOM   3235  CB  LEU X 200      24.959  68.253  55.456  0.00  0.00            
ATOM   3236  HB2 LEU X 200      25.726  67.502  55.261  0.00  0.00            
ATOM   3237  HB3 LEU X 200      24.982  68.976  54.642  0.00  0.00            
ATOM   3238  CG  LEU X 200      25.320  68.966  56.769  0.00  0.00            
ATOM   3239  HG  LEU X 200      25.214  68.233  57.569  0.00  0.00            
ATOM   3240  CD1 LEU X 200      26.843  69.435  56.774  0.00  0.00            
ATOM   3241 HD11 LEU X 200      27.006  69.814  57.783  0.00  0.00            
ATOM   3242 HD12 LEU X 200      27.584  68.662  56.568  0.00  0.00            
ATOM   3243 HD13 LEU X 200      26.999  70.301  56.131  0.00  0.00            
ATOM   3244  CD2 LEU X 200      24.462  70.121  57.058  0.00  0.00            
ATOM   3245 HD21 LEU X 200      23.458  69.738  57.238  0.00  0.00            
ATOM   3246 HD22 LEU X 200      24.858  70.639  57.931  0.00  0.00            
ATOM   3247 HD23 LEU X 200      24.555  70.785  56.198  0.00  0.00            
ATOM   3248  C   LEU X 200      23.117  67.125  53.956  0.00  0.00            
ATOM   3249  O   LEU X 200      23.116  67.842  53.003  0.00  0.00            
ATOM   3250  N   LEU X 201      22.685  65.841  53.941  0.00  0.00            
ATOM   3251  H   LEU X 201      22.635  65.366  54.831  0.00  0.00            
ATOM   3252  CA  LEU X 201      22.341  65.033  52.722  0.00  0.00            
ATOM   3253  HA  LEU X 201      22.285  65.728  51.885  0.00  0.00            
ATOM   3254  CB  LEU X 201      23.555  64.013  52.600  0.00  0.00            
ATOM   3255  HB2 LEU X 201      23.528  63.272  53.399  0.00  0.00            
ATOM   3256  HB3 LEU X 201      23.274  63.528  51.666  0.00  0.00            
ATOM   3257  CG  LEU X 201      24.974  64.658  52.431  0.00  0.00            
ATOM   3258  HG  LEU X 201      25.228  65.381  53.206  0.00  0.00            
ATOM   3259  CD1 LEU X 201      26.087  63.594  52.562  0.00  0.00            
ATOM   3260 HD11 LEU X 201      26.083  63.044  53.503  0.00  0.00            
ATOM   3261 HD12 LEU X 201      25.869  62.757  51.900  0.00  0.00            
ATOM   3262 HD13 LEU X 201      27.047  64.035  52.292  0.00  0.00            
ATOM   3263  CD2 LEU X 201      25.113  65.328  51.034  0.00  0.00            
ATOM   3264 HD21 LEU X 201      24.262  66.004  50.946  0.00  0.00            
ATOM   3265 HD22 LEU X 201      25.978  65.983  51.132  0.00  0.00            
ATOM   3266 HD23 LEU X 201      25.240  64.590  50.242  0.00  0.00            
ATOM   3267  C   LEU X 201      21.019  64.464  52.912  0.00  0.00            
ATOM   3268  O   LEU X 201      20.669  64.078  54.023  0.00  0.00            
ATOM   3269  N   LYS X 202      20.437  64.031  51.768  0.00  0.00            
ATOM   3270  H   LYS X 202      20.896  64.238  50.892  0.00  0.00            
ATOM   3271  CA  LYS X 202      19.183  63.222  51.620  0.00  0.00            
ATOM   3272  HA  LYS X 202      18.651  63.337  52.564  0.00  0.00            
ATOM   3273  CB  LYS X 202      18.372  64.005  50.516  0.00  0.00            
ATOM   3274  HB2 LYS X 202      18.434  65.081  50.683  0.00  0.00            
ATOM   3275  HB3 LYS X 202      18.719  63.762  49.512  0.00  0.00            
ATOM   3276  CG  LYS X 202      16.913  63.604  50.481  0.00  0.00            
ATOM   3277  HG2 LYS X 202      16.811  62.774  51.181  0.00  0.00            
ATOM   3278  HG3 LYS X 202      16.392  64.500  50.818  0.00  0.00            
ATOM   3279  CD  LYS X 202      16.436  63.087  49.067  0.00  0.00            
ATOM   3280  HD2 LYS X 202      16.567  63.860  48.310  0.00  0.00            
ATOM   3281  HD3 LYS X 202      16.976  62.179  48.795  0.00  0.00            
ATOM   3282  CE  LYS X 202      14.944  62.689  49.209  0.00  0.00            
ATOM   3283  HE2 LYS X 202      14.362  63.548  49.542  0.00  0.00            
ATOM   3284  HE3 LYS X 202      14.521  62.454  48.232  0.00  0.00            
ATOM   3285  NZ  LYS X 202      14.654  61.529  50.105  0.00  0.00            
ATOM   3286  HZ1 LYS X 202      13.678  61.281  50.031  0.00  0.00            
ATOM   3287  HZ2 LYS X 202      15.271  60.740  49.974  0.00  0.00            
ATOM   3288  HZ3 LYS X 202      14.753  61.868  51.051  0.00  0.00            
ATOM   3289  C   LYS X 202      19.420  61.811  51.373  0.00  0.00            
ATOM   3290  O   LYS X 202      18.993  61.262  50.367  0.00  0.00            
ATOM   3291  N   THR X 203      20.322  61.162  52.116  0.00  0.00            
ATOM   3292  H   THR X 203      20.665  61.553  52.982  0.00  0.00            
ATOM   3293  CA  THR X 203      20.800  59.819  51.867  0.00  0.00            
ATOM   3294  HA  THR X 203      21.303  59.715  50.905  0.00  0.00            
ATOM   3295  CB  THR X 203      21.815  59.346  52.954  0.00  0.00            
ATOM   3296  HB  THR X 203      22.358  58.461  52.622  0.00  0.00            
ATOM   3297  CG2 THR X 203      22.946  60.377  53.164  0.00  0.00            
ATOM   3298 HG21 THR X 203      22.434  61.248  53.574  0.00  0.00            
ATOM   3299 HG22 THR X 203      23.689  60.047  53.890  0.00  0.00            
ATOM   3300 HG23 THR X 203      23.423  60.657  52.226  0.00  0.00            
ATOM   3301  OG1 THR X 203      21.157  59.156  54.153  0.00  0.00            
ATOM   3302  HG1 THR X 203      20.861  60.014  54.467  0.00  0.00            
ATOM   3303  C   THR X 203      19.653  58.726  51.813  0.00  0.00            
ATOM   3304  O   THR X 203      18.633  58.833  52.511  0.00  0.00            
ATOM   3305  N   THR X 204      19.830  57.694  51.002  0.00  0.00            
ATOM   3306  H   THR X 204      20.577  57.729  50.323  0.00  0.00            
ATOM   3307  CA  THR X 204      18.751  56.685  50.866  0.00  0.00            
ATOM   3308  HA  THR X 204      17.829  57.252  51.002  0.00  0.00            
ATOM   3309  CB  THR X 204      18.719  56.086  49.436  0.00  0.00            
ATOM   3310  HB  THR X 204      19.590  55.433  49.389  0.00  0.00            
ATOM   3311  CG2 THR X 204      17.423  55.228  49.254  0.00  0.00            
ATOM   3312 HG21 THR X 204      17.421  54.413  49.978  0.00  0.00            
ATOM   3313 HG22 THR X 204      16.610  55.928  49.446  0.00  0.00            
ATOM   3314 HG23 THR X 204      17.473  54.750  48.276  0.00  0.00            
ATOM   3315  OG1 THR X 204      18.871  57.046  48.460  0.00  0.00            
ATOM   3316  HG1 THR X 204      19.539  56.685  47.874  0.00  0.00            
ATOM   3317  C   THR X 204      18.988  55.627  51.935  0.00  0.00            
ATOM   3318  O   THR X 204      20.020  54.920  51.915  0.00  0.00            
ATOM   3319  N   SER X 205      18.000  55.495  52.759  0.00  0.00            
ATOM   3320  H   SER X 205      17.242  56.161  52.718  0.00  0.00            
ATOM   3321  CA  SER X 205      17.974  54.396  53.772  0.00  0.00            
ATOM   3322  HA  SER X 205      18.888  54.466  54.361  0.00  0.00            
ATOM   3323  CB  SER X 205      16.877  54.654  54.774  0.00  0.00            
ATOM   3324  HB2 SER X 205      17.166  55.510  55.383  0.00  0.00            
ATOM   3325  HB3 SER X 205      15.960  54.806  54.203  0.00  0.00            
ATOM   3326  OG  SER X 205      16.751  53.651  55.756  0.00  0.00            
ATOM   3327  HG  SER X 205      16.321  52.895  55.349  0.00  0.00            
ATOM   3328  C   SER X 205      17.875  53.013  53.115  0.00  0.00            
ATOM   3329  O   SER X 205      17.077  52.802  52.173  0.00  0.00            
ATOM   3330  N   GLY X 206      18.654  52.060  53.613  0.00  0.00            
ATOM   3331  H   GLY X 206      19.281  52.393  54.332  0.00  0.00            
ATOM   3332  CA  GLY X 206      18.853  50.770  53.064  0.00  0.00            
ATOM   3333  HA2 GLY X 206      19.056  50.039  53.847  0.00  0.00            
ATOM   3334  HA3 GLY X 206      17.942  50.363  52.625  0.00  0.00            
ATOM   3335  C   GLY X 206      19.950  50.576  51.990  0.00  0.00            
ATOM   3336  O   GLY X 206      19.922  49.589  51.287  0.00  0.00            
ATOM   3337  N   THR X 207      20.787  51.622  51.676  0.00  0.00            
ATOM   3338  H   THR X 207      20.766  52.359  52.366  0.00  0.00            
ATOM   3339  CA  THR X 207      21.856  51.582  50.707  0.00  0.00            
ATOM   3340  HA  THR X 207      22.040  50.557  50.387  0.00  0.00            
ATOM   3341  CB  THR X 207      21.564  52.438  49.435  0.00  0.00            
ATOM   3342  HB  THR X 207      22.394  52.450  48.729  0.00  0.00            
ATOM   3343  CG2 THR X 207      20.354  51.796  48.753  0.00  0.00            
ATOM   3344 HG21 THR X 207      19.528  51.913  49.455  0.00  0.00            
ATOM   3345 HG22 THR X 207      20.180  52.340  47.825  0.00  0.00            
ATOM   3346 HG23 THR X 207      20.558  50.741  48.569  0.00  0.00            
ATOM   3347  OG1 THR X 207      21.422  53.765  49.809  0.00  0.00            
ATOM   3348  HG1 THR X 207      20.749  53.778  50.494  0.00  0.00            
ATOM   3349  C   THR X 207      23.124  51.987  51.348  0.00  0.00            
ATOM   3350  O   THR X 207      23.127  52.790  52.332  0.00  0.00            
ATOM   3351  N   ALA X 208      24.246  51.586  50.815  0.00  0.00            
ATOM   3352  H   ALA X 208      24.227  51.344  49.834  0.00  0.00            
ATOM   3353  CA  ALA X 208      25.607  51.532  51.438  0.00  0.00            
ATOM   3354  HA  ALA X 208      25.390  50.780  52.197  0.00  0.00            
ATOM   3355  CB  ALA X 208      26.615  50.899  50.461  0.00  0.00            
ATOM   3356  HB1 ALA X 208      27.024  51.593  49.727  0.00  0.00            
ATOM   3357  HB2 ALA X 208      27.484  50.516  50.996  0.00  0.00            
ATOM   3358  HB3 ALA X 208      26.248  50.069  49.857  0.00  0.00            
ATOM   3359  C   ALA X 208      26.104  52.760  52.191  0.00  0.00            
ATOM   3360  O   ALA X 208      26.451  52.668  53.408  0.00  0.00            
ATOM   3361  N   LEU X 209      26.069  53.948  51.606  0.00  0.00            
ATOM   3362  H   LEU X 209      25.721  54.110  50.672  0.00  0.00            
ATOM   3363  CA  LEU X 209      26.498  55.216  52.274  0.00  0.00            
ATOM   3364  HA  LEU X 209      27.520  55.079  52.627  0.00  0.00            
ATOM   3365  CB  LEU X 209      26.385  56.427  51.291  0.00  0.00            
ATOM   3366  HB2 LEU X 209      27.079  56.205  50.480  0.00  0.00            
ATOM   3367  HB3 LEU X 209      25.357  56.405  50.931  0.00  0.00            
ATOM   3368  CG  LEU X 209      26.810  57.784  51.895  0.00  0.00            
ATOM   3369  HG  LEU X 209      26.932  58.515  51.096  0.00  0.00            
ATOM   3370  CD1 LEU X 209      25.662  58.353  52.841  0.00  0.00            
ATOM   3371 HD11 LEU X 209      25.797  59.435  52.863  0.00  0.00            
ATOM   3372 HD12 LEU X 209      24.654  58.067  52.541  0.00  0.00            
ATOM   3373 HD13 LEU X 209      25.802  58.045  53.878  0.00  0.00            
ATOM   3374  CD2 LEU X 209      28.149  57.802  52.561  0.00  0.00            
ATOM   3375 HD21 LEU X 209      28.239  58.732  53.121  0.00  0.00            
ATOM   3376 HD22 LEU X 209      28.256  57.045  53.338  0.00  0.00            
ATOM   3377 HD23 LEU X 209      29.007  57.693  51.897  0.00  0.00            
ATOM   3378  C   LEU X 209      25.796  55.409  53.640  0.00  0.00            
ATOM   3379  O   LEU X 209      26.443  55.695  54.630  0.00  0.00            
ATOM   3380  N   HIP X 210      24.441  55.402  53.656  0.00  0.00            
ATOM   3381  H   HIP X 210      23.987  55.065  52.820  0.00  0.00            
ATOM   3382  CA  HIP X 210      23.624  55.690  54.819  0.00  0.00            
ATOM   3383  HA  HIP X 210      23.895  56.649  55.260  0.00  0.00            
ATOM   3384  CB  HIP X 210      22.170  55.723  54.411  0.00  0.00            
ATOM   3385  HB2 HIP X 210      21.886  56.472  53.672  0.00  0.00            
ATOM   3386  HB3 HIP X 210      21.996  54.759  53.932  0.00  0.00            
ATOM   3387  CG  HIP X 210      21.186  55.853  55.575  0.00  0.00            
ATOM   3388  ND1 HIP X 210      20.451  56.997  55.866  0.00  0.00            
ATOM   3389  HD1 HIP X 210      20.444  57.775  55.221  0.00  0.00            
ATOM   3390  CE1 HIP X 210      19.739  56.757  56.961  0.00  0.00            
ATOM   3391  HE1 HIP X 210      19.037  57.416  57.451  0.00  0.00            
ATOM   3392  NE2 HIP X 210      19.811  55.520  57.298  0.00  0.00            
ATOM   3393  HE2 HIP X 210      19.315  55.092  58.067  0.00  0.00            
ATOM   3394  CD2 HIP X 210      20.818  54.925  56.506  0.00  0.00            
ATOM   3395  HD2 HIP X 210      21.350  54.016  56.744  0.00  0.00            
ATOM   3396  C   HIP X 210      23.978  54.622  55.830  0.00  0.00            
ATOM   3397  O   HIP X 210      24.380  54.889  56.951  0.00  0.00            
ATOM   3398  N   GLU X 211      23.808  53.329  55.494  0.00  0.00            
ATOM   3399  H   GLU X 211      23.581  53.186  54.520  0.00  0.00            
ATOM   3400  CA  GLU X 211      24.171  52.191  56.343  0.00  0.00            
ATOM   3401  HA  GLU X 211      23.494  52.161  57.197  0.00  0.00            
ATOM   3402  CB  GLU X 211      23.882  50.919  55.499  0.00  0.00            
ATOM   3403  HB2 GLU X 211      24.451  50.889  54.570  0.00  0.00            
ATOM   3404  HB3 GLU X 211      24.207  50.140  56.189  0.00  0.00            
ATOM   3405  CG  GLU X 211      22.439  50.658  55.042  0.00  0.00            
ATOM   3406  HG2 GLU X 211      22.285  51.350  54.214  0.00  0.00            
ATOM   3407  HG3 GLU X 211      22.375  49.667  54.593  0.00  0.00            
ATOM   3408  CD  GLU X 211      21.424  50.847  56.154  0.00  0.00            
ATOM   3409  OE1 GLU X 211      21.452  50.168  57.199  0.00  0.00            
ATOM   3410  OE2 GLU X 211      20.540  51.698  55.994  0.00  0.00            
ATOM   3411  C   GLU X 211      25.609  52.176  56.959  0.00  0.00            
ATOM   3412  O   GLU X 211      25.665  51.787  58.160  0.00  0.00            
ATOM   3413  N   MET X 212      26.689  52.487  56.232  0.00  0.00            
ATOM   3414  H   MET X 212      26.631  52.613  55.231  0.00  0.00            
ATOM   3415  CA  MET X 212      27.989  52.528  56.894  0.00  0.00            
ATOM   3416  HA  MET X 212      28.088  51.790  57.690  0.00  0.00            
ATOM   3417  CB  MET X 212      29.145  52.440  55.889  0.00  0.00            
ATOM   3418  HB2 MET X 212      28.970  53.033  54.991  0.00  0.00            
ATOM   3419  HB3 MET X 212      30.037  52.852  56.361  0.00  0.00            
ATOM   3420  CG  MET X 212      29.545  50.987  55.421  0.00  0.00            
ATOM   3421  HG2 MET X 212      30.460  51.187  54.863  0.00  0.00            
ATOM   3422  HG3 MET X 212      29.732  50.428  56.338  0.00  0.00            
ATOM   3423  SD  MET X 212      28.377  50.096  54.349  0.00  0.00            
ATOM   3424  CE  MET X 212      29.439  48.630  54.349  0.00  0.00            
ATOM   3425  HE1 MET X 212      30.160  48.803  53.550  0.00  0.00            
ATOM   3426  HE2 MET X 212      29.783  48.481  55.373  0.00  0.00            
ATOM   3427  HE3 MET X 212      28.809  47.805  54.015  0.00  0.00            
ATOM   3428  C   MET X 212      28.194  53.842  57.707  0.00  0.00            
ATOM   3429  O   MET X 212      29.031  53.766  58.638  0.00  0.00            
ATOM   3430  N   ALA X 213      27.430  54.898  57.503  0.00  0.00            
ATOM   3431  H   ALA X 213      26.755  54.933  56.753  0.00  0.00            
ATOM   3432  CA  ALA X 213      27.614  56.079  58.352  0.00  0.00            
ATOM   3433  HA  ALA X 213      28.680  56.303  58.388  0.00  0.00            
ATOM   3434  CB  ALA X 213      26.790  57.188  57.638  0.00  0.00            
ATOM   3435  HB1 ALA X 213      26.719  58.028  58.329  0.00  0.00            
ATOM   3436  HB2 ALA X 213      27.348  57.571  56.784  0.00  0.00            
ATOM   3437  HB3 ALA X 213      25.797  56.861  57.328  0.00  0.00            
ATOM   3438  C   ALA X 213      27.133  55.924  59.850  0.00  0.00            
ATOM   3439  O   ALA X 213      27.561  56.725  60.634  0.00  0.00            
ATOM   3440  N   PHE X 214      26.311  54.907  60.241  0.00  0.00            
ATOM   3441  H   PHE X 214      25.989  54.325  59.481  0.00  0.00            
ATOM   3442  CA  PHE X 214      25.722  54.717  61.534  0.00  0.00            
ATOM   3443  HA  PHE X 214      26.334  55.357  62.169  0.00  0.00            
ATOM   3444  CB  PHE X 214      24.250  55.181  61.465  0.00  0.00            
ATOM   3445  HB2 PHE X 214      23.608  54.492  60.917  0.00  0.00            
ATOM   3446  HB3 PHE X 214      23.956  55.120  62.513  0.00  0.00            
ATOM   3447  CG  PHE X 214      23.976  56.626  61.070  0.00  0.00            
ATOM   3448  CD1 PHE X 214      24.517  57.747  61.810  0.00  0.00            
ATOM   3449  HD1 PHE X 214      25.023  57.562  62.746  0.00  0.00            
ATOM   3450  CE1 PHE X 214      24.407  59.060  61.304  0.00  0.00            
ATOM   3451  HE1 PHE X 214      24.692  59.900  61.921  0.00  0.00            
ATOM   3452  CZ  PHE X 214      23.689  59.272  60.166  0.00  0.00            
ATOM   3453  HZ  PHE X 214      23.539  60.243  59.719  0.00  0.00            
ATOM   3454  CE2 PHE X 214      23.169  58.201  59.470  0.00  0.00            
ATOM   3455  HE2 PHE X 214      22.645  58.353  58.538  0.00  0.00            
ATOM   3456  CD2 PHE X 214      23.328  56.856  59.821  0.00  0.00            
ATOM   3457  HD2 PHE X 214      22.874  56.061  59.248  0.00  0.00            
ATOM   3458  C   PHE X 214      25.933  53.267  62.051  0.00  0.00            
ATOM   3459  O   PHE X 214      25.227  52.822  62.937  0.00  0.00            
ATOM   3460  N   HIE X 215      26.923  52.509  61.653  0.00  0.00            
ATOM   3461  H   HIE X 215      27.621  53.013  61.125  0.00  0.00            
ATOM   3462  CA  HIE X 215      27.371  51.161  62.162  0.00  0.00            
ATOM   3463  HA  HIE X 215      26.475  50.608  62.446  0.00  0.00            
ATOM   3464  CB  HIE X 215      28.048  50.435  61.028  0.00  0.00            
ATOM   3465  HB2 HIE X 215      27.515  50.642  60.101  0.00  0.00            
ATOM   3466  HB3 HIE X 215      29.010  50.939  60.935  0.00  0.00            
ATOM   3467  CG  HIE X 215      28.218  48.989  61.424  0.00  0.00            
ATOM   3468  ND1 HIE X 215      27.143  48.268  61.920  0.00  0.00            
ATOM   3469  CE1 HIE X 215      27.669  47.069  62.227  0.00  0.00            
ATOM   3470  HE1 HIE X 215      27.204  46.213  62.692  0.00  0.00            
ATOM   3471  NE2 HIE X 215      28.988  47.055  61.970  0.00  0.00            
ATOM   3472  HE2 HIE X 215      29.640  46.445  62.444  0.00  0.00            
ATOM   3473  CD2 HIE X 215      29.316  48.226  61.327  0.00  0.00            
ATOM   3474  HD2 HIE X 215      30.285  48.577  61.004  0.00  0.00            
ATOM   3475  C   HIE X 215      28.257  51.235  63.379  0.00  0.00            
ATOM   3476  O   HIE X 215      28.923  52.267  63.618  0.00  0.00            
ATOM   3477  N   THR X 216      28.445  50.105  64.112  0.00  0.00            
ATOM   3478  H   THR X 216      28.052  49.240  63.770  0.00  0.00            
ATOM   3479  CA  THR X 216      28.921  50.002  65.419  0.00  0.00            
ATOM   3480  HA  THR X 216      29.496  50.897  65.656  0.00  0.00            
ATOM   3481  CB  THR X 216      27.716  49.789  66.375  0.00  0.00            
ATOM   3482  HB  THR X 216      28.157  49.666  67.364  0.00  0.00            
ATOM   3483  CG2 THR X 216      26.693  50.839  66.424  0.00  0.00            
ATOM   3484 HG21 THR X 216      26.997  51.727  66.977  0.00  0.00            
ATOM   3485 HG22 THR X 216      26.314  51.191  65.464  0.00  0.00            
ATOM   3486 HG23 THR X 216      25.816  50.439  66.933  0.00  0.00            
ATOM   3487  OG1 THR X 216      27.107  48.510  66.059  0.00  0.00            
ATOM   3488  HG1 THR X 216      26.477  48.640  65.347  0.00  0.00            
ATOM   3489  C   THR X 216      29.985  48.838  65.524  0.00  0.00            
ATOM   3490  O   THR X 216      30.003  47.936  64.706  0.00  0.00            
ATOM   3491  N   GLN X 217      30.699  48.848  66.655  0.00  0.00            
ATOM   3492  H   GLN X 217      30.669  49.650  67.268  0.00  0.00            
ATOM   3493  CA  GLN X 217      31.348  47.628  67.170  0.00  0.00            
ATOM   3494  HA  GLN X 217      31.752  46.992  66.382  0.00  0.00            
ATOM   3495  CB  GLN X 217      32.602  47.907  67.991  0.00  0.00            
ATOM   3496  HB2 GLN X 217      32.265  48.363  68.922  0.00  0.00            
ATOM   3497  HB3 GLN X 217      33.246  47.059  68.222  0.00  0.00            
ATOM   3498  CG  GLN X 217      33.512  49.030  67.381  0.00  0.00            
ATOM   3499  HG2 GLN X 217      33.018  49.994  67.502  0.00  0.00            
ATOM   3500  HG3 GLN X 217      34.428  48.950  67.966  0.00  0.00            
ATOM   3501  CD  GLN X 217      33.778  48.782  65.880  0.00  0.00            
ATOM   3502  OE1 GLN X 217      34.017  47.731  65.309  0.00  0.00            
ATOM   3503  NE2 GLN X 217      34.017  49.847  65.207  0.00  0.00            
ATOM   3504 HE21 GLN X 217      34.306  49.774  64.242  0.00  0.00            
ATOM   3505 HE22 GLN X 217      33.999  50.707  65.737  0.00  0.00            
ATOM   3506  C   GLN X 217      30.343  46.861  68.149  0.00  0.00            
ATOM   3507  O   GLN X 217      29.310  47.485  68.514  0.00  0.00            
ATOM   3508  N   GLU X 218      30.614  45.574  68.516  0.00  0.00            
ATOM   3509  H   GLU X 218      31.546  45.253  68.298  0.00  0.00            
ATOM   3510  CA  GLU X 218      29.729  44.679  69.263  0.00  0.00            
ATOM   3511  HA  GLU X 218      28.831  44.478  68.678  0.00  0.00            
ATOM   3512  CB  GLU X 218      30.366  43.317  69.609  0.00  0.00            
ATOM   3513  HB2 GLU X 218      31.056  43.401  70.449  0.00  0.00            
ATOM   3514  HB3 GLU X 218      29.556  42.635  69.866  0.00  0.00            
ATOM   3515  CG  GLU X 218      31.307  42.774  68.502  0.00  0.00            
ATOM   3516  HG2 GLU X 218      31.311  41.690  68.616  0.00  0.00            
ATOM   3517  HG3 GLU X 218      30.866  43.120  67.568  0.00  0.00            
ATOM   3518  CD  GLU X 218      32.736  43.231  68.527  0.00  0.00            
ATOM   3519  OE1 GLU X 218      32.971  44.280  67.878  0.00  0.00            
ATOM   3520  OE2 GLU X 218      33.598  42.645  69.260  0.00  0.00            
ATOM   3521  C   GLU X 218      29.242  45.230  70.625  0.00  0.00            
ATOM   3522  O   GLU X 218      28.253  44.820  71.222  0.00  0.00            
ATOM   3523  N   ASP X 219      29.946  46.271  71.097  0.00  0.00            
ATOM   3524  H   ASP X 219      30.753  46.582  70.575  0.00  0.00            
ATOM   3525  CA  ASP X 219      29.667  46.896  72.456  0.00  0.00            
ATOM   3526  HA  ASP X 219      29.207  46.249  73.203  0.00  0.00            
ATOM   3527  CB  ASP X 219      31.044  47.145  73.062  0.00  0.00            
ATOM   3528  HB2 ASP X 219      31.040  47.480  74.099  0.00  0.00            
ATOM   3529  HB3 ASP X 219      31.666  46.251  73.108  0.00  0.00            
ATOM   3530  CG  ASP X 219      31.861  48.363  72.456  0.00  0.00            
ATOM   3531  OD1 ASP X 219      31.243  49.171  71.746  0.00  0.00            
ATOM   3532  OD2 ASP X 219      33.080  48.488  72.808  0.00  0.00            
ATOM   3533  C   ASP X 219      28.798  48.174  72.493  0.00  0.00            
ATOM   3534  O   ASP X 219      28.665  48.729  73.610  0.00  0.00            
ATOM   3535  N   GLY X 220      28.253  48.635  71.375  0.00  0.00            
ATOM   3536  H   GLY X 220      28.487  48.082  70.562  0.00  0.00            
ATOM   3537  CA  GLY X 220      27.219  49.703  71.197  0.00  0.00            
ATOM   3538  HA2 GLY X 220      26.405  49.471  70.511  0.00  0.00            
ATOM   3539  HA3 GLY X 220      26.742  49.846  72.166  0.00  0.00            
ATOM   3540  C   GLY X 220      27.864  50.996  70.694  0.00  0.00            
ATOM   3541  O   GLY X 220      27.226  51.888  70.302  0.00  0.00            
ATOM   3542  N   SER X 221      29.245  51.085  70.685  0.00  0.00            
ATOM   3543  H   SER X 221      29.791  50.388  71.171  0.00  0.00            
ATOM   3544  CA  SER X 221      29.985  52.264  70.188  0.00  0.00            
ATOM   3545  HA  SER X 221      29.548  53.148  70.652  0.00  0.00            
ATOM   3546  CB  SER X 221      31.445  52.159  70.603  0.00  0.00            
ATOM   3547  HB2 SER X 221      31.964  52.943  70.053  0.00  0.00            
ATOM   3548  HB3 SER X 221      31.468  52.257  71.689  0.00  0.00            
ATOM   3549  OG  SER X 221      32.196  51.039  70.154  0.00  0.00            
ATOM   3550  HG  SER X 221      31.912  50.268  70.651  0.00  0.00            
ATOM   3551  C   SER X 221      29.851  52.360  68.621  0.00  0.00            
ATOM   3552  O   SER X 221      29.849  51.369  67.908  0.00  0.00            
ATOM   3553  N   GLN X 222      29.847  53.575  68.083  0.00  0.00            
ATOM   3554  H   GLN X 222      29.795  54.383  68.687  0.00  0.00            
ATOM   3555  CA  GLN X 222      29.793  53.779  66.630  0.00  0.00            
ATOM   3556  HA  GLN X 222      29.065  53.035  66.307  0.00  0.00            
ATOM   3557  CB  GLN X 222      29.230  55.132  66.371  0.00  0.00            
ATOM   3558  HB2 GLN X 222      29.842  55.837  66.933  0.00  0.00            
ATOM   3559  HB3 GLN X 222      29.453  55.402  65.339  0.00  0.00            
ATOM   3560  CG  GLN X 222      27.741  55.245  66.575  0.00  0.00            
ATOM   3561  HG2 GLN X 222      27.408  54.448  67.239  0.00  0.00            
ATOM   3562  HG3 GLN X 222      27.456  56.203  67.009  0.00  0.00            
ATOM   3563  CD  GLN X 222      27.028  55.028  65.292  0.00  0.00            
ATOM   3564  OE1 GLN X 222      27.356  55.491  64.257  0.00  0.00            
ATOM   3565  NE2 GLN X 222      25.956  54.333  65.222  0.00  0.00            
ATOM   3566 HE21 GLN X 222      25.674  54.145  64.270  0.00  0.00            
ATOM   3567 HE22 GLN X 222      25.547  53.917  66.046  0.00  0.00            
ATOM   3568  C   GLN X 222      31.210  53.620  66.040  0.00  0.00            
ATOM   3569  O   GLN X 222      32.269  53.657  66.746  0.00  0.00            
ATOM   3570  N   LEU X 223      31.226  53.266  64.692  0.00  0.00            
ATOM   3571  H   LEU X 223      30.334  53.441  64.251  0.00  0.00            
ATOM   3572  CA  LEU X 223      32.388  53.301  63.861  0.00  0.00            
ATOM   3573  HA  LEU X 223      33.227  52.653  64.114  0.00  0.00            
ATOM   3574  CB  LEU X 223      31.939  52.915  62.447  0.00  0.00            
ATOM   3575  HB2 LEU X 223      31.135  53.540  62.060  0.00  0.00            
ATOM   3576  HB3 LEU X 223      32.778  53.216  61.819  0.00  0.00            
ATOM   3577  CG  LEU X 223      31.630  51.525  62.023  0.00  0.00            
ATOM   3578  HG  LEU X 223      30.571  51.455  62.272  0.00  0.00            
ATOM   3579  CD1 LEU X 223      31.936  51.354  60.547  0.00  0.00            
ATOM   3580 HD11 LEU X 223      31.652  50.377  60.157  0.00  0.00            
ATOM   3581 HD12 LEU X 223      31.347  52.081  59.988  0.00  0.00            
ATOM   3582 HD13 LEU X 223      33.003  51.375  60.322  0.00  0.00            
ATOM   3583  CD2 LEU X 223      32.300  50.409  62.817  0.00  0.00            
ATOM   3584 HD21 LEU X 223      33.384  50.436  62.929  0.00  0.00            
ATOM   3585 HD22 LEU X 223      31.828  50.418  63.800  0.00  0.00            
ATOM   3586 HD23 LEU X 223      31.988  49.525  62.260  0.00  0.00            
ATOM   3587  C   LEU X 223      32.861  54.736  63.955  0.00  0.00            
ATOM   3588  O   LEU X 223      32.064  55.682  63.769  0.00  0.00            
ATOM   3589  N   ASP X 224      34.166  54.977  64.169  0.00  0.00            
ATOM   3590  H   ASP X 224      34.746  54.179  64.384  0.00  0.00            
ATOM   3591  CA  ASP X 224      34.804  56.226  63.727  0.00  0.00            
ATOM   3592  HA  ASP X 224      34.503  57.033  64.396  0.00  0.00            
ATOM   3593  CB  ASP X 224      36.331  56.271  63.859  0.00  0.00            
ATOM   3594  HB2 ASP X 224      36.837  55.740  63.052  0.00  0.00            
ATOM   3595  HB3 ASP X 224      36.564  57.332  63.766  0.00  0.00            
ATOM   3596  CG  ASP X 224      36.954  55.793  65.265  0.00  0.00            
ATOM   3597  OD1 ASP X 224      38.058  55.197  65.132  0.00  0.00            
ATOM   3598  OD2 ASP X 224      36.391  56.077  66.353  0.00  0.00            
ATOM   3599  C   ASP X 224      34.488  56.609  62.308  0.00  0.00            
ATOM   3600  O   ASP X 224      34.314  55.761  61.440  0.00  0.00            
ATOM   3601  N   SER X 225      34.569  57.908  61.950  0.00  0.00            
ATOM   3602  H   SER X 225      34.735  58.653  62.611  0.00  0.00            
ATOM   3603  CA  SER X 225      34.280  58.403  60.569  0.00  0.00            
ATOM   3604  HA  SER X 225      33.268  58.087  60.317  0.00  0.00            
ATOM   3605  CB  SER X 225      34.282  59.932  60.452  0.00  0.00            
ATOM   3606  HB2 SER X 225      35.275  60.348  60.277  0.00  0.00            
ATOM   3607  HB3 SER X 225      33.667  60.288  59.625  0.00  0.00            
ATOM   3608  OG  SER X 225      33.684  60.456  61.548  0.00  0.00            
ATOM   3609  HG  SER X 225      33.551  61.378  61.316  0.00  0.00            
ATOM   3610  C   SER X 225      35.115  57.766  59.475  0.00  0.00            
ATOM   3611  O   SER X 225      34.614  57.451  58.391  0.00  0.00            
ATOM   3612  N   ARG X 226      36.386  57.581  59.824  0.00  0.00            
ATOM   3613  H   ARG X 226      36.706  57.867  60.738  0.00  0.00            
ATOM   3614  CA  ARG X 226      37.467  56.943  58.940  0.00  0.00            
ATOM   3615  HA  ARG X 226      37.175  57.325  57.962  0.00  0.00            
ATOM   3616  CB  ARG X 226      38.960  57.262  59.256  0.00  0.00            
ATOM   3617  HB2 ARG X 226      38.917  57.373  60.340  0.00  0.00            
ATOM   3618  HB3 ARG X 226      39.602  56.449  58.920  0.00  0.00            
ATOM   3619  CG  ARG X 226      39.340  58.639  58.705  0.00  0.00            
ATOM   3620  HG2 ARG X 226      38.429  59.236  58.747  0.00  0.00            
ATOM   3621  HG3 ARG X 226      40.010  59.182  59.372  0.00  0.00            
ATOM   3622  CD  ARG X 226      39.817  58.505  57.260  0.00  0.00            
ATOM   3623  HD2 ARG X 226      40.678  57.838  57.312  0.00  0.00            
ATOM   3624  HD3 ARG X 226      39.044  58.089  56.613  0.00  0.00            
ATOM   3625  NE  ARG X 226      40.216  59.772  56.687  0.00  0.00            
ATOM   3626  HE  ARG X 226      39.584  60.560  56.695  0.00  0.00            
ATOM   3627  CZ  ARG X 226      41.343  60.025  56.070  0.00  0.00            
ATOM   3628  NH1 ARG X 226      42.185  59.107  55.660  0.00  0.00            
ATOM   3629 HH11 ARG X 226      41.990  58.130  55.822  0.00  0.00            
ATOM   3630 HH12 ARG X 226      43.013  59.364  55.142  0.00  0.00            
ATOM   3631  NH2 ARG X 226      41.684  61.243  55.930  0.00  0.00            
ATOM   3632 HH21 ARG X 226      41.098  61.998  56.260  0.00  0.00            
ATOM   3633 HH22 ARG X 226      42.572  61.586  55.591  0.00  0.00            
ATOM   3634  C   ARG X 226      37.265  55.425  58.933  0.00  0.00            
ATOM   3635  O   ARG X 226      37.604  54.832  57.924  0.00  0.00            
ATOM   3636  N   MET X 227      36.719  54.851  60.014  0.00  0.00            
ATOM   3637  H   MET X 227      36.474  55.329  60.869  0.00  0.00            
ATOM   3638  CA  MET X 227      36.348  53.410  59.969  0.00  0.00            
ATOM   3639  HA  MET X 227      37.089  52.828  59.421  0.00  0.00            
ATOM   3640  CB  MET X 227      36.282  52.787  61.406  0.00  0.00            
ATOM   3641  HB2 MET X 227      37.121  53.091  62.032  0.00  0.00            
ATOM   3642  HB3 MET X 227      35.343  53.109  61.855  0.00  0.00            
ATOM   3643  CG  MET X 227      36.288  51.231  61.368  0.00  0.00            
ATOM   3644  HG2 MET X 227      35.713  50.959  62.253  0.00  0.00            
ATOM   3645  HG3 MET X 227      35.573  50.994  60.580  0.00  0.00            
ATOM   3646  SD  MET X 227      37.818  50.352  61.170  0.00  0.00            
ATOM   3647  CE  MET X 227      37.891  50.042  59.401  0.00  0.00            
ATOM   3648  HE1 MET X 227      38.771  49.450  59.150  0.00  0.00            
ATOM   3649  HE2 MET X 227      37.001  49.443  59.209  0.00  0.00            
ATOM   3650  HE3 MET X 227      38.041  50.970  58.848  0.00  0.00            
ATOM   3651  C   MET X 227      35.070  53.150  59.224  0.00  0.00            
ATOM   3652  O   MET X 227      34.966  52.065  58.626  0.00  0.00            
ATOM   3653  N   ALA X 228      34.175  54.103  59.151  0.00  0.00            
ATOM   3654  H   ALA X 228      34.297  54.880  59.784  0.00  0.00            
ATOM   3655  CA  ALA X 228      33.011  54.183  58.275  0.00  0.00            
ATOM   3656  HA  ALA X 228      32.541  53.199  58.262  0.00  0.00            
ATOM   3657  CB  ALA X 228      32.091  55.241  58.854  0.00  0.00            
ATOM   3658  HB1 ALA X 228      32.524  56.242  58.855  0.00  0.00            
ATOM   3659  HB2 ALA X 228      31.191  55.458  58.280  0.00  0.00            
ATOM   3660  HB3 ALA X 228      31.774  54.945  59.854  0.00  0.00            
ATOM   3661  C   ALA X 228      33.473  54.343  56.770  0.00  0.00            
ATOM   3662  O   ALA X 228      32.947  53.710  55.820  0.00  0.00            
ATOM   3663  N   ALA X 229      34.494  55.154  56.545  0.00  0.00            
ATOM   3664  H   ALA X 229      34.644  55.850  57.262  0.00  0.00            
ATOM   3665  CA  ALA X 229      35.031  55.377  55.146  0.00  0.00            
ATOM   3666  HA  ALA X 229      34.236  55.671  54.461  0.00  0.00            
ATOM   3667  CB  ALA X 229      36.094  56.469  55.138  0.00  0.00            
ATOM   3668  HB1 ALA X 229      35.649  57.372  55.556  0.00  0.00            
ATOM   3669  HB2 ALA X 229      36.948  56.100  55.705  0.00  0.00            
ATOM   3670  HB3 ALA X 229      36.350  56.657  54.095  0.00  0.00            
ATOM   3671  C   ALA X 229      35.682  54.103  54.563  0.00  0.00            
ATOM   3672  O   ALA X 229      35.240  53.645  53.410  0.00  0.00            
ATOM   3673  N   ILE X 230      36.650  53.534  55.249  0.00  0.00            
ATOM   3674  H   ILE X 230      36.860  54.039  56.098  0.00  0.00            
ATOM   3675  CA  ILE X 230      37.371  52.289  54.961  0.00  0.00            
ATOM   3676  HA  ILE X 230      38.045  52.488  54.128  0.00  0.00            
ATOM   3677  CB  ILE X 230      38.232  51.894  56.165  0.00  0.00            
ATOM   3678  HB  ILE X 230      37.656  52.084  57.071  0.00  0.00            
ATOM   3679  CG2 ILE X 230      38.705  50.453  56.059  0.00  0.00            
ATOM   3680 HG21 ILE X 230      39.461  50.315  56.832  0.00  0.00            
ATOM   3681 HG22 ILE X 230      37.870  49.759  56.160  0.00  0.00            
ATOM   3682 HG23 ILE X 230      39.166  50.274  55.088  0.00  0.00            
ATOM   3683  CG1 ILE X 230      39.501  52.734  56.253  0.00  0.00            
ATOM   3684 HG12 ILE X 230      40.264  52.431  55.535  0.00  0.00            
ATOM   3685 HG13 ILE X 230      39.227  53.764  56.026  0.00  0.00            
ATOM   3686  CD1 ILE X 230      40.215  52.729  57.622  0.00  0.00            
ATOM   3687 HD11 ILE X 230      41.116  52.124  57.525  0.00  0.00            
ATOM   3688 HD12 ILE X 230      40.511  53.726  57.949  0.00  0.00            
ATOM   3689 HD13 ILE X 230      39.561  52.358  58.411  0.00  0.00            
ATOM   3690  C   ILE X 230      36.368  51.237  54.519  0.00  0.00            
ATOM   3691  O   ILE X 230      36.662  50.620  53.496  0.00  0.00            
ATOM   3692  N   GLU X 231      35.330  50.989  55.330  0.00  0.00            
ATOM   3693  H   GLU X 231      35.279  51.509  56.194  0.00  0.00            
ATOM   3694  CA  GLU X 231      34.315  49.975  54.979  0.00  0.00            
ATOM   3695  HA  GLU X 231      34.879  49.094  54.674  0.00  0.00            
ATOM   3696  CB  GLU X 231      33.466  49.654  56.213  0.00  0.00            
ATOM   3697  HB2 GLU X 231      32.917  50.542  56.527  0.00  0.00            
ATOM   3698  HB3 GLU X 231      32.704  48.942  55.898  0.00  0.00            
ATOM   3699  CG  GLU X 231      34.321  48.925  57.303  0.00  0.00            
ATOM   3700  HG2 GLU X 231      35.065  49.665  57.595  0.00  0.00            
ATOM   3701  HG3 GLU X 231      33.512  48.747  58.012  0.00  0.00            
ATOM   3702  CD  GLU X 231      35.171  47.636  57.030  0.00  0.00            
ATOM   3703  OE1 GLU X 231      35.427  47.177  55.899  0.00  0.00            
ATOM   3704  OE2 GLU X 231      35.795  47.167  57.982  0.00  0.00            
ATOM   3705  C   GLU X 231      33.438  50.346  53.774  0.00  0.00            
ATOM   3706  O   GLU X 231      33.045  49.480  53.070  0.00  0.00            
ATOM   3707  N   LEU X 232      33.136  51.667  53.587  0.00  0.00            
ATOM   3708  H   LEU X 232      33.523  52.349  54.223  0.00  0.00            
ATOM   3709  CA  LEU X 232      32.398  52.044  52.322  0.00  0.00            
ATOM   3710  HA  LEU X 232      31.548  51.369  52.226  0.00  0.00            
ATOM   3711  CB  LEU X 232      31.855  53.464  52.542  0.00  0.00            
ATOM   3712  HB2 LEU X 232      31.391  53.487  53.528  0.00  0.00            
ATOM   3713  HB3 LEU X 232      32.626  54.229  52.629  0.00  0.00            
ATOM   3714  CG  LEU X 232      30.977  53.754  51.315  0.00  0.00            
ATOM   3715  HG  LEU X 232      31.396  53.607  50.319  0.00  0.00            
ATOM   3716  CD1 LEU X 232      29.668  52.882  51.339  0.00  0.00            
ATOM   3717 HD11 LEU X 232      28.968  53.219  50.575  0.00  0.00            
ATOM   3718 HD12 LEU X 232      29.786  51.834  51.064  0.00  0.00            
ATOM   3719 HD13 LEU X 232      29.200  53.009  52.315  0.00  0.00            
ATOM   3720  CD2 LEU X 232      30.518  55.216  51.444  0.00  0.00            
ATOM   3721 HD21 LEU X 232      29.982  55.545  50.553  0.00  0.00            
ATOM   3722 HD22 LEU X 232      29.880  55.314  52.322  0.00  0.00            
ATOM   3723 HD23 LEU X 232      31.329  55.904  51.685  0.00  0.00            
ATOM   3724  C   LEU X 232      33.322  51.846  51.099  0.00  0.00            
ATOM   3725  O   LEU X 232      32.863  51.411  50.019  0.00  0.00            
ATOM   3726  N   ILE X 233      34.587  52.112  51.194  0.00  0.00            
ATOM   3727  H   ILE X 233      34.949  52.405  52.091  0.00  0.00            
ATOM   3728  CA  ILE X 233      35.586  51.735  50.176  0.00  0.00            
ATOM   3729  HA  ILE X 233      35.238  52.030  49.186  0.00  0.00            
ATOM   3730  CB  ILE X 233      36.970  52.427  50.485  0.00  0.00            
ATOM   3731  HB  ILE X 233      37.214  52.415  51.547  0.00  0.00            
ATOM   3732  CG2 ILE X 233      38.194  51.955  49.691  0.00  0.00            
ATOM   3733 HG21 ILE X 233      38.229  50.869  49.783  0.00  0.00            
ATOM   3734 HG22 ILE X 233      38.113  52.313  48.665  0.00  0.00            
ATOM   3735 HG23 ILE X 233      39.117  52.431  50.023  0.00  0.00            
ATOM   3736  CG1 ILE X 233      36.743  53.956  50.311  0.00  0.00            
ATOM   3737 HG12 ILE X 233      36.314  54.036  49.312  0.00  0.00            
ATOM   3738 HG13 ILE X 233      36.090  54.330  51.100  0.00  0.00            
ATOM   3739  CD1 ILE X 233      38.071  54.811  50.390  0.00  0.00            
ATOM   3740 HD11 ILE X 233      38.699  54.713  49.505  0.00  0.00            
ATOM   3741 HD12 ILE X 233      37.867  55.881  50.355  0.00  0.00            
ATOM   3742 HD13 ILE X 233      38.548  54.579  51.342  0.00  0.00            
ATOM   3743  C   ILE X 233      35.698  50.159  49.959  0.00  0.00            
ATOM   3744  O   ILE X 233      36.027  49.711  48.851  0.00  0.00            
ATOM   3745  N   ASN X 234      35.196  49.392  50.944  0.00  0.00            
ATOM   3746  H   ASN X 234      34.828  49.774  51.804  0.00  0.00            
ATOM   3747  CA  ASN X 234      35.148  47.936  50.797  0.00  0.00            
ATOM   3748  HA  ASN X 234      36.008  47.669  50.184  0.00  0.00            
ATOM   3749  CB  ASN X 234      35.422  47.220  52.172  0.00  0.00            
ATOM   3750  HB2 ASN X 234      34.850  47.758  52.928  0.00  0.00            
ATOM   3751  HB3 ASN X 234      34.947  46.239  52.156  0.00  0.00            
ATOM   3752  CG  ASN X 234      36.903  47.098  52.469  0.00  0.00            
ATOM   3753  OD1 ASN X 234      37.653  46.813  51.576  0.00  0.00            
ATOM   3754  ND2 ASN X 234      37.309  47.306  53.700  0.00  0.00            
ATOM   3755 HD21 ASN X 234      38.266  47.111  53.958  0.00  0.00            
ATOM   3756 HD22 ASN X 234      36.583  47.255  54.400  0.00  0.00            
ATOM   3757  C   ASN X 234      33.797  47.395  50.140  0.00  0.00            
ATOM   3758  O   ASN X 234      33.634  46.217  49.742  0.00  0.00            
ATOM   3759  N   VAL X 235      32.742  48.218  49.977  0.00  0.00            
ATOM   3760  H   VAL X 235      32.805  49.044  50.554  0.00  0.00            
ATOM   3761  CA  VAL X 235      31.588  47.992  49.036  0.00  0.00            
ATOM   3762  HA  VAL X 235      31.342  46.930  49.031  0.00  0.00            
ATOM   3763  CB  VAL X 235      30.285  48.838  49.447  0.00  0.00            
ATOM   3764  HB  VAL X 235      30.455  49.904  49.599  0.00  0.00            
ATOM   3765  CG1 VAL X 235      29.119  48.778  48.495  0.00  0.00            
ATOM   3766 HG11 VAL X 235      29.400  49.281  47.570  0.00  0.00            
ATOM   3767 HG12 VAL X 235      28.897  47.762  48.168  0.00  0.00            
ATOM   3768 HG13 VAL X 235      28.274  49.287  48.958  0.00  0.00            
ATOM   3769  CG2 VAL X 235      29.887  48.335  50.862  0.00  0.00            
ATOM   3770 HG21 VAL X 235      30.743  48.488  51.520  0.00  0.00            
ATOM   3771 HG22 VAL X 235      28.931  48.741  51.192  0.00  0.00            
ATOM   3772 HG23 VAL X 235      29.726  47.257  50.850  0.00  0.00            
ATOM   3773  C   VAL X 235      32.001  48.394  47.619  0.00  0.00            
ATOM   3774  O   VAL X 235      31.531  47.737  46.731  0.00  0.00            
ATOM   3775  N   LEU X 236      32.904  49.469  47.483  0.00  0.00            
ATOM   3776  H   LEU X 236      33.166  49.962  48.325  0.00  0.00            
ATOM   3777  CA  LEU X 236      33.134  50.217  46.252  0.00  0.00            
ATOM   3778  HA  LEU X 236      32.263  50.185  45.597  0.00  0.00            
ATOM   3779  CB  LEU X 236      33.237  51.765  46.463  0.00  0.00            
ATOM   3780  HB2 LEU X 236      33.914  51.899  47.306  0.00  0.00            
ATOM   3781  HB3 LEU X 236      33.794  52.235  45.652  0.00  0.00            
ATOM   3782  CG  LEU X 236      32.015  52.679  46.793  0.00  0.00            
ATOM   3783  HG  LEU X 236      31.285  52.322  47.520  0.00  0.00            
ATOM   3784  CD1 LEU X 236      32.495  53.851  47.579  0.00  0.00            
ATOM   3785 HD11 LEU X 236      31.715  54.598  47.722  0.00  0.00            
ATOM   3786 HD12 LEU X 236      32.913  53.433  48.495  0.00  0.00            
ATOM   3787 HD13 LEU X 236      33.292  54.325  47.008  0.00  0.00            
ATOM   3788  CD2 LEU X 236      31.272  53.074  45.504  0.00  0.00            
ATOM   3789 HD21 LEU X 236      31.865  53.550  44.723  0.00  0.00            
ATOM   3790 HD22 LEU X 236      30.882  52.123  45.140  0.00  0.00            
ATOM   3791 HD23 LEU X 236      30.505  53.812  45.741  0.00  0.00            
ATOM   3792  C   LEU X 236      34.308  49.614  45.454  0.00  0.00            
ATOM   3793  O   LEU X 236      34.112  49.122  44.356  0.00  0.00            
ATOM   3794  N   ARG X 237      35.526  49.623  46.009  0.00  0.00            
ATOM   3795  H   ARG X 237      35.550  49.959  46.961  0.00  0.00            
ATOM   3796  CA  ARG X 237      36.723  49.013  45.428  0.00  0.00            
ATOM   3797  HA  ARG X 237      37.067  49.622  44.592  0.00  0.00            
ATOM   3798  CB  ARG X 237      37.856  49.028  46.437  0.00  0.00            
ATOM   3799  HB2 ARG X 237      38.165  50.024  46.756  0.00  0.00            
ATOM   3800  HB3 ARG X 237      37.607  48.498  47.357  0.00  0.00            
ATOM   3801  CG  ARG X 237      39.197  48.398  45.786  0.00  0.00            
ATOM   3802  HG2 ARG X 237      38.978  47.490  45.224  0.00  0.00            
ATOM   3803  HG3 ARG X 237      39.655  49.047  45.039  0.00  0.00            
ATOM   3804  CD  ARG X 237      40.209  48.030  46.891  0.00  0.00            
ATOM   3805  HD2 ARG X 237      41.147  47.949  46.343  0.00  0.00            
ATOM   3806  HD3 ARG X 237      40.432  48.876  47.542  0.00  0.00            
ATOM   3807  NE  ARG X 237      39.857  46.756  47.595  0.00  0.00            
ATOM   3808  HE  ARG X 237      39.868  45.931  47.014  0.00  0.00            
ATOM   3809  CZ  ARG X 237      39.387  46.642  48.795  0.00  0.00            
ATOM   3810  NH1 ARG X 237      39.480  47.607  49.664  0.00  0.00            
ATOM   3811 HH11 ARG X 237      40.365  48.093  49.645  0.00  0.00            
ATOM   3812 HH12 ARG X 237      38.921  47.518  50.501  0.00  0.00            
ATOM   3813  NH2 ARG X 237      38.732  45.544  49.151  0.00  0.00            
ATOM   3814 HH21 ARG X 237      38.770  44.793  48.477  0.00  0.00            
ATOM   3815 HH22 ARG X 237      38.437  45.400  50.106  0.00  0.00            
ATOM   3816  C   ARG X 237      36.449  47.683  44.656  0.00  0.00            
ATOM   3817  O   ARG X 237      36.646  47.563  43.435  0.00  0.00            
ATOM   3818  N   PRO X 238      35.872  46.616  45.257  0.00  0.00            
ATOM   3819  CD  PRO X 238      35.447  46.391  46.624  0.00  0.00            
ATOM   3820  HD2 PRO X 238      34.382  46.619  46.664  0.00  0.00            
ATOM   3821  HD3 PRO X 238      35.946  47.020  47.361  0.00  0.00            
ATOM   3822  CG  PRO X 238      35.584  44.890  46.931  0.00  0.00            
ATOM   3823  HG2 PRO X 238      34.839  44.484  47.615  0.00  0.00            
ATOM   3824  HG3 PRO X 238      36.610  44.621  47.181  0.00  0.00            
ATOM   3825  CB  PRO X 238      35.429  44.244  45.542  0.00  0.00            
ATOM   3826  HB2 PRO X 238      34.397  43.986  45.301  0.00  0.00            
ATOM   3827  HB3 PRO X 238      36.163  43.439  45.574  0.00  0.00            
ATOM   3828  CA  PRO X 238      35.837  45.300  44.552  0.00  0.00            
ATOM   3829  HA  PRO X 238      36.791  44.961  44.148  0.00  0.00            
ATOM   3830  C   PRO X 238      34.766  45.309  43.423  0.00  0.00            
ATOM   3831  O   PRO X 238      34.890  44.580  42.432  0.00  0.00            
ATOM   3832  N   ILE X 239      33.820  46.273  43.454  0.00  0.00            
ATOM   3833  H   ILE X 239      33.872  46.988  44.165  0.00  0.00            
ATOM   3834  CA  ILE X 239      33.033  46.593  42.197  0.00  0.00            
ATOM   3835  HA  ILE X 239      32.650  45.636  41.844  0.00  0.00            
ATOM   3836  CB  ILE X 239      31.829  47.481  42.360  0.00  0.00            
ATOM   3837  HB  ILE X 239      32.082  48.482  42.710  0.00  0.00            
ATOM   3838  CG2 ILE X 239      31.088  47.482  40.971  0.00  0.00            
ATOM   3839 HG21 ILE X 239      30.216  48.131  40.902  0.00  0.00            
ATOM   3840 HG22 ILE X 239      31.785  47.907  40.248  0.00  0.00            
ATOM   3841 HG23 ILE X 239      30.787  46.487  40.644  0.00  0.00            
ATOM   3842  CG1 ILE X 239      30.848  46.827  43.370  0.00  0.00            
ATOM   3843 HG12 ILE X 239      30.748  45.778  43.092  0.00  0.00            
ATOM   3844 HG13 ILE X 239      31.247  47.014  44.367  0.00  0.00            
ATOM   3845  CD1 ILE X 239      29.504  47.531  43.407  0.00  0.00            
ATOM   3846 HD11 ILE X 239      28.997  47.336  42.461  0.00  0.00            
ATOM   3847 HD12 ILE X 239      28.908  47.213  44.262  0.00  0.00            
ATOM   3848 HD13 ILE X 239      29.712  48.598  43.478  0.00  0.00            
ATOM   3849  C   ILE X 239      34.022  47.007  41.087  0.00  0.00            
ATOM   3850  O   ILE X 239      33.920  46.448  39.992  0.00  0.00            
ATOM   3851  N   VAL X 240      34.944  47.893  41.352  0.00  0.00            
ATOM   3852  H   VAL X 240      35.065  48.289  42.273  0.00  0.00            
ATOM   3853  CA  VAL X 240      35.935  48.345  40.321  0.00  0.00            
ATOM   3854  HA  VAL X 240      35.334  48.424  39.415  0.00  0.00            
ATOM   3855  CB  VAL X 240      36.622  49.705  40.709  0.00  0.00            
ATOM   3856  HB  VAL X 240      37.216  49.464  41.591  0.00  0.00            
ATOM   3857  CG1 VAL X 240      37.667  50.174  39.659  0.00  0.00            
ATOM   3858 HG11 VAL X 240      37.915  51.217  39.860  0.00  0.00            
ATOM   3859 HG12 VAL X 240      38.609  49.634  39.752  0.00  0.00            
ATOM   3860 HG13 VAL X 240      37.170  50.106  38.691  0.00  0.00            
ATOM   3861  CG2 VAL X 240      35.418  50.758  40.947  0.00  0.00            
ATOM   3862 HG21 VAL X 240      34.556  50.302  41.433  0.00  0.00            
ATOM   3863 HG22 VAL X 240      35.784  51.649  41.456  0.00  0.00            
ATOM   3864 HG23 VAL X 240      35.008  50.964  39.958  0.00  0.00            
ATOM   3865  C   VAL X 240      36.911  47.200  40.091  0.00  0.00            
ATOM   3866  O   VAL X 240      37.404  47.161  38.934  0.00  0.00            
ATOM   3867  N   ALA X 241      37.286  46.391  41.039  0.00  0.00            
ATOM   3868  H   ALA X 241      36.945  46.582  41.971  0.00  0.00            
ATOM   3869  CA  ALA X 241      38.071  45.196  40.674  0.00  0.00            
ATOM   3870  HA  ALA X 241      38.982  45.640  40.271  0.00  0.00            
ATOM   3871  CB  ALA X 241      38.477  44.423  42.011  0.00  0.00            
ATOM   3872  HB1 ALA X 241      37.597  43.911  42.399  0.00  0.00            
ATOM   3873  HB2 ALA X 241      39.133  43.630  41.651  0.00  0.00            
ATOM   3874  HB3 ALA X 241      38.983  45.090  42.709  0.00  0.00            
ATOM   3875  C   ALA X 241      37.470  44.230  39.685  0.00  0.00            
ATOM   3876  O   ALA X 241      38.211  43.390  39.113  0.00  0.00            
ATOM   3877  N   ILE X 242      36.160  44.370  39.268  0.00  0.00            
ATOM   3878  H   ILE X 242      35.487  44.796  39.889  0.00  0.00            
ATOM   3879  CA  ILE X 242      35.619  43.547  38.106  0.00  0.00            
ATOM   3880  HA  ILE X 242      35.595  42.469  38.269  0.00  0.00            
ATOM   3881  CB  ILE X 242      34.071  43.716  38.016  0.00  0.00            
ATOM   3882  HB  ILE X 242      33.874  44.767  37.806  0.00  0.00            
ATOM   3883  CG2 ILE X 242      33.378  43.025  36.806  0.00  0.00            
ATOM   3884 HG21 ILE X 242      33.592  41.959  36.889  0.00  0.00            
ATOM   3885 HG22 ILE X 242      32.306  43.212  36.867  0.00  0.00            
ATOM   3886 HG23 ILE X 242      33.707  43.326  35.812  0.00  0.00            
ATOM   3887  CG1 ILE X 242      33.553  43.162  39.376  0.00  0.00            
ATOM   3888 HG12 ILE X 242      33.840  42.112  39.428  0.00  0.00            
ATOM   3889 HG13 ILE X 242      33.867  43.733  40.250  0.00  0.00            
ATOM   3890  CD1 ILE X 242      32.008  43.185  39.600  0.00  0.00            
ATOM   3891 HD11 ILE X 242      31.796  42.942  40.641  0.00  0.00            
ATOM   3892 HD12 ILE X 242      31.629  44.204  39.520  0.00  0.00            
ATOM   3893 HD13 ILE X 242      31.510  42.428  38.995  0.00  0.00            
ATOM   3894  C   ILE X 242      36.311  43.904  36.791  0.00  0.00            
ATOM   3895  O   ILE X 242      36.214  43.132  35.853  0.00  0.00            
ATOM   3896  N   SER X 243      36.901  45.046  36.621  0.00  0.00            
ATOM   3897  H   SER X 243      36.841  45.751  37.342  0.00  0.00            
ATOM   3898  CA  SER X 243      37.594  45.625  35.479  0.00  0.00            
ATOM   3899  HA  SER X 243      36.879  45.962  34.729  0.00  0.00            
ATOM   3900  CB  SER X 243      38.261  47.017  35.952  0.00  0.00            
ATOM   3901  HB2 SER X 243      38.769  47.507  35.121  0.00  0.00            
ATOM   3902  HB3 SER X 243      37.462  47.671  36.300  0.00  0.00            
ATOM   3903  OG  SER X 243      39.189  46.833  36.938  0.00  0.00            
ATOM   3904  HG  SER X 243      38.776  47.059  37.775  0.00  0.00            
ATOM   3905  C   SER X 243      38.558  44.695  34.826  0.00  0.00            
ATOM   3906  O   SER X 243      38.794  44.611  33.575  0.00  0.00            
ATOM   3907  N   TYR X 244      39.163  43.835  35.634  0.00  0.00            
ATOM   3908  H   TYR X 244      38.927  43.889  36.615  0.00  0.00            
ATOM   3909  CA  TYR X 244      40.073  42.811  35.252  0.00  0.00            
ATOM   3910  HA  TYR X 244      40.686  43.179  34.429  0.00  0.00            
ATOM   3911  CB  TYR X 244      41.027  42.449  36.362  0.00  0.00            
ATOM   3912  HB2 TYR X 244      40.354  42.013  37.100  0.00  0.00            
ATOM   3913  HB3 TYR X 244      41.630  41.625  35.980  0.00  0.00            
ATOM   3914  CG  TYR X 244      41.881  43.538  36.990  0.00  0.00            
ATOM   3915  CD1 TYR X 244      41.302  44.409  37.920  0.00  0.00            
ATOM   3916  HD1 TYR X 244      40.244  44.354  38.129  0.00  0.00            
ATOM   3917  CE1 TYR X 244      42.052  45.494  38.449  0.00  0.00            
ATOM   3918  HE1 TYR X 244      41.652  46.302  39.043  0.00  0.00            
ATOM   3919  CZ  TYR X 244      43.371  45.690  38.058  0.00  0.00            
ATOM   3920  OH  TYR X 244      44.015  46.735  38.598  0.00  0.00            
ATOM   3921  HH  TYR X 244      44.874  46.906  38.204  0.00  0.00            
ATOM   3922  CE2 TYR X 244      43.994  44.808  37.155  0.00  0.00            
ATOM   3923  HE2 TYR X 244      45.011  45.016  36.856  0.00  0.00            
ATOM   3924  CD2 TYR X 244      43.241  43.714  36.639  0.00  0.00            
ATOM   3925  HD2 TYR X 244      43.669  42.967  35.987  0.00  0.00            
ATOM   3926  C   TYR X 244      39.259  41.688  34.729  0.00  0.00            
ATOM   3927  O   TYR X 244      39.508  41.244  33.621  0.00  0.00            
ATOM   3928  N   PHE X 245      38.290  41.124  35.449  0.00  0.00            
ATOM   3929  H   PHE X 245      38.110  41.381  36.409  0.00  0.00            
ATOM   3930  CA  PHE X 245      37.540  39.961  34.933  0.00  0.00            
ATOM   3931  HA  PHE X 245      38.174  39.105  34.704  0.00  0.00            
ATOM   3932  CB  PHE X 245      36.526  39.524  36.024  0.00  0.00            
ATOM   3933  HB2 PHE X 245      36.191  40.402  36.575  0.00  0.00            
ATOM   3934  HB3 PHE X 245      35.673  39.000  35.590  0.00  0.00            
ATOM   3935  CG  PHE X 245      37.106  38.708  37.156  0.00  0.00            
ATOM   3936  CD1 PHE X 245      38.447  38.359  37.203  0.00  0.00            
ATOM   3937  HD1 PHE X 245      39.141  38.748  36.472  0.00  0.00            
ATOM   3938  CE1 PHE X 245      38.972  37.584  38.278  0.00  0.00            
ATOM   3939  HE1 PHE X 245      40.011  37.292  38.233  0.00  0.00            
ATOM   3940  CZ  PHE X 245      38.189  37.146  39.285  0.00  0.00            
ATOM   3941  HZ  PHE X 245      38.581  36.484  40.042  0.00  0.00            
ATOM   3942  CE2 PHE X 245      36.792  37.401  39.211  0.00  0.00            
ATOM   3943  HE2 PHE X 245      36.094  37.168  40.001  0.00  0.00            
ATOM   3944  CD2 PHE X 245      36.248  38.201  38.210  0.00  0.00            
ATOM   3945  HD2 PHE X 245      35.189  38.397  38.131  0.00  0.00            
ATOM   3946  C   PHE X 245      36.736  40.382  33.678  0.00  0.00            
ATOM   3947  O   PHE X 245      36.463  39.493  32.846  0.00  0.00            
ATOM   3948  N   LEU X 246      36.383  41.670  33.500  0.00  0.00            
ATOM   3949  H   LEU X 246      36.553  42.318  34.255  0.00  0.00            
ATOM   3950  CA  LEU X 246      35.732  42.215  32.312  0.00  0.00            
ATOM   3951  HA  LEU X 246      34.866  41.578  32.130  0.00  0.00            
ATOM   3952  CB  LEU X 246      35.253  43.601  32.722  0.00  0.00            
ATOM   3953  HB2 LEU X 246      34.285  43.454  33.201  0.00  0.00            
ATOM   3954  HB3 LEU X 246      35.872  44.068  33.488  0.00  0.00            
ATOM   3955  CG  LEU X 246      35.009  44.613  31.579  0.00  0.00            
ATOM   3956  HG  LEU X 246      35.924  44.947  31.092  0.00  0.00            
ATOM   3957  CD1 LEU X 246      34.070  44.174  30.427  0.00  0.00            
ATOM   3958 HD11 LEU X 246      33.070  43.999  30.822  0.00  0.00            
ATOM   3959 HD12 LEU X 246      34.026  45.020  29.741  0.00  0.00            
ATOM   3960 HD13 LEU X 246      34.521  43.326  29.912  0.00  0.00            
ATOM   3961  CD2 LEU X 246      34.257  45.820  32.223  0.00  0.00            
ATOM   3962 HD21 LEU X 246      34.660  46.132  33.186  0.00  0.00            
ATOM   3963 HD22 LEU X 246      34.293  46.625  31.489  0.00  0.00            
ATOM   3964 HD23 LEU X 246      33.189  45.686  32.396  0.00  0.00            
ATOM   3965  C   LEU X 246      36.662  42.085  31.093  0.00  0.00            
ATOM   3966  O   LEU X 246      36.248  41.618  29.993  0.00  0.00            
ATOM   3967  N   VAL X 247      37.912  42.465  31.230  0.00  0.00            
ATOM   3968  H   VAL X 247      38.155  42.740  32.170  0.00  0.00            
ATOM   3969  CA  VAL X 247      39.024  42.326  30.189  0.00  0.00            
ATOM   3970  HA  VAL X 247      38.756  42.692  29.198  0.00  0.00            
ATOM   3971  CB  VAL X 247      40.291  43.101  30.693  0.00  0.00            
ATOM   3972  HB  VAL X 247      40.461  42.909  31.753  0.00  0.00            
ATOM   3973  CG1 VAL X 247      41.635  42.682  29.972  0.00  0.00            
ATOM   3974 HG11 VAL X 247      41.488  42.892  28.912  0.00  0.00            
ATOM   3975 HG12 VAL X 247      42.506  43.240  30.315  0.00  0.00            
ATOM   3976 HG13 VAL X 247      41.860  41.622  30.090  0.00  0.00            
ATOM   3977  CG2 VAL X 247      40.033  44.567  30.467  0.00  0.00            
ATOM   3978 HG21 VAL X 247      39.075  44.903  30.865  0.00  0.00            
ATOM   3979 HG22 VAL X 247      40.806  45.272  30.772  0.00  0.00            
ATOM   3980 HG23 VAL X 247      39.998  44.673  29.383  0.00  0.00            
ATOM   3981  C   VAL X 247      39.320  40.902  29.993  0.00  0.00            
ATOM   3982  O   VAL X 247      39.337  40.495  28.841  0.00  0.00            
ATOM   3983  N   PHE X 248      39.480  40.159  31.065  0.00  0.00            
ATOM   3984  H   PHE X 248      39.584  40.636  31.949  0.00  0.00            
ATOM   3985  CA  PHE X 248      39.646  38.718  30.898  0.00  0.00            
ATOM   3986  HA  PHE X 248      40.517  38.496  30.281  0.00  0.00            
ATOM   3987  CB  PHE X 248      39.906  38.070  32.244  0.00  0.00            
ATOM   3988  HB2 PHE X 248      39.117  38.357  32.940  0.00  0.00            
ATOM   3989  HB3 PHE X 248      39.895  37.016  31.965  0.00  0.00            
ATOM   3990  CG  PHE X 248      41.322  38.161  32.840  0.00  0.00            
ATOM   3991  CD1 PHE X 248      42.487  37.948  32.097  0.00  0.00            
ATOM   3992  HD1 PHE X 248      42.465  37.803  31.027  0.00  0.00            
ATOM   3993  CE1 PHE X 248      43.743  37.931  32.655  0.00  0.00            
ATOM   3994  HE1 PHE X 248      44.596  37.657  32.051  0.00  0.00            
ATOM   3995  CZ  PHE X 248      43.900  38.255  34.034  0.00  0.00            
ATOM   3996  HZ  PHE X 248      44.894  38.370  34.439  0.00  0.00            
ATOM   3997  CE2 PHE X 248      42.767  38.632  34.833  0.00  0.00            
ATOM   3998  HE2 PHE X 248      42.863  38.962  35.856  0.00  0.00            
ATOM   3999  CD2 PHE X 248      41.494  38.421  34.215  0.00  0.00            
ATOM   4000  HD2 PHE X 248      40.645  38.548  34.870  0.00  0.00            
ATOM   4001  C   PHE X 248      38.531  37.956  30.198  0.00  0.00            
ATOM   4002  O   PHE X 248      38.885  37.008  29.504  0.00  0.00            
ATOM   4003  N   SER X 249      37.306  38.471  30.269  0.00  0.00            
ATOM   4004  H   SER X 249      37.121  39.244  30.893  0.00  0.00            
ATOM   4005  CA  SER X 249      36.119  37.867  29.575  0.00  0.00            
ATOM   4006  HA  SER X 249      36.030  36.786  29.686  0.00  0.00            
ATOM   4007  CB  SER X 249      34.765  38.552  30.031  0.00  0.00            
ATOM   4008  HB2 SER X 249      34.896  39.630  29.944  0.00  0.00            
ATOM   4009  HB3 SER X 249      33.928  38.245  29.403  0.00  0.00            
ATOM   4010  OG  SER X 249      34.534  38.195  31.380  0.00  0.00            
ATOM   4011  HG  SER X 249      35.312  38.466  31.873  0.00  0.00            
ATOM   4012  C   SER X 249      36.315  38.080  28.041  0.00  0.00            
ATOM   4013  O   SER X 249      36.077  37.169  27.275  0.00  0.00            
ATOM   4014  N   ALA X 250      36.591  39.292  27.587  0.00  0.00            
ATOM   4015  H   ALA X 250      36.649  40.043  28.261  0.00  0.00            
ATOM   4016  CA  ALA X 250      36.779  39.575  26.213  0.00  0.00            
ATOM   4017  HA  ALA X 250      35.899  39.240  25.663  0.00  0.00            
ATOM   4018  CB  ALA X 250      36.788  41.180  26.078  0.00  0.00            
ATOM   4019  HB1 ALA X 250      37.728  41.585  26.452  0.00  0.00            
ATOM   4020  HB2 ALA X 250      36.715  41.342  25.003  0.00  0.00            
ATOM   4021  HB3 ALA X 250      35.959  41.714  26.542  0.00  0.00            
ATOM   4022  C   ALA X 250      37.995  38.919  25.613  0.00  0.00            
ATOM   4023  O   ALA X 250      37.992  38.565  24.450  0.00  0.00            
ATOM   4024  N   LEU X 251      39.021  38.720  26.459  0.00  0.00            
ATOM   4025  H   LEU X 251      38.754  39.129  27.343  0.00  0.00            
ATOM   4026  CA  LEU X 251      40.267  38.070  26.121  0.00  0.00            
ATOM   4027  HA  LEU X 251      40.544  38.492  25.155  0.00  0.00            
ATOM   4028  CB  LEU X 251      41.256  38.416  27.248  0.00  0.00            
ATOM   4029  HB2 LEU X 251      41.355  39.501  27.228  0.00  0.00            
ATOM   4030  HB3 LEU X 251      40.820  38.068  28.184  0.00  0.00            
ATOM   4031  CG  LEU X 251      42.686  37.809  27.181  0.00  0.00            
ATOM   4032  HG  LEU X 251      43.306  38.370  27.880  0.00  0.00            
ATOM   4033  CD1 LEU X 251      42.951  36.272  27.509  0.00  0.00            
ATOM   4034 HD11 LEU X 251      42.452  35.966  28.428  0.00  0.00            
ATOM   4035 HD12 LEU X 251      42.537  35.636  26.727  0.00  0.00            
ATOM   4036 HD13 LEU X 251      44.007  36.067  27.685  0.00  0.00            
ATOM   4037  CD2 LEU X 251      43.241  37.943  25.761  0.00  0.00            
ATOM   4038 HD21 LEU X 251      43.179  38.978  25.427  0.00  0.00            
ATOM   4039 HD22 LEU X 251      44.284  37.629  25.799  0.00  0.00            
ATOM   4040 HD23 LEU X 251      42.805  37.301  24.996  0.00  0.00            
ATOM   4041  C   LEU X 251      39.980  36.575  25.928  0.00  0.00            
ATOM   4042  O   LEU X 251      40.704  36.027  25.046  0.00  0.00            
ATOM   4043  N   ALA X 252      39.099  35.951  26.665  0.00  0.00            
ATOM   4044  H   ALA X 252      38.617  36.499  27.363  0.00  0.00            
ATOM   4045  CA  ALA X 252      38.886  34.522  26.585  0.00  0.00            
ATOM   4046  HA  ALA X 252      39.784  33.912  26.490  0.00  0.00            
ATOM   4047  CB  ALA X 252      38.097  34.154  27.789  0.00  0.00            
ATOM   4048  HB1 ALA X 252      37.942  33.076  27.827  0.00  0.00            
ATOM   4049  HB2 ALA X 252      38.674  34.183  28.713  0.00  0.00            
ATOM   4050  HB3 ALA X 252      37.184  34.747  27.840  0.00  0.00            
ATOM   4051  C   ALA X 252      38.132  34.279  25.240  0.00  0.00            
ATOM   4052  O   ALA X 252      38.406  33.330  24.498  0.00  0.00            
ATOM   4053  N   LEU X 253      37.305  35.213  24.767  0.00  0.00            
ATOM   4054  H   LEU X 253      37.145  36.046  25.314  0.00  0.00            
ATOM   4055  CA  LEU X 253      36.699  35.135  23.393  0.00  0.00            
ATOM   4056  HA  LEU X 253      36.278  34.144  23.222  0.00  0.00            
ATOM   4057  CB  LEU X 253      35.562  36.178  23.310  0.00  0.00            
ATOM   4058  HB2 LEU X 253      36.017  37.136  23.564  0.00  0.00            
ATOM   4059  HB3 LEU X 253      35.183  36.255  22.291  0.00  0.00            
ATOM   4060  CG  LEU X 253      34.374  35.884  24.243  0.00  0.00            
ATOM   4061  HG  LEU X 253      34.746  35.625  25.235  0.00  0.00            
ATOM   4062  CD1 LEU X 253      33.620  37.233  24.469  0.00  0.00            
ATOM   4063 HD11 LEU X 253      34.322  37.878  24.997  0.00  0.00            
ATOM   4064 HD12 LEU X 253      33.409  37.645  23.481  0.00  0.00            
ATOM   4065 HD13 LEU X 253      32.699  37.111  25.039  0.00  0.00            
ATOM   4066  CD2 LEU X 253      33.378  34.756  23.770  0.00  0.00            
ATOM   4067 HD21 LEU X 253      32.550  34.595  24.460  0.00  0.00            
ATOM   4068 HD22 LEU X 253      33.034  34.985  22.761  0.00  0.00            
ATOM   4069 HD23 LEU X 253      33.770  33.744  23.674  0.00  0.00            
ATOM   4070  C   LEU X 253      37.778  35.402  22.288  0.00  0.00            
ATOM   4071  O   LEU X 253      37.510  34.975  21.175  0.00  0.00            
ATOM   4072  N   HIE X 254      38.909  35.996  22.550  0.00  0.00            
ATOM   4073  H   HIE X 254      39.119  36.380  23.460  0.00  0.00            
ATOM   4074  CA  HIE X 254      39.959  36.214  21.596  0.00  0.00            
ATOM   4075  HA  HIE X 254      39.543  36.447  20.616  0.00  0.00            
ATOM   4076  CB  HIE X 254      40.844  37.375  21.957  0.00  0.00            
ATOM   4077  HB2 HIE X 254      40.301  38.276  22.240  0.00  0.00            
ATOM   4078  HB3 HIE X 254      41.475  37.128  22.811  0.00  0.00            
ATOM   4079  CG  HIE X 254      41.728  37.774  20.777  0.00  0.00            
ATOM   4080  ND1 HIE X 254      41.323  38.553  19.650  0.00  0.00            
ATOM   4081  CE1 HIE X 254      42.420  38.625  18.911  0.00  0.00            
ATOM   4082  HE1 HIE X 254      42.560  39.289  18.071  0.00  0.00            
ATOM   4083  NE2 HIE X 254      43.405  37.890  19.419  0.00  0.00            
ATOM   4084  HE2 HIE X 254      44.327  37.711  19.048  0.00  0.00            
ATOM   4085  CD2 HIE X 254      42.999  37.340  20.584  0.00  0.00            
ATOM   4086  HD2 HIE X 254      43.624  36.806  21.285  0.00  0.00            
ATOM   4087  C   HIE X 254      40.824  34.863  21.444  0.00  0.00            
ATOM   4088  O   HIE X 254      41.131  34.526  20.295  0.00  0.00            
ATOM   4089  N   GLU X 255      41.214  34.230  22.582  0.00  0.00            
ATOM   4090  H   GLU X 255      41.011  34.641  23.483  0.00  0.00            
ATOM   4091  CA  GLU X 255      42.166  33.168  22.503  0.00  0.00            
ATOM   4092  HA  GLU X 255      42.898  33.410  21.732  0.00  0.00            
ATOM   4093  CB  GLU X 255      43.053  32.934  23.759  0.00  0.00            
ATOM   4094  HB2 GLU X 255      42.424  33.067  24.639  0.00  0.00            
ATOM   4095  HB3 GLU X 255      43.376  31.893  23.790  0.00  0.00            
ATOM   4096  CG  GLU X 255      44.301  33.783  23.881  0.00  0.00            
ATOM   4097  HG2 GLU X 255      44.132  34.784  23.481  0.00  0.00            
ATOM   4098  HG3 GLU X 255      44.351  33.983  24.951  0.00  0.00            
ATOM   4099  CD  GLU X 255      45.662  33.105  23.528  0.00  0.00            
ATOM   4100  OE1 GLU X 255      45.728  32.144  22.749  0.00  0.00            
ATOM   4101  OE2 GLU X 255      46.752  33.646  23.927  0.00  0.00            
ATOM   4102  C   GLU X 255      41.441  31.877  21.996  0.00  0.00            
ATOM   4103  O   GLU X 255      42.072  30.905  21.552  0.00  0.00            
ATOM   4104  N   HIE X 256      40.063  31.829  22.234  0.00  0.00            
ATOM   4105  H   HIE X 256      39.721  32.524  22.882  0.00  0.00            
ATOM   4106  CA  HIE X 256      39.235  30.585  22.154  0.00  0.00            
ATOM   4107  HA  HIE X 256      39.686  29.724  21.659  0.00  0.00            
ATOM   4108  CB  HIE X 256      39.045  30.086  23.648  0.00  0.00            
ATOM   4109  HB2 HIE X 256      38.275  30.681  24.139  0.00  0.00            
ATOM   4110  HB3 HIE X 256      38.758  29.042  23.525  0.00  0.00            
ATOM   4111  CG  HIE X 256      40.267  30.196  24.448  0.00  0.00            
ATOM   4112  ND1 HIE X 256      41.441  29.442  24.266  0.00  0.00            
ATOM   4113  CE1 HIE X 256      42.252  29.752  25.308  0.00  0.00            
ATOM   4114  HE1 HIE X 256      43.258  29.379  25.434  0.00  0.00            
ATOM   4115  NE2 HIE X 256      41.695  30.756  26.021  0.00  0.00            
ATOM   4116  HE2 HIE X 256      42.196  31.354  26.663  0.00  0.00            
ATOM   4117  CD2 HIE X 256      40.424  31.057  25.512  0.00  0.00            
ATOM   4118  HD2 HIE X 256      39.770  31.799  25.945  0.00  0.00            
ATOM   4119  C   HIE X 256      37.958  30.778  21.329  0.00  0.00            
ATOM   4120  O   HIE X 256      36.861  30.513  21.851  0.00  0.00            
ATOM   4121  N   PRO X 257      38.189  31.203  20.065  0.00  0.00            
ATOM   4122  CD  PRO X 257      39.380  31.202  19.230  0.00  0.00            
ATOM   4123  HD2 PRO X 257      39.476  30.245  18.717  0.00  0.00            
ATOM   4124  HD3 PRO X 257      40.263  31.405  19.835  0.00  0.00            
ATOM   4125  CG  PRO X 257      39.280  32.285  18.234  0.00  0.00            
ATOM   4126  HG2 PRO X 257      39.865  32.065  17.341  0.00  0.00            
ATOM   4127  HG3 PRO X 257      39.486  33.263  18.669  0.00  0.00            
ATOM   4128  CB  PRO X 257      37.783  32.287  17.932  0.00  0.00            
ATOM   4129  HB2 PRO X 257      37.569  31.500  17.209  0.00  0.00            
ATOM   4130  HB3 PRO X 257      37.401  33.260  17.623  0.00  0.00            
ATOM   4131  CA  PRO X 257      37.167  31.952  19.296  0.00  0.00            
ATOM   4132  HA  PRO X 257      37.025  32.891  19.830  0.00  0.00            
ATOM   4133  C   PRO X 257      35.882  31.106  19.018  0.00  0.00            
ATOM   4134  O   PRO X 257      34.842  31.719  18.698  0.00  0.00            
ATOM   4135  N   LYS X 258      35.854  29.778  19.110  0.00  0.00            
ATOM   4136  H   LYS X 258      36.799  29.424  19.092  0.00  0.00            
ATOM   4137  CA  LYS X 258      34.661  28.954  19.010  0.00  0.00            
ATOM   4138  HA  LYS X 258      34.116  29.084  18.075  0.00  0.00            
ATOM   4139  CB  LYS X 258      35.033  27.438  19.109  0.00  0.00            
ATOM   4140  HB2 LYS X 258      34.164  26.831  18.857  0.00  0.00            
ATOM   4141  HB3 LYS X 258      35.812  27.301  18.358  0.00  0.00            
ATOM   4142  CG  LYS X 258      35.610  26.883  20.446  0.00  0.00            
ATOM   4143  HG2 LYS X 258      36.563  27.340  20.715  0.00  0.00            
ATOM   4144  HG3 LYS X 258      34.974  27.121  21.299  0.00  0.00            
ATOM   4145  CD  LYS X 258      35.694  25.363  20.259  0.00  0.00            
ATOM   4146  HD2 LYS X 258      34.726  24.901  20.066  0.00  0.00            
ATOM   4147  HD3 LYS X 258      36.442  25.171  19.490  0.00  0.00            
ATOM   4148  CE  LYS X 258      36.237  24.871  21.594  0.00  0.00            
ATOM   4149  HE2 LYS X 258      37.252  25.268  21.620  0.00  0.00            
ATOM   4150  HE3 LYS X 258      35.584  25.205  22.400  0.00  0.00            
ATOM   4151  NZ  LYS X 258      36.388  23.405  21.545  0.00  0.00            
ATOM   4152  HZ1 LYS X 258      37.189  23.107  21.007  0.00  0.00            
ATOM   4153  HZ2 LYS X 258      36.624  22.973  22.426  0.00  0.00            
ATOM   4154  HZ3 LYS X 258      35.559  22.935  21.209  0.00  0.00            
ATOM   4155  C   LYS X 258      33.629  29.217  20.030  0.00  0.00            
ATOM   4156  O   LYS X 258      32.459  28.988  19.780  0.00  0.00            
ATOM   4157  N   TYR X 259      33.970  29.677  21.272  0.00  0.00            
ATOM   4158  H   TYR X 259      34.873  30.070  21.496  0.00  0.00            
ATOM   4159  CA  TYR X 259      32.957  29.726  22.337  0.00  0.00            
ATOM   4160  HA  TYR X 259      32.477  28.751  22.253  0.00  0.00            
ATOM   4161  CB  TYR X 259      33.618  29.685  23.717  0.00  0.00            
ATOM   4162  HB2 TYR X 259      34.480  30.352  23.724  0.00  0.00            
ATOM   4163  HB3 TYR X 259      32.808  30.034  24.357  0.00  0.00            
ATOM   4164  CG  TYR X 259      34.010  28.363  24.116  0.00  0.00            
ATOM   4165  CD1 TYR X 259      33.053  27.428  24.515  0.00  0.00            
ATOM   4166  HD1 TYR X 259      32.038  27.752  24.692  0.00  0.00            
ATOM   4167  CE1 TYR X 259      33.461  26.114  24.825  0.00  0.00            
ATOM   4168  HE1 TYR X 259      32.801  25.395  25.287  0.00  0.00            
ATOM   4169  CZ  TYR X 259      34.807  25.727  24.716  0.00  0.00            
ATOM   4170  OH  TYR X 259      35.175  24.551  25.270  0.00  0.00            
ATOM   4171  HH  TYR X 259      34.473  24.099  25.744  0.00  0.00            
ATOM   4172  CE2 TYR X 259      35.776  26.656  24.284  0.00  0.00            
ATOM   4173  HE2 TYR X 259      36.837  26.462  24.227  0.00  0.00            
ATOM   4174  CD2 TYR X 259      35.383  27.959  24.031  0.00  0.00            
ATOM   4175  HD2 TYR X 259      36.130  28.657  23.683  0.00  0.00            
ATOM   4176  C   TYR X 259      31.864  30.808  22.199  0.00  0.00            
ATOM   4177  O   TYR X 259      30.795  30.693  22.684  0.00  0.00            
ATOM   4178  N   LYS X 260      32.165  31.848  21.384  0.00  0.00            
ATOM   4179  H   LYS X 260      33.148  31.907  21.160  0.00  0.00            
ATOM   4180  CA  LYS X 260      31.310  32.954  20.915  0.00  0.00            
ATOM   4181  HA  LYS X 260      30.882  33.500  21.756  0.00  0.00            
ATOM   4182  CB  LYS X 260      32.153  33.953  20.059  0.00  0.00            
ATOM   4183  HB2 LYS X 260      32.962  34.330  20.685  0.00  0.00            
ATOM   4184  HB3 LYS X 260      32.531  33.436  19.177  0.00  0.00            
ATOM   4185  CG  LYS X 260      31.393  35.208  19.586  0.00  0.00            
ATOM   4186  HG2 LYS X 260      30.658  34.802  18.891  0.00  0.00            
ATOM   4187  HG3 LYS X 260      31.042  35.742  20.469  0.00  0.00            
ATOM   4188  CD  LYS X 260      32.349  36.112  18.782  0.00  0.00            
ATOM   4189  HD2 LYS X 260      33.152  36.349  19.480  0.00  0.00            
ATOM   4190  HD3 LYS X 260      32.784  35.516  17.979  0.00  0.00            
ATOM   4191  CE  LYS X 260      31.635  37.377  18.263  0.00  0.00            
ATOM   4192  HE2 LYS X 260      30.926  37.069  17.495  0.00  0.00            
ATOM   4193  HE3 LYS X 260      31.047  37.856  19.047  0.00  0.00            
ATOM   4194  NZ  LYS X 260      32.584  38.375  17.746  0.00  0.00            
ATOM   4195  HZ1 LYS X 260      33.199  38.793  18.430  0.00  0.00            
ATOM   4196  HZ2 LYS X 260      33.105  38.019  16.957  0.00  0.00            
ATOM   4197  HZ3 LYS X 260      32.002  39.117  17.384  0.00  0.00            
ATOM   4198  C   LYS X 260      30.113  32.421  20.186  0.00  0.00            
ATOM   4199  O   LYS X 260      29.040  33.018  20.369  0.00  0.00            
ATOM   4200  N   GLU X 261      30.315  31.443  19.323  0.00  0.00            
ATOM   4201  H   GLU X 261      31.240  31.040  19.269  0.00  0.00            
ATOM   4202  CA  GLU X 261      29.147  30.792  18.719  0.00  0.00            
ATOM   4203  HA  GLU X 261      28.522  31.576  18.292  0.00  0.00            
ATOM   4204  CB  GLU X 261      29.591  29.868  17.519  0.00  0.00            
ATOM   4205  HB2 GLU X 261      29.972  28.895  17.831  0.00  0.00            
ATOM   4206  HB3 GLU X 261      28.675  29.734  16.943  0.00  0.00            
ATOM   4207  CG  GLU X 261      30.715  30.438  16.655  0.00  0.00            
ATOM   4208  HG2 GLU X 261      31.624  30.523  17.251  0.00  0.00            
ATOM   4209  HG3 GLU X 261      30.863  29.759  15.816  0.00  0.00            
ATOM   4210  CD  GLU X 261      30.417  31.852  16.119  0.00  0.00            
ATOM   4211  OE1 GLU X 261      29.327  32.105  15.594  0.00  0.00            
ATOM   4212  OE2 GLU X 261      31.265  32.731  16.279  0.00  0.00            
ATOM   4213  C   GLU X 261      28.308  29.918  19.643  0.00  0.00            
ATOM   4214  O   GLU X 261      27.080  29.810  19.536  0.00  0.00            
ATOM   4215  N   TRP X 262      29.017  29.203  20.526  0.00  0.00            
ATOM   4216  H   TRP X 262      30.018  29.201  20.388  0.00  0.00            
ATOM   4217  CA  TRP X 262      28.367  28.422  21.585  0.00  0.00            
ATOM   4218  HA  TRP X 262      27.634  27.812  21.057  0.00  0.00            
ATOM   4219  CB  TRP X 262      29.483  27.550  22.171  0.00  0.00            
ATOM   4220  HB2 TRP X 262      30.047  27.060  21.378  0.00  0.00            
ATOM   4221  HB3 TRP X 262      30.137  28.270  22.664  0.00  0.00            
ATOM   4222  CG  TRP X 262      29.245  26.549  23.312  0.00  0.00            
ATOM   4223  CD1 TRP X 262      29.055  25.205  23.284  0.00  0.00            
ATOM   4224  HD1 TRP X 262      29.246  24.733  22.332  0.00  0.00            
ATOM   4225  NE1 TRP X 262      29.065  24.728  24.570  0.00  0.00            
ATOM   4226  HE1 TRP X 262      28.969  23.735  24.729  0.00  0.00            
ATOM   4227  CE2 TRP X 262      29.077  25.698  25.509  0.00  0.00            
ATOM   4228  CZ2 TRP X 262      29.065  25.699  26.912  0.00  0.00            
ATOM   4229  HZ2 TRP X 262      28.934  24.779  27.461  0.00  0.00            
ATOM   4230  CH2 TRP X 262      29.141  26.928  27.635  0.00  0.00            
ATOM   4231  HH2 TRP X 262      29.240  26.985  28.709  0.00  0.00            
ATOM   4232  CZ3 TRP X 262      29.192  28.126  26.879  0.00  0.00            
ATOM   4233  HZ3 TRP X 262      29.322  29.118  27.285  0.00  0.00            
ATOM   4234  CE3 TRP X 262      29.233  28.083  25.519  0.00  0.00            
ATOM   4235  HE3 TRP X 262      29.416  29.026  25.026  0.00  0.00            
ATOM   4236  CD2 TRP X 262      29.094  26.931  24.753  0.00  0.00            
ATOM   4237  C   TRP X 262      27.505  29.207  22.559  0.00  0.00            
ATOM   4238  O   TRP X 262      26.363  28.739  22.879  0.00  0.00            
ATOM   4239  N   LEU X 263      27.894  30.465  22.839  0.00  0.00            
ATOM   4240  H   LEU X 263      28.800  30.794  22.538  0.00  0.00            
ATOM   4241  CA  LEU X 263      27.051  31.406  23.594  0.00  0.00            
ATOM   4242  HA  LEU X 263      26.713  30.987  24.542  0.00  0.00            
ATOM   4243  CB  LEU X 263      27.879  32.651  23.949  0.00  0.00            
ATOM   4244  HB2 LEU X 263      28.292  33.093  23.042  0.00  0.00            
ATOM   4245  HB3 LEU X 263      27.209  33.425  24.322  0.00  0.00            
ATOM   4246  CG  LEU X 263      29.037  32.453  24.993  0.00  0.00            
ATOM   4247  HG  LEU X 263      29.623  31.552  24.808  0.00  0.00            
ATOM   4248  CD1 LEU X 263      30.029  33.670  24.869  0.00  0.00            
ATOM   4249 HD11 LEU X 263      30.783  33.499  25.638  0.00  0.00            
ATOM   4250 HD12 LEU X 263      30.490  33.720  23.883  0.00  0.00            
ATOM   4251 HD13 LEU X 263      29.601  34.655  25.054  0.00  0.00            
ATOM   4252  CD2 LEU X 263      28.556  32.488  26.457  0.00  0.00            
ATOM   4253 HD21 LEU X 263      29.349  32.307  27.182  0.00  0.00            
ATOM   4254 HD22 LEU X 263      28.023  33.412  26.679  0.00  0.00            
ATOM   4255 HD23 LEU X 263      27.890  31.633  26.570  0.00  0.00            
ATOM   4256  C   LEU X 263      25.756  31.741  22.818  0.00  0.00            
ATOM   4257  O   LEU X 263      24.696  31.723  23.349  0.00  0.00            
ATOM   4258  N   ARG X 264      25.989  32.197  21.541  0.00  0.00            
ATOM   4259  H   ARG X 264      26.924  32.064  21.183  0.00  0.00            
ATOM   4260  CA  ARG X 264      24.896  32.575  20.597  0.00  0.00            
ATOM   4261  HA  ARG X 264      24.205  33.252  21.100  0.00  0.00            
ATOM   4262  CB  ARG X 264      25.578  33.282  19.375  0.00  0.00            
ATOM   4263  HB2 ARG X 264      26.319  32.634  18.907  0.00  0.00            
ATOM   4264  HB3 ARG X 264      24.805  33.412  18.618  0.00  0.00            
ATOM   4265  CG  ARG X 264      26.246  34.656  19.724  0.00  0.00            
ATOM   4266  HG2 ARG X 264      25.461  35.409  19.790  0.00  0.00            
ATOM   4267  HG3 ARG X 264      26.702  34.566  20.710  0.00  0.00            
ATOM   4268  CD  ARG X 264      27.103  35.099  18.585  0.00  0.00            
ATOM   4269  HD2 ARG X 264      27.986  34.462  18.543  0.00  0.00            
ATOM   4270  HD3 ARG X 264      26.404  35.029  17.751  0.00  0.00            
ATOM   4271  NE  ARG X 264      27.551  36.453  18.736  0.00  0.00            
ATOM   4272  HE  ARG X 264      27.117  36.931  19.513  0.00  0.00            
ATOM   4273  CZ  ARG X 264      28.132  37.181  17.815  0.00  0.00            
ATOM   4274  NH1 ARG X 264      28.530  36.804  16.660  0.00  0.00            
ATOM   4275 HH11 ARG X 264      28.707  35.824  16.494  0.00  0.00            
ATOM   4276 HH12 ARG X 264      28.931  37.503  16.051  0.00  0.00            
ATOM   4277  NH2 ARG X 264      28.159  38.480  17.998  0.00  0.00            
ATOM   4278 HH21 ARG X 264      27.743  38.963  18.781  0.00  0.00            
ATOM   4279 HH22 ARG X 264      28.470  38.925  17.146  0.00  0.00            
ATOM   4280  C   ARG X 264      23.931  31.435  20.242  0.00  0.00            
ATOM   4281  O   ARG X 264      22.789  31.706  20.088  0.00  0.00            
ATOM   4282  N   SER X 265      24.392  30.202  20.136  0.00  0.00            
ATOM   4283  H   SER X 265      25.393  30.066  20.115  0.00  0.00            
ATOM   4284  CA  SER X 265      23.537  28.986  19.944  0.00  0.00            
ATOM   4285  HA  SER X 265      22.749  29.302  19.260  0.00  0.00            
ATOM   4286  CB  SER X 265      24.227  27.794  19.297  0.00  0.00            
ATOM   4287  HB2 SER X 265      24.579  27.122  20.080  0.00  0.00            
ATOM   4288  HB3 SER X 265      23.491  27.154  18.810  0.00  0.00            
ATOM   4289  OG  SER X 265      25.292  28.109  18.433  0.00  0.00            
ATOM   4290  HG  SER X 265      25.966  28.610  18.899  0.00  0.00            
ATOM   4291  C   SER X 265      22.934  28.630  21.286  0.00  0.00            
ATOM   4292  O   SER X 265      21.947  27.894  21.315  0.00  0.00            
ATOM   4293  N   GLY X 266      23.559  29.013  22.445  0.00  0.00            
ATOM   4294  H   GLY X 266      24.397  29.575  22.405  0.00  0.00            
ATOM   4295  CA  GLY X 266      23.144  28.676  23.837  0.00  0.00            
ATOM   4296  HA2 GLY X 266      22.686  27.691  23.930  0.00  0.00            
ATOM   4297  HA3 GLY X 266      24.022  28.712  24.482  0.00  0.00            
ATOM   4298  C   GLY X 266      22.050  29.623  24.415  0.00  0.00            
ATOM   4299  O   GLY X 266      21.576  30.471  23.670  0.00  0.00            
ATOM   4300  N   ASN X 267      21.822  29.548  25.725  0.00  0.00            
ATOM   4301  H   ASN X 267      22.215  28.782  26.254  0.00  0.00            
ATOM   4302  CA  ASN X 267      21.019  30.535  26.537  0.00  0.00            
ATOM   4303  HA  ASN X 267      20.770  31.455  26.008  0.00  0.00            
ATOM   4304  CB  ASN X 267      19.647  29.942  26.749  0.00  0.00            
ATOM   4305  HB2 ASN X 267      19.769  29.163  27.501  0.00  0.00            
ATOM   4306  HB3 ASN X 267      19.048  30.663  27.306  0.00  0.00            
ATOM   4307  CG  ASN X 267      18.808  29.464  25.555  0.00  0.00            
ATOM   4308  OD1 ASN X 267      18.301  30.202  24.726  0.00  0.00            
ATOM   4309  ND2 ASN X 267      18.646  28.147  25.488  0.00  0.00            
ATOM   4310 HD21 ASN X 267      18.063  27.835  24.725  0.00  0.00            
ATOM   4311 HD22 ASN X 267      19.018  27.580  26.237  0.00  0.00            
ATOM   4312  C   ASN X 267      21.796  30.890  27.742  0.00  0.00            
ATOM   4313  O   ASN X 267      23.007  30.729  27.837  0.00  0.00            
ATOM   4314  N   SER X 268      21.214  31.427  28.774  0.00  0.00            
ATOM   4315  H   SER X 268      20.240  31.669  28.662  0.00  0.00            
ATOM   4316  CA  SER X 268      21.857  31.896  30.013  0.00  0.00            
ATOM   4317  HA  SER X 268      22.487  32.703  29.639  0.00  0.00            
ATOM   4318  CB  SER X 268      20.809  32.514  30.932  0.00  0.00            
ATOM   4319  HB2 SER X 268      21.373  33.143  31.621  0.00  0.00            
ATOM   4320  HB3 SER X 268      20.120  33.122  30.345  0.00  0.00            
ATOM   4321  OG  SER X 268      20.119  31.651  31.767  0.00  0.00            
ATOM   4322  HG  SER X 268      19.340  31.324  31.310  0.00  0.00            
ATOM   4323  C   SER X 268      22.816  30.983  30.765  0.00  0.00            
ATOM   4324  O   SER X 268      23.762  31.380  31.416  0.00  0.00            
ATOM   4325  N   ARG X 269      22.498  29.662  30.738  0.00  0.00            
ATOM   4326  H   ARG X 269      21.654  29.382  30.259  0.00  0.00            
ATOM   4327  CA  ARG X 269      23.290  28.535  31.259  0.00  0.00            
ATOM   4328  HA  ARG X 269      23.454  28.630  32.333  0.00  0.00            
ATOM   4329  CB  ARG X 269      22.599  27.190  31.299  0.00  0.00            
ATOM   4330  HB2 ARG X 269      23.287  26.501  31.788  0.00  0.00            
ATOM   4331  HB3 ARG X 269      21.622  27.123  31.779  0.00  0.00            
ATOM   4332  CG  ARG X 269      22.384  26.460  29.910  0.00  0.00            
ATOM   4333  HG2 ARG X 269      21.762  27.005  29.200  0.00  0.00            
ATOM   4334  HG3 ARG X 269      23.408  26.364  29.552  0.00  0.00            
ATOM   4335  CD  ARG X 269      21.667  25.140  30.189  0.00  0.00            
ATOM   4336  HD2 ARG X 269      22.222  24.671  31.001  0.00  0.00            
ATOM   4337  HD3 ARG X 269      20.683  25.272  30.639  0.00  0.00            
ATOM   4338  NE  ARG X 269      21.585  24.355  29.008  0.00  0.00            
ATOM   4339  HE  ARG X 269      22.205  24.639  28.263  0.00  0.00            
ATOM   4340  CZ  ARG X 269      20.846  23.308  28.733  0.00  0.00            
ATOM   4341  NH1 ARG X 269      20.103  22.735  29.696  0.00  0.00            
ATOM   4342 HH11 ARG X 269      20.009  23.169  30.604  0.00  0.00            
ATOM   4343 HH12 ARG X 269      19.312  22.199  29.368  0.00  0.00            
ATOM   4344  NH2 ARG X 269      20.743  22.734  27.621  0.00  0.00            
ATOM   4345 HH21 ARG X 269      21.156  23.123  26.786  0.00  0.00            
ATOM   4346 HH22 ARG X 269      20.133  21.946  27.458  0.00  0.00            
ATOM   4347  C   ARG X 269      24.698  28.459  30.606  0.00  0.00            
ATOM   4348  O   ARG X 269      25.679  28.389  31.348  0.00  0.00            
ATOM   4349  N   GLU X 270      24.817  28.632  29.298  0.00  0.00            
ATOM   4350  H   GLU X 270      24.006  28.611  28.697  0.00  0.00            
ATOM   4351  CA  GLU X 270      26.113  28.812  28.609  0.00  0.00            
ATOM   4352  HA  GLU X 270      26.764  27.969  28.838  0.00  0.00            
ATOM   4353  CB  GLU X 270      26.020  28.808  27.089  0.00  0.00            
ATOM   4354  HB2 GLU X 270      25.213  29.466  26.769  0.00  0.00            
ATOM   4355  HB3 GLU X 270      26.952  29.258  26.746  0.00  0.00            
ATOM   4356  CG  GLU X 270      25.876  27.317  26.519  0.00  0.00            
ATOM   4357  HG2 GLU X 270      26.026  27.444  25.447  0.00  0.00            
ATOM   4358  HG3 GLU X 270      26.638  26.661  26.943  0.00  0.00            
ATOM   4359  CD  GLU X 270      24.436  26.770  26.791  0.00  0.00            
ATOM   4360  OE1 GLU X 270      23.554  27.601  26.972  0.00  0.00            
ATOM   4361  OE2 GLU X 270      24.264  25.512  26.894  0.00  0.00            
ATOM   4362  C   GLU X 270      26.837  30.058  29.183  0.00  0.00            
ATOM   4363  O   GLU X 270      28.089  30.042  29.386  0.00  0.00            
ATOM   4364  N   ARG X 271      26.098  31.176  29.347  0.00  0.00            
ATOM   4365  H   ARG X 271      25.091  31.119  29.310  0.00  0.00            
ATOM   4366  CA  ARG X 271      26.720  32.435  29.841  0.00  0.00            
ATOM   4367  HA  ARG X 271      27.460  32.732  29.097  0.00  0.00            
ATOM   4368  CB  ARG X 271      25.640  33.607  29.812  0.00  0.00            
ATOM   4369  HB2 ARG X 271      24.668  33.295  30.195  0.00  0.00            
ATOM   4370  HB3 ARG X 271      26.129  34.369  30.418  0.00  0.00            
ATOM   4371  CG  ARG X 271      25.467  34.149  28.394  0.00  0.00            
ATOM   4372  HG2 ARG X 271      26.181  34.911  28.082  0.00  0.00            
ATOM   4373  HG3 ARG X 271      25.374  33.316  27.697  0.00  0.00            
ATOM   4374  CD  ARG X 271      24.021  34.783  28.319  0.00  0.00            
ATOM   4375  HD2 ARG X 271      23.236  34.037  28.197  0.00  0.00            
ATOM   4376  HD3 ARG X 271      23.808  35.314  29.247  0.00  0.00            
ATOM   4377  NE  ARG X 271      23.936  35.898  27.369  0.00  0.00            
ATOM   4378  HE  ARG X 271      24.708  36.069  26.740  0.00  0.00            
ATOM   4379  CZ  ARG X 271      22.941  36.642  27.014  0.00  0.00            
ATOM   4380  NH1 ARG X 271      21.856  36.648  27.718  0.00  0.00            
ATOM   4381 HH11 ARG X 271      21.877  36.127  28.583  0.00  0.00            
ATOM   4382 HH12 ARG X 271      21.026  37.166  27.467  0.00  0.00            
ATOM   4383  NH2 ARG X 271      23.053  37.485  26.057  0.00  0.00            
ATOM   4384 HH21 ARG X 271      23.827  37.364  25.419  0.00  0.00            
ATOM   4385 HH22 ARG X 271      22.481  38.308  26.183  0.00  0.00            
ATOM   4386  C   ARG X 271      27.334  32.210  31.218  0.00  0.00            
ATOM   4387  O   ARG X 271      28.469  32.585  31.423  0.00  0.00            
ATOM   4388  N   GLU X 272      26.480  31.824  32.144  0.00  0.00            
ATOM   4389  H   GLU X 272      25.558  31.634  31.778  0.00  0.00            
ATOM   4390  CA  GLU X 272      26.862  31.700  33.524  0.00  0.00            
ATOM   4391  HA  GLU X 272      27.147  32.679  33.909  0.00  0.00            
ATOM   4392  CB  GLU X 272      25.623  31.082  34.232  0.00  0.00            
ATOM   4393  HB2 GLU X 272      24.711  31.677  34.189  0.00  0.00            
ATOM   4394  HB3 GLU X 272      25.429  30.076  33.861  0.00  0.00            
ATOM   4395  CG  GLU X 272      25.821  31.175  35.793  0.00  0.00            
ATOM   4396  HG2 GLU X 272      26.525  30.367  35.995  0.00  0.00            
ATOM   4397  HG3 GLU X 272      26.246  32.154  36.015  0.00  0.00            
ATOM   4398  CD  GLU X 272      24.516  31.025  36.473  0.00  0.00            
ATOM   4399  OE1 GLU X 272      23.851  29.995  36.628  0.00  0.00            
ATOM   4400  OE2 GLU X 272      24.098  32.118  37.000  0.00  0.00            
ATOM   4401  C   GLU X 272      28.074  30.772  33.661  0.00  0.00            
ATOM   4402  O   GLU X 272      29.051  31.072  34.330  0.00  0.00            
ATOM   4403  N   MET X 273      28.060  29.643  32.871  0.00  0.00            
ATOM   4404  H   MET X 273      27.243  29.378  32.338  0.00  0.00            
ATOM   4405  CA  MET X 273      29.099  28.643  32.835  0.00  0.00            
ATOM   4406  HA  MET X 273      29.328  28.392  33.870  0.00  0.00            
ATOM   4407  CB  MET X 273      28.747  27.474  31.987  0.00  0.00            
ATOM   4408  HB2 MET X 273      28.242  27.805  31.080  0.00  0.00            
ATOM   4409  HB3 MET X 273      29.659  26.896  31.835  0.00  0.00            
ATOM   4410  CG  MET X 273      27.838  26.557  32.789  0.00  0.00            
ATOM   4411  HG2 MET X 273      28.400  26.086  33.595  0.00  0.00            
ATOM   4412  HG3 MET X 273      27.097  27.137  33.339  0.00  0.00            
ATOM   4413  SD  MET X 273      26.927  25.343  31.882  0.00  0.00            
ATOM   4414  CE  MET X 273      28.368  24.474  31.266  0.00  0.00            
ATOM   4415  HE1 MET X 273      29.195  24.399  31.971  0.00  0.00            
ATOM   4416  HE2 MET X 273      28.117  23.525  30.790  0.00  0.00            
ATOM   4417  HE3 MET X 273      28.729  25.010  30.388  0.00  0.00            
ATOM   4418  C   MET X 273      30.398  29.250  32.218  0.00  0.00            
ATOM   4419  O   MET X 273      31.456  29.029  32.775  0.00  0.00            
ATOM   4420  N   PHE X 274      30.309  30.015  31.124  0.00  0.00            
ATOM   4421  H   PHE X 274      29.427  30.024  30.633  0.00  0.00            
ATOM   4422  CA  PHE X 274      31.500  30.712  30.546  0.00  0.00            
ATOM   4423  HA  PHE X 274      32.258  29.949  30.372  0.00  0.00            
ATOM   4424  CB  PHE X 274      31.100  31.362  29.137  0.00  0.00            
ATOM   4425  HB2 PHE X 274      30.668  30.541  28.564  0.00  0.00            
ATOM   4426  HB3 PHE X 274      30.284  32.063  29.312  0.00  0.00            
ATOM   4427  CG  PHE X 274      32.216  31.906  28.325  0.00  0.00            
ATOM   4428  CD1 PHE X 274      32.770  33.078  28.769  0.00  0.00            
ATOM   4429  HD1 PHE X 274      32.257  33.620  29.550  0.00  0.00            
ATOM   4430  CE1 PHE X 274      33.786  33.760  28.090  0.00  0.00            
ATOM   4431  HE1 PHE X 274      34.215  34.662  28.502  0.00  0.00            
ATOM   4432  CZ  PHE X 274      34.315  33.084  26.986  0.00  0.00            
ATOM   4433  HZ  PHE X 274      35.130  33.575  26.473  0.00  0.00            
ATOM   4434  CE2 PHE X 274      33.696  31.936  26.510  0.00  0.00            
ATOM   4435  HE2 PHE X 274      34.104  31.501  25.609  0.00  0.00            
ATOM   4436  CD2 PHE X 274      32.635  31.326  27.142  0.00  0.00            
ATOM   4437  HD2 PHE X 274      32.248  30.415  26.710  0.00  0.00            
ATOM   4438  C   PHE X 274      32.086  31.721  31.538  0.00  0.00            
ATOM   4439  O   PHE X 274      33.324  31.735  31.723  0.00  0.00            
ATOM   4440  N   VAL X 275      31.255  32.508  32.197  0.00  0.00            
ATOM   4441  H   VAL X 275      30.283  32.516  31.925  0.00  0.00            
ATOM   4442  CA  VAL X 275      31.631  33.325  33.406  0.00  0.00            
ATOM   4443  HA  VAL X 275      32.326  34.096  33.074  0.00  0.00            
ATOM   4444  CB  VAL X 275      30.361  33.927  33.959  0.00  0.00            
ATOM   4445  HB  VAL X 275      29.512  33.286  33.724  0.00  0.00            
ATOM   4446  CG1 VAL X 275      30.408  34.314  35.418  0.00  0.00            
ATOM   4447 HG11 VAL X 275      29.977  33.467  35.953  0.00  0.00            
ATOM   4448 HG12 VAL X 275      31.420  34.608  35.696  0.00  0.00            
ATOM   4449 HG13 VAL X 275      29.812  35.211  35.583  0.00  0.00            
ATOM   4450  CG2 VAL X 275      30.043  35.192  33.201  0.00  0.00            
ATOM   4451 HG21 VAL X 275      29.856  34.944  32.156  0.00  0.00            
ATOM   4452 HG22 VAL X 275      29.113  35.604  33.594  0.00  0.00            
ATOM   4453 HG23 VAL X 275      30.875  35.856  33.436  0.00  0.00            
ATOM   4454  C   VAL X 275      32.319  32.440  34.426  0.00  0.00            
ATOM   4455  O   VAL X 275      33.345  32.896  34.900  0.00  0.00            
ATOM   4456  N   GLN X 276      31.858  31.286  34.856  0.00  0.00            
ATOM   4457  H   GLN X 276      30.919  30.951  34.698  0.00  0.00            
ATOM   4458  CA  GLN X 276      32.647  30.527  35.910  0.00  0.00            
ATOM   4459  HA  GLN X 276      32.676  31.104  36.834  0.00  0.00            
ATOM   4460  CB  GLN X 276      31.900  29.148  36.327  0.00  0.00            
ATOM   4461  HB2 GLN X 276      31.706  28.532  35.449  0.00  0.00            
ATOM   4462  HB3 GLN X 276      32.607  28.589  36.940  0.00  0.00            
ATOM   4463  CG  GLN X 276      30.516  29.245  37.042  0.00  0.00            
ATOM   4464  HG2 GLN X 276      29.794  29.728  36.383  0.00  0.00            
ATOM   4465  HG3 GLN X 276      30.178  28.244  37.312  0.00  0.00            
ATOM   4466  CD  GLN X 276      30.582  30.085  38.328  0.00  0.00            
ATOM   4467  OE1 GLN X 276      31.650  30.408  38.835  0.00  0.00            
ATOM   4468  NE2 GLN X 276      29.404  30.249  38.898  0.00  0.00            
ATOM   4469 HE21 GLN X 276      29.382  30.438  39.890  0.00  0.00            
ATOM   4470 HE22 GLN X 276      28.565  29.914  38.447  0.00  0.00            
ATOM   4471  C   GLN X 276      34.019  30.093  35.359  0.00  0.00            
ATOM   4472  O   GLN X 276      34.944  30.001  36.141  0.00  0.00            
ATOM   4473  N   GLU X 277      34.176  29.775  34.079  0.00  0.00            
ATOM   4474  H   GLU X 277      33.327  29.708  33.537  0.00  0.00            
ATOM   4475  CA  GLU X 277      35.468  29.443  33.518  0.00  0.00            
ATOM   4476  HA  GLU X 277      35.956  28.636  34.065  0.00  0.00            
ATOM   4477  CB  GLU X 277      35.302  28.841  32.142  0.00  0.00            
ATOM   4478  HB2 GLU X 277      34.531  28.088  32.309  0.00  0.00            
ATOM   4479  HB3 GLU X 277      34.996  29.580  31.403  0.00  0.00            
ATOM   4480  CG  GLU X 277      36.538  28.115  31.488  0.00  0.00            
ATOM   4481  HG2 GLU X 277      36.243  27.708  30.521  0.00  0.00            
ATOM   4482  HG3 GLU X 277      37.355  28.811  31.298  0.00  0.00            
ATOM   4483  CD  GLU X 277      37.073  26.902  32.222  0.00  0.00            
ATOM   4484  OE1 GLU X 277      36.905  26.748  33.465  0.00  0.00            
ATOM   4485  OE2 GLU X 277      37.790  26.051  31.668  0.00  0.00            
ATOM   4486  C   GLU X 277      36.333  30.625  33.540  0.00  0.00            
ATOM   4487  O   GLU X 277      37.464  30.447  33.969  0.00  0.00            
ATOM   4488  N   VAL X 278      35.908  31.863  33.153  0.00  0.00            
ATOM   4489  H   VAL X 278      34.947  31.992  32.872  0.00  0.00            
ATOM   4490  CA  VAL X 278      36.821  33.019  33.152  0.00  0.00            
ATOM   4491  HA  VAL X 278      37.755  32.784  32.641  0.00  0.00            
ATOM   4492  CB  VAL X 278      36.073  34.212  32.526  0.00  0.00            
ATOM   4493  HB  VAL X 278      35.125  34.276  33.061  0.00  0.00            
ATOM   4494  CG1 VAL X 278      36.999  35.448  32.478  0.00  0.00            
ATOM   4495 HG11 VAL X 278      36.988  35.913  33.463  0.00  0.00            
ATOM   4496 HG12 VAL X 278      38.022  35.290  32.135  0.00  0.00            
ATOM   4497 HG13 VAL X 278      36.549  36.185  31.813  0.00  0.00            
ATOM   4498  CG2 VAL X 278      35.838  33.979  31.071  0.00  0.00            
ATOM   4499 HG21 VAL X 278      35.371  33.029  30.812  0.00  0.00            
ATOM   4500 HG22 VAL X 278      35.078  34.708  30.789  0.00  0.00            
ATOM   4501 HG23 VAL X 278      36.757  34.187  30.523  0.00  0.00            
ATOM   4502  C   VAL X 278      37.240  33.383  34.574  0.00  0.00            
ATOM   4503  O   VAL X 278      38.407  33.604  34.862  0.00  0.00            
ATOM   4504  N   ARG X 279      36.332  33.262  35.573  0.00  0.00            
ATOM   4505  H   ARG X 279      35.376  33.110  35.286  0.00  0.00            
ATOM   4506  CA  ARG X 279      36.538  33.352  37.041  0.00  0.00            
ATOM   4507  HA  ARG X 279      36.888  34.349  37.309  0.00  0.00            
ATOM   4508  CB  ARG X 279      35.147  33.218  37.649  0.00  0.00            
ATOM   4509  HB2 ARG X 279      34.401  33.685  37.007  0.00  0.00            
ATOM   4510  HB3 ARG X 279      34.868  32.167  37.712  0.00  0.00            
ATOM   4511  CG  ARG X 279      35.040  33.815  39.025  0.00  0.00            
ATOM   4512  HG2 ARG X 279      35.556  33.179  39.744  0.00  0.00            
ATOM   4513  HG3 ARG X 279      35.505  34.801  39.007  0.00  0.00            
ATOM   4514  CD  ARG X 279      33.532  33.908  39.505  0.00  0.00            
ATOM   4515  HD2 ARG X 279      33.426  34.695  40.251  0.00  0.00            
ATOM   4516  HD3 ARG X 279      32.920  34.195  38.650  0.00  0.00            
ATOM   4517  NE  ARG X 279      32.963  32.636  40.096  0.00  0.00            
ATOM   4518  HE  ARG X 279      32.498  31.986  39.478  0.00  0.00            
ATOM   4519  CZ  ARG X 279      32.948  32.191  41.330  0.00  0.00            
ATOM   4520  NH1 ARG X 279      33.297  32.862  42.324  0.00  0.00            
ATOM   4521 HH11 ARG X 279      33.759  33.757  42.253  0.00  0.00            
ATOM   4522 HH12 ARG X 279      33.102  32.435  43.218  0.00  0.00            
ATOM   4523  NH2 ARG X 279      32.701  30.944  41.472  0.00  0.00            
ATOM   4524 HH21 ARG X 279      32.524  30.401  40.639  0.00  0.00            
ATOM   4525 HH22 ARG X 279      32.904  30.553  42.381  0.00  0.00            
ATOM   4526  C   ARG X 279      37.459  32.284  37.649  0.00  0.00            
ATOM   4527  O   ARG X 279      38.162  32.577  38.652  0.00  0.00            
ATOM   4528  N   ARG X 280      37.483  31.087  37.092  0.00  0.00            
ATOM   4529  H   ARG X 280      36.814  30.871  36.366  0.00  0.00            
ATOM   4530  CA  ARG X 280      38.448  30.042  37.450  0.00  0.00            
ATOM   4531  HA  ARG X 280      38.596  29.971  38.527  0.00  0.00            
ATOM   4532  CB  ARG X 280      37.775  28.723  37.177  0.00  0.00            
ATOM   4533  HB2 ARG X 280      36.740  28.782  37.514  0.00  0.00            
ATOM   4534  HB3 ARG X 280      37.750  28.707  36.088  0.00  0.00            
ATOM   4535  CG  ARG X 280      38.457  27.508  37.848  0.00  0.00            
ATOM   4536  HG2 ARG X 280      39.518  27.697  37.685  0.00  0.00            
ATOM   4537  HG3 ARG X 280      38.204  27.577  38.906  0.00  0.00            
ATOM   4538  CD  ARG X 280      38.033  26.228  37.170  0.00  0.00            
ATOM   4539  HD2 ARG X 280      38.578  25.478  37.745  0.00  0.00            
ATOM   4540  HD3 ARG X 280      36.980  25.984  37.307  0.00  0.00            
ATOM   4541  NE  ARG X 280      38.439  26.217  35.754  0.00  0.00            
ATOM   4542  HE  ARG X 280      37.655  26.439  35.157  0.00  0.00            
ATOM   4543  CZ  ARG X 280      39.592  26.144  35.165  0.00  0.00            
ATOM   4544  NH1 ARG X 280      40.737  25.950  35.726  0.00  0.00            
ATOM   4545 HH11 ARG X 280      40.824  25.749  36.712  0.00  0.00            
ATOM   4546 HH12 ARG X 280      41.526  26.000  35.098  0.00  0.00            
ATOM   4547  NH2 ARG X 280      39.560  26.367  33.892  0.00  0.00            
ATOM   4548 HH21 ARG X 280      38.734  26.629  33.372  0.00  0.00            
ATOM   4549 HH22 ARG X 280      40.414  26.297  33.357  0.00  0.00            
ATOM   4550  C   ARG X 280      39.846  30.195  36.758  0.00  0.00            
ATOM   4551  O   ARG X 280      40.921  30.092  37.390  0.00  0.00            
ATOM   4552  N   TYR X 281      39.870  30.398  35.414  0.00  0.00            
ATOM   4553  H   TYR X 281      38.965  30.459  34.968  0.00  0.00            
ATOM   4554  CA  TYR X 281      41.023  30.243  34.492  0.00  0.00            
ATOM   4555  HA  TYR X 281      41.424  29.260  34.740  0.00  0.00            
ATOM   4556  CB  TYR X 281      40.501  30.168  33.076  0.00  0.00            
ATOM   4557  HB2 TYR X 281      39.682  29.450  33.061  0.00  0.00            
ATOM   4558  HB3 TYR X 281      40.016  31.064  32.687  0.00  0.00            
ATOM   4559  CG  TYR X 281      41.503  29.717  31.991  0.00  0.00            
ATOM   4560  CD1 TYR X 281      41.423  28.440  31.473  0.00  0.00            
ATOM   4561  HD1 TYR X 281      40.745  27.851  32.073  0.00  0.00            
ATOM   4562  CE1 TYR X 281      42.360  28.014  30.509  0.00  0.00            
ATOM   4563  HE1 TYR X 281      42.429  26.990  30.171  0.00  0.00            
ATOM   4564  CZ  TYR X 281      43.311  28.856  30.036  0.00  0.00            
ATOM   4565  OH  TYR X 281      44.060  28.437  28.974  0.00  0.00            
ATOM   4566  HH  TYR X 281      44.141  27.481  28.984  0.00  0.00            
ATOM   4567  CE2 TYR X 281      43.312  30.204  30.452  0.00  0.00            
ATOM   4568  HE2 TYR X 281      44.033  30.888  30.029  0.00  0.00            
ATOM   4569  CD2 TYR X 281      42.428  30.639  31.487  0.00  0.00            
ATOM   4570  HD2 TYR X 281      42.505  31.643  31.878  0.00  0.00            
ATOM   4571  C   TYR X 281      42.108  31.264  34.652  0.00  0.00            
ATOM   4572  O   TYR X 281      43.308  30.945  34.577  0.00  0.00            
ATOM   4573  N   TYR X 282      41.679  32.527  34.830  0.00  0.00            
ATOM   4574  H   TYR X 282      40.703  32.669  35.048  0.00  0.00            
ATOM   4575  CA  TYR X 282      42.494  33.732  34.918  0.00  0.00            
ATOM   4576  HA  TYR X 282      43.499  33.503  34.562  0.00  0.00            
ATOM   4577  CB  TYR X 282      41.757  34.830  34.071  0.00  0.00            
ATOM   4578  HB2 TYR X 282      40.733  35.069  34.361  0.00  0.00            
ATOM   4579  HB3 TYR X 282      42.272  35.769  34.270  0.00  0.00            
ATOM   4580  CG  TYR X 282      41.725  34.359  32.627  0.00  0.00            
ATOM   4581  CD1 TYR X 282      42.963  34.350  31.877  0.00  0.00            
ATOM   4582  HD1 TYR X 282      43.845  34.776  32.333  0.00  0.00            
ATOM   4583  CE1 TYR X 282      42.998  33.944  30.530  0.00  0.00            
ATOM   4584  HE1 TYR X 282      43.898  34.011  29.936  0.00  0.00            
ATOM   4585  CZ  TYR X 282      41.855  33.442  29.889  0.00  0.00            
ATOM   4586  OH  TYR X 282      41.798  33.062  28.605  0.00  0.00            
ATOM   4587  HH  TYR X 282      42.631  33.022  28.129  0.00  0.00            
ATOM   4588  CE2 TYR X 282      40.671  33.421  30.616  0.00  0.00            
ATOM   4589  HE2 TYR X 282      39.778  33.137  30.080  0.00  0.00            
ATOM   4590  CD2 TYR X 282      40.607  33.849  31.968  0.00  0.00            
ATOM   4591  HD2 TYR X 282      39.676  33.674  32.488  0.00  0.00            
ATOM   4592  C   TYR X 282      42.696  34.205  36.427  0.00  0.00            
ATOM   4593  O   TYR X 282      41.761  34.203  37.207  0.00  0.00            
ATOM   4594  N   PRO X 283      43.923  34.649  36.841  0.00  0.00            
ATOM   4595  CD  PRO X 283      45.049  34.913  35.856  0.00  0.00            
ATOM   4596  HD2 PRO X 283      44.717  35.332  34.906  0.00  0.00            
ATOM   4597  HD3 PRO X 283      45.697  34.045  35.730  0.00  0.00            
ATOM   4598  CG  PRO X 283      45.898  35.906  36.649  0.00  0.00            
ATOM   4599  HG2 PRO X 283      45.478  36.904  36.525  0.00  0.00            
ATOM   4600  HG3 PRO X 283      46.946  35.828  36.361  0.00  0.00            
ATOM   4601  CB  PRO X 283      45.811  35.425  38.037  0.00  0.00            
ATOM   4602  HB2 PRO X 283      45.991  36.223  38.757  0.00  0.00            
ATOM   4603  HB3 PRO X 283      46.386  34.512  38.192  0.00  0.00            
ATOM   4604  CA  PRO X 283      44.352  34.986  38.164  0.00  0.00            
ATOM   4605  HA  PRO X 283      44.385  34.089  38.782  0.00  0.00            
ATOM   4606  C   PRO X 283      43.580  36.138  38.818  0.00  0.00            
ATOM   4607  O   PRO X 283      43.315  37.173  38.179  0.00  0.00            
ATOM   4608  N   PHE X 284      43.315  36.079  40.158  0.00  0.00            
ATOM   4609  H   PHE X 284      43.353  35.190  40.635  0.00  0.00            
ATOM   4610  CA  PHE X 284      43.225  37.309  40.989  0.00  0.00            
ATOM   4611  HA  PHE X 284      43.867  38.033  40.488  0.00  0.00            
ATOM   4612  CB  PHE X 284      41.791  37.911  41.046  0.00  0.00            
ATOM   4613  HB2 PHE X 284      41.268  37.584  40.147  0.00  0.00            
ATOM   4614  HB3 PHE X 284      41.317  37.521  41.947  0.00  0.00            
ATOM   4615  CG  PHE X 284      41.723  39.453  41.123  0.00  0.00            
ATOM   4616  CD1 PHE X 284      42.208  40.045  42.353  0.00  0.00            
ATOM   4617  HD1 PHE X 284      42.494  39.499  43.239  0.00  0.00            
ATOM   4618  CE1 PHE X 284      42.340  41.455  42.415  0.00  0.00            
ATOM   4619  HE1 PHE X 284      42.728  41.979  43.276  0.00  0.00            
ATOM   4620  CZ  PHE X 284      41.940  42.181  41.258  0.00  0.00            
ATOM   4621  HZ  PHE X 284      42.008  43.251  41.129  0.00  0.00            
ATOM   4622  CE2 PHE X 284      41.228  41.651  40.173  0.00  0.00            
ATOM   4623  HE2 PHE X 284      41.085  42.294  39.318  0.00  0.00            
ATOM   4624  CD2 PHE X 284      41.157  40.252  40.102  0.00  0.00            
ATOM   4625  HD2 PHE X 284      40.792  39.819  39.182  0.00  0.00            
ATOM   4626  C   PHE X 284      43.921  37.137  42.348  0.00  0.00            
ATOM   4627  O   PHE X 284      44.887  37.853  42.639  0.00  0.00            
ATOM   4628  N   GLY X 285      43.425  36.284  43.236  0.00  0.00            
ATOM   4629  H   GLY X 285      42.542  35.854  43.000  0.00  0.00            
ATOM   4630  CA  GLY X 285      44.063  35.751  44.476  0.00  0.00            
ATOM   4631  HA2 GLY X 285      44.577  36.551  45.009  0.00  0.00            
ATOM   4632  HA3 GLY X 285      43.288  35.327  45.115  0.00  0.00            
ATOM   4633  C   GLY X 285      45.162  34.732  44.123  0.00  0.00            
ATOM   4634  O   GLY X 285      44.854  33.614  43.742  0.00  0.00            
ATOM   4635  N   PRO X 286      46.464  35.077  44.442  0.00  0.00            
ATOM   4636  CD  PRO X 286      47.054  36.313  44.908  0.00  0.00            
ATOM   4637  HD2 PRO X 286      46.887  36.363  45.984  0.00  0.00            
ATOM   4638  HD3 PRO X 286      46.649  37.153  44.343  0.00  0.00            
ATOM   4639  CG  PRO X 286      48.539  36.311  44.540  0.00  0.00            
ATOM   4640  HG2 PRO X 286      49.168  36.596  45.383  0.00  0.00            
ATOM   4641  HG3 PRO X 286      48.723  36.758  43.563  0.00  0.00            
ATOM   4642  CB  PRO X 286      48.847  34.795  44.498  0.00  0.00            
ATOM   4643  HB2 PRO X 286      49.400  34.513  45.395  0.00  0.00            
ATOM   4644  HB3 PRO X 286      49.493  34.515  43.666  0.00  0.00            
ATOM   4645  CA  PRO X 286      47.518  34.039  44.429  0.00  0.00            
ATOM   4646  HA  PRO X 286      47.323  33.449  43.534  0.00  0.00            
ATOM   4647  C   PRO X 286      47.414  33.148  45.674  0.00  0.00            
ATOM   4648  O   PRO X 286      47.154  31.927  45.488  0.00  0.00            
ATOM   4649  N   PHE X 287      47.439  33.818  46.879  0.00  0.00            
ATOM   4650  H   PHE X 287      47.502  34.825  46.836  0.00  0.00            
ATOM   4651  CA  PHE X 287      47.374  33.111  48.138  0.00  0.00            
ATOM   4652  HA  PHE X 287      46.895  32.185  47.821  0.00  0.00            
ATOM   4653  CB  PHE X 287      48.838  32.801  48.625  0.00  0.00            
ATOM   4654  HB2 PHE X 287      48.846  33.101  49.673  0.00  0.00            
ATOM   4655  HB3 PHE X 287      49.045  31.739  48.496  0.00  0.00            
ATOM   4656  CG  PHE X 287      50.010  33.554  48.008  0.00  0.00            
ATOM   4657  CD1 PHE X 287      50.159  34.964  48.246  0.00  0.00            
ATOM   4658  HD1 PHE X 287      49.421  35.380  48.916  0.00  0.00            
ATOM   4659  CE1 PHE X 287      51.184  35.651  47.611  0.00  0.00            
ATOM   4660  HE1 PHE X 287      51.228  36.721  47.751  0.00  0.00            
ATOM   4661  CZ  PHE X 287      52.012  35.017  46.696  0.00  0.00            
ATOM   4662  HZ  PHE X 287      52.757  35.578  46.152  0.00  0.00            
ATOM   4663  CE2 PHE X 287      51.892  33.659  46.487  0.00  0.00            
ATOM   4664  HE2 PHE X 287      52.595  33.201  45.807  0.00  0.00            
ATOM   4665  CD2 PHE X 287      50.864  32.921  47.152  0.00  0.00            
ATOM   4666  HD2 PHE X 287      50.800  31.855  46.990  0.00  0.00            
ATOM   4667  C   PHE X 287      46.331  33.780  49.142  0.00  0.00            
ATOM   4668  O   PHE X 287      45.911  34.940  48.861  0.00  0.00            
ATOM   4669  N   LEU X 288      46.112  33.156  50.271  0.00  0.00            
ATOM   4670  H   LEU X 288      46.588  32.278  50.421  0.00  0.00            
ATOM   4671  CA  LEU X 288      45.587  33.770  51.451  0.00  0.00            
ATOM   4672  HA  LEU X 288      45.689  34.851  51.355  0.00  0.00            
ATOM   4673  CB  LEU X 288      44.045  33.532  51.659  0.00  0.00            
ATOM   4674  HB2 LEU X 288      43.995  32.456  51.492  0.00  0.00            
ATOM   4675  HB3 LEU X 288      43.821  33.743  52.704  0.00  0.00            
ATOM   4676  CG  LEU X 288      43.104  34.234  50.643  0.00  0.00            
ATOM   4677  HG  LEU X 288      43.396  33.841  49.669  0.00  0.00            
ATOM   4678  CD1 LEU X 288      41.697  33.790  50.908  0.00  0.00            
ATOM   4679 HD11 LEU X 288      41.309  34.105  51.877  0.00  0.00            
ATOM   4680 HD12 LEU X 288      41.009  34.183  50.160  0.00  0.00            
ATOM   4681 HD13 LEU X 288      41.612  32.704  50.874  0.00  0.00            
ATOM   4682  CD2 LEU X 288      43.165  35.802  50.488  0.00  0.00            
ATOM   4683 HD21 LEU X 288      44.111  36.116  50.049  0.00  0.00            
ATOM   4684 HD22 LEU X 288      42.284  36.242  50.020  0.00  0.00            
ATOM   4685 HD23 LEU X 288      43.026  36.136  51.516  0.00  0.00            
ATOM   4686  C   LEU X 288      46.336  33.309  52.671  0.00  0.00            
ATOM   4687  O   LEU X 288      46.953  32.208  52.660  0.00  0.00            
ATOM   4688  N   GLY X 289      46.427  34.152  53.760  0.00  0.00            
ATOM   4689  H   GLY X 289      45.964  35.049  53.765  0.00  0.00            
ATOM   4690  CA  GLY X 289      47.341  33.961  54.912  0.00  0.00            
ATOM   4691  HA2 GLY X 289      47.839  33.004  54.759  0.00  0.00            
ATOM   4692  HA3 GLY X 289      48.246  34.568  54.886  0.00  0.00            
ATOM   4693  C   GLY X 289      46.607  33.925  56.224  0.00  0.00            
ATOM   4694  O   GLY X 289      45.534  34.518  56.338  0.00  0.00            
ATOM   4695  N   ALA X 290      47.087  33.156  57.206  0.00  0.00            
ATOM   4696  H   ALA X 290      47.801  32.490  56.948  0.00  0.00            
ATOM   4697  CA  ALA X 290      46.417  32.902  58.538  0.00  0.00            
ATOM   4698  HA  ALA X 290      46.142  33.839  59.021  0.00  0.00            
ATOM   4699  CB  ALA X 290      45.247  31.928  58.272  0.00  0.00            
ATOM   4700  HB1 ALA X 290      45.695  30.985  57.959  0.00  0.00            
ATOM   4701  HB2 ALA X 290      44.796  31.721  59.243  0.00  0.00            
ATOM   4702  HB3 ALA X 290      44.399  32.290  57.692  0.00  0.00            
ATOM   4703  C   ALA X 290      47.494  32.488  59.538  0.00  0.00            
ATOM   4704  O   ALA X 290      48.597  32.161  59.129  0.00  0.00            
ATOM   4705  N   LEU X 291      47.125  32.393  60.781  0.00  0.00            
ATOM   4706  H   LEU X 291      46.182  32.672  61.010  0.00  0.00            
ATOM   4707  CA  LEU X 291      47.917  31.762  61.872  0.00  0.00            
ATOM   4708  HA  LEU X 291      48.867  31.384  61.493  0.00  0.00            
ATOM   4709  CB  LEU X 291      48.283  32.787  62.950  0.00  0.00            
ATOM   4710  HB2 LEU X 291      47.405  33.364  63.241  0.00  0.00            
ATOM   4711  HB3 LEU X 291      48.557  32.330  63.900  0.00  0.00            
ATOM   4712  CG  LEU X 291      49.453  33.745  62.482  0.00  0.00            
ATOM   4713  HG  LEU X 291      49.506  33.871  61.401  0.00  0.00            
ATOM   4714  CD1 LEU X 291      49.336  35.138  63.138  0.00  0.00            
ATOM   4715 HD11 LEU X 291      48.450  35.685  62.816  0.00  0.00            
ATOM   4716 HD12 LEU X 291      49.237  35.202  64.222  0.00  0.00            
ATOM   4717 HD13 LEU X 291      50.217  35.648  62.750  0.00  0.00            
ATOM   4718  CD2 LEU X 291      50.824  33.160  62.933  0.00  0.00            
ATOM   4719 HD21 LEU X 291      50.984  32.274  62.318  0.00  0.00            
ATOM   4720 HD22 LEU X 291      51.628  33.868  62.734  0.00  0.00            
ATOM   4721 HD23 LEU X 291      50.794  32.922  63.996  0.00  0.00            
ATOM   4722  C   LEU X 291      47.150  30.581  62.428  0.00  0.00            
ATOM   4723  O   LEU X 291      45.955  30.702  62.676  0.00  0.00            
ATOM   4724  N   VAL X 292      47.961  29.529  62.628  0.00  0.00            
ATOM   4725  H   VAL X 292      48.963  29.616  62.538  0.00  0.00            
ATOM   4726  CA  VAL X 292      47.382  28.396  63.283  0.00  0.00            
ATOM   4727  HA  VAL X 292      46.536  28.101  62.662  0.00  0.00            
ATOM   4728  CB  VAL X 292      48.330  27.226  63.233  0.00  0.00            
ATOM   4729  HB  VAL X 292      49.195  27.569  63.801  0.00  0.00            
ATOM   4730  CG1 VAL X 292      47.731  25.993  64.065  0.00  0.00            
ATOM   4731 HG11 VAL X 292      48.383  25.131  63.926  0.00  0.00            
ATOM   4732 HG12 VAL X 292      47.642  26.308  65.105  0.00  0.00            
ATOM   4733 HG13 VAL X 292      46.725  25.784  63.701  0.00  0.00            
ATOM   4734  CG2 VAL X 292      48.769  26.699  61.850  0.00  0.00            
ATOM   4735 HG21 VAL X 292      47.920  26.224  61.358  0.00  0.00            
ATOM   4736 HG22 VAL X 292      49.179  27.527  61.272  0.00  0.00            
ATOM   4737 HG23 VAL X 292      49.529  25.923  61.949  0.00  0.00            
ATOM   4738  C   VAL X 292      46.954  28.719  64.784  0.00  0.00            
ATOM   4739  O   VAL X 292      47.839  28.997  65.584  0.00  0.00            
ATOM   4740  N   LYS X 293      45.621  28.721  65.157  0.00  0.00            
ATOM   4741  H   LYS X 293      45.011  28.414  64.414  0.00  0.00            
ATOM   4742  CA  LYS X 293      45.007  29.097  66.397  0.00  0.00            
ATOM   4743  HA  LYS X 293      45.468  29.951  66.893  0.00  0.00            
ATOM   4744  CB  LYS X 293      43.556  29.441  66.012  0.00  0.00            
ATOM   4745  HB2 LYS X 293      43.531  30.066  65.119  0.00  0.00            
ATOM   4746  HB3 LYS X 293      43.171  28.449  65.777  0.00  0.00            
ATOM   4747  CG  LYS X 293      42.689  29.995  67.147  0.00  0.00            
ATOM   4748  HG2 LYS X 293      42.555  29.223  67.905  0.00  0.00            
ATOM   4749  HG3 LYS X 293      43.143  30.891  67.568  0.00  0.00            
ATOM   4750  CD  LYS X 293      41.362  30.336  66.563  0.00  0.00            
ATOM   4751  HD2 LYS X 293      41.519  31.186  65.898  0.00  0.00            
ATOM   4752  HD3 LYS X 293      40.921  29.503  66.016  0.00  0.00            
ATOM   4753  CE  LYS X 293      40.317  30.600  67.591  0.00  0.00            
ATOM   4754  HE2 LYS X 293      40.118  29.690  68.157  0.00  0.00            
ATOM   4755  HE3 LYS X 293      40.832  31.311  68.237  0.00  0.00            
ATOM   4756  NZ  LYS X 293      39.058  31.030  66.908  0.00  0.00            
ATOM   4757  HZ1 LYS X 293      38.352  31.277  67.587  0.00  0.00            
ATOM   4758  HZ2 LYS X 293      39.272  31.761  66.245  0.00  0.00            
ATOM   4759  HZ3 LYS X 293      38.658  30.254  66.399  0.00  0.00            
ATOM   4760  C   LYS X 293      45.025  27.936  67.373  0.00  0.00            
ATOM   4761  O   LYS X 293      45.314  28.143  68.553  0.00  0.00            
ATOM   4762  N   LYS X 294      44.927  26.665  66.988  0.00  0.00            
ATOM   4763  H   LYS X 294      44.653  26.517  66.027  0.00  0.00            
ATOM   4764  CA  LYS X 294      44.895  25.380  67.796  0.00  0.00            
ATOM   4765  HA  LYS X 294      45.579  25.543  68.629  0.00  0.00            
ATOM   4766  CB  LYS X 294      43.478  25.005  68.267  0.00  0.00            
ATOM   4767  HB2 LYS X 294      42.865  25.111  67.371  0.00  0.00            
ATOM   4768  HB3 LYS X 294      43.541  24.005  68.696  0.00  0.00            
ATOM   4769  CG  LYS X 294      42.980  26.009  69.370  0.00  0.00            
ATOM   4770  HG2 LYS X 294      43.826  26.246  70.017  0.00  0.00            
ATOM   4771  HG3 LYS X 294      42.668  26.952  68.921  0.00  0.00            
ATOM   4772  CD  LYS X 294      41.890  25.393  70.253  0.00  0.00            
ATOM   4773  HD2 LYS X 294      42.306  24.526  70.767  0.00  0.00            
ATOM   4774  HD3 LYS X 294      41.528  26.113  70.987  0.00  0.00            
ATOM   4775  CE  LYS X 294      40.687  25.074  69.400  0.00  0.00            
ATOM   4776  HE2 LYS X 294      39.876  25.780  69.580  0.00  0.00            
ATOM   4777  HE3 LYS X 294      41.013  25.170  68.364  0.00  0.00            
ATOM   4778  NZ  LYS X 294      40.225  23.702  69.634  0.00  0.00            
ATOM   4779  HZ1 LYS X 294      39.521  23.395  68.978  0.00  0.00            
ATOM   4780  HZ2 LYS X 294      41.004  23.070  69.514  0.00  0.00            
ATOM   4781  HZ3 LYS X 294      39.727  23.602  70.507  0.00  0.00            
ATOM   4782  C   LYS X 294      45.534  24.173  67.035  0.00  0.00            
ATOM   4783  O   LYS X 294      45.122  23.878  65.903  0.00  0.00            
ATOM   4784  N   ASP X 295      46.558  23.527  67.632  0.00  0.00            
ATOM   4785  H   ASP X 295      46.870  23.663  68.583  0.00  0.00            
ATOM   4786  CA  ASP X 295      47.623  22.782  66.895  0.00  0.00            
ATOM   4787  HA  ASP X 295      47.704  23.299  65.939  0.00  0.00            
ATOM   4788  CB  ASP X 295      48.902  22.853  67.679  0.00  0.00            
ATOM   4789  HB2 ASP X 295      49.669  22.523  66.978  0.00  0.00            
ATOM   4790  HB3 ASP X 295      49.163  23.880  67.933  0.00  0.00            
ATOM   4791  CG  ASP X 295      48.894  21.987  69.005  0.00  0.00            
ATOM   4792  OD1 ASP X 295      49.908  21.254  69.252  0.00  0.00            
ATOM   4793  OD2 ASP X 295      48.007  22.116  69.855  0.00  0.00            
ATOM   4794  C   ASP X 295      47.214  21.300  66.467  0.00  0.00            
ATOM   4795  O   ASP X 295      46.376  20.647  67.062  0.00  0.00            
ATOM   4796  N   PHE X 296      47.782  20.840  65.405  0.00  0.00            
ATOM   4797  H   PHE X 296      48.495  21.409  64.971  0.00  0.00            
ATOM   4798  CA  PHE X 296      47.464  19.617  64.581  0.00  0.00            
ATOM   4799  HA  PHE X 296      47.278  18.860  65.342  0.00  0.00            
ATOM   4800  CB  PHE X 296      46.121  19.892  63.837  0.00  0.00            
ATOM   4801  HB2 PHE X 296      45.691  18.937  63.535  0.00  0.00            
ATOM   4802  HB3 PHE X 296      45.395  20.272  64.555  0.00  0.00            
ATOM   4803  CG  PHE X 296      46.176  20.730  62.587  0.00  0.00            
ATOM   4804  CD1 PHE X 296      46.085  22.133  62.678  0.00  0.00            
ATOM   4805  HD1 PHE X 296      46.077  22.708  63.592  0.00  0.00            
ATOM   4806  CE1 PHE X 296      46.059  22.853  61.444  0.00  0.00            
ATOM   4807  HE1 PHE X 296      46.125  23.930  61.505  0.00  0.00            
ATOM   4808  CZ  PHE X 296      46.311  22.243  60.202  0.00  0.00            
ATOM   4809  HZ  PHE X 296      46.443  22.808  59.291  0.00  0.00            
ATOM   4810  CE2 PHE X 296      46.353  20.851  60.123  0.00  0.00            
ATOM   4811  HE2 PHE X 296      46.442  20.377  59.156  0.00  0.00            
ATOM   4812  CD2 PHE X 296      46.324  20.063  61.318  0.00  0.00            
ATOM   4813  HD2 PHE X 296      46.387  18.985  61.345  0.00  0.00            
ATOM   4814  C   PHE X 296      48.585  18.986  63.743  0.00  0.00            
ATOM   4815  O   PHE X 296      49.527  19.680  63.393  0.00  0.00            
ATOM   4816  N   VAL X 297      48.474  17.725  63.352  0.00  0.00            
ATOM   4817  H   VAL X 297      47.768  17.174  63.820  0.00  0.00            
ATOM   4818  CA  VAL X 297      49.193  17.115  62.145  0.00  0.00            
ATOM   4819  HA  VAL X 297      49.988  17.792  61.833  0.00  0.00            
ATOM   4820  CB  VAL X 297      50.036  15.891  62.617  0.00  0.00            
ATOM   4821  HB  VAL X 297      49.424  15.212  63.210  0.00  0.00            
ATOM   4822  CG1 VAL X 297      50.695  15.149  61.389  0.00  0.00            
ATOM   4823 HG11 VAL X 297      51.240  14.262  61.712  0.00  0.00            
ATOM   4824 HG12 VAL X 297      49.946  14.832  60.664  0.00  0.00            
ATOM   4825 HG13 VAL X 297      51.430  15.765  60.871  0.00  0.00            
ATOM   4826  CG2 VAL X 297      51.130  16.280  63.586  0.00  0.00            
ATOM   4827 HG21 VAL X 297      52.006  16.678  63.074  0.00  0.00            
ATOM   4828 HG22 VAL X 297      50.734  17.061  64.235  0.00  0.00            
ATOM   4829 HG23 VAL X 297      51.371  15.444  64.244  0.00  0.00            
ATOM   4830  C   VAL X 297      48.277  16.847  60.943  0.00  0.00            
ATOM   4831  O   VAL X 297      47.057  16.453  61.065  0.00  0.00            
ATOM   4832  N   TRP X 298      48.814  17.124  59.777  0.00  0.00            
ATOM   4833  H   TRP X 298      49.807  17.306  59.758  0.00  0.00            
ATOM   4834  CA  TRP X 298      48.085  16.909  58.491  0.00  0.00            
ATOM   4835  HA  TRP X 298      47.406  16.056  58.477  0.00  0.00            
ATOM   4836  CB  TRP X 298      47.318  18.128  58.083  0.00  0.00            
ATOM   4837  HB2 TRP X 298      46.573  18.278  58.865  0.00  0.00            
ATOM   4838  HB3 TRP X 298      47.958  19.009  58.107  0.00  0.00            
ATOM   4839  CG  TRP X 298      46.582  18.056  56.778  0.00  0.00            
ATOM   4840  CD1 TRP X 298      45.451  17.379  56.520  0.00  0.00            
ATOM   4841  HD1 TRP X 298      44.943  16.896  57.342  0.00  0.00            
ATOM   4842  NE1 TRP X 298      45.137  17.513  55.188  0.00  0.00            
ATOM   4843  HE1 TRP X 298      44.429  16.908  54.797  0.00  0.00            
ATOM   4844  CE2 TRP X 298      46.000  18.400  54.574  0.00  0.00            
ATOM   4845  CZ2 TRP X 298      46.123  18.894  53.270  0.00  0.00            
ATOM   4846  HZ2 TRP X 298      45.480  18.564  52.467  0.00  0.00            
ATOM   4847  CH2 TRP X 298      47.246  19.696  52.933  0.00  0.00            
ATOM   4848  HH2 TRP X 298      47.434  20.010  51.917  0.00  0.00            
ATOM   4849  CZ3 TRP X 298      48.200  20.015  53.909  0.00  0.00            
ATOM   4850  HZ3 TRP X 298      49.001  20.699  53.670  0.00  0.00            
ATOM   4851  CE3 TRP X 298      48.078  19.553  55.223  0.00  0.00            
ATOM   4852  HE3 TRP X 298      48.813  19.676  56.004  0.00  0.00            
ATOM   4853  CD2 TRP X 298      47.019  18.658  55.556  0.00  0.00            
ATOM   4854  C   TRP X 298      49.173  16.622  57.459  0.00  0.00            
ATOM   4855  O   TRP X 298      50.229  17.170  57.589  0.00  0.00            
ATOM   4856  N   ASN X 299      48.984  15.648  56.586  0.00  0.00            
ATOM   4857  H   ASN X 299      48.105  15.150  56.593  0.00  0.00            
ATOM   4858  CA  ASN X 299      49.965  15.211  55.584  0.00  0.00            
ATOM   4859  HA  ASN X 299      49.583  14.291  55.141  0.00  0.00            
ATOM   4860  CB  ASN X 299      50.099  16.238  54.422  0.00  0.00            
ATOM   4861  HB2 ASN X 299      50.291  17.232  54.825  0.00  0.00            
ATOM   4862  HB3 ASN X 299      50.778  15.824  53.676  0.00  0.00            
ATOM   4863  CG  ASN X 299      48.866  16.342  53.509  0.00  0.00            
ATOM   4864  OD1 ASN X 299      48.020  15.436  53.401  0.00  0.00            
ATOM   4865  ND2 ASN X 299      48.885  17.269  52.600  0.00  0.00            
ATOM   4866 HD21 ASN X 299      48.333  17.071  51.778  0.00  0.00            
ATOM   4867 HD22 ASN X 299      49.659  17.917  52.641  0.00  0.00            
ATOM   4868  C   ASN X 299      51.365  14.926  56.188  0.00  0.00            
ATOM   4869  O   ASN X 299      52.374  15.474  55.682  0.00  0.00            
ATOM   4870  N   ASN X 300      51.389  14.128  57.261  0.00  0.00            
ATOM   4871  H   ASN X 300      50.520  13.715  57.567  0.00  0.00            
ATOM   4872  CA  ASN X 300      52.578  13.937  58.152  0.00  0.00            
ATOM   4873  HA  ASN X 300      52.325  13.420  59.077  0.00  0.00            
ATOM   4874  CB  ASN X 300      53.681  13.027  57.532  0.00  0.00            
ATOM   4875  HB2 ASN X 300      54.339  13.748  57.047  0.00  0.00            
ATOM   4876  HB3 ASN X 300      54.184  12.585  58.393  0.00  0.00            
ATOM   4877  CG  ASN X 300      53.117  11.919  56.681  0.00  0.00            
ATOM   4878  OD1 ASN X 300      52.725  10.883  57.161  0.00  0.00            
ATOM   4879  ND2 ASN X 300      53.126  12.107  55.380  0.00  0.00            
ATOM   4880 HD21 ASN X 300      52.860  11.384  54.727  0.00  0.00            
ATOM   4881 HD22 ASN X 300      53.581  12.933  55.019  0.00  0.00            
ATOM   4882  C   ASN X 300      53.253  15.276  58.721  0.00  0.00            
ATOM   4883  O   ASN X 300      54.118  15.187  59.578  0.00  0.00            
ATOM   4884  N   CYS X 301      52.797  16.446  58.288  0.00  0.00            
ATOM   4885  H   CYS X 301      52.155  16.520  57.512  0.00  0.00            
ATOM   4886  CA  CYS X 301      53.332  17.733  58.774  0.00  0.00            
ATOM   4887  HA  CYS X 301      54.351  17.643  59.149  0.00  0.00            
ATOM   4888  CB  CYS X 301      53.145  18.782  57.647  0.00  0.00            
ATOM   4889  HB2 CYS X 301      53.904  18.546  56.902  0.00  0.00            
ATOM   4890  HB3 CYS X 301      52.107  18.704  57.322  0.00  0.00            
ATOM   4891  SG  CYS X 301      53.519  20.491  58.183  0.00  0.00            
ATOM   4892  HG  CYS X 301      52.250  20.869  58.362  0.00  0.00            
ATOM   4893  C   CYS X 301      52.604  18.189  60.028  0.00  0.00            
ATOM   4894  O   CYS X 301      51.381  18.219  60.094  0.00  0.00            
ATOM   4895  N   GLU X 302      53.370  18.618  61.018  0.00  0.00            
ATOM   4896  H   GLU X 302      54.356  18.678  60.808  0.00  0.00            
ATOM   4897  CA  GLU X 302      53.010  19.255  62.246  0.00  0.00            
ATOM   4898  HA  GLU X 302      52.095  18.798  62.622  0.00  0.00            
ATOM   4899  CB  GLU X 302      54.015  18.909  63.343  0.00  0.00            
ATOM   4900  HB2 GLU X 302      54.172  17.832  63.401  0.00  0.00            
ATOM   4901  HB3 GLU X 302      54.946  19.439  63.145  0.00  0.00            
ATOM   4902  CG  GLU X 302      53.530  19.284  64.781  0.00  0.00            
ATOM   4903  HG2 GLU X 302      53.119  20.291  64.864  0.00  0.00            
ATOM   4904  HG3 GLU X 302      52.666  18.681  65.058  0.00  0.00            
ATOM   4905  CD  GLU X 302      54.614  19.031  65.848  0.00  0.00            
ATOM   4906  OE1 GLU X 302      55.812  19.313  65.641  0.00  0.00            
ATOM   4907  OE2 GLU X 302      54.331  18.303  66.807  0.00  0.00            
ATOM   4908  C   GLU X 302      52.722  20.793  62.215  0.00  0.00            
ATOM   4909  O   GLU X 302      53.687  21.595  62.259  0.00  0.00            
ATOM   4910  N   PHE X 303      51.479  21.137  62.157  0.00  0.00            
ATOM   4911  H   PHE X 303      50.784  20.418  62.017  0.00  0.00            
ATOM   4912  CA  PHE X 303      51.065  22.549  62.311  0.00  0.00            
ATOM   4913  HA  PHE X 303      51.771  23.235  61.842  0.00  0.00            
ATOM   4914  CB  PHE X 303      49.686  22.672  61.748  0.00  0.00            
ATOM   4915  HB2 PHE X 303      48.980  22.022  62.264  0.00  0.00            
ATOM   4916  HB3 PHE X 303      49.463  23.734  61.847  0.00  0.00            
ATOM   4917  CG  PHE X 303      49.649  22.548  60.221  0.00  0.00            
ATOM   4918  CD1 PHE X 303      49.577  21.256  59.662  0.00  0.00            
ATOM   4919  HD1 PHE X 303      49.451  20.413  60.326  0.00  0.00            
ATOM   4920  CE1 PHE X 303      49.560  21.153  58.256  0.00  0.00            
ATOM   4921  HE1 PHE X 303      49.642  20.167  57.824  0.00  0.00            
ATOM   4922  CZ  PHE X 303      49.540  22.242  57.390  0.00  0.00            
ATOM   4923  HZ  PHE X 303      49.423  22.183  56.318  0.00  0.00            
ATOM   4924  CE2 PHE X 303      49.598  23.563  57.987  0.00  0.00            
ATOM   4925  HE2 PHE X 303      49.659  24.360  57.261  0.00  0.00            
ATOM   4926  CD2 PHE X 303      49.678  23.678  59.437  0.00  0.00            
ATOM   4927  HD2 PHE X 303      49.787  24.677  59.833  0.00  0.00            
ATOM   4928  C   PHE X 303      51.127  22.958  63.845  0.00  0.00            
ATOM   4929  O   PHE X 303      50.149  22.798  64.593  0.00  0.00            
ATOM   4930  N   LYS X 304      52.248  23.357  64.462  0.00  0.00            
ATOM   4931  H   LYS X 304      53.037  23.453  63.838  0.00  0.00            
ATOM   4932  CA  LYS X 304      52.329  23.970  65.747  0.00  0.00            
ATOM   4933  HA  LYS X 304      51.972  23.253  66.486  0.00  0.00            
ATOM   4934  CB  LYS X 304      53.810  24.218  66.076  0.00  0.00            
ATOM   4935  HB2 LYS X 304      54.341  24.724  65.269  0.00  0.00            
ATOM   4936  HB3 LYS X 304      53.815  24.896  66.930  0.00  0.00            
ATOM   4937  CG  LYS X 304      54.562  22.941  66.461  0.00  0.00            
ATOM   4938  HG2 LYS X 304      54.096  22.256  67.169  0.00  0.00            
ATOM   4939  HG3 LYS X 304      54.758  22.323  65.585  0.00  0.00            
ATOM   4940  CD  LYS X 304      55.970  23.310  66.970  0.00  0.00            
ATOM   4941  HD2 LYS X 304      56.409  24.000  66.249  0.00  0.00            
ATOM   4942  HD3 LYS X 304      55.993  23.793  67.947  0.00  0.00            
ATOM   4943  CE  LYS X 304      56.715  22.041  67.184  0.00  0.00            
ATOM   4944  HE2 LYS X 304      57.485  22.265  67.922  0.00  0.00            
ATOM   4945  HE3 LYS X 304      56.103  21.217  67.551  0.00  0.00            
ATOM   4946  NZ  LYS X 304      57.348  21.604  65.917  0.00  0.00            
ATOM   4947  HZ1 LYS X 304      57.302  22.363  65.252  0.00  0.00            
ATOM   4948  HZ2 LYS X 304      58.290  21.317  66.142  0.00  0.00            
ATOM   4949  HZ3 LYS X 304      56.913  20.793  65.502  0.00  0.00            
ATOM   4950  C   LYS X 304      51.440  25.221  65.894  0.00  0.00            
ATOM   4951  O   LYS X 304      51.235  26.008  65.004  0.00  0.00            
ATOM   4952  N   LYS X 305      50.909  25.471  67.074  0.00  0.00            
ATOM   4953  H   LYS X 305      51.271  25.001  67.892  0.00  0.00            
ATOM   4954  CA  LYS X 305      50.201  26.725  67.463  0.00  0.00            
ATOM   4955  HA  LYS X 305      49.296  26.782  66.857  0.00  0.00            
ATOM   4956  CB  LYS X 305      49.790  26.585  68.991  0.00  0.00            
ATOM   4957  HB2 LYS X 305      49.282  27.530  69.185  0.00  0.00            
ATOM   4958  HB3 LYS X 305      49.139  25.728  69.165  0.00  0.00            
ATOM   4959  CG  LYS X 305      50.989  26.490  69.945  0.00  0.00            
ATOM   4960  HG2 LYS X 305      51.597  25.643  69.627  0.00  0.00            
ATOM   4961  HG3 LYS X 305      51.616  27.377  69.850  0.00  0.00            
ATOM   4962  CD  LYS X 305      50.474  26.239  71.326  0.00  0.00            
ATOM   4963  HD2 LYS X 305      49.990  27.138  71.707  0.00  0.00            
ATOM   4964  HD3 LYS X 305      49.768  25.412  71.411  0.00  0.00            
ATOM   4965  CE  LYS X 305      51.717  26.006  72.235  0.00  0.00            
ATOM   4966  HE2 LYS X 305      52.177  25.036  72.047  0.00  0.00            
ATOM   4967  HE3 LYS X 305      52.453  26.791  72.062  0.00  0.00            
ATOM   4968  NZ  LYS X 305      51.292  26.006  73.657  0.00  0.00            
ATOM   4969  HZ1 LYS X 305      50.867  26.914  73.785  0.00  0.00            
ATOM   4970  HZ2 LYS X 305      50.668  25.237  73.852  0.00  0.00            
ATOM   4971  HZ3 LYS X 305      52.092  26.008  74.273  0.00  0.00            
ATOM   4972  C   LYS X 305      51.078  27.940  67.144  0.00  0.00            
ATOM   4973  O   LYS X 305      52.285  27.973  67.408  0.00  0.00            
ATOM   4974  N   GLY X 306      50.519  28.920  66.473  0.00  0.00            
ATOM   4975  H   GLY X 306      49.610  28.773  66.057  0.00  0.00            
ATOM   4976  CA  GLY X 306      51.323  30.074  66.038  0.00  0.00            
ATOM   4977  HA2 GLY X 306      50.615  30.875  65.824  0.00  0.00            
ATOM   4978  HA3 GLY X 306      51.934  30.372  66.890  0.00  0.00            
ATOM   4979  C   GLY X 306      52.180  29.947  64.786  0.00  0.00            
ATOM   4980  O   GLY X 306      52.886  30.846  64.443  0.00  0.00            
ATOM   4981  N   THR X 307      51.958  28.839  64.065  0.00  0.00            
ATOM   4982  H   THR X 307      51.406  28.092  64.461  0.00  0.00            
ATOM   4983  CA  THR X 307      52.531  28.549  62.712  0.00  0.00            
ATOM   4984  HA  THR X 307      53.590  28.804  62.745  0.00  0.00            
ATOM   4985  CB  THR X 307      52.453  27.135  62.149  0.00  0.00            
ATOM   4986  HB  THR X 307      51.441  26.740  62.055  0.00  0.00            
ATOM   4987  CG2 THR X 307      53.202  27.045  60.839  0.00  0.00            
ATOM   4988 HG21 THR X 307      54.126  27.611  60.958  0.00  0.00            
ATOM   4989 HG22 THR X 307      53.386  25.997  60.601  0.00  0.00            
ATOM   4990 HG23 THR X 307      52.513  27.340  60.048  0.00  0.00            
ATOM   4991  OG1 THR X 307      53.132  26.268  62.991  0.00  0.00            
ATOM   4992  HG1 THR X 307      52.669  26.202  63.830  0.00  0.00            
ATOM   4993  C   THR X 307      51.966  29.542  61.753  0.00  0.00            
ATOM   4994  O   THR X 307      50.699  29.624  61.689  0.00  0.00            
ATOM   4995  N   SER X 308      52.711  30.336  60.941  0.00  0.00            
ATOM   4996  H   SER X 308      53.712  30.205  60.964  0.00  0.00            
ATOM   4997  CA  SER X 308      52.057  31.072  59.886  0.00  0.00            
ATOM   4998  HA  SER X 308      51.062  31.412  60.175  0.00  0.00            
ATOM   4999  CB  SER X 308      52.890  32.205  59.433  0.00  0.00            
ATOM   5000  HB2 SER X 308      53.862  31.884  59.057  0.00  0.00            
ATOM   5001  HB3 SER X 308      52.346  32.742  58.656  0.00  0.00            
ATOM   5002  OG  SER X 308      53.177  33.154  60.407  0.00  0.00            
ATOM   5003  HG  SER X 308      53.627  33.790  59.847  0.00  0.00            
ATOM   5004  C   SER X 308      51.822  30.236  58.639  0.00  0.00            
ATOM   5005  O   SER X 308      52.652  29.337  58.403  0.00  0.00            
ATOM   5006  N   VAL X 309      50.748  30.494  57.911  0.00  0.00            
ATOM   5007  H   VAL X 309      50.160  31.263  58.199  0.00  0.00            
ATOM   5008  CA  VAL X 309      50.420  29.696  56.695  0.00  0.00            
ATOM   5009  HA  VAL X 309      51.404  29.473  56.283  0.00  0.00            
ATOM   5010  CB  VAL X 309      49.561  28.406  57.057  0.00  0.00            
ATOM   5011  HB  VAL X 309      49.476  27.851  56.123  0.00  0.00            
ATOM   5012  CG1 VAL X 309      50.122  27.508  58.158  0.00  0.00            
ATOM   5013 HG11 VAL X 309      50.114  28.090  59.080  0.00  0.00            
ATOM   5014 HG12 VAL X 309      49.412  26.691  58.291  0.00  0.00            
ATOM   5015 HG13 VAL X 309      51.097  27.097  57.896  0.00  0.00            
ATOM   5016  CG2 VAL X 309      48.106  28.757  57.319  0.00  0.00            
ATOM   5017 HG21 VAL X 309      47.493  27.867  57.464  0.00  0.00            
ATOM   5018 HG22 VAL X 309      47.970  29.286  58.262  0.00  0.00            
ATOM   5019 HG23 VAL X 309      47.663  29.331  56.506  0.00  0.00            
ATOM   5020  C   VAL X 309      49.806  30.506  55.572  0.00  0.00            
ATOM   5021  O   VAL X 309      49.268  31.571  55.843  0.00  0.00            
ATOM   5022  N   LEU X 310      50.046  29.999  54.395  0.00  0.00            
ATOM   5023  H   LEU X 310      50.732  29.257  54.384  0.00  0.00            
ATOM   5024  CA  LEU X 310      49.633  30.495  53.035  0.00  0.00            
ATOM   5025  HA  LEU X 310      48.944  31.324  53.194  0.00  0.00            
ATOM   5026  CB  LEU X 310      50.883  31.028  52.211  0.00  0.00            
ATOM   5027  HB2 LEU X 310      51.630  30.250  52.056  0.00  0.00            
ATOM   5028  HB3 LEU X 310      50.571  31.255  51.192  0.00  0.00            
ATOM   5029  CG  LEU X 310      51.497  32.323  52.876  0.00  0.00            
ATOM   5030  HG  LEU X 310      51.230  32.406  53.930  0.00  0.00            
ATOM   5031  CD1 LEU X 310      53.008  32.077  52.886  0.00  0.00            
ATOM   5032 HD11 LEU X 310      53.556  32.859  53.412  0.00  0.00            
ATOM   5033 HD12 LEU X 310      53.252  31.111  53.328  0.00  0.00            
ATOM   5034 HD13 LEU X 310      53.326  32.025  51.845  0.00  0.00            
ATOM   5035  CD2 LEU X 310      51.239  33.647  52.136  0.00  0.00            
ATOM   5036 HD21 LEU X 310      50.167  33.838  52.081  0.00  0.00            
ATOM   5037 HD22 LEU X 310      51.696  34.457  52.705  0.00  0.00            
ATOM   5038 HD23 LEU X 310      51.675  33.459  51.155  0.00  0.00            
ATOM   5039  C   LEU X 310      48.901  29.314  52.279  0.00  0.00            
ATOM   5040  O   LEU X 310      49.535  28.334  51.969  0.00  0.00            
ATOM   5041  N   LEU X 311      47.544  29.444  52.061  0.00  0.00            
ATOM   5042  H   LEU X 311      47.112  30.306  52.363  0.00  0.00            
ATOM   5043  CA  LEU X 311      46.843  28.689  51.079  0.00  0.00            
ATOM   5044  HA  LEU X 311      47.273  27.688  51.038  0.00  0.00            
ATOM   5045  CB  LEU X 311      45.339  28.523  51.503  0.00  0.00            
ATOM   5046  HB2 LEU X 311      45.450  28.313  52.567  0.00  0.00            
ATOM   5047  HB3 LEU X 311      44.793  29.459  51.384  0.00  0.00            
ATOM   5048  CG  LEU X 311      44.566  27.379  50.724  0.00  0.00            
ATOM   5049  HG  LEU X 311      44.852  27.466  49.676  0.00  0.00            
ATOM   5050  CD1 LEU X 311      44.851  25.943  51.140  0.00  0.00            
ATOM   5051 HD11 LEU X 311      44.432  25.825  52.139  0.00  0.00            
ATOM   5052 HD12 LEU X 311      44.399  25.248  50.432  0.00  0.00            
ATOM   5053 HD13 LEU X 311      45.936  25.862  51.204  0.00  0.00            
ATOM   5054  CD2 LEU X 311      43.059  27.546  50.770  0.00  0.00            
ATOM   5055 HD21 LEU X 311      42.653  27.276  51.744  0.00  0.00            
ATOM   5056 HD22 LEU X 311      42.839  28.596  50.574  0.00  0.00            
ATOM   5057 HD23 LEU X 311      42.703  26.933  49.941  0.00  0.00            
ATOM   5058  C   LEU X 311      46.981  29.305  49.663  0.00  0.00            
ATOM   5059  O   LEU X 311      46.874  30.537  49.462  0.00  0.00            
ATOM   5060  N   ASP X 312      47.161  28.429  48.665  0.00  0.00
[truncated: 619,839 more chars]
