# Supplementary material for: Different Behaviors of a Substrate in P450 Decarboxylase and Hydroxylase Reveal Reactivity-Enabling Actors
Source: Sci Rep. 2018 Aug 27;8:12826. doi: 10.1038/s41598-018-31237-4 (PMC6110716; doi:10.1038/s41598-018-31237-4)
Supplement: Supplementary file 2 — Dataset 1 [file 41598_2018_31237_MOESM2_ESM.zip › feoh_4L40.pdb]

#REMARK: Equilibrated snapshot of the OleTJE (PDB ID: 4L40) with heme
#REMARK: in compound II state and Myrstic acid substrate in its radical form bound 
CRYST1   79.962   81.463   87.159  90.00  90.00  90.00 P 1           1
ATOM      1  N   LEU X   1      58.944  18.168  57.710  0.00  0.00            
ATOM      2  H1  LEU X   1      59.217  17.237  57.430  0.00  0.00            
ATOM      3  H2  LEU X   1      58.475  18.197  58.604  0.00  0.00            
ATOM      4  H3  LEU X   1      59.830  18.608  57.914  0.00  0.00            
ATOM      5  CA  LEU X   1      58.213  18.778  56.617  0.00  0.00            
ATOM      6  HA  LEU X   1      57.382  18.138  56.319  0.00  0.00            
ATOM      7  CB  LEU X   1      57.737  20.241  56.884  0.00  0.00            
ATOM      8  HB2 LEU X   1      58.594  20.730  57.346  0.00  0.00            
ATOM      9  HB3 LEU X   1      57.508  20.829  55.996  0.00  0.00            
ATOM     10  CG  LEU X   1      56.440  20.323  57.680  0.00  0.00            
ATOM     11  HG  LEU X   1      56.498  19.833  58.652  0.00  0.00            
ATOM     12  CD1 LEU X   1      56.045  21.750  57.932  0.00  0.00            
ATOM     13 HD11 LEU X   1      56.789  22.488  58.231  0.00  0.00            
ATOM     14 HD12 LEU X   1      55.641  22.235  57.043  0.00  0.00            
ATOM     15 HD13 LEU X   1      55.178  21.819  58.588  0.00  0.00            
ATOM     16  CD2 LEU X   1      55.280  19.595  56.999  0.00  0.00            
ATOM     17 HD21 LEU X   1      54.310  19.837  57.434  0.00  0.00            
ATOM     18 HD22 LEU X   1      55.354  19.911  55.959  0.00  0.00            
ATOM     19 HD23 LEU X   1      55.412  18.525  57.162  0.00  0.00            
ATOM     20  C   LEU X   1      59.150  18.847  55.450  0.00  0.00            
ATOM     21  O   LEU X   1      60.229  19.440  55.605  0.00  0.00            
ATOM     22  N   LYS X   2      58.689  18.384  54.293  0.00  0.00            
ATOM     23  H   LYS X   2      57.774  17.983  54.148  0.00  0.00            
ATOM     24  CA  LYS X   2      59.432  18.844  53.077  0.00  0.00            
ATOM     25  HA  LYS X   2      60.508  18.746  53.225  0.00  0.00            
ATOM     26  CB  LYS X   2      59.035  18.027  51.834  0.00  0.00            
ATOM     27  HB2 LYS X   2      57.973  18.066  51.590  0.00  0.00            
ATOM     28  HB3 LYS X   2      59.603  18.380  50.972  0.00  0.00            
ATOM     29  CG  LYS X   2      59.421  16.524  51.914  0.00  0.00            
ATOM     30  HG2 LYS X   2      60.484  16.578  51.680  0.00  0.00            
ATOM     31  HG3 LYS X   2      59.206  16.157  52.917  0.00  0.00            
ATOM     32  CD  LYS X   2      58.693  15.717  50.868  0.00  0.00            
ATOM     33  HD2 LYS X   2      57.613  15.696  51.013  0.00  0.00            
ATOM     34  HD3 LYS X   2      58.701  16.072  49.837  0.00  0.00            
ATOM     35  CE  LYS X   2      59.218  14.310  50.854  0.00  0.00            
ATOM     36  HE2 LYS X   2      58.723  13.785  50.037  0.00  0.00            
ATOM     37  HE3 LYS X   2      60.301  14.263  50.740  0.00  0.00            
ATOM     38  NZ  LYS X   2      58.775  13.583  52.036  0.00  0.00            
ATOM     39  HZ1 LYS X   2      58.988  14.077  52.891  0.00  0.00            
ATOM     40  HZ2 LYS X   2      57.790  13.364  51.980  0.00  0.00            
ATOM     41  HZ3 LYS X   2      59.275  12.706  52.068  0.00  0.00            
ATOM     42  C   LYS X   2      59.078  20.260  52.663  0.00  0.00            
ATOM     43  O   LYS X   2      57.932  20.670  52.714  0.00  0.00            
ATOM     44  N   ARG X   3      60.129  21.029  52.517  0.00  0.00            
ATOM     45  H   ARG X   3      61.040  20.609  52.637  0.00  0.00            
ATOM     46  CA  ARG X   3      60.038  22.472  52.182  0.00  0.00            
ATOM     47  HA  ARG X   3      59.010  22.733  51.930  0.00  0.00            
ATOM     48  CB  ARG X   3      60.403  23.338  53.444  0.00  0.00            
ATOM     49  HB2 ARG X   3      59.826  24.262  53.410  0.00  0.00            
ATOM     50  HB3 ARG X   3      60.187  22.741  54.331  0.00  0.00            
ATOM     51  CG  ARG X   3      61.924  23.673  53.495  0.00  0.00            
ATOM     52  HG2 ARG X   3      62.266  24.258  52.641  0.00  0.00            
ATOM     53  HG3 ARG X   3      62.082  24.315  54.362  0.00  0.00            
ATOM     54  CD  ARG X   3      62.717  22.371  53.735  0.00  0.00            
ATOM     55  HD2 ARG X   3      62.330  21.771  54.559  0.00  0.00            
ATOM     56  HD3 ARG X   3      62.653  21.733  52.853  0.00  0.00            
ATOM     57  NE  ARG X   3      64.120  22.773  53.943  0.00  0.00            
ATOM     58  HE  ARG X   3      64.300  23.753  54.107  0.00  0.00            
ATOM     59  CZ  ARG X   3      65.128  21.986  54.193  0.00  0.00            
ATOM     60  NH1 ARG X   3      65.120  20.730  54.010  0.00  0.00            
ATOM     61 HH11 ARG X   3      64.283  20.340  53.601  0.00  0.00            
ATOM     62 HH12 ARG X   3      66.003  20.262  53.860  0.00  0.00            
ATOM     63  NH2 ARG X   3      66.235  22.502  54.491  0.00  0.00            
ATOM     64 HH21 ARG X   3      66.346  23.506  54.514  0.00  0.00            
ATOM     65 HH22 ARG X   3      66.928  21.940  54.965  0.00  0.00            
ATOM     66  C   ARG X   3      60.932  22.952  50.979  0.00  0.00            
ATOM     67  O   ARG X   3      61.960  22.313  50.643  0.00  0.00            
ATOM     68  N   ASP X   4      60.435  24.047  50.483  0.00  0.00            
ATOM     69  H   ASP X   4      59.551  24.388  50.834  0.00  0.00            
ATOM     70  CA  ASP X   4      61.058  24.766  49.372  0.00  0.00            
ATOM     71  HA  ASP X   4      61.518  23.980  48.773  0.00  0.00            
ATOM     72  CB  ASP X   4      60.008  25.531  48.503  0.00  0.00            
ATOM     73  HB2 ASP X   4      59.343  24.758  48.118  0.00  0.00            
ATOM     74  HB3 ASP X   4      59.396  26.106  49.198  0.00  0.00            
ATOM     75  CG  ASP X   4      60.658  26.275  47.289  0.00  0.00            
ATOM     76  OD1 ASP X   4      61.881  26.132  47.078  0.00  0.00            
ATOM     77  OD2 ASP X   4      60.022  27.019  46.494  0.00  0.00            
ATOM     78  C   ASP X   4      62.112  25.713  50.054  0.00  0.00            
ATOM     79  O   ASP X   4      61.892  26.768  50.625  0.00  0.00            
ATOM     80  N   LYS X   5      63.425  25.297  49.819  0.00  0.00            
ATOM     81  H   LYS X   5      63.591  24.392  49.402  0.00  0.00            
ATOM     82  CA  LYS X   5      64.510  26.055  50.510  0.00  0.00            
ATOM     83  HA  LYS X   5      64.226  26.266  51.540  0.00  0.00            
ATOM     84  CB  LYS X   5      65.778  25.174  50.478  0.00  0.00            
ATOM     85  HB2 LYS X   5      66.012  24.920  49.445  0.00  0.00            
ATOM     86  HB3 LYS X   5      66.605  25.827  50.757  0.00  0.00            
ATOM     87  CG  LYS X   5      65.782  23.867  51.302  0.00  0.00            
ATOM     88  HG2 LYS X   5      65.445  24.127  52.305  0.00  0.00            
ATOM     89  HG3 LYS X   5      65.102  23.159  50.827  0.00  0.00            
ATOM     90  CD  LYS X   5      67.233  23.332  51.361  0.00  0.00            
ATOM     91  HD2 LYS X   5      67.703  23.689  50.445  0.00  0.00            
ATOM     92  HD3 LYS X   5      67.680  23.920  52.162  0.00  0.00            
ATOM     93  CE  LYS X   5      67.314  21.885  51.470  0.00  0.00            
ATOM     94  HE2 LYS X   5      67.071  21.613  52.498  0.00  0.00            
ATOM     95  HE3 LYS X   5      66.666  21.359  50.770  0.00  0.00            
ATOM     96  NZ  LYS X   5      68.663  21.363  51.290  0.00  0.00            
ATOM     97  HZ1 LYS X   5      68.650  20.359  51.402  0.00  0.00            
ATOM     98  HZ2 LYS X   5      69.074  21.733  50.444  0.00  0.00            
ATOM     99  HZ3 LYS X   5      69.272  21.646  52.044  0.00  0.00            
ATOM    100  C   LYS X   5      64.844  27.420  49.832  0.00  0.00            
ATOM    101  O   LYS X   5      65.421  27.505  48.744  0.00  0.00            
ATOM    102  N   GLY X   6      64.531  28.495  50.582  0.00  0.00            
ATOM    103  H   GLY X   6      64.091  28.208  51.445  0.00  0.00            
ATOM    104  CA  GLY X   6      64.956  29.849  50.482  0.00  0.00            
ATOM    105  HA2 GLY X   6      65.972  30.004  50.120  0.00  0.00            
ATOM    106  HA3 GLY X   6      64.374  30.360  49.715  0.00  0.00            
ATOM    107  C   GLY X   6      64.744  30.610  51.842  0.00  0.00            
ATOM    108  O   GLY X   6      63.958  30.150  52.623  0.00  0.00            
ATOM    109  N   LEU X   7      65.355  31.791  52.101  0.00  0.00            
ATOM    110  H   LEU X   7      65.864  32.246  51.356  0.00  0.00            
ATOM    111  CA  LEU X   7      64.894  32.637  53.251  0.00  0.00            
ATOM    112  HA  LEU X   7      64.875  31.924  54.075  0.00  0.00            
ATOM    113  CB  LEU X   7      65.911  33.766  53.590  0.00  0.00            
ATOM    114  HB2 LEU X   7      66.886  33.395  53.905  0.00  0.00            
ATOM    115  HB3 LEU X   7      66.277  34.327  52.730  0.00  0.00            
ATOM    116  CG  LEU X   7      65.424  34.694  54.738  0.00  0.00            
ATOM    117  HG  LEU X   7      64.514  35.176  54.383  0.00  0.00            
ATOM    118  CD1 LEU X   7      65.237  34.073  56.048  0.00  0.00            
ATOM    119 HD11 LEU X   7      64.636  34.716  56.692  0.00  0.00            
ATOM    120 HD12 LEU X   7      64.663  33.157  55.912  0.00  0.00            
ATOM    121 HD13 LEU X   7      66.180  33.879  56.560  0.00  0.00            
ATOM    122  CD2 LEU X   7      66.608  35.692  54.758  0.00  0.00            
ATOM    123 HD21 LEU X   7      67.516  35.195  55.101  0.00  0.00            
ATOM    124 HD22 LEU X   7      66.622  36.226  53.808  0.00  0.00            
ATOM    125 HD23 LEU X   7      66.285  36.395  55.525  0.00  0.00            
ATOM    126  C   LEU X   7      63.449  33.120  53.208  0.00  0.00            
ATOM    127  O   LEU X   7      62.751  33.149  54.218  0.00  0.00            
ATOM    128  N   ASP X   8      63.174  33.645  52.030  0.00  0.00            
ATOM    129  H   ASP X   8      63.933  33.841  51.393  0.00  0.00            
ATOM    130  CA  ASP X   8      61.872  34.261  51.593  0.00  0.00            
ATOM    131  HA  ASP X   8      61.048  33.884  52.198  0.00  0.00            
ATOM    132  CB  ASP X   8      61.908  35.763  51.992  0.00  0.00            
ATOM    133  HB2 ASP X   8      62.103  35.870  53.059  0.00  0.00            
ATOM    134  HB3 ASP X   8      62.697  36.173  51.361  0.00  0.00            
ATOM    135  CG  ASP X   8      60.535  36.407  51.580  0.00  0.00            
ATOM    136  OD1 ASP X   8      60.469  37.614  51.666  0.00  0.00            
ATOM    137  OD2 ASP X   8      59.561  35.698  51.213  0.00  0.00            
ATOM    138  C   ASP X   8      61.587  34.065  50.099  0.00  0.00            
ATOM    139  O   ASP X   8      62.122  34.839  49.286  0.00  0.00            
ATOM    140  N   ASN X   9      60.852  32.995  49.672  0.00  0.00            
ATOM    141  H   ASN X   9      60.276  32.578  50.389  0.00  0.00            
ATOM    142  CA  ASN X   9      60.575  32.618  48.298  0.00  0.00            
ATOM    143  HA  ASN X   9      61.454  32.470  47.671  0.00  0.00            
ATOM    144  CB  ASN X   9      60.072  31.181  48.272  0.00  0.00            
ATOM    145  HB2 ASN X   9      59.224  31.067  48.947  0.00  0.00            
ATOM    146  HB3 ASN X   9      59.757  30.935  47.258  0.00  0.00            
ATOM    147  CG  ASN X   9      61.120  30.213  48.742  0.00  0.00            
ATOM    148  OD1 ASN X   9      62.257  30.204  48.221  0.00  0.00            
ATOM    149  ND2 ASN X   9      60.742  29.281  49.527  0.00  0.00            
ATOM    150 HD21 ASN X   9      61.487  28.725  49.922  0.00  0.00            
ATOM    151 HD22 ASN X   9      59.781  29.208  49.830  0.00  0.00            
ATOM    152  C   ASN X   9      59.531  33.553  47.544  0.00  0.00            
ATOM    153  O   ASN X   9      59.074  33.227  46.468  0.00  0.00            
ATOM    154  N   THR X  10      59.140  34.680  48.117  0.00  0.00            
ATOM    155  H   THR X  10      59.491  34.878  49.043  0.00  0.00            
ATOM    156  CA  THR X  10      58.109  35.588  47.527  0.00  0.00            
ATOM    157  HA  THR X  10      57.173  35.031  47.479  0.00  0.00            
ATOM    158  CB  THR X  10      57.719  36.675  48.515  0.00  0.00            
ATOM    159  HB  THR X  10      58.471  37.461  48.567  0.00  0.00            
ATOM    160  CG2 THR X  10      56.390  37.328  48.081  0.00  0.00            
ATOM    161 HG21 THR X  10      55.551  36.640  47.986  0.00  0.00            
ATOM    162 HG22 THR X  10      56.187  38.106  48.817  0.00  0.00            
ATOM    163 HG23 THR X  10      56.466  37.939  47.182  0.00  0.00            
ATOM    164  OG1 THR X  10      57.440  36.226  49.829  0.00  0.00            
ATOM    165  HG1 THR X  10      58.328  36.303  50.187  0.00  0.00            
ATOM    166  C   THR X  10      58.441  36.174  46.184  0.00  0.00            
ATOM    167  O   THR X  10      57.592  36.081  45.316  0.00  0.00            
ATOM    168  N   LEU X  11      59.642  36.656  45.927  0.00  0.00            
ATOM    169  H   LEU X  11      60.307  36.742  46.681  0.00  0.00            
ATOM    170  CA  LEU X  11      60.224  36.801  44.544  0.00  0.00            
ATOM    171  HA  LEU X  11      59.526  37.528  44.129  0.00  0.00            
ATOM    172  CB  LEU X  11      61.681  37.445  44.662  0.00  0.00            
ATOM    173  HB2 LEU X  11      62.173  36.744  45.336  0.00  0.00            
ATOM    174  HB3 LEU X  11      62.194  37.381  43.703  0.00  0.00            
ATOM    175  CG  LEU X  11      61.664  38.902  45.111  0.00  0.00            
ATOM    176  HG  LEU X  11      60.793  39.063  45.747  0.00  0.00            
ATOM    177  CD1 LEU X  11      62.930  39.264  45.833  0.00  0.00            
ATOM    178 HD11 LEU X  11      63.327  38.392  46.352  0.00  0.00            
ATOM    179 HD12 LEU X  11      63.774  39.815  45.417  0.00  0.00            
ATOM    180 HD13 LEU X  11      62.663  39.789  46.750  0.00  0.00            
ATOM    181  CD2 LEU X  11      61.567  39.929  44.045  0.00  0.00            
ATOM    182 HD21 LEU X  11      60.810  39.698  43.295  0.00  0.00            
ATOM    183 HD22 LEU X  11      61.361  40.899  44.497  0.00  0.00            
ATOM    184 HD23 LEU X  11      62.464  40.075  43.443  0.00  0.00            
ATOM    185  C   LEU X  11      60.190  35.554  43.610  0.00  0.00            
ATOM    186  O   LEU X  11      59.968  35.697  42.401  0.00  0.00            
ATOM    187  N   LYS X  12      60.523  34.354  44.008  0.00  0.00            
ATOM    188  H   LYS X  12      60.803  34.308  44.977  0.00  0.00            
ATOM    189  CA  LYS X  12      60.357  33.101  43.325  0.00  0.00            
ATOM    190  HA  LYS X  12      60.765  33.172  42.317  0.00  0.00            
ATOM    191  CB  LYS X  12      61.080  31.905  44.085  0.00  0.00            
ATOM    192  HB2 LYS X  12      62.149  32.116  44.107  0.00  0.00            
ATOM    193  HB3 LYS X  12      60.667  31.998  45.089  0.00  0.00            
ATOM    194  CG  LYS X  12      60.795  30.560  43.552  0.00  0.00            
ATOM    195  HG2 LYS X  12      59.726  30.359  43.625  0.00  0.00            
ATOM    196  HG3 LYS X  12      61.145  30.655  42.525  0.00  0.00            
ATOM    197  CD  LYS X  12      61.679  29.470  44.294  0.00  0.00            
ATOM    198  HD2 LYS X  12      62.743  29.701  44.237  0.00  0.00            
ATOM    199  HD3 LYS X  12      61.382  29.422  45.342  0.00  0.00            
ATOM    200  CE  LYS X  12      61.430  28.138  43.618  0.00  0.00            
ATOM    201  HE2 LYS X  12      60.369  28.013  43.401  0.00  0.00            
ATOM    202  HE3 LYS X  12      61.897  28.139  42.633  0.00  0.00            
ATOM    203  NZ  LYS X  12      61.732  26.949  44.411  0.00  0.00            
ATOM    204  HZ1 LYS X  12      61.531  26.096  43.910  0.00  0.00            
ATOM    205  HZ2 LYS X  12      62.653  26.984  44.826  0.00  0.00            
ATOM    206  HZ3 LYS X  12      60.993  26.919  45.099  0.00  0.00            
ATOM    207  C   LYS X  12      58.809  32.730  43.013  0.00  0.00            
ATOM    208  O   LYS X  12      58.513  32.282  41.865  0.00  0.00            
ATOM    209  N   VAL X  13      57.889  32.972  43.939  0.00  0.00            
ATOM    210  H   VAL X  13      58.197  33.351  44.823  0.00  0.00            
ATOM    211  CA  VAL X  13      56.441  33.183  43.627  0.00  0.00            
ATOM    212  HA  VAL X  13      56.077  32.249  43.198  0.00  0.00            
ATOM    213  CB  VAL X  13      55.559  33.406  44.931  0.00  0.00            
ATOM    214  HB  VAL X  13      55.828  34.324  45.453  0.00  0.00            
ATOM    215  CG1 VAL X  13      54.126  33.579  44.407  0.00  0.00            
ATOM    216 HG11 VAL X  13      54.005  34.508  43.850  0.00  0.00            
ATOM    217 HG12 VAL X  13      53.855  32.681  43.850  0.00  0.00            
ATOM    218 HG13 VAL X  13      53.463  33.530  45.271  0.00  0.00            
ATOM    219  CG2 VAL X  13      55.699  32.166  45.854  0.00  0.00            
ATOM    220 HG21 VAL X  13      55.535  31.279  45.242  0.00  0.00            
ATOM    221 HG22 VAL X  13      56.685  32.106  46.315  0.00  0.00            
ATOM    222 HG23 VAL X  13      54.911  32.155  46.608  0.00  0.00            
ATOM    223  C   VAL X  13      56.280  34.298  42.499  0.00  0.00            
ATOM    224  O   VAL X  13      55.646  33.887  41.507  0.00  0.00            
ATOM    225  N   LEU X  14      56.728  35.518  42.638  0.00  0.00            
ATOM    226  H   LEU X  14      57.268  35.768  43.454  0.00  0.00            
ATOM    227  CA  LEU X  14      56.737  36.460  41.506  0.00  0.00            
ATOM    228  HA  LEU X  14      55.691  36.544  41.209  0.00  0.00            
ATOM    229  CB  LEU X  14      57.231  37.820  42.008  0.00  0.00            
ATOM    230  HB2 LEU X  14      58.297  37.809  42.236  0.00  0.00            
ATOM    231  HB3 LEU X  14      57.175  38.621  41.270  0.00  0.00            
ATOM    232  CG  LEU X  14      56.433  38.395  43.181  0.00  0.00            
ATOM    233  HG  LEU X  14      56.295  37.713  44.021  0.00  0.00            
ATOM    234  CD1 LEU X  14      57.170  39.645  43.733  0.00  0.00            
ATOM    235 HD11 LEU X  14      56.478  40.084  44.452  0.00  0.00            
ATOM    236 HD12 LEU X  14      58.013  39.258  44.306  0.00  0.00            
ATOM    237 HD13 LEU X  14      57.387  40.287  42.879  0.00  0.00            
ATOM    238  CD2 LEU X  14      55.047  38.754  42.620  0.00  0.00            
ATOM    239 HD21 LEU X  14      54.456  39.382  43.286  0.00  0.00            
ATOM    240 HD22 LEU X  14      55.199  39.372  41.735  0.00  0.00            
ATOM    241 HD23 LEU X  14      54.417  37.885  42.433  0.00  0.00            
ATOM    242  C   LEU X  14      57.407  36.034  40.185  0.00  0.00            
ATOM    243  O   LEU X  14      57.125  36.577  39.113  0.00  0.00            
ATOM    244  N   LYS X  15      58.267  34.988  40.196  0.00  0.00            
ATOM    245  H   LYS X  15      58.625  34.630  41.070  0.00  0.00            
ATOM    246  CA  LYS X  15      59.019  34.567  38.965  0.00  0.00            
ATOM    247  HA  LYS X  15      59.052  35.490  38.387  0.00  0.00            
ATOM    248  CB  LYS X  15      60.433  34.111  39.386  0.00  0.00            
ATOM    249  HB2 LYS X  15      60.855  34.852  40.065  0.00  0.00            
ATOM    250  HB3 LYS X  15      60.449  33.191  39.970  0.00  0.00            
ATOM    251  CG  LYS X  15      61.339  33.973  38.116  0.00  0.00            
ATOM    252  HG2 LYS X  15      61.002  33.277  37.348  0.00  0.00            
ATOM    253  HG3 LYS X  15      61.429  34.928  37.598  0.00  0.00            
ATOM    254  CD  LYS X  15      62.665  33.439  38.608  0.00  0.00            
ATOM    255  HD2 LYS X  15      63.129  34.229  39.198  0.00  0.00            
ATOM    256  HD3 LYS X  15      62.502  32.553  39.223  0.00  0.00            
ATOM    257  CE  LYS X  15      63.650  33.063  37.514  0.00  0.00            
ATOM    258  HE2 LYS X  15      63.462  32.047  37.168  0.00  0.00            
ATOM    259  HE3 LYS X  15      63.609  33.763  36.679  0.00  0.00            
ATOM    260  NZ  LYS X  15      65.011  33.139  38.106  0.00  0.00            
ATOM    261  HZ1 LYS X  15      65.649  33.089  37.325  0.00  0.00            
ATOM    262  HZ2 LYS X  15      65.226  33.965  38.647  0.00  0.00            
ATOM    263  HZ3 LYS X  15      65.210  32.310  38.648  0.00  0.00            
ATOM    264  C   LYS X  15      58.319  33.408  38.252  0.00  0.00            
ATOM    265  O   LYS X  15      58.237  33.392  37.036  0.00  0.00            
ATOM    266  N   GLN X  16      57.812  32.397  39.035  0.00  0.00            
ATOM    267  H   GLN X  16      58.044  32.368  40.018  0.00  0.00            
ATOM    268  CA  GLN X  16      57.045  31.176  38.532  0.00  0.00            
ATOM    269  HA  GLN X  16      57.431  30.944  37.539  0.00  0.00            
ATOM    270  CB  GLN X  16      57.237  30.011  39.486  0.00  0.00            
ATOM    271  HB2 GLN X  16      56.964  30.373  40.477  0.00  0.00            
ATOM    272  HB3 GLN X  16      56.610  29.203  39.109  0.00  0.00            
ATOM    273  CG  GLN X  16      58.679  29.593  39.402  0.00  0.00            
ATOM    274  HG2 GLN X  16      58.849  29.298  38.366  0.00  0.00            
ATOM    275  HG3 GLN X  16      59.301  30.428  39.725  0.00  0.00            
ATOM    276  CD  GLN X  16      58.974  28.357  40.223  0.00  0.00            
ATOM    277  OE1 GLN X  16      58.069  27.763  40.830  0.00  0.00            
ATOM    278  NE2 GLN X  16      60.188  28.046  40.426  0.00  0.00            
ATOM    279 HE21 GLN X  16      60.388  27.234  40.992  0.00  0.00            
ATOM    280 HE22 GLN X  16      60.901  28.635  40.021  0.00  0.00            
ATOM    281  C   GLN X  16      55.499  31.440  38.393  0.00  0.00            
ATOM    282  O   GLN X  16      54.759  30.702  37.742  0.00  0.00            
ATOM    283  N   GLY X  17      55.073  32.533  39.073  0.00  0.00            
ATOM    284  H   GLY X  17      55.744  32.979  39.682  0.00  0.00            
ATOM    285  CA  GLY X  17      53.745  33.092  39.040  0.00  0.00            
ATOM    286  HA2 GLY X  17      53.613  33.946  39.705  0.00  0.00            
ATOM    287  HA3 GLY X  17      53.497  33.348  38.010  0.00  0.00            
ATOM    288  C   GLY X  17      52.725  32.089  39.556  0.00  0.00            
ATOM    289  O   GLY X  17      52.945  31.391  40.565  0.00  0.00            
ATOM    290  N   TYR X  18      51.649  31.830  38.845  0.00  0.00            
ATOM    291  H   TYR X  18      51.642  32.269  37.936  0.00  0.00            
ATOM    292  CA  TYR X  18      50.541  30.963  39.328  0.00  0.00            
ATOM    293  HA  TYR X  18      50.325  31.166  40.377  0.00  0.00            
ATOM    294  CB  TYR X  18      49.230  31.356  38.595  0.00  0.00            
ATOM    295  HB2 TYR X  18      49.332  31.260  37.514  0.00  0.00            
ATOM    296  HB3 TYR X  18      48.468  30.643  38.912  0.00  0.00            
ATOM    297  CG  TYR X  18      48.628  32.698  38.902  0.00  0.00            
ATOM    298  CD1 TYR X  18      47.671  32.821  39.929  0.00  0.00            
ATOM    299  HD1 TYR X  18      47.400  31.925  40.467  0.00  0.00            
ATOM    300  CE1 TYR X  18      47.233  34.107  40.289  0.00  0.00            
ATOM    301  HE1 TYR X  18      46.561  34.285  41.115  0.00  0.00            
ATOM    302  CZ  TYR X  18      47.639  35.267  39.576  0.00  0.00            
ATOM    303  OH  TYR X  18      47.150  36.433  40.065  0.00  0.00            
ATOM    304  HH  TYR X  18      46.374  36.298  40.615  0.00  0.00            
ATOM    305  CE2 TYR X  18      48.413  35.082  38.359  0.00  0.00            
ATOM    306  HE2 TYR X  18      48.498  35.947  37.718  0.00  0.00            
ATOM    307  CD2 TYR X  18      48.943  33.826  38.008  0.00  0.00            
ATOM    308  HD2 TYR X  18      49.509  33.744  37.091  0.00  0.00            
ATOM    309  C   TYR X  18      50.823  29.482  39.275  0.00  0.00            
ATOM    310  O   TYR X  18      50.165  28.740  39.961  0.00  0.00            
ATOM    311  N   LEU X  19      51.765  29.075  38.408  0.00  0.00            
ATOM    312  H   LEU X  19      52.154  29.851  37.892  0.00  0.00            
ATOM    313  CA  LEU X  19      52.285  27.704  38.328  0.00  0.00            
ATOM    314  HA  LEU X  19      51.426  27.037  38.395  0.00  0.00            
ATOM    315  CB  LEU X  19      53.024  27.514  36.925  0.00  0.00            
ATOM    316  HB2 LEU X  19      54.077  27.750  37.084  0.00  0.00            
ATOM    317  HB3 LEU X  19      53.031  26.462  36.639  0.00  0.00            
ATOM    318  CG  LEU X  19      52.493  28.378  35.730  0.00  0.00            
ATOM    319  HG  LEU X  19      52.856  29.401  35.636  0.00  0.00            
ATOM    320  CD1 LEU X  19      53.172  27.714  34.522  0.00  0.00            
ATOM    321 HD11 LEU X  19      54.255  27.734  34.646  0.00  0.00            
ATOM    322 HD12 LEU X  19      52.866  26.669  34.461  0.00  0.00            
ATOM    323 HD13 LEU X  19      52.884  28.173  33.577  0.00  0.00            
ATOM    324  CD2 LEU X  19      51.031  28.151  35.475  0.00  0.00            
ATOM    325 HD21 LEU X  19      50.414  28.545  36.283  0.00  0.00            
ATOM    326 HD22 LEU X  19      50.786  28.842  34.668  0.00  0.00            
ATOM    327 HD23 LEU X  19      50.861  27.098  35.254  0.00  0.00            
ATOM    328  C   LEU X  19      53.225  27.297  39.508  0.00  0.00            
ATOM    329  O   LEU X  19      53.568  26.139  39.569  0.00  0.00            
ATOM    330  N   TYR X  20      53.715  28.215  40.393  0.00  0.00            
ATOM    331  H   TYR X  20      53.553  29.196  40.214  0.00  0.00            
ATOM    332  CA  TYR X  20      54.563  27.906  41.472  0.00  0.00            
ATOM    333  HA  TYR X  20      55.546  27.524  41.196  0.00  0.00            
ATOM    334  CB  TYR X  20      54.667  29.120  42.438  0.00  0.00            
ATOM    335  HB2 TYR X  20      55.115  29.917  41.846  0.00  0.00            
ATOM    336  HB3 TYR X  20      53.686  29.556  42.630  0.00  0.00            
ATOM    337  CG  TYR X  20      55.312  28.926  43.791  0.00  0.00            
ATOM    338  CD1 TYR X  20      56.720  29.232  43.899  0.00  0.00            
ATOM    339  HD1 TYR X  20      57.175  29.581  42.984  0.00  0.00            
ATOM    340  CE1 TYR X  20      57.449  28.906  45.038  0.00  0.00            
ATOM    341  HE1 TYR X  20      58.503  29.141  45.011  0.00  0.00            
ATOM    342  CZ  TYR X  20      56.830  28.393  46.206  0.00  0.00            
ATOM    343  OH  TYR X  20      57.563  28.037  47.377  0.00  0.00            
ATOM    344  HH  TYR X  20      58.421  27.688  47.124  0.00  0.00            
ATOM    345  CE2 TYR X  20      55.483  28.162  46.091  0.00  0.00            
ATOM    346  HE2 TYR X  20      55.055  27.876  47.040  0.00  0.00            
ATOM    347  CD2 TYR X  20      54.723  28.409  44.956  0.00  0.00            
ATOM    348  HD2 TYR X  20      53.648  28.319  45.022  0.00  0.00            
ATOM    349  C   TYR X  20      54.006  26.819  42.325  0.00  0.00            
ATOM    350  O   TYR X  20      54.722  25.853  42.545  0.00  0.00            
ATOM    351  N   THR X  21      52.757  26.790  42.806  0.00  0.00            
ATOM    352  H   THR X  21      52.198  27.624  42.698  0.00  0.00            
ATOM    353  CA  THR X  21      52.309  25.726  43.788  0.00  0.00            
ATOM    354  HA  THR X  21      52.999  25.606  44.623  0.00  0.00            
ATOM    355  CB  THR X  21      50.919  26.080  44.351  0.00  0.00            
ATOM    356  HB  THR X  21      50.479  25.254  44.909  0.00  0.00            
ATOM    357  CG2 THR X  21      50.945  27.306  45.207  0.00  0.00            
ATOM    358 HG21 THR X  21      51.720  27.150  45.958  0.00  0.00            
ATOM    359 HG22 THR X  21      51.336  28.190  44.703  0.00  0.00            
ATOM    360 HG23 THR X  21      49.989  27.419  45.718  0.00  0.00            
ATOM    361  OG1 THR X  21      49.983  26.368  43.340  0.00  0.00            
ATOM    362  HG1 THR X  21      49.186  26.663  43.787  0.00  0.00            
ATOM    363  C   THR X  21      52.219  24.374  43.056  0.00  0.00            
ATOM    364  O   THR X  21      52.662  23.391  43.637  0.00  0.00            
ATOM    365  N   THR X  22      51.869  24.258  41.747  0.00  0.00            
ATOM    366  H   THR X  22      51.500  25.090  41.308  0.00  0.00            
ATOM    367  CA  THR X  22      51.995  23.027  40.896  0.00  0.00            
ATOM    368  HA  THR X  22      51.428  22.186  41.296  0.00  0.00            
ATOM    369  CB  THR X  22      51.493  23.355  39.499  0.00  0.00            
ATOM    370  HB  THR X  22      51.965  24.283  39.175  0.00  0.00            
ATOM    371  CG2 THR X  22      51.737  22.260  38.395  0.00  0.00            
ATOM    372 HG21 THR X  22      52.817  22.220  38.247  0.00  0.00            
ATOM    373 HG22 THR X  22      51.488  21.277  38.794  0.00  0.00            
ATOM    374 HG23 THR X  22      51.173  22.552  37.509  0.00  0.00            
ATOM    375  OG1 THR X  22      50.115  23.612  39.550  0.00  0.00            
ATOM    376  HG1 THR X  22      49.921  24.476  39.921  0.00  0.00            
ATOM    377  C   THR X  22      53.420  22.580  40.776  0.00  0.00            
ATOM    378  O   THR X  22      53.664  21.388  40.963  0.00  0.00            
ATOM    379  N   ASN X  23      54.331  23.542  40.560  0.00  0.00            
ATOM    380  H   ASN X  23      54.138  24.533  40.564  0.00  0.00            
ATOM    381  CA  ASN X  23      55.770  23.217  40.507  0.00  0.00            
ATOM    382  HA  ASN X  23      55.877  22.371  39.829  0.00  0.00            
ATOM    383  CB  ASN X  23      56.630  24.372  40.066  0.00  0.00            
ATOM    384  HB2 ASN X  23      56.500  25.254  40.692  0.00  0.00            
ATOM    385  HB3 ASN X  23      57.685  24.201  40.281  0.00  0.00            
ATOM    386  CG  ASN X  23      56.659  24.814  38.643  0.00  0.00            
ATOM    387  OD1 ASN X  23      57.312  24.127  37.837  0.00  0.00            
ATOM    388  ND2 ASN X  23      55.826  25.685  38.236  0.00  0.00            
ATOM    389 HD21 ASN X  23      55.889  25.907  37.252  0.00  0.00            
ATOM    390 HD22 ASN X  23      55.219  26.233  38.828  0.00  0.00            
ATOM    391  C   ASN X  23      56.376  22.709  41.816  0.00  0.00            
ATOM    392  O   ASN X  23      57.069  21.704  41.751  0.00  0.00            
ATOM    393  N   GLN X  24      56.134  23.250  42.976  0.00  0.00            
ATOM    394  H   GLN X  24      55.456  23.998  42.994  0.00  0.00            
ATOM    395  CA  GLN X  24      56.792  22.775  44.200  0.00  0.00            
ATOM    396  HA  GLN X  24      57.825  22.542  43.940  0.00  0.00            
ATOM    397  CB  GLN X  24      56.800  23.936  45.197  0.00  0.00            
ATOM    398  HB2 GLN X  24      55.825  24.126  45.645  0.00  0.00            
ATOM    399  HB3 GLN X  24      57.403  23.513  46.001  0.00  0.00            
ATOM    400  CG  GLN X  24      57.417  25.221  44.731  0.00  0.00            
ATOM    401  HG2 GLN X  24      56.637  25.796  44.231  0.00  0.00            
ATOM    402  HG3 GLN X  24      57.766  25.759  45.612  0.00  0.00            
ATOM    403  CD  GLN X  24      58.645  25.104  43.863  0.00  0.00            
ATOM    404  OE1 GLN X  24      59.640  24.451  44.143  0.00  0.00            
ATOM    405  NE2 GLN X  24      58.792  25.812  42.778  0.00  0.00            
ATOM    406 HE21 GLN X  24      59.601  25.618  42.206  0.00  0.00            
ATOM    407 HE22 GLN X  24      58.131  26.525  42.504  0.00  0.00            
ATOM    408  C   GLN X  24      56.211  21.436  44.790  0.00  0.00            
ATOM    409  O   GLN X  24      56.998  20.633  45.354  0.00  0.00            
ATOM    410  N   ARG X  25      54.925  21.136  44.444  0.00  0.00            
ATOM    411  H   ARG X  25      54.411  21.796  43.878  0.00  0.00            
ATOM    412  CA  ARG X  25      54.230  19.911  44.772  0.00  0.00            
ATOM    413  HA  ARG X  25      54.359  19.769  45.845  0.00  0.00            
ATOM    414  CB  ARG X  25      52.724  19.968  44.412  0.00  0.00            
ATOM    415  HB2 ARG X  25      52.437  20.390  43.449  0.00  0.00            
ATOM    416  HB3 ARG X  25      52.382  18.933  44.385  0.00  0.00            
ATOM    417  CG  ARG X  25      51.895  20.685  45.514  0.00  0.00            
ATOM    418  HG2 ARG X  25      52.332  20.447  46.484  0.00  0.00            
ATOM    419  HG3 ARG X  25      51.979  21.765  45.395  0.00  0.00            
ATOM    420  CD  ARG X  25      50.475  20.112  45.443  0.00  0.00            
ATOM    421  HD2 ARG X  25      50.440  19.024  45.390  0.00  0.00            
ATOM    422  HD3 ARG X  25      49.900  20.211  46.363  0.00  0.00            
ATOM    423  NE  ARG X  25      49.727  20.814  44.412  0.00  0.00            
ATOM    424  HE  ARG X  25      49.439  20.263  43.616  0.00  0.00            
ATOM    425  CZ  ARG X  25      49.306  22.034  44.461  0.00  0.00            
ATOM    426  NH1 ARG X  25      49.483  22.859  45.431  0.00  0.00            
ATOM    427 HH11 ARG X  25      49.763  22.440  46.306  0.00  0.00            
ATOM    428 HH12 ARG X  25      49.013  23.752  45.408  0.00  0.00            
ATOM    429  NH2 ARG X  25      48.481  22.542  43.564  0.00  0.00            
ATOM    430 HH21 ARG X  25      48.206  21.934  42.805  0.00  0.00            
ATOM    431 HH22 ARG X  25      47.847  23.276  43.847  0.00  0.00            
ATOM    432  C   ARG X  25      54.830  18.856  43.934  0.00  0.00            
ATOM    433  O   ARG X  25      55.249  17.801  44.439  0.00  0.00            
ATOM    434  N   ASN X  26      54.944  19.025  42.627  0.00  0.00            
ATOM    435  H   ASN X  26      54.482  19.828  42.226  0.00  0.00            
ATOM    436  CA  ASN X  26      55.494  18.062  41.732  0.00  0.00            
ATOM    437  HA  ASN X  26      54.959  17.120  41.851  0.00  0.00            
ATOM    438  CB  ASN X  26      55.132  18.561  40.247  0.00  0.00            
ATOM    439  HB2 ASN X  26      55.226  19.646  40.283  0.00  0.00            
ATOM    440  HB3 ASN X  26      55.824  18.367  39.428  0.00  0.00            
ATOM    441  CG  ASN X  26      53.766  18.085  39.792  0.00  0.00            
ATOM    442  OD1 ASN X  26      53.679  16.968  39.393  0.00  0.00            
ATOM    443  ND2 ASN X  26      52.730  18.874  39.895  0.00  0.00            
ATOM    444 HD21 ASN X  26      51.806  18.475  39.809  0.00  0.00            
ATOM    445 HD22 ASN X  26      52.787  19.815  40.256  0.00  0.00            
ATOM    446  C   ASN X  26      56.962  17.787  41.937  0.00  0.00            
ATOM    447  O   ASN X  26      57.302  16.658  42.272  0.00  0.00            
ATOM    448  N   ARG X  27      57.850  18.788  42.077  0.00  0.00            
ATOM    449  H   ARG X  27      57.580  19.732  41.841  0.00  0.00            
ATOM    450  CA  ARG X  27      59.237  18.753  42.481  0.00  0.00            
ATOM    451  HA  ARG X  27      59.879  18.297  41.728  0.00  0.00            
ATOM    452  CB  ARG X  27      59.587  20.250  42.663  0.00  0.00            
ATOM    453  HB2 ARG X  27      59.349  20.799  41.752  0.00  0.00            
ATOM    454  HB3 ARG X  27      59.003  20.658  43.489  0.00  0.00            
ATOM    455  CG  ARG X  27      61.101  20.453  43.007  0.00  0.00            
ATOM    456  HG2 ARG X  27      61.346  19.752  43.805  0.00  0.00            
ATOM    457  HG3 ARG X  27      61.700  20.160  42.144  0.00  0.00            
ATOM    458  CD  ARG X  27      61.321  21.879  43.256  0.00  0.00            
ATOM    459  HD2 ARG X  27      61.112  22.395  42.319  0.00  0.00            
ATOM    460  HD3 ARG X  27      60.647  22.146  44.069  0.00  0.00            
ATOM    461  NE  ARG X  27      62.644  22.260  43.751  0.00  0.00            
ATOM    462  HE  ARG X  27      63.386  21.800  43.242  0.00  0.00            
ATOM    463  CZ  ARG X  27      62.935  23.222  44.669  0.00  0.00            
ATOM    464  NH1 ARG X  27      62.072  23.996  45.211  0.00  0.00            
ATOM    465 HH11 ARG X  27      61.102  24.025  44.932  0.00  0.00            
ATOM    466 HH12 ARG X  27      62.310  24.696  45.899  0.00  0.00            
ATOM    467  NH2 ARG X  27      64.180  23.303  45.073  0.00  0.00            
ATOM    468 HH21 ARG X  27      64.915  22.741  44.667  0.00  0.00            
ATOM    469 HH22 ARG X  27      64.445  23.871  45.865  0.00  0.00            
ATOM    470  C   ARG X  27      59.456  17.941  43.742  0.00  0.00            
ATOM    471  O   ARG X  27      60.323  17.065  43.733  0.00  0.00            
ATOM    472  N   LEU X  28      58.645  18.192  44.792  0.00  0.00            
ATOM    473  H   LEU X  28      57.905  18.877  44.732  0.00  0.00            
ATOM    474  CA  LEU X  28      58.929  17.550  46.117  0.00  0.00            
ATOM    475  HA  LEU X  28      59.971  17.239  46.184  0.00  0.00            
ATOM    476  CB  LEU X  28      58.642  18.598  47.283  0.00  0.00            
ATOM    477  HB2 LEU X  28      57.601  18.912  47.207  0.00  0.00            
ATOM    478  HB3 LEU X  28      58.726  18.155  48.275  0.00  0.00            
ATOM    479  CG  LEU X  28      59.558  19.821  47.280  0.00  0.00            
ATOM    480  HG  LEU X  28      59.619  20.350  46.329  0.00  0.00            
ATOM    481  CD1 LEU X  28      58.887  20.862  48.196  0.00  0.00            
ATOM    482 HD11 LEU X  28      58.709  20.451  49.190  0.00  0.00            
ATOM    483 HD12 LEU X  28      59.572  21.708  48.146  0.00  0.00            
ATOM    484 HD13 LEU X  28      57.976  21.152  47.671  0.00  0.00            
ATOM    485  CD2 LEU X  28      61.012  19.478  47.772  0.00  0.00            
ATOM    486 HD21 LEU X  28      61.711  20.313  47.817  0.00  0.00            
ATOM    487 HD22 LEU X  28      60.914  19.069  48.778  0.00  0.00            
ATOM    488 HD23 LEU X  28      61.379  18.655  47.158  0.00  0.00            
ATOM    489  C   LEU X  28      58.250  16.205  46.272  0.00  0.00            
ATOM    490  O   LEU X  28      58.288  15.614  47.331  0.00  0.00            
ATOM    491  N   ASN X  29      57.385  15.828  45.328  0.00  0.00            
ATOM    492  H   ASN X  29      57.163  16.460  44.572  0.00  0.00            
ATOM    493  CA  ASN X  29      56.502  14.676  45.412  0.00  0.00            
ATOM    494  HA  ASN X  29      55.873  14.918  44.555  0.00  0.00            
ATOM    495  CB  ASN X  29      57.166  13.409  45.018  0.00  0.00            
ATOM    496  HB2 ASN X  29      57.965  13.596  44.301  0.00  0.00            
ATOM    497  HB3 ASN X  29      57.686  13.031  45.898  0.00  0.00            
ATOM    498  CG  ASN X  29      56.284  12.245  44.513  0.00  0.00            
ATOM    499  OD1 ASN X  29      55.737  12.281  43.429  0.00  0.00            
ATOM    500  ND2 ASN X  29      56.269  11.144  45.164  0.00  0.00            
ATOM    501 HD21 ASN X  29      55.766  10.387  44.723  0.00  0.00            
ATOM    502 HD22 ASN X  29      56.662  11.106  46.094  0.00  0.00            
ATOM    503  C   ASN X  29      55.377  14.671  46.578  0.00  0.00            
ATOM    504  O   ASN X  29      55.148  13.661  47.242  0.00  0.00            
ATOM    505  N   THR X  30      54.765  15.783  46.897  0.00  0.00            
ATOM    506  H   THR X  30      55.086  16.624  46.439  0.00  0.00            
ATOM    507  CA  THR X  30      53.736  15.850  47.941  0.00  0.00            
ATOM    508  HA  THR X  30      53.210  14.898  48.013  0.00  0.00            
ATOM    509  CB  THR X  30      54.455  16.059  49.284  0.00  0.00            
ATOM    510  HB  THR X  30      55.027  15.152  49.477  0.00  0.00            
ATOM    511  CG2 THR X  30      55.505  17.171  49.301  0.00  0.00            
ATOM    512 HG21 THR X  30      56.382  16.734  48.825  0.00  0.00            
ATOM    513 HG22 THR X  30      55.167  18.027  48.717  0.00  0.00            
ATOM    514 HG23 THR X  30      55.781  17.391  50.332  0.00  0.00            
ATOM    515  OG1 THR X  30      53.636  16.233  50.404  0.00  0.00            
ATOM    516  HG1 THR X  30      53.595  17.180  50.560  0.00  0.00            
ATOM    517  C   THR X  30      52.682  16.887  47.698  0.00  0.00            
ATOM    518  O   THR X  30      52.927  17.973  47.218  0.00  0.00            
ATOM    519  N   SER X  31      51.519  16.554  48.210  0.00  0.00            
ATOM    520  H   SER X  31      51.387  15.624  48.580  0.00  0.00            
ATOM    521  CA  SER X  31      50.258  17.406  48.193  0.00  0.00            
ATOM    522  HA  SER X  31      50.138  17.831  47.196  0.00  0.00            
ATOM    523  CB  SER X  31      49.112  16.480  48.463  0.00  0.00            
ATOM    524  HB2 SER X  31      48.195  17.070  48.434  0.00  0.00            
ATOM    525  HB3 SER X  31      49.018  15.774  47.638  0.00  0.00            
ATOM    526  OG  SER X  31      49.155  15.724  49.704  0.00  0.00            
ATOM    527  HG  SER X  31      48.376  16.035  50.172  0.00  0.00            
ATOM    528  C   SER X  31      50.230  18.570  49.162  0.00  0.00            
ATOM    529  O   SER X  31      49.636  19.545  48.769  0.00  0.00            
ATOM    530  N   VAL X  32      51.109  18.453  50.215  0.00  0.00            
ATOM    531  H   VAL X  32      51.516  17.549  50.406  0.00  0.00            
ATOM    532  CA  VAL X  32      51.253  19.511  51.202  0.00  0.00            
ATOM    533  HA  VAL X  32      50.585  20.352  51.016  0.00  0.00            
ATOM    534  CB  VAL X  32      50.628  19.012  52.536  0.00  0.00            
ATOM    535  HB  VAL X  32      49.568  18.846  52.342  0.00  0.00            
ATOM    536  CG1 VAL X  32      51.143  17.607  52.964  0.00  0.00            
ATOM    537 HG11 VAL X  32      50.741  16.840  52.302  0.00  0.00            
ATOM    538 HG12 VAL X  32      52.228  17.509  52.924  0.00  0.00            
ATOM    539 HG13 VAL X  32      50.933  17.455  54.023  0.00  0.00            
ATOM    540  CG2 VAL X  32      50.810  20.021  53.680  0.00  0.00            
ATOM    541 HG21 VAL X  32      51.871  19.981  53.923  0.00  0.00            
ATOM    542 HG22 VAL X  32      50.495  21.004  53.330  0.00  0.00            
ATOM    543 HG23 VAL X  32      50.156  19.626  54.457  0.00  0.00            
ATOM    544  C   VAL X  32      52.754  19.855  51.351  0.00  0.00            
ATOM    545  O   VAL X  32      53.530  18.984  51.568  0.00  0.00            
ATOM    546  N   PHE X  33      53.143  21.124  51.305  0.00  0.00            
ATOM    547  H   PHE X  33      52.456  21.825  51.067  0.00  0.00            
ATOM    548  CA  PHE X  33      54.593  21.472  51.258  0.00  0.00            
ATOM    549  HA  PHE X  33      55.155  20.792  51.899  0.00  0.00            
ATOM    550  CB  PHE X  33      55.154  21.334  49.818  0.00  0.00            
ATOM    551  HB2 PHE X  33      56.237  21.415  49.916  0.00  0.00            
ATOM    552  HB3 PHE X  33      54.841  20.413  49.326  0.00  0.00            
ATOM    553  CG  PHE X  33      54.688  22.454  48.848  0.00  0.00            
ATOM    554  CD1 PHE X  33      53.452  22.320  48.257  0.00  0.00            
ATOM    555  HD1 PHE X  33      52.846  21.447  48.449  0.00  0.00            
ATOM    556  CE1 PHE X  33      52.940  23.356  47.450  0.00  0.00            
ATOM    557  HE1 PHE X  33      51.922  23.196  47.126  0.00  0.00            
ATOM    558  CZ  PHE X  33      53.717  24.493  47.222  0.00  0.00            
ATOM    559  HZ  PHE X  33      53.382  25.299  46.585  0.00  0.00            
ATOM    560  CE2 PHE X  33      54.879  24.676  47.930  0.00  0.00            
ATOM    561  HE2 PHE X  33      55.401  25.610  47.784  0.00  0.00            
ATOM    562  CD2 PHE X  33      55.398  23.678  48.790  0.00  0.00            
ATOM    563  HD2 PHE X  33      56.262  23.802  49.426  0.00  0.00            
ATOM    564  C   PHE X  33      54.751  22.803  51.921  0.00  0.00            
ATOM    565  O   PHE X  33      53.887  23.680  51.891  0.00  0.00            
ATOM    566  N   GLN X  34      55.967  22.988  52.466  0.00  0.00            
ATOM    567  H   GLN X  34      56.736  22.352  52.308  0.00  0.00            
ATOM    568  CA  GLN X  34      56.208  24.166  53.299  0.00  0.00            
ATOM    569  HA  GLN X  34      55.253  24.562  53.645  0.00  0.00            
ATOM    570  CB  GLN X  34      57.100  23.730  54.486  0.00  0.00            
ATOM    571  HB2 GLN X  34      56.467  23.114  55.125  0.00  0.00            
ATOM    572  HB3 GLN X  34      57.986  23.237  54.083  0.00  0.00            
ATOM    573  CG  GLN X  34      57.620  24.874  55.389  0.00  0.00            
ATOM    574  HG2 GLN X  34      57.840  25.760  54.794  0.00  0.00            
ATOM    575  HG3 GLN X  34      56.810  25.157  56.062  0.00  0.00            
ATOM    576  CD  GLN X  34      58.945  24.632  56.086  0.00  0.00            
ATOM    577  OE1 GLN X  34      59.144  23.672  56.877  0.00  0.00            
ATOM    578  NE2 GLN X  34      59.873  25.509  55.908  0.00  0.00            
ATOM    579 HE21 GLN X  34      60.779  25.407  56.344  0.00  0.00            
ATOM    580 HE22 GLN X  34      59.773  26.342  55.345  0.00  0.00            
ATOM    581  C   GLN X  34      56.986  25.147  52.430  0.00  0.00            
ATOM    582  O   GLN X  34      57.786  24.746  51.624  0.00  0.00            
ATOM    583  N   THR X  35      56.850  26.414  52.623  0.00  0.00            
ATOM    584  H   THR X  35      56.178  26.793  53.276  0.00  0.00            
ATOM    585  CA  THR X  35      57.742  27.451  52.025  0.00  0.00            
ATOM    586  HA  THR X  35      58.695  26.933  51.923  0.00  0.00            
ATOM    587  CB  THR X  35      57.174  27.908  50.693  0.00  0.00            
ATOM    588  HB  THR X  35      57.060  27.067  50.009  0.00  0.00            
ATOM    589  CG2 THR X  35      55.820  28.583  50.830  0.00  0.00            
ATOM    590 HG21 THR X  35      55.235  27.975  51.521  0.00  0.00            
ATOM    591 HG22 THR X  35      55.888  29.626  51.139  0.00  0.00            
ATOM    592 HG23 THR X  35      55.329  28.608  49.857  0.00  0.00            
ATOM    593  OG1 THR X  35      57.911  28.896  49.975  0.00  0.00            
ATOM    594  HG1 THR X  35      57.791  28.749  49.034  0.00  0.00            
ATOM    595  C   THR X  35      57.869  28.581  53.062  0.00  0.00            
ATOM    596  O   THR X  35      56.885  29.048  53.656  0.00  0.00            
ATOM    597  N   LYS X  36      59.045  29.237  53.111  0.00  0.00            
ATOM    598  H   LYS X  36      59.768  29.023  52.440  0.00  0.00            
ATOM    599  CA  LYS X  36      59.242  30.503  53.837  0.00  0.00            
ATOM    600  HA  LYS X  36      58.533  30.537  54.663  0.00  0.00            
ATOM    601  CB  LYS X  36      60.612  30.698  54.492  0.00  0.00            
ATOM    602  HB2 LYS X  36      61.370  30.673  53.708  0.00  0.00            
ATOM    603  HB3 LYS X  36      60.616  31.697  54.927  0.00  0.00            
ATOM    604  CG  LYS X  36      60.926  29.728  55.625  0.00  0.00            
ATOM    605  HG2 LYS X  36      60.139  29.743  56.380  0.00  0.00            
ATOM    606  HG3 LYS X  36      60.840  28.723  55.213  0.00  0.00            
ATOM    607  CD  LYS X  36      62.307  29.852  56.264  0.00  0.00            
ATOM    608  HD2 LYS X  36      62.420  29.074  57.018  0.00  0.00            
ATOM    609  HD3 LYS X  36      63.156  29.659  55.608  0.00  0.00            
ATOM    610  CE  LYS X  36      62.575  31.228  56.882  0.00  0.00            
ATOM    611  HE2 LYS X  36      62.607  31.950  56.065  0.00  0.00            
ATOM    612  HE3 LYS X  36      61.739  31.532  57.512  0.00  0.00            
ATOM    613  NZ  LYS X  36      63.824  31.268  57.597  0.00  0.00            
ATOM    614  HZ1 LYS X  36      64.643  31.088  57.035  0.00  0.00            
ATOM    615  HZ2 LYS X  36      63.950  32.195  57.978  0.00  0.00            
ATOM    616  HZ3 LYS X  36      63.860  30.641  58.388  0.00  0.00            
ATOM    617  C   LYS X  36      58.943  31.680  52.956  0.00  0.00            
ATOM    618  O   LYS X  36      59.496  31.676  51.876  0.00  0.00            
ATOM    619  N   ALA X  37      58.066  32.614  53.334  0.00  0.00            
ATOM    620  H   ALA X  37      57.573  32.552  54.213  0.00  0.00            
ATOM    621  CA  ALA X  37      57.467  33.569  52.405  0.00  0.00            
ATOM    622  HA  ALA X  37      58.326  33.961  51.861  0.00  0.00            
ATOM    623  CB  ALA X  37      56.490  32.792  51.565  0.00  0.00            
ATOM    624  HB1 ALA X  37      57.023  32.053  50.966  0.00  0.00            
ATOM    625  HB2 ALA X  37      55.793  32.131  52.081  0.00  0.00            
ATOM    626  HB3 ALA X  37      55.894  33.446  50.927  0.00  0.00            
ATOM    627  C   ALA X  37      56.901  34.834  53.123  0.00  0.00            
ATOM    628  O   ALA X  37      56.737  34.928  54.350  0.00  0.00            
ATOM    629  N   LEU X  38      56.598  35.906  52.341  0.00  0.00            
ATOM    630  H   LEU X  38      56.728  35.879  51.340  0.00  0.00            
ATOM    631  CA  LEU X  38      56.063  37.150  52.849  0.00  0.00            
ATOM    632  HA  LEU X  38      56.138  37.793  51.972  0.00  0.00            
ATOM    633  CB  LEU X  38      54.591  37.012  53.365  0.00  0.00            
ATOM    634  HB2 LEU X  38      54.553  36.568  54.360  0.00  0.00            
ATOM    635  HB3 LEU X  38      54.175  38.017  53.435  0.00  0.00            
ATOM    636  CG  LEU X  38      53.719  36.095  52.523  0.00  0.00            
ATOM    637  HG  LEU X  38      54.133  35.092  52.424  0.00  0.00            
ATOM    638  CD1 LEU X  38      52.220  35.950  52.956  0.00  0.00            
ATOM    639 HD11 LEU X  38      51.748  35.053  52.555  0.00  0.00            
ATOM    640 HD12 LEU X  38      52.277  35.982  54.044  0.00  0.00            
ATOM    641 HD13 LEU X  38      51.661  36.775  52.514  0.00  0.00            
ATOM    642  CD2 LEU X  38      53.715  36.685  51.100  0.00  0.00            
ATOM    643 HD21 LEU X  38      53.398  37.727  51.128  0.00  0.00            
ATOM    644 HD22 LEU X  38      54.671  36.616  50.582  0.00  0.00            
ATOM    645 HD23 LEU X  38      53.049  35.991  50.587  0.00  0.00            
ATOM    646  C   LEU X  38      56.984  37.886  53.839  0.00  0.00            
ATOM    647  O   LEU X  38      56.623  38.102  54.999  0.00  0.00            
ATOM    648  N   GLY X  39      58.263  38.075  53.533  0.00  0.00            
ATOM    649  H   GLY X  39      58.568  37.765  52.622  0.00  0.00            
ATOM    650  CA  GLY X  39      59.344  38.581  54.381  0.00  0.00            
ATOM    651  HA2 GLY X  39      59.970  39.247  53.787  0.00  0.00            
ATOM    652  HA3 GLY X  39      58.939  39.080  55.262  0.00  0.00            
ATOM    653  C   GLY X  39      60.193  37.484  55.007  0.00  0.00            
ATOM    654  O   GLY X  39      61.094  37.809  55.787  0.00  0.00            
ATOM    655  N   GLY X  40      59.811  36.222  54.833  0.00  0.00            
ATOM    656  H   GLY X  40      58.915  36.102  54.382  0.00  0.00            
ATOM    657  CA  GLY X  40      60.528  35.046  55.385  0.00  0.00            
ATOM    658  HA2 GLY X  40      60.569  34.278  54.613  0.00  0.00            
ATOM    659  HA3 GLY X  40      61.508  35.324  55.774  0.00  0.00            
ATOM    660  C   GLY X  40      59.816  34.366  56.506  0.00  0.00            
ATOM    661  O   GLY X  40      60.470  33.714  57.314  0.00  0.00            
ATOM    662  N   LYS X  41      58.499  34.459  56.609  0.00  0.00            
ATOM    663  H   LYS X  41      57.960  35.058  56.001  0.00  0.00            
ATOM    664  CA  LYS X  41      57.713  33.735  57.609  0.00  0.00            
ATOM    665  HA  LYS X  41      58.350  33.586  58.481  0.00  0.00            
ATOM    666  CB  LYS X  41      56.306  34.377  57.801  0.00  0.00            
ATOM    667  HB2 LYS X  41      55.819  34.469  56.830  0.00  0.00            
ATOM    668  HB3 LYS X  41      55.778  33.642  58.408  0.00  0.00            
ATOM    669  CG  LYS X  41      56.298  35.695  58.670  0.00  0.00            
ATOM    670  HG2 LYS X  41      55.242  35.954  58.745  0.00  0.00            
ATOM    671  HG3 LYS X  41      56.789  35.481  59.619  0.00  0.00            
ATOM    672  CD  LYS X  41      57.078  36.775  57.964  0.00  0.00            
ATOM    673  HD2 LYS X  41      58.160  36.646  58.004  0.00  0.00            
ATOM    674  HD3 LYS X  41      56.816  36.715  56.908  0.00  0.00            
ATOM    675  CE  LYS X  41      56.546  38.129  58.527  0.00  0.00            
ATOM    676  HE2 LYS X  41      55.462  38.230  58.459  0.00  0.00            
ATOM    677  HE3 LYS X  41      56.607  38.200  59.613  0.00  0.00            
ATOM    678  NZ  LYS X  41      57.223  39.313  57.934  0.00  0.00            
ATOM    679  HZ1 LYS X  41      57.246  39.216  56.929  0.00  0.00            
ATOM    680  HZ2 LYS X  41      56.703  40.102  58.291  0.00  0.00            
ATOM    681  HZ3 LYS X  41      58.151  39.460  58.304  0.00  0.00            
ATOM    682  C   LYS X  41      57.474  32.277  57.139  0.00  0.00            
ATOM    683  O   LYS X  41      57.386  32.006  55.958  0.00  0.00            
ATOM    684  N   PRO X  42      57.329  31.318  58.096  0.00  0.00            
ATOM    685  CD  PRO X  42      57.611  31.503  59.559  0.00  0.00            
ATOM    686  HD2 PRO X  42      57.100  32.424  59.842  0.00  0.00            
ATOM    687  HD3 PRO X  42      58.675  31.719  59.661  0.00  0.00            
ATOM    688  CG  PRO X  42      57.061  30.222  60.185  0.00  0.00            
ATOM    689  HG2 PRO X  42      55.977  30.331  60.208  0.00  0.00            
ATOM    690  HG3 PRO X  42      57.540  30.110  61.158  0.00  0.00            
ATOM    691  CB  PRO X  42      57.506  29.242  59.144  0.00  0.00            
ATOM    692  HB2 PRO X  42      57.002  28.279  59.230  0.00  0.00            
ATOM    693  HB3 PRO X  42      58.587  29.107  59.186  0.00  0.00            
ATOM    694  CA  PRO X  42      57.109  29.914  57.839  0.00  0.00            
ATOM    695  HA  PRO X  42      57.764  29.638  57.012  0.00  0.00            
ATOM    696  C   PRO X  42      55.621  29.685  57.455  0.00  0.00            
ATOM    697  O   PRO X  42      54.740  30.117  58.118  0.00  0.00            
ATOM    698  N   PHE X  43      55.412  28.998  56.312  0.00  0.00            
ATOM    699  H   PHE X  43      56.204  28.686  55.769  0.00  0.00            
ATOM    700  CA  PHE X  43      54.102  28.748  55.753  0.00  0.00            
ATOM    701  HA  PHE X  43      53.370  28.794  56.559  0.00  0.00            
ATOM    702  CB  PHE X  43      53.840  29.774  54.560  0.00  0.00            
ATOM    703  HB2 PHE X  43      54.786  29.966  54.053  0.00  0.00            
ATOM    704  HB3 PHE X  43      53.136  29.286  53.888  0.00  0.00            
ATOM    705  CG  PHE X  43      53.224  31.168  54.919  0.00  0.00            
ATOM    706  CD1 PHE X  43      51.849  31.166  55.203  0.00  0.00            
ATOM    707  HD1 PHE X  43      51.236  30.286  55.078  0.00  0.00            
ATOM    708  CE1 PHE X  43      51.210  32.375  55.501  0.00  0.00            
ATOM    709  HE1 PHE X  43      50.215  32.457  55.912  0.00  0.00            
ATOM    710  CZ  PHE X  43      52.075  33.546  55.607  0.00  0.00            
ATOM    711  HZ  PHE X  43      51.629  34.483  55.908  0.00  0.00            
ATOM    712  CE2 PHE X  43      53.469  33.543  55.353  0.00  0.00            
ATOM    713  HE2 PHE X  43      54.033  34.463  55.379  0.00  0.00            
ATOM    714  CD2 PHE X  43      54.055  32.329  55.038  0.00  0.00            
ATOM    715  HD2 PHE X  43      55.107  32.284  54.797  0.00  0.00            
ATOM    716  C   PHE X  43      53.984  27.321  55.211  0.00  0.00            
ATOM    717  O   PHE X  43      55.035  26.740  54.813  0.00  0.00            
ATOM    718  N   VAL X  44      52.727  26.763  55.200  0.00  0.00            
ATOM    719  H   VAL X  44      52.062  27.178  55.837  0.00  0.00            
ATOM    720  CA  VAL X  44      52.466  25.434  54.636  0.00  0.00            
ATOM    721  HA  VAL X  44      53.375  25.124  54.121  0.00  0.00            
ATOM    722  CB  VAL X  44      52.248  24.325  55.745  0.00  0.00            
ATOM    723  HB  VAL X  44      51.488  24.781  56.379  0.00  0.00            
ATOM    724  CG1 VAL X  44      51.662  23.050  55.151  0.00  0.00            
ATOM    725 HG11 VAL X  44      50.730  23.301  54.644  0.00  0.00            
ATOM    726 HG12 VAL X  44      52.348  22.554  54.464  0.00  0.00            
ATOM    727 HG13 VAL X  44      51.436  22.341  55.947  0.00  0.00            
ATOM    728  CG2 VAL X  44      53.539  23.891  56.461  0.00  0.00            
ATOM    729 HG21 VAL X  44      54.217  23.429  55.743  0.00  0.00            
ATOM    730 HG22 VAL X  44      54.100  24.674  56.970  0.00  0.00            
ATOM    731 HG23 VAL X  44      53.311  23.105  57.182  0.00  0.00            
ATOM    732  C   VAL X  44      51.275  25.632  53.651  0.00  0.00            
ATOM    733  O   VAL X  44      50.271  26.214  53.996  0.00  0.00            
ATOM    734  N   VAL X  45      51.445  25.212  52.396  0.00  0.00            
ATOM    735  H   VAL X  45      52.395  24.940  52.189  0.00  0.00            
ATOM    736  CA  VAL X  45      50.556  25.320  51.229  0.00  0.00            
ATOM    737  HA  VAL X  45      49.904  26.179  51.385  0.00  0.00            
ATOM    738  CB  VAL X  45      51.313  25.454  49.914  0.00  0.00            
ATOM    739  HB  VAL X  45      51.854  24.528  49.721  0.00  0.00            
ATOM    740  CG1 VAL X  45      50.373  25.847  48.717  0.00  0.00            
ATOM    741 HG11 VAL X  45      50.962  26.312  47.927  0.00  0.00            
ATOM    742 HG12 VAL X  45      49.795  25.048  48.252  0.00  0.00            
ATOM    743 HG13 VAL X  45      49.606  26.553  49.035  0.00  0.00            
ATOM    744  CG2 VAL X  45      52.387  26.578  50.003  0.00  0.00            
ATOM    745 HG21 VAL X  45      53.166  26.421  49.257  0.00  0.00            
ATOM    746 HG22 VAL X  45      51.911  27.558  50.022  0.00  0.00            
ATOM    747 HG23 VAL X  45      52.934  26.359  50.920  0.00  0.00            
ATOM    748  C   VAL X  45      49.611  24.133  51.339  0.00  0.00            
ATOM    749  O   VAL X  45      50.020  23.050  51.026  0.00  0.00            
ATOM    750  N   VAL X  46      48.349  24.302  51.643  0.00  0.00            
ATOM    751  H   VAL X  46      48.040  25.259  51.728  0.00  0.00            
ATOM    752  CA  VAL X  46      47.372  23.255  51.306  0.00  0.00            
ATOM    753  HA  VAL X  46      47.889  22.313  51.124  0.00  0.00            
ATOM    754  CB  VAL X  46      46.341  23.089  52.426  0.00  0.00            
ATOM    755  HB  VAL X  46      45.650  22.314  52.095  0.00  0.00            
ATOM    756  CG1 VAL X  46      47.028  22.681  53.728  0.00  0.00            
ATOM    757 HG11 VAL X  46      47.725  23.405  54.150  0.00  0.00            
ATOM    758 HG12 VAL X  46      46.326  22.534  54.548  0.00  0.00            
ATOM    759 HG13 VAL X  46      47.482  21.712  53.521  0.00  0.00            
ATOM    760  CG2 VAL X  46      45.430  24.361  52.697  0.00  0.00            
ATOM    761 HG21 VAL X  46      44.789  24.311  53.578  0.00  0.00            
ATOM    762 HG22 VAL X  46      46.087  25.230  52.729  0.00  0.00            
ATOM    763 HG23 VAL X  46      44.827  24.621  51.827  0.00  0.00            
ATOM    764  C   VAL X  46      46.602  23.573  50.111  0.00  0.00            
ATOM    765  O   VAL X  46      46.723  24.650  49.505  0.00  0.00            
ATOM    766  N   THR X  47      45.757  22.653  49.599  0.00  0.00            
ATOM    767  H   THR X  47      45.853  21.688  49.880  0.00  0.00            
ATOM    768  CA  THR X  47      45.021  22.736  48.335  0.00  0.00            
ATOM    769  HA  THR X  47      44.567  23.723  48.239  0.00  0.00            
ATOM    770  CB  THR X  47      46.033  22.493  47.178  0.00  0.00            
ATOM    771  HB  THR X  47      46.973  23.020  47.344  0.00  0.00            
ATOM    772  CG2 THR X  47      46.465  21.052  46.970  0.00  0.00            
ATOM    773 HG21 THR X  47      45.704  20.406  46.533  0.00  0.00            
ATOM    774 HG22 THR X  47      47.327  20.898  46.321  0.00  0.00            
ATOM    775 HG23 THR X  47      46.634  20.560  47.928  0.00  0.00            
ATOM    776  OG1 THR X  47      45.636  23.158  45.970  0.00  0.00            
ATOM    777  HG1 THR X  47      46.304  23.810  45.748  0.00  0.00            
ATOM    778  C   THR X  47      43.849  21.722  48.342  0.00  0.00            
ATOM    779  O   THR X  47      43.863  20.721  49.069  0.00  0.00            
ATOM    780  N   GLY X  48      42.884  21.920  47.478  0.00  0.00            
ATOM    781  H   GLY X  48      42.822  22.798  46.984  0.00  0.00            
ATOM    782  CA  GLY X  48      41.843  20.915  47.110  0.00  0.00            
ATOM    783  HA2 GLY X  48      41.603  21.079  46.059  0.00  0.00            
ATOM    784  HA3 GLY X  48      42.278  19.922  47.220  0.00  0.00            
ATOM    785  C   GLY X  48      40.594  21.063  47.984  0.00  0.00            
ATOM    786  O   GLY X  48      40.542  21.963  48.746  0.00  0.00            
ATOM    787  N   LYS X  49      39.662  20.135  47.903  0.00  0.00            
ATOM    788  H   LYS X  49      39.829  19.465  47.166  0.00  0.00            
ATOM    789  CA  LYS X  49      38.428  20.223  48.627  0.00  0.00            
ATOM    790  HA  LYS X  49      38.088  21.257  48.562  0.00  0.00            
ATOM    791  CB  LYS X  49      37.396  19.274  47.964  0.00  0.00            
ATOM    792  HB2 LYS X  49      37.494  19.517  46.906  0.00  0.00            
ATOM    793  HB3 LYS X  49      37.698  18.228  48.017  0.00  0.00            
ATOM    794  CG  LYS X  49      36.033  19.529  48.389  0.00  0.00            
ATOM    795  HG2 LYS X  49      35.937  19.118  49.394  0.00  0.00            
ATOM    796  HG3 LYS X  49      35.795  20.591  48.322  0.00  0.00            
ATOM    797  CD  LYS X  49      35.079  18.746  47.469  0.00  0.00            
ATOM    798  HD2 LYS X  49      35.212  19.125  46.456  0.00  0.00            
ATOM    799  HD3 LYS X  49      35.335  17.693  47.357  0.00  0.00            
ATOM    800  CE  LYS X  49      33.636  19.003  47.924  0.00  0.00            
ATOM    801  HE2 LYS X  49      33.531  18.564  48.916  0.00  0.00            
ATOM    802  HE3 LYS X  49      33.537  20.088  47.938  0.00  0.00            
ATOM    803  NZ  LYS X  49      32.678  18.335  47.052  0.00  0.00            
ATOM    804  HZ1 LYS X  49      32.783  18.464  46.056  0.00  0.00            
ATOM    805  HZ2 LYS X  49      32.742  17.333  47.158  0.00  0.00            
ATOM    806  HZ3 LYS X  49      31.749  18.588  47.359  0.00  0.00            
ATOM    807  C   LYS X  49      38.480  19.840  50.136  0.00  0.00            
ATOM    808  O   LYS X  49      37.951  20.531  51.006  0.00  0.00            
ATOM    809  N   GLU X  50      39.439  19.014  50.454  0.00  0.00            
ATOM    810  H   GLU X  50      40.011  18.606  49.728  0.00  0.00            
ATOM    811  CA  GLU X  50      39.899  18.753  51.861  0.00  0.00            
ATOM    812  HA  GLU X  50      39.059  18.575  52.533  0.00  0.00            
ATOM    813  CB  GLU X  50      40.821  17.517  51.887  0.00  0.00            
ATOM    814  HB2 GLU X  50      40.242  16.653  51.561  0.00  0.00            
ATOM    815  HB3 GLU X  50      41.772  17.653  51.372  0.00  0.00            
ATOM    816  CG  GLU X  50      41.172  17.118  53.332  0.00  0.00            
ATOM    817  HG2 GLU X  50      41.724  17.924  53.816  0.00  0.00            
ATOM    818  HG3 GLU X  50      40.274  16.916  53.915  0.00  0.00            
ATOM    819  CD  GLU X  50      42.162  15.937  53.327  0.00  0.00            
ATOM    820  OE1 GLU X  50      42.709  15.419  52.268  0.00  0.00            
ATOM    821  OE2 GLU X  50      42.288  15.312  54.452  0.00  0.00            
ATOM    822  C   GLU X  50      40.754  19.960  52.446  0.00  0.00            
ATOM    823  O   GLU X  50      40.808  20.154  53.662  0.00  0.00            
ATOM    824  N   GLY X  51      41.495  20.732  51.626  0.00  0.00            
ATOM    825  H   GLY X  51      41.398  20.457  50.659  0.00  0.00            
ATOM    826  CA  GLY X  51      42.409  21.886  52.062  0.00  0.00            
ATOM    827  HA2 GLY X  51      42.912  21.553  52.970  0.00  0.00            
ATOM    828  HA3 GLY X  51      43.151  22.141  51.306  0.00  0.00            
ATOM    829  C   GLY X  51      41.611  23.114  52.369  0.00  0.00            
ATOM    830  O   GLY X  51      41.857  23.766  53.368  0.00  0.00            
ATOM    831  N   ALA X  52      40.559  23.341  51.572  0.00  0.00            
ATOM    832  H   ALA X  52      40.557  22.822  50.706  0.00  0.00            
ATOM    833  CA  ALA X  52      39.527  24.281  51.700  0.00  0.00            
ATOM    834  HA  ALA X  52      40.065  25.227  51.767  0.00  0.00            
ATOM    835  CB  ALA X  52      38.630  24.353  50.508  0.00  0.00            
ATOM    836  HB1 ALA X  52      37.822  25.071  50.646  0.00  0.00            
ATOM    837  HB2 ALA X  52      39.124  24.682  49.595  0.00  0.00            
ATOM    838  HB3 ALA X  52      38.203  23.385  50.241  0.00  0.00            
ATOM    839  C   ALA X  52      38.697  24.168  52.994  0.00  0.00            
ATOM    840  O   ALA X  52      38.518  25.186  53.642  0.00  0.00            
ATOM    841  N   GLU X  53      38.206  23.009  53.231  0.00  0.00            
ATOM    842  H   GLU X  53      38.404  22.384  52.463  0.00  0.00            
ATOM    843  CA  GLU X  53      37.327  22.605  54.366  0.00  0.00            
ATOM    844  HA  GLU X  53      36.537  23.356  54.370  0.00  0.00            
ATOM    845  CB  GLU X  53      36.913  21.167  54.094  0.00  0.00            
ATOM    846  HB2 GLU X  53      36.315  21.247  53.186  0.00  0.00            
ATOM    847  HB3 GLU X  53      37.836  20.620  53.900  0.00  0.00            
ATOM    848  CG  GLU X  53      36.077  20.588  55.191  0.00  0.00            
ATOM    849  HG2 GLU X  53      36.586  20.825  56.125  0.00  0.00            
ATOM    850  HG3 GLU X  53      35.103  21.044  55.371  0.00  0.00            
ATOM    851  CD  GLU X  53      35.925  19.083  54.965  0.00  0.00            
ATOM    852  OE1 GLU X  53      36.798  18.292  55.466  0.00  0.00            
ATOM    853  OE2 GLU X  53      34.892  18.614  54.467  0.00  0.00            
ATOM    854  C   GLU X  53      38.090  22.895  55.722  0.00  0.00            
ATOM    855  O   GLU X  53      37.504  23.563  56.622  0.00  0.00            
ATOM    856  N   MET X  54      39.343  22.452  55.841  0.00  0.00            
ATOM    857  H   MET X  54      39.670  21.878  55.077  0.00  0.00            
ATOM    858  CA  MET X  54      40.195  22.754  57.008  0.00  0.00            
ATOM    859  HA  MET X  54      39.629  22.421  57.878  0.00  0.00            
ATOM    860  CB  MET X  54      41.485  21.887  56.923  0.00  0.00            
ATOM    861  HB2 MET X  54      41.219  20.830  56.927  0.00  0.00            
ATOM    862  HB3 MET X  54      41.994  22.211  56.016  0.00  0.00            
ATOM    863  CG  MET X  54      42.456  21.897  58.138  0.00  0.00            
ATOM    864  HG2 MET X  54      41.875  21.789  59.054  0.00  0.00            
ATOM    865  HG3 MET X  54      43.098  21.020  58.225  0.00  0.00            
ATOM    866  SD  MET X  54      43.617  23.276  58.248  0.00  0.00            
ATOM    867  CE  MET X  54      44.747  22.956  56.949  0.00  0.00            
ATOM    868  HE1 MET X  54      45.370  23.838  56.798  0.00  0.00            
ATOM    869  HE2 MET X  54      45.322  22.042  57.098  0.00  0.00            
ATOM    870  HE3 MET X  54      44.100  22.793  56.087  0.00  0.00            
ATOM    871  C   MET X  54      40.587  24.281  57.089  0.00  0.00            
ATOM    872  O   MET X  54      40.473  24.810  58.182  0.00  0.00            
ATOM    873  N   PHE X  55      41.012  24.926  56.012  0.00  0.00            
ATOM    874  H   PHE X  55      41.113  24.445  55.130  0.00  0.00            
ATOM    875  CA  PHE X  55      41.388  26.328  55.996  0.00  0.00            
ATOM    876  HA  PHE X  55      42.117  26.574  56.768  0.00  0.00            
ATOM    877  CB  PHE X  55      41.942  26.662  54.573  0.00  0.00            
ATOM    878  HB2 PHE X  55      42.820  26.025  54.472  0.00  0.00            
ATOM    879  HB3 PHE X  55      41.317  26.449  53.705  0.00  0.00            
ATOM    880  CG  PHE X  55      42.331  28.094  54.378  0.00  0.00            
ATOM    881  CD1 PHE X  55      41.430  29.083  54.189  0.00  0.00            
ATOM    882  HD1 PHE X  55      40.389  28.893  53.971  0.00  0.00            
ATOM    883  CE1 PHE X  55      41.859  30.400  54.007  0.00  0.00            
ATOM    884  HE1 PHE X  55      41.153  31.176  53.751  0.00  0.00            
ATOM    885  CZ  PHE X  55      43.209  30.714  54.118  0.00  0.00            
ATOM    886  HZ  PHE X  55      43.547  31.729  53.968  0.00  0.00            
ATOM    887  CE2 PHE X  55      44.113  29.833  54.638  0.00  0.00            
ATOM    888  HE2 PHE X  55      45.107  30.171  54.890  0.00  0.00            
ATOM    889  CD2 PHE X  55      43.682  28.497  54.778  0.00  0.00            
ATOM    890  HD2 PHE X  55      44.455  27.779  55.012  0.00  0.00            
ATOM    891  C   PHE X  55      40.193  27.253  56.498  0.00  0.00            
ATOM    892  O   PHE X  55      40.499  28.398  56.895  0.00  0.00            
ATOM    893  N   TYR X  56      38.920  26.815  56.271  0.00  0.00            
ATOM    894  H   TYR X  56      38.887  25.980  55.704  0.00  0.00            
ATOM    895  CA  TYR X  56      37.745  27.566  56.608  0.00  0.00            
ATOM    896  HA  TYR X  56      38.033  28.605  56.768  0.00  0.00            
ATOM    897  CB  TYR X  56      36.680  27.611  55.531  0.00  0.00            
ATOM    898  HB2 TYR X  56      36.588  26.585  55.174  0.00  0.00            
ATOM    899  HB3 TYR X  56      35.803  28.016  56.036  0.00  0.00            
ATOM    900  CG  TYR X  56      37.020  28.509  54.381  0.00  0.00            
ATOM    901  CD1 TYR X  56      37.137  29.875  54.728  0.00  0.00            
ATOM    902  HD1 TYR X  56      36.842  30.295  55.678  0.00  0.00            
ATOM    903  CE1 TYR X  56      37.609  30.789  53.759  0.00  0.00            
ATOM    904  HE1 TYR X  56      37.509  31.828  54.037  0.00  0.00            
ATOM    905  CZ  TYR X  56      37.877  30.364  52.469  0.00  0.00            
ATOM    906  OH  TYR X  56      38.135  31.275  51.499  0.00  0.00            
ATOM    907  HH  TYR X  56      38.034  32.148  51.884  0.00  0.00            
ATOM    908  CE2 TYR X  56      37.793  29.005  52.123  0.00  0.00            
ATOM    909  HE2 TYR X  56      38.070  28.617  51.154  0.00  0.00            
ATOM    910  CD2 TYR X  56      37.265  28.073  53.121  0.00  0.00            
ATOM    911  HD2 TYR X  56      37.371  27.033  52.848  0.00  0.00            
ATOM    912  C   TYR X  56      37.193  27.213  58.022  0.00  0.00            
ATOM    913  O   TYR X  56      36.114  27.698  58.446  0.00  0.00            
ATOM    914  N   ASN X  57      37.940  26.377  58.762  0.00  0.00            
ATOM    915  H   ASN X  57      38.723  25.952  58.287  0.00  0.00            
ATOM    916  CA  ASN X  57      37.538  26.109  60.123  0.00  0.00            
ATOM    917  HA  ASN X  57      36.449  26.136  60.174  0.00  0.00            
ATOM    918  CB  ASN X  57      38.003  24.594  60.403  0.00  0.00            
ATOM    919  HB2 ASN X  57      37.475  23.884  59.767  0.00  0.00            
ATOM    920  HB3 ASN X  57      39.082  24.507  60.278  0.00  0.00            
ATOM    921  CG  ASN X  57      37.672  24.184  61.873  0.00  0.00            
ATOM    922  OD1 ASN X  57      37.784  24.961  62.775  0.00  0.00            
ATOM    923  ND2 ASN X  57      37.555  22.915  62.155  0.00  0.00            
ATOM    924 HD21 ASN X  57      37.310  22.732  63.118  0.00  0.00            
ATOM    925 HD22 ASN X  57      37.357  22.197  61.473  0.00  0.00            
ATOM    926  C   ASN X  57      38.032  27.190  61.028  0.00  0.00            
ATOM    927  O   ASN X  57      39.221  27.405  61.125  0.00  0.00            
ATOM    928  N   ASN X  58      37.077  27.950  61.601  0.00  0.00            
ATOM    929  H   ASN X  58      36.129  27.703  61.353  0.00  0.00            
ATOM    930  CA  ASN X  58      37.244  29.138  62.349  0.00  0.00            
ATOM    931  HA  ASN X  58      37.822  29.760  61.666  0.00  0.00            
ATOM    932  CB  ASN X  58      35.821  29.674  62.791  0.00  0.00            
ATOM    933  HB2 ASN X  58      35.221  29.028  63.432  0.00  0.00            
ATOM    934  HB3 ASN X  58      35.938  30.556  63.420  0.00  0.00            
ATOM    935  CG  ASN X  58      34.957  30.057  61.625  0.00  0.00            
ATOM    936  OD1 ASN X  58      34.688  29.289  60.712  0.00  0.00            
ATOM    937  ND2 ASN X  58      34.687  31.327  61.473  0.00  0.00            
ATOM    938 HD21 ASN X  58      34.196  31.599  60.634  0.00  0.00            
ATOM    939 HD22 ASN X  58      34.887  31.995  62.204  0.00  0.00            
ATOM    940  C   ASN X  58      38.025  28.880  63.653  0.00  0.00            
ATOM    941  O   ASN X  58      38.495  29.868  64.329  0.00  0.00            
ATOM    942  N   ASP X  59      38.115  27.562  64.028  0.00  0.00            
ATOM    943  H   ASP X  59      37.675  26.805  63.523  0.00  0.00            
ATOM    944  CA  ASP X  59      38.625  27.102  65.318  0.00  0.00            
ATOM    945  HA  ASP X  59      38.766  27.970  65.961  0.00  0.00            
ATOM    946  CB  ASP X  59      37.493  26.179  65.875  0.00  0.00            
ATOM    947  HB2 ASP X  59      37.333  25.354  65.181  0.00  0.00            
ATOM    948  HB3 ASP X  59      37.829  25.661  66.774  0.00  0.00            
ATOM    949  CG  ASP X  59      36.174  26.879  66.224  0.00  0.00            
ATOM    950  OD1 ASP X  59      35.120  26.254  66.238  0.00  0.00            
ATOM    951  OD2 ASP X  59      36.171  28.071  66.643  0.00  0.00            
ATOM    952  C   ASP X  59      39.959  26.429  65.229  0.00  0.00            
ATOM    953  O   ASP X  59      40.642  26.399  66.234  0.00  0.00            
ATOM    954  N   VAL X  60      40.339  25.804  64.075  0.00  0.00            
ATOM    955  H   VAL X  60      39.628  25.701  63.366  0.00  0.00            
ATOM    956  CA  VAL X  60      41.688  25.320  63.853  0.00  0.00            
ATOM    957  HA  VAL X  60      42.204  24.922  64.726  0.00  0.00            
ATOM    958  CB  VAL X  60      41.590  24.110  62.856  0.00  0.00            
ATOM    959  HB  VAL X  60      40.901  24.399  62.063  0.00  0.00            
ATOM    960  CG1 VAL X  60      42.907  23.771  62.195  0.00  0.00            
ATOM    961 HG11 VAL X  60      42.845  22.831  61.647  0.00  0.00            
ATOM    962 HG12 VAL X  60      43.211  24.491  61.435  0.00  0.00            
ATOM    963 HG13 VAL X  60      43.691  23.756  62.952  0.00  0.00            
ATOM    964  CG2 VAL X  60      41.050  22.901  63.565  0.00  0.00            
ATOM    965 HG21 VAL X  60      41.508  22.700  64.533  0.00  0.00            
ATOM    966 HG22 VAL X  60      40.001  23.162  63.704  0.00  0.00            
ATOM    967 HG23 VAL X  60      41.109  21.994  62.964  0.00  0.00            
ATOM    968  C   VAL X  60      42.515  26.400  63.195  0.00  0.00            
ATOM    969  O   VAL X  60      43.794  26.364  63.256  0.00  0.00            
ATOM    970  N   VAL X  61      41.944  27.398  62.490  0.00  0.00            
ATOM    971  H   VAL X  61      40.946  27.262  62.428  0.00  0.00            
ATOM    972  CA  VAL X  61      42.636  28.518  61.870  0.00  0.00            
ATOM    973  HA  VAL X  61      43.695  28.427  62.112  0.00  0.00            
ATOM    974  CB  VAL X  61      42.471  28.513  60.333  0.00  0.00            
ATOM    975  HB  VAL X  61      41.391  28.579  60.195  0.00  0.00            
ATOM    976  CG1 VAL X  61      43.045  29.736  59.593  0.00  0.00            
ATOM    977 HG11 VAL X  61      44.044  30.002  59.940  0.00  0.00            
ATOM    978 HG12 VAL X  61      43.161  29.520  58.531  0.00  0.00            
ATOM    979 HG13 VAL X  61      42.465  30.652  59.698  0.00  0.00            
ATOM    980  CG2 VAL X  61      43.224  27.272  59.767  0.00  0.00            
ATOM    981 HG21 VAL X  61      43.365  27.197  58.689  0.00  0.00            
ATOM    982 HG22 VAL X  61      44.243  27.137  60.130  0.00  0.00            
ATOM    983 HG23 VAL X  61      42.817  26.319  60.105  0.00  0.00            
ATOM    984  C   VAL X  61      42.253  29.879  62.443  0.00  0.00            
ATOM    985  O   VAL X  61      41.119  30.169  62.883  0.00  0.00            
ATOM    986  N   GLN X  62      43.224  30.819  62.420  0.00  0.00            
ATOM    987  H   GLN X  62      44.069  30.402  62.057  0.00  0.00            
ATOM    988  CA  GLN X  62      43.175  32.226  62.705  0.00  0.00            
ATOM    989  HA  GLN X  62      42.174  32.429  63.086  0.00  0.00            
ATOM    990  CB  GLN X  62      44.189  32.569  63.777  0.00  0.00            
ATOM    991  HB2 GLN X  62      44.018  31.938  64.649  0.00  0.00            
ATOM    992  HB3 GLN X  62      45.189  32.216  63.523  0.00  0.00            
ATOM    993  CG  GLN X  62      44.253  34.084  64.189  0.00  0.00            
ATOM    994  HG2 GLN X  62      44.836  34.652  63.464  0.00  0.00            
ATOM    995  HG3 GLN X  62      43.260  34.532  64.215  0.00  0.00            
ATOM    996  CD  GLN X  62      44.779  34.373  65.579  0.00  0.00            
ATOM    997  OE1 GLN X  62      45.431  33.562  66.194  0.00  0.00            
ATOM    998  NE2 GLN X  62      44.660  35.598  66.037  0.00  0.00            
ATOM    999 HE21 GLN X  62      45.090  35.819  66.924  0.00  0.00            
ATOM   1000 HE22 GLN X  62      44.450  36.385  65.440  0.00  0.00            
ATOM   1001  C   GLN X  62      43.385  33.017  61.414  0.00  0.00            
ATOM   1002  O   GLN X  62      44.199  32.655  60.574  0.00  0.00            
ATOM   1003  N   ARG X  63      42.621  34.097  61.272  0.00  0.00            
ATOM   1004  H   ARG X  63      41.969  34.391  61.985  0.00  0.00            
ATOM   1005  CA  ARG X  63      42.653  35.069  60.094  0.00  0.00            
ATOM   1006  HA  ARG X  63      43.536  34.786  59.521  0.00  0.00            
ATOM   1007  CB  ARG X  63      41.399  34.817  59.190  0.00  0.00            
ATOM   1008  HB2 ARG X  63      40.513  35.036  59.786  0.00  0.00            
ATOM   1009  HB3 ARG X  63      41.366  35.553  58.386  0.00  0.00            
ATOM   1010  CG  ARG X  63      41.190  33.413  58.717  0.00  0.00            
ATOM   1011  HG2 ARG X  63      41.003  32.809  59.604  0.00  0.00            
ATOM   1012  HG3 ARG X  63      40.251  33.415  58.164  0.00  0.00            
ATOM   1013  CD  ARG X  63      42.270  32.835  57.763  0.00  0.00            
ATOM   1014  HD2 ARG X  63      43.201  33.029  58.296  0.00  0.00            
ATOM   1015  HD3 ARG X  63      42.221  31.774  57.518  0.00  0.00            
ATOM   1016  NE  ARG X  63      42.373  33.581  56.496  0.00  0.00            
ATOM   1017  HE  ARG X  63      43.308  33.948  56.389  0.00  0.00            
ATOM   1018  CZ  ARG X  63      41.450  33.814  55.615  0.00  0.00            
ATOM   1019  NH1 ARG X  63      40.224  33.277  55.634  0.00  0.00            
ATOM   1020 HH11 ARG X  63      39.916  32.586  56.303  0.00  0.00            
ATOM   1021 HH12 ARG X  63      39.544  33.679  55.005  0.00  0.00            
ATOM   1022  NH2 ARG X  63      41.607  34.540  54.637  0.00  0.00            
ATOM   1023 HH21 ARG X  63      42.523  34.963  54.671  0.00  0.00            
ATOM   1024 HH22 ARG X  63      40.869  34.894  54.046  0.00  0.00            
ATOM   1025  C   ARG X  63      42.990  36.517  60.355  0.00  0.00            
ATOM   1026  O   ARG X  63      43.623  37.124  59.504  0.00  0.00            
ATOM   1027  N   GLU X  64      42.628  37.095  61.518  0.00  0.00            
ATOM   1028  H   GLU X  64      42.135  36.506  62.174  0.00  0.00            
ATOM   1029  CA  GLU X  64      42.964  38.497  61.800  0.00  0.00            
ATOM   1030  HA  GLU X  64      42.534  39.099  60.999  0.00  0.00            
ATOM   1031  CB  GLU X  64      42.387  39.072  63.050  0.00  0.00            
ATOM   1032  HB2 GLU X  64      42.743  40.101  63.021  0.00  0.00            
ATOM   1033  HB3 GLU X  64      41.322  38.933  62.861  0.00  0.00            
ATOM   1034  CG  GLU X  64      42.732  38.654  64.401  0.00  0.00            
ATOM   1035  HG2 GLU X  64      41.884  38.699  65.084  0.00  0.00            
ATOM   1036  HG3 GLU X  64      42.940  37.585  64.373  0.00  0.00            
ATOM   1037  CD  GLU X  64      43.922  39.437  64.984  0.00  0.00            
ATOM   1038  OE1 GLU X  64      44.703  38.809  65.772  0.00  0.00            
ATOM   1039  OE2 GLU X  64      44.127  40.624  64.780  0.00  0.00            
ATOM   1040  C   GLU X  64      44.486  38.614  61.685  0.00  0.00            
ATOM   1041  O   GLU X  64      45.216  37.698  61.985  0.00  0.00            
ATOM   1042  N   GLY X  65      44.904  39.757  61.197  0.00  0.00            
ATOM   1043  H   GLY X  65      44.291  40.415  60.737  0.00  0.00            
ATOM   1044  CA  GLY X  65      46.339  40.145  61.229  0.00  0.00            
ATOM   1045  HA2 GLY X  65      46.382  41.197  60.946  0.00  0.00            
ATOM   1046  HA3 GLY X  65      46.754  40.022  62.229  0.00  0.00            
ATOM   1047  C   GLY X  65      47.327  39.367  60.294  0.00  0.00            
ATOM   1048  O   GLY X  65      48.546  39.663  60.264  0.00  0.00            
ATOM   1049  N   MET X  66      46.649  38.526  59.444  0.00  0.00            
ATOM   1050  H   MET X  66      45.681  38.311  59.633  0.00  0.00            
ATOM   1051  CA  MET X  66      47.370  37.631  58.519  0.00  0.00            
ATOM   1052  HA  MET X  66      48.386  37.438  58.862  0.00  0.00            
ATOM   1053  CB  MET X  66      46.687  36.206  58.509  0.00  0.00            
ATOM   1054  HB2 MET X  66      45.619  36.253  58.297  0.00  0.00            
ATOM   1055  HB3 MET X  66      47.187  35.616  57.741  0.00  0.00            
ATOM   1056  CG  MET X  66      46.641  35.613  59.869  0.00  0.00            
ATOM   1057  HG2 MET X  66      45.776  35.923  60.455  0.00  0.00            
ATOM   1058  HG3 MET X  66      46.329  34.571  59.787  0.00  0.00            
ATOM   1059  SD  MET X  66      48.174  35.684  60.878  0.00  0.00            
ATOM   1060  CE  MET X  66      49.200  34.851  59.660  0.00  0.00            
ATOM   1061  HE1 MET X  66      50.036  34.436  60.223  0.00  0.00            
ATOM   1062  HE2 MET X  66      48.640  34.102  59.100  0.00  0.00            
ATOM   1063  HE3 MET X  66      49.521  35.618  58.956  0.00  0.00            
ATOM   1064  C   MET X  66      47.510  38.095  57.108  0.00  0.00            
ATOM   1065  O   MET X  66      48.251  37.385  56.457  0.00  0.00            
ATOM   1066  N   LEU X  67      46.811  39.157  56.665  0.00  0.00            
ATOM   1067  H   LEU X  67      46.247  39.731  57.275  0.00  0.00            
ATOM   1068  CA  LEU X  67      47.230  39.822  55.452  0.00  0.00            
ATOM   1069  HA  LEU X  67      47.504  39.023  54.764  0.00  0.00            
ATOM   1070  CB  LEU X  67      46.077  40.614  55.008  0.00  0.00            
ATOM   1071  HB2 LEU X  67      45.780  41.398  55.706  0.00  0.00            
ATOM   1072  HB3 LEU X  67      46.340  41.164  54.104  0.00  0.00            
ATOM   1073  CG  LEU X  67      44.821  39.742  54.631  0.00  0.00            
ATOM   1074  HG  LEU X  67      44.582  39.034  55.425  0.00  0.00            
ATOM   1075  CD1 LEU X  67      43.515  40.550  54.467  0.00  0.00            
ATOM   1076 HD11 LEU X  67      42.752  39.773  54.414  0.00  0.00            
ATOM   1077 HD12 LEU X  67      43.366  41.192  55.335  0.00  0.00            
ATOM   1078 HD13 LEU X  67      43.676  41.107  53.544  0.00  0.00            
ATOM   1079  CD2 LEU X  67      44.956  39.054  53.309  0.00  0.00            
ATOM   1080 HD21 LEU X  67      45.510  39.701  52.629  0.00  0.00            
ATOM   1081 HD22 LEU X  67      45.609  38.190  53.440  0.00  0.00            
ATOM   1082 HD23 LEU X  67      43.967  38.793  52.933  0.00  0.00            
ATOM   1083  C   LEU X  67      48.570  40.634  55.639  0.00  0.00            
ATOM   1084  O   LEU X  67      48.739  41.287  56.660  0.00  0.00            
ATOM   1085  N   PRO X  68      49.550  40.594  54.641  0.00  0.00            
ATOM   1086  CD  PRO X  68      49.643  39.530  53.678  0.00  0.00            
ATOM   1087  HD2 PRO X  68      48.990  39.645  52.813  0.00  0.00            
ATOM   1088  HD3 PRO X  68      49.482  38.560  54.149  0.00  0.00            
ATOM   1089  CG  PRO X  68      51.097  39.480  53.333  0.00  0.00            
ATOM   1090  HG2 PRO X  68      51.132  39.169  52.289  0.00  0.00            
ATOM   1091  HG3 PRO X  68      51.600  38.822  54.042  0.00  0.00            
ATOM   1092  CB  PRO X  68      51.618  40.935  53.575  0.00  0.00            
ATOM   1093  HB2 PRO X  68      51.326  41.580  52.746  0.00  0.00            
ATOM   1094  HB3 PRO X  68      52.694  40.968  53.750  0.00  0.00            
ATOM   1095  CA  PRO X  68      50.771  41.432  54.731  0.00  0.00            
ATOM   1096  HA  PRO X  68      51.189  41.206  55.711  0.00  0.00            
ATOM   1097  C   PRO X  68      50.572  43.010  54.703  0.00  0.00            
ATOM   1098  O   PRO X  68      49.696  43.503  54.038  0.00  0.00            
ATOM   1099  N   LYS X  69      51.344  43.713  55.560  0.00  0.00            
ATOM   1100  H   LYS X  69      52.202  43.354  55.955  0.00  0.00            
ATOM   1101  CA  LYS X  69      51.094  45.107  56.099  0.00  0.00            
ATOM   1102  HA  LYS X  69      50.257  45.099  56.796  0.00  0.00            
ATOM   1103  CB  LYS X  69      52.344  45.407  56.962  0.00  0.00            
ATOM   1104  HB2 LYS X  69      52.340  44.738  57.823  0.00  0.00            
ATOM   1105  HB3 LYS X  69      53.262  45.266  56.392  0.00  0.00            
ATOM   1106  CG  LYS X  69      52.393  46.855  57.598  0.00  0.00            
ATOM   1107  HG2 LYS X  69      52.483  47.601  56.809  0.00  0.00            
ATOM   1108  HG3 LYS X  69      51.441  47.094  58.072  0.00  0.00            
ATOM   1109  CD  LYS X  69      53.534  46.941  58.551  0.00  0.00            
ATOM   1110  HD2 LYS X  69      53.267  46.340  59.420  0.00  0.00            
ATOM   1111  HD3 LYS X  69      54.420  46.499  58.095  0.00  0.00            
ATOM   1112  CE  LYS X  69      53.789  48.402  58.932  0.00  0.00            
ATOM   1113  HE2 LYS X  69      54.124  48.880  58.012  0.00  0.00            
ATOM   1114  HE3 LYS X  69      52.914  48.992  59.205  0.00  0.00            
ATOM   1115  NZ  LYS X  69      54.931  48.522  59.871  0.00  0.00            
ATOM   1116  HZ1 LYS X  69      55.820  48.290  59.451  0.00  0.00            
ATOM   1117  HZ2 LYS X  69      54.972  49.517  60.039  0.00  0.00            
ATOM   1118  HZ3 LYS X  69      54.938  47.990  60.730  0.00  0.00            
ATOM   1119  C   LYS X  69      50.874  46.139  54.958  0.00  0.00            
ATOM   1120  O   LYS X  69      49.823  46.785  54.905  0.00  0.00            
ATOM   1121  N   ARG X  70      51.862  46.146  54.046  0.00  0.00            
ATOM   1122  H   ARG X  70      52.718  45.628  54.187  0.00  0.00            
ATOM   1123  CA  ARG X  70      51.765  46.993  52.810  0.00  0.00            
ATOM   1124  HA  ARG X  70      51.710  48.053  53.057  0.00  0.00            
ATOM   1125  CB  ARG X  70      53.036  46.810  52.058  0.00  0.00            
ATOM   1126  HB2 ARG X  70      53.217  45.736  52.037  0.00  0.00            
ATOM   1127  HB3 ARG X  70      52.805  47.249  51.088  0.00  0.00            
ATOM   1128  CG  ARG X  70      54.179  47.637  52.547  0.00  0.00            
ATOM   1129  HG2 ARG X  70      53.826  48.657  52.696  0.00  0.00            
ATOM   1130  HG3 ARG X  70      54.495  47.283  53.528  0.00  0.00            
ATOM   1131  CD  ARG X  70      55.337  47.594  51.641  0.00  0.00            
ATOM   1132  HD2 ARG X  70      55.440  46.563  51.303  0.00  0.00            
ATOM   1133  HD3 ARG X  70      55.096  48.178  50.753  0.00  0.00            
ATOM   1134  NE  ARG X  70      56.555  47.880  52.362  0.00  0.00            
ATOM   1135  HE  ARG X  70      56.655  48.866  52.558  0.00  0.00            
ATOM   1136  CZ  ARG X  70      57.439  47.082  52.842  0.00  0.00            
ATOM   1137  NH1 ARG X  70      57.422  45.756  52.818  0.00  0.00            
ATOM   1138 HH11 ARG X  70      56.675  45.202  52.424  0.00  0.00            
ATOM   1139 HH12 ARG X  70      58.170  45.253  53.275  0.00  0.00            
ATOM   1140  NH2 ARG X  70      58.309  47.703  53.622  0.00  0.00            
ATOM   1141 HH21 ARG X  70      58.273  48.676  53.892  0.00  0.00            
ATOM   1142 HH22 ARG X  70      58.944  47.157  54.186  0.00  0.00            
ATOM   1143  C   ARG X  70      50.494  46.886  51.987  0.00  0.00            
ATOM   1144  O   ARG X  70      49.901  47.893  51.757  0.00  0.00            
ATOM   1145  N   ILE X  71      50.054  45.643  51.890  0.00  0.00            
ATOM   1146  H   ILE X  71      50.528  44.833  52.264  0.00  0.00            
ATOM   1147  CA  ILE X  71      48.755  45.337  51.157  0.00  0.00            
ATOM   1148  HA  ILE X  71      48.783  45.933  50.244  0.00  0.00            
ATOM   1149  CB  ILE X  71      48.610  43.837  50.711  0.00  0.00            
ATOM   1150  HB  ILE X  71      48.604  43.260  51.635  0.00  0.00            
ATOM   1151  CG2 ILE X  71      47.351  43.653  49.882  0.00  0.00            
ATOM   1152 HG21 ILE X  71      47.615  44.090  48.919  0.00  0.00            
ATOM   1153 HG22 ILE X  71      46.939  42.645  49.827  0.00  0.00            
ATOM   1154 HG23 ILE X  71      46.500  44.216  50.266  0.00  0.00            
ATOM   1155  CG1 ILE X  71      49.831  43.317  49.953  0.00  0.00            
ATOM   1156 HG12 ILE X  71      50.163  44.034  49.202  0.00  0.00            
ATOM   1157 HG13 ILE X  71      50.691  43.230  50.617  0.00  0.00            
ATOM   1158  CD1 ILE X  71      49.649  41.944  49.281  0.00  0.00            
ATOM   1159 HD11 ILE X  71      48.698  41.837  48.759  0.00  0.00            
ATOM   1160 HD12 ILE X  71      50.488  41.791  48.603  0.00  0.00            
ATOM   1161 HD13 ILE X  71      49.761  41.149  50.019  0.00  0.00            
ATOM   1162  C   ILE X  71      47.548  45.820  51.922  0.00  0.00            
ATOM   1163  O   ILE X  71      46.585  46.335  51.371  0.00  0.00            
ATOM   1164  N   VAL X  72      47.566  45.706  53.287  0.00  0.00            
ATOM   1165  H   VAL X  72      48.307  45.233  53.785  0.00  0.00            
ATOM   1166  CA  VAL X  72      46.440  46.128  54.153  0.00  0.00            
ATOM   1167  HA  VAL X  72      45.516  45.795  53.680  0.00  0.00            
ATOM   1168  CB  VAL X  72      46.640  45.553  55.538  0.00  0.00            
ATOM   1169  HB  VAL X  72      47.537  45.927  56.030  0.00  0.00            
ATOM   1170  CG1 VAL X  72      45.534  45.941  56.546  0.00  0.00            
ATOM   1171 HG11 VAL X  72      45.706  46.973  56.851  0.00  0.00            
ATOM   1172 HG12 VAL X  72      44.573  45.945  56.032  0.00  0.00            
ATOM   1173 HG13 VAL X  72      45.607  45.184  57.328  0.00  0.00            
ATOM   1174  CG2 VAL X  72      46.563  43.975  55.513  0.00  0.00            
ATOM   1175 HG21 VAL X  72      47.309  43.373  54.993  0.00  0.00            
ATOM   1176 HG22 VAL X  72      46.705  43.508  56.487  0.00  0.00            
ATOM   1177 HG23 VAL X  72      45.573  43.720  55.133  0.00  0.00            
ATOM   1178  C   VAL X  72      46.415  47.695  54.170  0.00  0.00            
ATOM   1179  O   VAL X  72      45.341  48.345  54.145  0.00  0.00            
ATOM   1180  N   ASN X  73      47.580  48.307  54.068  0.00  0.00            
ATOM   1181  H   ASN X  73      48.435  47.771  54.041  0.00  0.00            
ATOM   1182  CA  ASN X  73      47.754  49.790  53.986  0.00  0.00            
ATOM   1183  HA  ASN X  73      46.948  50.260  54.549  0.00  0.00            
ATOM   1184  CB  ASN X  73      49.050  50.055  54.739  0.00  0.00            
ATOM   1185  HB2 ASN X  73      49.885  49.613  54.197  0.00  0.00            
ATOM   1186  HB3 ASN X  73      49.162  51.138  54.696  0.00  0.00            
ATOM   1187  CG  ASN X  73      49.047  49.694  56.218  0.00  0.00            
ATOM   1188  OD1 ASN X  73      48.060  49.524  56.900  0.00  0.00            
ATOM   1189  ND2 ASN X  73      50.200  49.314  56.719  0.00  0.00            
ATOM   1190 HD21 ASN X  73      50.214  49.115  57.709  0.00  0.00            
ATOM   1191 HD22 ASN X  73      51.017  49.525  56.164  0.00  0.00            
ATOM   1192  C   ASN X  73      47.513  50.410  52.555  0.00  0.00            
ATOM   1193  O   ASN X  73      47.708  51.640  52.371  0.00  0.00            
ATOM   1194  N   THR X  74      47.303  49.588  51.524  0.00  0.00            
ATOM   1195  H   THR X  74      47.174  48.587  51.570  0.00  0.00            
ATOM   1196  CA  THR X  74      47.043  49.940  50.112  0.00  0.00            
ATOM   1197  HA  THR X  74      47.001  51.027  50.171  0.00  0.00            
ATOM   1198  CB  THR X  74      48.198  49.697  49.181  0.00  0.00            
ATOM   1199  HB  THR X  74      47.928  50.070  48.193  0.00  0.00            
ATOM   1200  CG2 THR X  74      49.446  50.556  49.605  0.00  0.00            
ATOM   1201 HG21 THR X  74      49.661  50.389  50.660  0.00  0.00            
ATOM   1202 HG22 THR X  74      50.305  50.237  49.014  0.00  0.00            
ATOM   1203 HG23 THR X  74      49.292  51.620  49.425  0.00  0.00            
ATOM   1204  OG1 THR X  74      48.626  48.391  49.156  0.00  0.00            
ATOM   1205  HG1 THR X  74      48.048  48.023  48.483  0.00  0.00            
ATOM   1206  C   THR X  74      45.671  49.424  49.606  0.00  0.00            
ATOM   1207  O   THR X  74      44.832  50.288  49.251  0.00  0.00            
ATOM   1208  N   LEU X  75      45.556  48.091  49.382  0.00  0.00            
ATOM   1209  H   LEU X  75      46.330  47.557  49.752  0.00  0.00            
ATOM   1210  CA  LEU X  75      44.345  47.482  48.941  0.00  0.00            
ATOM   1211  HA  LEU X  75      43.939  48.067  48.116  0.00  0.00            
ATOM   1212  CB  LEU X  75      44.697  46.040  48.458  0.00  0.00            
ATOM   1213  HB2 LEU X  75      45.477  46.263  47.731  0.00  0.00            
ATOM   1214  HB3 LEU X  75      45.210  45.417  49.191  0.00  0.00            
ATOM   1215  CG  LEU X  75      43.500  45.354  47.720  0.00  0.00            
ATOM   1216  HG  LEU X  75      42.704  45.292  48.463  0.00  0.00            
ATOM   1217  CD1 LEU X  75      42.991  46.094  46.497  0.00  0.00            
ATOM   1218 HD11 LEU X  75      42.101  45.651  46.051  0.00  0.00            
ATOM   1219 HD12 LEU X  75      42.650  47.090  46.777  0.00  0.00            
ATOM   1220 HD13 LEU X  75      43.795  46.141  45.762  0.00  0.00            
ATOM   1221  CD2 LEU X  75      43.835  43.858  47.343  0.00  0.00            
ATOM   1222 HD21 LEU X  75      42.903  43.386  47.035  0.00  0.00            
ATOM   1223 HD22 LEU X  75      44.535  43.898  46.508  0.00  0.00            
ATOM   1224 HD23 LEU X  75      44.199  43.328  48.223  0.00  0.00            
ATOM   1225  C   LEU X  75      43.195  47.644  49.948  0.00  0.00            
ATOM   1226  O   LEU X  75      42.105  48.195  49.660  0.00  0.00            
ATOM   1227  N   PHE X  76      43.334  47.135  51.186  0.00  0.00            
ATOM   1228  H   PHE X  76      44.251  46.748  51.359  0.00  0.00            
ATOM   1229  CA  PHE X  76      42.203  46.848  52.073  0.00  0.00            
ATOM   1230  HA  PHE X  76      41.314  46.548  51.517  0.00  0.00            
ATOM   1231  CB  PHE X  76      42.489  45.621  52.989  0.00  0.00            
ATOM   1232  HB2 PHE X  76      43.343  45.759  53.652  0.00  0.00            
ATOM   1233  HB3 PHE X  76      41.597  45.440  53.590  0.00  0.00            
ATOM   1234  CG  PHE X  76      42.711  44.327  52.087  0.00  0.00            
ATOM   1235  CD1 PHE X  76      41.696  43.943  51.209  0.00  0.00            
ATOM   1236  HD1 PHE X  76      40.766  44.444  50.983  0.00  0.00            
ATOM   1237  CE1 PHE X  76      41.876  42.803  50.421  0.00  0.00            
ATOM   1238  HE1 PHE X  76      41.096  42.487  49.744  0.00  0.00            
ATOM   1239  CZ  PHE X  76      43.015  42.030  50.520  0.00  0.00            
ATOM   1240  HZ  PHE X  76      43.117  41.144  49.910  0.00  0.00            
ATOM   1241  CE2 PHE X  76      44.064  42.411  51.344  0.00  0.00            
ATOM   1242  HE2 PHE X  76      45.010  41.893  51.387  0.00  0.00            
ATOM   1243  CD2 PHE X  76      43.917  43.592  52.122  0.00  0.00            
ATOM   1244  HD2 PHE X  76      44.649  43.799  52.889  0.00  0.00            
ATOM   1245  C   PHE X  76      41.753  48.119  52.813  0.00  0.00            
ATOM   1246  O   PHE X  76      40.591  48.433  53.056  0.00  0.00            
ATOM   1247  N   GLY X  77      42.771  48.831  53.277  0.00  0.00            
ATOM   1248  H   GLY X  77      43.704  48.460  53.167  0.00  0.00            
ATOM   1249  CA  GLY X  77      42.716  49.881  54.330  0.00  0.00            
ATOM   1250  HA2 GLY X  77      43.494  50.623  54.148  0.00  0.00            
ATOM   1251  HA3 GLY X  77      41.769  50.408  54.451  0.00  0.00            
ATOM   1252  C   GLY X  77      42.989  49.140  55.673  0.00  0.00            
ATOM   1253  O   GLY X  77      42.408  48.077  55.920  0.00  0.00            
ATOM   1254  N   LYS X  78      43.807  49.785  56.551  0.00  0.00            
ATOM   1255  H   LYS X  78      44.127  50.724  56.366  0.00  0.00            
ATOM   1256  CA  LYS X  78      43.815  49.438  57.982  0.00  0.00            
ATOM   1257  HA  LYS X  78      44.389  48.512  58.016  0.00  0.00            
ATOM   1258  CB  LYS X  78      44.515  50.626  58.614  0.00  0.00            
ATOM   1259  HB2 LYS X  78      45.493  50.739  58.146  0.00  0.00            
ATOM   1260  HB3 LYS X  78      43.889  51.517  58.667  0.00  0.00            
ATOM   1261  CG  LYS X  78      44.856  50.261  60.120  0.00  0.00            
ATOM   1262  HG2 LYS X  78      43.959  50.160  60.731  0.00  0.00            
ATOM   1263  HG3 LYS X  78      45.456  49.366  60.282  0.00  0.00            
ATOM   1264  CD  LYS X  78      45.614  51.384  60.800  0.00  0.00            
ATOM   1265  HD2 LYS X  78      46.526  51.538  60.223  0.00  0.00            
ATOM   1266  HD3 LYS X  78      45.023  52.299  60.770  0.00  0.00            
ATOM   1267  CE  LYS X  78      45.892  50.962  62.267  0.00  0.00            
ATOM   1268  HE2 LYS X  78      44.933  50.764  62.746  0.00  0.00            
ATOM   1269  HE3 LYS X  78      46.311  49.960  62.175  0.00  0.00            
ATOM   1270  NZ  LYS X  78      46.619  52.011  63.006  0.00  0.00            
ATOM   1271  HZ1 LYS X  78      47.304  52.413  62.383  0.00  0.00            
ATOM   1272  HZ2 LYS X  78      45.974  52.675  63.411  0.00  0.00            
ATOM   1273  HZ3 LYS X  78      47.106  51.601  63.790  0.00  0.00            
ATOM   1274  C   LYS X  78      42.419  49.297  58.567  0.00  0.00            
ATOM   1275  O   LYS X  78      41.448  50.017  58.210  0.00  0.00            
ATOM   1276  N   GLY X  79      42.287  48.294  59.442  0.00  0.00            
ATOM   1277  H   GLY X  79      43.131  47.780  59.648  0.00  0.00            
ATOM   1278  CA  GLY X  79      41.079  48.005  60.245  0.00  0.00            
ATOM   1279  HA2 GLY X  79      41.398  47.290  61.004  0.00  0.00            
ATOM   1280  HA3 GLY X  79      40.758  48.945  60.694  0.00  0.00            
ATOM   1281  C   GLY X  79      39.876  47.376  59.517  0.00  0.00            
ATOM   1282  O   GLY X  79      38.906  47.109  60.176  0.00  0.00            
ATOM   1283  N   ALA X  80      39.921  47.337  58.174  0.00  0.00            
ATOM   1284  H   ALA X  80      40.722  47.778  57.743  0.00  0.00            
ATOM   1285  CA  ALA X  80      38.838  46.817  57.286  0.00  0.00            
ATOM   1286  HA  ALA X  80      38.028  47.546  57.301  0.00  0.00            
ATOM   1287  CB  ALA X  80      39.403  46.669  55.904  0.00  0.00            
ATOM   1288  HB1 ALA X  80      38.766  46.041  55.281  0.00  0.00            
ATOM   1289  HB2 ALA X  80      39.577  47.635  55.430  0.00  0.00            
ATOM   1290  HB3 ALA X  80      40.376  46.179  55.917  0.00  0.00            
ATOM   1291  C   ALA X  80      38.287  45.436  57.788  0.00  0.00            
ATOM   1292  O   ALA X  80      38.960  44.655  58.523  0.00  0.00            
ATOM   1293  N   ILE X  81      37.105  45.102  57.330  0.00  0.00            
ATOM   1294  H   ILE X  81      36.529  45.768  56.835  0.00  0.00            
ATOM   1295  CA  ILE X  81      36.458  43.749  57.578  0.00  0.00            
ATOM   1296  HA  ILE X  81      36.078  43.739  58.599  0.00  0.00            
ATOM   1297  CB  ILE X  81      35.135  43.713  56.770  0.00  0.00            
ATOM   1298  HB  ILE X  81      34.534  44.536  57.158  0.00  0.00            
ATOM   1299  CG2 ILE X  81      35.317  43.955  55.325  0.00  0.00            
ATOM   1300 HG21 ILE X  81      34.356  44.189  54.868  0.00  0.00            
ATOM   1301 HG22 ILE X  81      35.942  44.827  55.134  0.00  0.00            
ATOM   1302 HG23 ILE X  81      35.908  43.138  54.911  0.00  0.00            
ATOM   1303  CG1 ILE X  81      34.326  42.394  57.031  0.00  0.00            
ATOM   1304 HG12 ILE X  81      34.827  41.549  56.559  0.00  0.00            
ATOM   1305 HG13 ILE X  81      34.365  42.246  58.111  0.00  0.00            
ATOM   1306  CD1 ILE X  81      32.858  42.178  56.695  0.00  0.00            
ATOM   1307 HD11 ILE X  81      32.558  41.184  57.027  0.00  0.00            
ATOM   1308 HD12 ILE X  81      32.281  42.961  57.188  0.00  0.00            
ATOM   1309 HD13 ILE X  81      32.738  42.287  55.617  0.00  0.00            
ATOM   1310  C   ILE X  81      37.238  42.496  57.378  0.00  0.00            
ATOM   1311  O   ILE X  81      37.150  41.585  58.187  0.00  0.00            
ATOM   1312  N   HIE X  82      38.191  42.514  56.440  0.00  0.00            
ATOM   1313  H   HIE X  82      38.226  43.332  55.847  0.00  0.00            
ATOM   1314  CA  HIE X  82      39.152  41.442  56.249  0.00  0.00            
ATOM   1315  HA  HIE X  82      38.535  40.567  56.047  0.00  0.00            
ATOM   1316  CB  HIE X  82      39.912  41.664  54.900  0.00  0.00            
ATOM   1317  HB2 HIE X  82      40.859  42.180  55.060  0.00  0.00            
ATOM   1318  HB3 HIE X  82      40.134  40.664  54.529  0.00  0.00            
ATOM   1319  CG  HIE X  82      39.238  42.307  53.658  0.00  0.00            
ATOM   1320  ND1 HIE X  82      38.636  43.511  53.561  0.00  0.00            
ATOM   1321  CE1 HIE X  82      38.104  43.542  52.357  0.00  0.00            
ATOM   1322  HE1 HIE X  82      37.534  44.387  52.001  0.00  0.00            
ATOM   1323  NE2 HIE X  82      38.181  42.362  51.683  0.00  0.00            
ATOM   1324  HE2 HIE X  82      38.016  42.325  50.687  0.00  0.00            
ATOM   1325  CD2 HIE X  82      38.958  41.566  52.560  0.00  0.00            
ATOM   1326  HD2 HIE X  82      39.235  40.572  52.241  0.00  0.00            
ATOM   1327  C   HIE X  82      40.065  41.177  57.497  0.00  0.00            
ATOM   1328  O   HIE X  82      40.576  40.053  57.615  0.00  0.00            
ATOM   1329  N   THR X  83      40.331  42.121  58.380  0.00  0.00            
ATOM   1330  H   THR X  83      39.856  42.996  58.211  0.00  0.00            
ATOM   1331  CA  THR X  83      41.335  42.194  59.382  0.00  0.00            
ATOM   1332  HA  THR X  83      42.133  41.466  59.235  0.00  0.00            
ATOM   1333  CB  THR X  83      41.915  43.648  59.359  0.00  0.00            
ATOM   1334  HB  THR X  83      42.855  43.559  59.903  0.00  0.00            
ATOM   1335  CG2 THR X  83      42.387  44.295  58.043  0.00  0.00            
ATOM   1336 HG21 THR X  83      42.433  45.371  58.212  0.00  0.00            
ATOM   1337 HG22 THR X  83      43.314  43.794  57.764  0.00  0.00            
ATOM   1338 HG23 THR X  83      41.674  44.116  57.238  0.00  0.00            
ATOM   1339  OG1 THR X  83      41.165  44.584  60.047  0.00  0.00            
ATOM   1340  HG1 THR X  83      40.298  44.627  59.637  0.00  0.00            
ATOM   1341  C   THR X  83      40.856  41.906  60.808  0.00  0.00            
ATOM   1342  O   THR X  83      41.547  42.148  61.780  0.00  0.00            
ATOM   1343  N   VAL X  84      39.580  41.549  60.976  0.00  0.00            
ATOM   1344  H   VAL X  84      39.013  41.330  60.170  0.00  0.00            
ATOM   1345  CA  VAL X  84      39.022  41.029  62.219  0.00  0.00            
ATOM   1346  HA  VAL X  84      39.829  41.013  62.952  0.00  0.00            
ATOM   1347  CB  VAL X  84      37.930  42.027  62.745  0.00  0.00            
ATOM   1348  HB  VAL X  84      37.454  41.589  63.622  0.00  0.00            
ATOM   1349  CG1 VAL X  84      38.488  43.313  63.356  0.00  0.00            
ATOM   1350 HG11 VAL X  84      38.881  43.931  62.549  0.00  0.00            
ATOM   1351 HG12 VAL X  84      37.831  43.956  63.943  0.00  0.00            
ATOM   1352 HG13 VAL X  84      39.264  43.036  64.070  0.00  0.00            
ATOM   1353  CG2 VAL X  84      36.895  42.350  61.741  0.00  0.00            
ATOM   1354 HG21 VAL X  84      37.317  42.945  60.930  0.00  0.00            
ATOM   1355 HG22 VAL X  84      36.539  41.382  61.389  0.00  0.00            
ATOM   1356 HG23 VAL X  84      36.087  42.914  62.207  0.00  0.00            
ATOM   1357  C   VAL X  84      38.580  39.585  62.143  0.00  0.00            
ATOM   1358  O   VAL X  84      38.362  39.054  61.069  0.00  0.00            
ATOM   1359  N   ASP X  85      38.425  38.955  63.327  0.00  0.00            
ATOM   1360  H   ASP X  85      38.571  39.479  64.178  0.00  0.00            
ATOM   1361  CA  ASP X  85      38.183  37.486  63.485  0.00  0.00            
ATOM   1362  HA  ASP X  85      37.665  37.179  62.576  0.00  0.00            
ATOM   1363  CB  ASP X  85      39.499  36.688  63.545  0.00  0.00            
ATOM   1364  HB2 ASP X  85      40.102  37.067  62.720  0.00  0.00            
ATOM   1365  HB3 ASP X  85      39.956  36.892  64.513  0.00  0.00            
ATOM   1366  CG  ASP X  85      39.423  35.121  63.398  0.00  0.00            
ATOM   1367  OD1 ASP X  85      38.395  34.489  63.213  0.00  0.00            
ATOM   1368  OD2 ASP X  85      40.506  34.553  63.289  0.00  0.00            
ATOM   1369  C   ASP X  85      37.215  37.292  64.743  0.00  0.00            
ATOM   1370  O   ASP X  85      36.965  38.285  65.428  0.00  0.00            
ATOM   1371  N   GLY X  86      36.594  36.159  64.893  0.00  0.00            
ATOM   1372  H   GLY X  86      36.839  35.392  64.284  0.00  0.00            
ATOM   1373  CA  GLY X  86      35.621  35.830  65.967  0.00  0.00            
ATOM   1374  HA2 GLY X  86      35.324  34.781  65.929  0.00  0.00            
ATOM   1375  HA3 GLY X  86      36.085  36.009  66.937  0.00  0.00            
ATOM   1376  C   GLY X  86      34.372  36.623  65.768  0.00  0.00            
ATOM   1377  O   GLY X  86      33.998  37.024  64.635  0.00  0.00            
ATOM   1378  N   LYS X  87      33.570  36.867  66.800  0.00  0.00            
ATOM   1379  H   LYS X  87      33.910  36.476  67.667  0.00  0.00            
ATOM   1380  CA  LYS X  87      32.325  37.608  66.720  0.00  0.00            
ATOM   1381  HA  LYS X  87      31.823  37.037  65.940  0.00  0.00            
ATOM   1382  CB  LYS X  87      31.642  37.479  68.024  0.00  0.00            
ATOM   1383  HB2 LYS X  87      31.274  36.453  68.054  0.00  0.00            
ATOM   1384  HB3 LYS X  87      32.422  37.658  68.764  0.00  0.00            
ATOM   1385  CG  LYS X  87      30.499  38.502  68.240  0.00  0.00            
ATOM   1386  HG2 LYS X  87      30.918  39.507  68.296  0.00  0.00            
ATOM   1387  HG3 LYS X  87      29.747  38.362  67.463  0.00  0.00            
ATOM   1388  CD  LYS X  87      29.789  38.350  69.553  0.00  0.00            
ATOM   1389  HD2 LYS X  87      30.380  38.489  70.458  0.00  0.00            
ATOM   1390  HD3 LYS X  87      28.933  39.021  69.473  0.00  0.00            
ATOM   1391  CE  LYS X  87      29.125  36.945  69.521  0.00  0.00            
ATOM   1392  HE2 LYS X  87      28.758  36.672  68.531  0.00  0.00            
ATOM   1393  HE3 LYS X  87      29.867  36.212  69.836  0.00  0.00            
ATOM   1394  NZ  LYS X  87      28.075  37.016  70.484  0.00  0.00            
ATOM   1395  HZ1 LYS X  87      27.944  36.085  70.854  0.00  0.00            
ATOM   1396  HZ2 LYS X  87      28.244  37.694  71.212  0.00  0.00            
ATOM   1397  HZ3 LYS X  87      27.227  37.299  70.014  0.00  0.00            
ATOM   1398  C   LYS X  87      32.398  39.047  66.213  0.00  0.00            
ATOM   1399  O   LYS X  87      31.522  39.535  65.527  0.00  0.00            
ATOM   1400  N   LYS X  88      33.512  39.743  66.375  0.00  0.00            
ATOM   1401  H   LYS X  88      34.197  39.338  66.996  0.00  0.00            
ATOM   1402  CA  LYS X  88      33.883  41.069  65.834  0.00  0.00            
ATOM   1403  HA  LYS X  88      33.110  41.816  66.017  0.00  0.00            
ATOM   1404  CB  LYS X  88      35.207  41.581  66.447  0.00  0.00            
ATOM   1405  HB2 LYS X  88      35.070  41.315  67.496  0.00  0.00            
ATOM   1406  HB3 LYS X  88      36.115  41.130  66.044  0.00  0.00            
ATOM   1407  CG  LYS X  88      35.393  43.174  66.507  0.00  0.00            
ATOM   1408  HG2 LYS X  88      35.366  43.523  65.475  0.00  0.00            
ATOM   1409  HG3 LYS X  88      34.591  43.736  66.986  0.00  0.00            
ATOM   1410  CD  LYS X  88      36.702  43.446  67.267  0.00  0.00            
ATOM   1411  HD2 LYS X  88      36.605  43.286  68.341  0.00  0.00            
ATOM   1412  HD3 LYS X  88      37.516  42.772  67.000  0.00  0.00            
ATOM   1413  CE  LYS X  88      37.038  44.921  66.948  0.00  0.00            
ATOM   1414  HE2 LYS X  88      37.501  44.882  65.961  0.00  0.00            
ATOM   1415  HE3 LYS X  88      36.055  45.392  66.954  0.00  0.00            
ATOM   1416  NZ  LYS X  88      37.948  45.402  67.945  0.00  0.00            
ATOM   1417  HZ1 LYS X  88      38.009  46.410  67.977  0.00  0.00            
ATOM   1418  HZ2 LYS X  88      37.587  45.042  68.817  0.00  0.00            
ATOM   1419  HZ3 LYS X  88      38.930  45.187  67.849  0.00  0.00            
ATOM   1420  C   LYS X  88      33.952  41.062  64.305  0.00  0.00            
ATOM   1421  O   LYS X  88      33.550  42.057  63.710  0.00  0.00            
ATOM   1422  N   HIE X  89      34.369  39.927  63.708  0.00  0.00            
ATOM   1423  H   HIE X  89      34.674  39.208  64.349  0.00  0.00            
ATOM   1424  CA  HIE X  89      34.184  39.660  62.303  0.00  0.00            
ATOM   1425  HA  HIE X  89      34.529  40.460  61.649  0.00  0.00            
ATOM   1426  CB  HIE X  89      34.970  38.440  61.790  0.00  0.00            
ATOM   1427  HB2 HIE X  89      35.986  38.718  62.071  0.00  0.00            
ATOM   1428  HB3 HIE X  89      34.582  37.571  62.320  0.00  0.00            
ATOM   1429  CG  HIE X  89      34.890  38.169  60.321  0.00  0.00            
ATOM   1430  ND1 HIE X  89      34.226  37.218  59.579  0.00  0.00            
ATOM   1431  CE1 HIE X  89      34.607  37.445  58.294  0.00  0.00            
ATOM   1432  HE1 HIE X  89      34.161  36.921  57.462  0.00  0.00            
ATOM   1433  NE2 HIE X  89      35.449  38.462  58.144  0.00  0.00            
ATOM   1434  HE2 HIE X  89      35.827  38.722  57.244  0.00  0.00            
ATOM   1435  CD2 HIE X  89      35.717  38.867  59.465  0.00  0.00            
ATOM   1436  HD2 HIE X  89      36.355  39.689  59.756  0.00  0.00            
ATOM   1437  C   HIE X  89      32.750  39.445  61.991  0.00  0.00            
ATOM   1438  O   HIE X  89      32.179  40.286  61.348  0.00  0.00            
ATOM   1439  N   VAL X  90      32.187  38.449  62.620  0.00  0.00            
ATOM   1440  H   VAL X  90      32.810  37.876  63.172  0.00  0.00            
ATOM   1441  CA  VAL X  90      30.918  37.872  62.146  0.00  0.00            
ATOM   1442  HA  VAL X  90      31.053  37.476  61.139  0.00  0.00            
ATOM   1443  CB  VAL X  90      30.592  36.547  62.942  0.00  0.00            
ATOM   1444  HB  VAL X  90      30.684  36.657  64.023  0.00  0.00            
ATOM   1445  CG1 VAL X  90      29.154  36.006  62.523  0.00  0.00            
ATOM   1446 HG11 VAL X  90      28.910  35.036  62.955  0.00  0.00            
ATOM   1447 HG12 VAL X  90      28.378  36.741  62.736  0.00  0.00            
ATOM   1448 HG13 VAL X  90      29.115  35.806  61.452  0.00  0.00            
ATOM   1449  CG2 VAL X  90      31.560  35.445  62.612  0.00  0.00            
ATOM   1450 HG21 VAL X  90      31.225  34.449  62.898  0.00  0.00            
ATOM   1451 HG22 VAL X  90      31.739  35.345  61.541  0.00  0.00            
ATOM   1452 HG23 VAL X  90      32.524  35.711  63.046  0.00  0.00            
ATOM   1453  C   VAL X  90      29.795  38.946  62.095  0.00  0.00            
ATOM   1454  O   VAL X  90      28.881  38.911  61.304  0.00  0.00            
ATOM   1455  N   ASP X  91      29.909  39.925  63.005  0.00  0.00            
ATOM   1456  H   ASP X  91      30.650  39.809  63.681  0.00  0.00            
ATOM   1457  CA  ASP X  91      28.923  40.922  63.237  0.00  0.00            
ATOM   1458  HA  ASP X  91      27.901  40.547  63.193  0.00  0.00            
ATOM   1459  CB  ASP X  91      29.259  41.600  64.595  0.00  0.00            
ATOM   1460  HB2 ASP X  91      29.274  40.820  65.357  0.00  0.00            
ATOM   1461  HB3 ASP X  91      30.316  41.840  64.475  0.00  0.00            
ATOM   1462  CG  ASP X  91      28.413  42.777  64.926  0.00  0.00            
ATOM   1463  OD1 ASP X  91      27.219  42.822  64.576  0.00  0.00            
ATOM   1464  OD2 ASP X  91      29.000  43.695  65.543  0.00  0.00            
ATOM   1465  C   ASP X  91      29.085  41.988  62.160  0.00  0.00            
ATOM   1466  O   ASP X  91      28.106  42.476  61.548  0.00  0.00            
ATOM   1467  N   ARG X  92      30.328  42.447  61.830  0.00  0.00            
ATOM   1468  H   ARG X  92      31.045  41.927  62.317  0.00  0.00            
ATOM   1469  CA  ARG X  92      30.638  43.239  60.664  0.00  0.00            
ATOM   1470  HA  ARG X  92      30.004  44.126  60.646  0.00  0.00            
ATOM   1471  CB  ARG X  92      32.058  43.670  60.560  0.00  0.00            
ATOM   1472  HB2 ARG X  92      32.423  43.810  61.578  0.00  0.00            
ATOM   1473  HB3 ARG X  92      32.792  43.050  60.045  0.00  0.00            
ATOM   1474  CG  ARG X  92      32.005  45.061  59.860  0.00  0.00            
ATOM   1475  HG2 ARG X  92      31.662  44.889  58.840  0.00  0.00            
ATOM   1476  HG3 ARG X  92      31.280  45.661  60.410  0.00  0.00            
ATOM   1477  CD  ARG X  92      33.405  45.697  59.736  0.00  0.00            
ATOM   1478  HD2 ARG X  92      34.205  45.040  59.396  0.00  0.00            
ATOM   1479  HD3 ARG X  92      33.366  46.490  58.989  0.00  0.00            
ATOM   1480  NE  ARG X  92      33.901  46.151  60.967  0.00  0.00            
ATOM   1481  HE  ARG X  92      33.313  46.018  61.778  0.00  0.00            
ATOM   1482  CZ  ARG X  92      35.112  46.645  61.150  0.00  0.00            
ATOM   1483  NH1 ARG X  92      35.999  46.912  60.257  0.00  0.00            
ATOM   1484 HH11 ARG X  92      35.698  46.909  59.292  0.00  0.00            
ATOM   1485 HH12 ARG X  92      36.912  47.245  60.532  0.00  0.00            
ATOM   1486  NH2 ARG X  92      35.461  46.769  62.383  0.00  0.00            
ATOM   1487 HH21 ARG X  92      34.786  46.680  63.129  0.00  0.00            
ATOM   1488 HH22 ARG X  92      36.437  46.834  62.636  0.00  0.00            
ATOM   1489  C   ARG X  92      30.249  42.434  59.460  0.00  0.00            
ATOM   1490  O   ARG X  92      29.788  43.088  58.531  0.00  0.00            
ATOM   1491  N   LYS X  93      30.264  41.102  59.364  0.00  0.00            
ATOM   1492  H   LYS X  93      30.571  40.588  60.177  0.00  0.00            
ATOM   1493  CA  LYS X  93      29.706  40.427  58.205  0.00  0.00            
ATOM   1494  HA  LYS X  93      30.106  40.913  57.315  0.00  0.00            
ATOM   1495  CB  LYS X  93      30.238  38.964  58.249  0.00  0.00            
ATOM   1496  HB2 LYS X  93      31.237  38.990  58.685  0.00  0.00            
ATOM   1497  HB3 LYS X  93      29.710  38.327  58.958  0.00  0.00            
ATOM   1498  CG  LYS X  93      30.141  38.303  56.854  0.00  0.00            
ATOM   1499  HG2 LYS X  93      30.538  37.290  56.907  0.00  0.00            
ATOM   1500  HG3 LYS X  93      29.098  38.048  56.666  0.00  0.00            
ATOM   1501  CD  LYS X  93      30.610  39.005  55.577  0.00  0.00            
ATOM   1502  HD2 LYS X  93      29.958  39.846  55.342  0.00  0.00            
ATOM   1503  HD3 LYS X  93      31.588  39.448  55.769  0.00  0.00            
ATOM   1504  CE  LYS X  93      30.713  38.168  54.334  0.00  0.00            
ATOM   1505  HE2 LYS X  93      29.735  37.884  53.945  0.00  0.00            
ATOM   1506  HE3 LYS X  93      31.120  38.782  53.531  0.00  0.00            
ATOM   1507  NZ  LYS X  93      31.462  36.904  54.424  0.00  0.00            
ATOM   1508  HZ1 LYS X  93      32.347  37.009  54.901  0.00  0.00            
ATOM   1509  HZ2 LYS X  93      30.966  36.204  54.958  0.00  0.00            
ATOM   1510  HZ3 LYS X  93      31.694  36.459  53.548  0.00  0.00            
ATOM   1511  C   LYS X  93      28.203  40.441  58.161  0.00  0.00            
ATOM   1512  O   LYS X  93      27.592  40.660  57.138  0.00  0.00            
ATOM   1513  N   ALA X  94      27.446  40.385  59.275  0.00  0.00            
ATOM   1514  H   ALA X  94      27.928  40.158  60.133  0.00  0.00            
ATOM   1515  CA  ALA X  94      26.003  40.558  59.293  0.00  0.00            
ATOM   1516  HA  ALA X  94      25.623  39.843  58.563  0.00  0.00            
ATOM   1517  CB  ALA X  94      25.384  40.124  60.624  0.00  0.00            
ATOM   1518  HB1 ALA X  94      24.304  40.051  60.753  0.00  0.00            
ATOM   1519  HB2 ALA X  94      25.725  39.100  60.779  0.00  0.00            
ATOM   1520  HB3 ALA X  94      25.700  40.863  61.360  0.00  0.00            
ATOM   1521  C   ALA X  94      25.604  41.978  58.795  0.00  0.00            
ATOM   1522  O   ALA X  94      24.476  42.010  58.203  0.00  0.00            
ATOM   1523  N   LEU X  95      26.344  43.107  58.947  0.00  0.00            
ATOM   1524  H   LEU X  95      27.146  42.827  59.494  0.00  0.00            
ATOM   1525  CA  LEU X  95      26.176  44.351  58.236  0.00  0.00            
ATOM   1526  HA  LEU X  95      25.165  44.648  58.516  0.00  0.00            
ATOM   1527  CB  LEU X  95      27.209  45.418  58.707  0.00  0.00            
ATOM   1528  HB2 LEU X  95      27.080  45.826  59.710  0.00  0.00            
ATOM   1529  HB3 LEU X  95      28.190  44.944  58.709  0.00  0.00            
ATOM   1530  CG  LEU X  95      27.314  46.734  57.884  0.00  0.00            
ATOM   1531  HG  LEU X  95      27.569  46.500  56.851  0.00  0.00            
ATOM   1532  CD1 LEU X  95      25.891  47.372  57.860  0.00  0.00            
ATOM   1533 HD11 LEU X  95      25.461  47.474  58.857  0.00  0.00            
ATOM   1534 HD12 LEU X  95      25.885  48.368  57.415  0.00  0.00            
ATOM   1535 HD13 LEU X  95      25.232  46.743  57.262  0.00  0.00            
ATOM   1536  CD2 LEU X  95      28.475  47.585  58.478  0.00  0.00            
ATOM   1537 HD21 LEU X  95      28.197  47.878  59.491  0.00  0.00            
ATOM   1538 HD22 LEU X  95      29.416  47.041  58.550  0.00  0.00            
ATOM   1539 HD23 LEU X  95      28.552  48.479  57.860  0.00  0.00            
ATOM   1540  C   LEU X  95      26.222  44.174  56.726  0.00  0.00            
ATOM   1541  O   LEU X  95      25.237  44.357  56.065  0.00  0.00            
ATOM   1542  N   PHE X  96      27.244  43.572  56.181  0.00  0.00            
ATOM   1543  H   PHE X  96      28.090  43.434  56.716  0.00  0.00            
ATOM   1544  CA  PHE X  96      27.402  43.398  54.748  0.00  0.00            
ATOM   1545  HA  PHE X  96      27.258  44.362  54.261  0.00  0.00            
ATOM   1546  CB  PHE X  96      28.818  42.777  54.503  0.00  0.00            
ATOM   1547  HB2 PHE X  96      29.100  42.426  55.496  0.00  0.00            
ATOM   1548  HB3 PHE X  96      28.830  41.952  53.791  0.00  0.00            
ATOM   1549  CG  PHE X  96      29.873  43.797  54.126  0.00  0.00            
ATOM   1550  CD1 PHE X  96      30.761  44.419  55.065  0.00  0.00            
ATOM   1551  HD1 PHE X  96      30.613  44.199  56.112  0.00  0.00            
ATOM   1552  CE1 PHE X  96      31.620  45.417  54.592  0.00  0.00            
ATOM   1553  HE1 PHE X  96      32.126  46.042  55.313  0.00  0.00            
ATOM   1554  CZ  PHE X  96      31.733  45.675  53.250  0.00  0.00            
ATOM   1555  HZ  PHE X  96      32.375  46.494  52.962  0.00  0.00            
ATOM   1556  CE2 PHE X  96      30.969  44.962  52.297  0.00  0.00            
ATOM   1557  HE2 PHE X  96      31.043  45.221  51.251  0.00  0.00            
ATOM   1558  CD2 PHE X  96      30.071  44.007  52.748  0.00  0.00            
ATOM   1559  HD2 PHE X  96      29.358  43.613  52.039  0.00  0.00            
ATOM   1560  C   PHE X  96      26.295  42.489  54.182  0.00  0.00            
ATOM   1561  O   PHE X  96      25.740  42.804  53.151  0.00  0.00            
ATOM   1562  N   MET X  97      25.993  41.326  54.841  0.00  0.00            
ATOM   1563  H   MET X  97      26.360  41.266  55.780  0.00  0.00            
ATOM   1564  CA  MET X  97      24.875  40.483  54.370  0.00  0.00            
ATOM   1565  HA  MET X  97      25.191  40.124  53.390  0.00  0.00            
ATOM   1566  CB  MET X  97      24.853  39.216  55.172  0.00  0.00            
ATOM   1567  HB2 MET X  97      24.885  39.379  56.250  0.00  0.00            
ATOM   1568  HB3 MET X  97      23.969  38.608  54.977  0.00  0.00            
ATOM   1569  CG  MET X  97      26.015  38.191  55.002  0.00  0.00            
ATOM   1570  HG2 MET X  97      26.938  38.622  55.391  0.00  0.00            
ATOM   1571  HG3 MET X  97      25.814  37.303  55.600  0.00  0.00            
ATOM   1572  SD  MET X  97      26.342  37.670  53.337  0.00  0.00            
ATOM   1573  CE  MET X  97      24.670  37.030  52.676  0.00  0.00            
ATOM   1574  HE1 MET X  97      24.291  36.121  53.141  0.00  0.00            
ATOM   1575  HE2 MET X  97      23.946  37.843  52.721  0.00  0.00            
ATOM   1576  HE3 MET X  97      24.708  36.851  51.601  0.00  0.00            
ATOM   1577  C   MET X  97      23.486  41.170  54.266  0.00  0.00            
ATOM   1578  O   MET X  97      22.841  40.812  53.351  0.00  0.00            
ATOM   1579  N   SER X  98      23.195  42.237  55.066  0.00  0.00            
ATOM   1580  H   SER X  98      23.838  42.507  55.797  0.00  0.00            
ATOM   1581  CA  SER X  98      21.853  42.894  54.994  0.00  0.00            
ATOM   1582  HA  SER X  98      21.054  42.167  54.851  0.00  0.00            
ATOM   1583  CB  SER X  98      21.643  43.763  56.334  0.00  0.00            
ATOM   1584  HB2 SER X  98      20.603  44.089  56.329  0.00  0.00            
ATOM   1585  HB3 SER X  98      21.909  43.192  57.223  0.00  0.00            
ATOM   1586  OG  SER X  98      22.422  44.953  56.314  0.00  0.00            
ATOM   1587  HG  SER X  98      23.317  44.641  56.165  0.00  0.00            
ATOM   1588  C   SER X  98      21.773  43.739  53.685  0.00  0.00            
ATOM   1589  O   SER X  98      20.701  44.174  53.212  0.00  0.00            
ATOM   1590  N   LEU X  99      22.904  43.995  52.992  0.00  0.00            
ATOM   1591  H   LEU X  99      23.803  43.785  53.404  0.00  0.00            
ATOM   1592  CA  LEU X  99      22.901  44.605  51.655  0.00  0.00            
ATOM   1593  HA  LEU X  99      22.140  45.381  51.572  0.00  0.00            
ATOM   1594  CB  LEU X  99      24.296  45.244  51.417  0.00  0.00            
ATOM   1595  HB2 LEU X  99      25.101  44.514  51.500  0.00  0.00            
ATOM   1596  HB3 LEU X  99      24.405  45.622  50.401  0.00  0.00            
ATOM   1597  CG  LEU X  99      24.573  46.444  52.267  0.00  0.00            
ATOM   1598  HG  LEU X  99      24.749  46.164  53.306  0.00  0.00            
ATOM   1599  CD1 LEU X  99      25.910  47.076  51.786  0.00  0.00            
ATOM   1600 HD11 LEU X  99      25.826  47.186  50.705  0.00  0.00            
ATOM   1601 HD12 LEU X  99      26.112  48.074  52.175  0.00  0.00            
ATOM   1602 HD13 LEU X  99      26.750  46.425  52.026  0.00  0.00            
ATOM   1603  CD2 LEU X  99      23.482  47.515  52.389  0.00  0.00            
ATOM   1604 HD21 LEU X  99      23.170  47.797  51.384  0.00  0.00            
ATOM   1605 HD22 LEU X  99      22.615  47.099  52.903  0.00  0.00            
ATOM   1606 HD23 LEU X  99      24.012  48.353  52.842  0.00  0.00            
ATOM   1607  C   LEU X  99      22.726  43.641  50.477  0.00  0.00            
ATOM   1608  O   LEU X  99      22.437  44.154  49.382  0.00  0.00            
ATOM   1609  N   MET X 100      22.776  42.333  50.741  0.00  0.00            
ATOM   1610  H   MET X 100      22.965  42.081  51.700  0.00  0.00            
ATOM   1611  CA  MET X 100      22.569  41.255  49.776  0.00  0.00            
ATOM   1612  HA  MET X 100      22.744  41.760  48.826  0.00  0.00            
ATOM   1613  CB  MET X 100      23.646  40.209  49.959  0.00  0.00            
ATOM   1614  HB2 MET X 100      23.435  39.598  50.837  0.00  0.00            
ATOM   1615  HB3 MET X 100      23.656  39.581  49.069  0.00  0.00            
ATOM   1616  CG  MET X 100      25.036  40.683  49.909  0.00  0.00            
ATOM   1617  HG2 MET X 100      25.194  41.365  50.745  0.00  0.00            
ATOM   1618  HG3 MET X 100      25.693  39.831  50.089  0.00  0.00            
ATOM   1619  SD  MET X 100      25.554  41.609  48.435  0.00  0.00            
ATOM   1620  CE  MET X 100      26.813  42.551  49.232  0.00  0.00            
ATOM   1621  HE1 MET X 100      26.567  42.797  50.265  0.00  0.00            
ATOM   1622  HE2 MET X 100      27.716  41.947  49.144  0.00  0.00            
ATOM   1623  HE3 MET X 100      27.074  43.502  48.767  0.00  0.00            
ATOM   1624  C   MET X 100      21.108  40.657  49.748  0.00  0.00            
ATOM   1625  O   MET X 100      20.913  39.490  49.496  0.00  0.00            
ATOM   1626  N   THR X 101      20.113  41.500  50.015  0.00  0.00            
ATOM   1627  H   THR X 101      20.282  42.476  50.214  0.00  0.00            
ATOM   1628  CA  THR X 101      18.689  41.210  49.574  0.00  0.00            
ATOM   1629  HA  THR X 101      18.459  40.187  49.871  0.00  0.00            
ATOM   1630  CB  THR X 101      17.768  42.064  50.432  0.00  0.00            
ATOM   1631  HB  THR X 101      16.734  41.991  50.093  0.00  0.00            
ATOM   1632  CG2 THR X 101      17.747  41.752  51.909  0.00  0.00            
ATOM   1633 HG21 THR X 101      16.934  42.198  52.482  0.00  0.00            
ATOM   1634 HG22 THR X 101      17.591  40.693  52.116  0.00  0.00            
ATOM   1635 HG23 THR X 101      18.661  42.069  52.412  0.00  0.00            
ATOM   1636  OG1 THR X 101      18.080  43.379  50.238  0.00  0.00            
ATOM   1637  HG1 THR X 101      17.327  43.742  49.767  0.00  0.00            
ATOM   1638  C   THR X 101      18.420  41.291  48.066  0.00  0.00            
ATOM   1639  O   THR X 101      19.119  42.037  47.346  0.00  0.00            
ATOM   1640  N   GLU X 102      17.427  40.553  47.573  0.00  0.00            
ATOM   1641  H   GLU X 102      16.895  40.081  48.290  0.00  0.00            
ATOM   1642  CA  GLU X 102      17.094  40.317  46.192  0.00  0.00            
ATOM   1643  HA  GLU X 102      17.994  39.941  45.705  0.00  0.00            
ATOM   1644  CB  GLU X 102      15.906  39.380  46.280  0.00  0.00            
ATOM   1645  HB2 GLU X 102      16.161  38.424  46.737  0.00  0.00            
ATOM   1646  HB3 GLU X 102      15.096  39.787  46.885  0.00  0.00            
ATOM   1647  CG  GLU X 102      15.456  38.941  44.863  0.00  0.00            
ATOM   1648  HG2 GLU X 102      14.369  38.868  44.807  0.00  0.00            
ATOM   1649  HG3 GLU X 102      15.611  39.679  44.076  0.00  0.00            
ATOM   1650  CD  GLU X 102      16.118  37.652  44.411  0.00  0.00            
ATOM   1651  OE1 GLU X 102      17.053  37.714  43.596  0.00  0.00            
ATOM   1652  OE2 GLU X 102      15.706  36.540  44.783  0.00  0.00            
ATOM   1653  C   GLU X 102      16.833  41.641  45.426  0.00  0.00            
ATOM   1654  O   GLU X 102      17.302  41.718  44.298  0.00  0.00            
ATOM   1655  N   GLY X 103      16.217  42.592  46.114  0.00  0.00            
ATOM   1656  H   GLY X 103      15.926  42.565  47.081  0.00  0.00            
ATOM   1657  CA  GLY X 103      16.004  43.928  45.435  0.00  0.00            
ATOM   1658  HA2 GLY X 103      15.587  43.733  44.447  0.00  0.00            
ATOM   1659  HA3 GLY X 103      15.278  44.434  46.071  0.00  0.00            
ATOM   1660  C   GLY X 103      17.357  44.625  45.217  0.00  0.00            
ATOM   1661  O   GLY X 103      17.475  45.246  44.166  0.00  0.00            
ATOM   1662  N   ASN X 104      18.234  44.494  46.210  0.00  0.00            
ATOM   1663  H   ASN X 104      18.279  43.746  46.887  0.00  0.00            
ATOM   1664  CA  ASN X 104      19.539  45.180  45.922  0.00  0.00            
ATOM   1665  HA  ASN X 104      19.391  46.189  45.538  0.00  0.00            
ATOM   1666  CB  ASN X 104      20.194  45.319  47.340  0.00  0.00            
ATOM   1667  HB2 ASN X 104      20.265  44.355  47.844  0.00  0.00            
ATOM   1668  HB3 ASN X 104      21.211  45.680  47.189  0.00  0.00            
ATOM   1669  CG  ASN X 104      19.391  46.239  48.200  0.00  0.00            
ATOM   1670  OD1 ASN X 104      18.847  47.261  47.818  0.00  0.00            
ATOM   1671  ND2 ASN X 104      19.255  45.914  49.518  0.00  0.00            
ATOM   1672 HD21 ASN X 104      18.861  46.599  50.146  0.00  0.00            
ATOM   1673 HD22 ASN X 104      19.825  45.149  49.848  0.00  0.00            
ATOM   1674  C   ASN X 104      20.407  44.346  44.938  0.00  0.00            
ATOM   1675  O   ASN X 104      21.170  44.967  44.265  0.00  0.00            
ATOM   1676  N   LEU X 105      20.192  43.019  44.760  0.00  0.00            
ATOM   1677  H   LEU X 105      19.718  42.516  45.496  0.00  0.00            
ATOM   1678  CA  LEU X 105      20.893  42.400  43.637  0.00  0.00            
ATOM   1679  HA  LEU X 105      21.912  42.784  43.593  0.00  0.00            
ATOM   1680  CB  LEU X 105      20.786  40.831  43.793  0.00  0.00            
ATOM   1681  HB2 LEU X 105      19.755  40.478  43.812  0.00  0.00            
ATOM   1682  HB3 LEU X 105      21.101  40.294  42.898  0.00  0.00            
ATOM   1683  CG  LEU X 105      21.535  40.280  44.973  0.00  0.00            
ATOM   1684  HG  LEU X 105      21.121  40.694  45.892  0.00  0.00            
ATOM   1685  CD1 LEU X 105      21.532  38.743  44.930  0.00  0.00            
ATOM   1686 HD11 LEU X 105      20.519  38.354  44.834  0.00  0.00            
ATOM   1687 HD12 LEU X 105      22.148  38.427  44.088  0.00  0.00            
ATOM   1688 HD13 LEU X 105      21.873  38.285  45.858  0.00  0.00            
ATOM   1689  CD2 LEU X 105      23.048  40.630  44.934  0.00  0.00            
ATOM   1690 HD21 LEU X 105      23.502  40.253  44.018  0.00  0.00            
ATOM   1691 HD22 LEU X 105      23.182  41.707  44.840  0.00  0.00            
ATOM   1692 HD23 LEU X 105      23.619  40.247  45.781  0.00  0.00            
ATOM   1693  C   LEU X 105      20.205  42.738  42.243  0.00  0.00            
ATOM   1694  O   LEU X 105      20.749  43.250  41.257  0.00  0.00            
ATOM   1695  N   ASN X 106      18.815  42.613  42.106  0.00  0.00            
ATOM   1696  H   ASN X 106      18.180  42.250  42.802  0.00  0.00            
ATOM   1697  CA  ASN X 106      17.963  43.121  41.002  0.00  0.00            
ATOM   1698  HA  ASN X 106      18.104  42.506  40.113  0.00  0.00            
ATOM   1699  CB  ASN X 106      16.494  43.120  41.274  0.00  0.00            
ATOM   1700  HB2 ASN X 106      16.337  43.546  42.265  0.00  0.00            
ATOM   1701  HB3 ASN X 106      15.987  43.798  40.587  0.00  0.00            
ATOM   1702  CG  ASN X 106      15.824  41.769  41.168  0.00  0.00            
ATOM   1703  OD1 ASN X 106      16.467  40.834  40.680  0.00  0.00            
ATOM   1704  ND2 ASN X 106      14.603  41.602  41.613  0.00  0.00            
ATOM   1705 HD21 ASN X 106      14.110  40.731  41.478  0.00  0.00            
ATOM   1706 HD22 ASN X 106      14.025  42.294  42.068  0.00  0.00            
ATOM   1707  C   ASN X 106      18.186  44.578  40.537  0.00  0.00            
ATOM   1708  O   ASN X 106      18.104  44.902  39.355  0.00  0.00            
ATOM   1709  N   TYR X 107      18.642  45.446  41.444  0.00  0.00            
ATOM   1710  H   TYR X 107      18.537  45.162  42.408  0.00  0.00            
ATOM   1711  CA  TYR X 107      19.169  46.809  41.123  0.00  0.00            
ATOM   1712  HA  TYR X 107      18.514  47.287  40.394  0.00  0.00            
ATOM   1713  CB  TYR X 107      19.050  47.619  42.425  0.00  0.00            
ATOM   1714  HB2 TYR X 107      18.107  47.538  42.964  0.00  0.00            
ATOM   1715  HB3 TYR X 107      19.857  47.187  43.017  0.00  0.00            
ATOM   1716  CG  TYR X 107      19.331  49.126  42.278  0.00  0.00            
ATOM   1717  CD1 TYR X 107      18.992  49.830  41.131  0.00  0.00            
ATOM   1718  HD1 TYR X 107      18.512  49.373  40.278  0.00  0.00            
ATOM   1719  CE1 TYR X 107      19.143  51.249  41.044  0.00  0.00            
ATOM   1720  HE1 TYR X 107      18.831  51.744  40.137  0.00  0.00            
ATOM   1721  CZ  TYR X 107      19.638  51.946  42.152  0.00  0.00            
ATOM   1722  OH  TYR X 107      19.759  53.258  42.107  0.00  0.00            
ATOM   1723  HH  TYR X 107      19.671  53.727  42.941  0.00  0.00            
ATOM   1724  CE2 TYR X 107      19.888  51.215  43.335  0.00  0.00            
ATOM   1725  HE2 TYR X 107      20.212  51.708  44.240  0.00  0.00            
ATOM   1726  CD2 TYR X 107      19.700  49.875  43.416  0.00  0.00            
ATOM   1727  HD2 TYR X 107      20.051  49.385  44.312  0.00  0.00            
ATOM   1728  C   TYR X 107      20.547  46.720  40.482  0.00  0.00            
ATOM   1729  O   TYR X 107      20.796  47.403  39.467  0.00  0.00            
ATOM   1730  N   VAL X 108      21.466  45.948  41.090  0.00  0.00            
ATOM   1731  H   VAL X 108      21.194  45.229  41.746  0.00  0.00            
ATOM   1732  CA  VAL X 108      22.820  45.846  40.383  0.00  0.00            
ATOM   1733  HA  VAL X 108      23.206  46.856  40.243  0.00  0.00            
ATOM   1734  CB  VAL X 108      23.973  45.284  41.254  0.00  0.00            
ATOM   1735  HB  VAL X 108      23.709  45.321  42.311  0.00  0.00            
ATOM   1736  CG1 VAL X 108      24.410  43.823  40.868  0.00  0.00            
ATOM   1737 HG11 VAL X 108      25.037  43.343  41.620  0.00  0.00            
ATOM   1738 HG12 VAL X 108      23.519  43.195  40.869  0.00  0.00            
ATOM   1739 HG13 VAL X 108      24.863  43.768  39.878  0.00  0.00            
ATOM   1740  CG2 VAL X 108      25.262  46.162  41.095  0.00  0.00            
ATOM   1741 HG21 VAL X 108      25.659  45.951  40.101  0.00  0.00            
ATOM   1742 HG22 VAL X 108      24.991  47.201  41.285  0.00  0.00            
ATOM   1743 HG23 VAL X 108      25.994  45.838  41.835  0.00  0.00            
ATOM   1744  C   VAL X 108      22.768  45.203  39.018  0.00  0.00            
ATOM   1745  O   VAL X 108      23.461  45.673  38.078  0.00  0.00            
ATOM   1746  N   ARG X 109      21.796  44.337  38.744  0.00  0.00            
ATOM   1747  H   ARG X 109      21.158  43.986  39.444  0.00  0.00            
ATOM   1748  CA  ARG X 109      21.462  43.968  37.340  0.00  0.00            
ATOM   1749  HA  ARG X 109      22.334  43.562  36.827  0.00  0.00            
ATOM   1750  CB  ARG X 109      20.543  42.681  37.394  0.00  0.00            
ATOM   1751  HB2 ARG X 109      21.059  41.955  38.023  0.00  0.00            
ATOM   1752  HB3 ARG X 109      19.619  42.886  37.934  0.00  0.00            
ATOM   1753  CG  ARG X 109      20.354  42.130  36.001  0.00  0.00            
ATOM   1754  HG2 ARG X 109      20.029  42.923  35.329  0.00  0.00            
ATOM   1755  HG3 ARG X 109      21.339  41.783  35.691  0.00  0.00            
ATOM   1756  CD  ARG X 109      19.418  40.892  36.007  0.00  0.00            
ATOM   1757  HD2 ARG X 109      18.625  41.016  36.744  0.00  0.00            
ATOM   1758  HD3 ARG X 109      18.949  40.728  35.036  0.00  0.00            
ATOM   1759  NE  ARG X 109      20.094  39.610  36.220  0.00  0.00            
ATOM   1760  HE  ARG X 109      20.107  39.195  37.141  0.00  0.00            
ATOM   1761  CZ  ARG X 109      20.551  38.688  35.448  0.00  0.00            
ATOM   1762  NH1 ARG X 109      20.610  38.879  34.143  0.00  0.00            
ATOM   1763 HH11 ARG X 109      20.265  39.777  33.836  0.00  0.00            
ATOM   1764 HH12 ARG X 109      21.016  38.209  33.506  0.00  0.00            
ATOM   1765  NH2 ARG X 109      21.016  37.582  35.971  0.00  0.00            
ATOM   1766 HH21 ARG X 109      20.414  37.248  36.710  0.00  0.00            
ATOM   1767 HH22 ARG X 109      21.495  36.939  35.357  0.00  0.00            
ATOM   1768  C   ARG X 109      20.886  45.008  36.451  0.00  0.00            
ATOM   1769  O   ARG X 109      21.330  45.131  35.322  0.00  0.00            
ATOM   1770  N   GLU X 110      19.809  45.611  36.952  0.00  0.00            
ATOM   1771  H   GLU X 110      19.526  45.356  37.888  0.00  0.00            
ATOM   1772  CA  GLU X 110      19.113  46.610  36.213  0.00  0.00            
ATOM   1773  HA  GLU X 110      18.746  46.213  35.266  0.00  0.00            
ATOM   1774  CB  GLU X 110      17.826  47.048  36.934  0.00  0.00            
ATOM   1775  HB2 GLU X 110      17.273  46.116  37.046  0.00  0.00            
ATOM   1776  HB3 GLU X 110      18.126  47.474  37.891  0.00  0.00            
ATOM   1777  CG  GLU X 110      17.014  48.054  36.154  0.00  0.00            
ATOM   1778  HG2 GLU X 110      17.465  49.003  36.446  0.00  0.00            
ATOM   1779  HG3 GLU X 110      17.080  48.018  35.067  0.00  0.00            
ATOM   1780  CD  GLU X 110      15.545  48.243  36.530  0.00  0.00            
ATOM   1781  OE1 GLU X 110      14.912  49.187  36.057  0.00  0.00            
ATOM   1782  OE2 GLU X 110      14.932  47.298  37.096  0.00  0.00            
ATOM   1783  C   GLU X 110      20.065  47.779  35.930  0.00  0.00            
ATOM   1784  O   GLU X 110      20.128  48.210  34.732  0.00  0.00            
ATOM   1785  N   LEU X 111      20.882  48.301  36.866  0.00  0.00            
ATOM   1786  H   LEU X 111      20.821  47.926  37.802  0.00  0.00            
ATOM   1787  CA  LEU X 111      21.929  49.333  36.476  0.00  0.00            
ATOM   1788  HA  LEU X 111      21.392  50.186  36.060  0.00  0.00            
ATOM   1789  CB  LEU X 111      22.700  49.800  37.740  0.00  0.00            
ATOM   1790  HB2 LEU X 111      23.014  48.896  38.262  0.00  0.00            
ATOM   1791  HB3 LEU X 111      23.591  50.373  37.483  0.00  0.00            
ATOM   1792  CG  LEU X 111      22.012  50.647  38.835  0.00  0.00            
ATOM   1793  HG  LEU X 111      21.169  50.101  39.259  0.00  0.00            
ATOM   1794  CD1 LEU X 111      22.926  50.878  39.970  0.00  0.00            
ATOM   1795 HD11 LEU X 111      22.310  51.308  40.760  0.00  0.00            
ATOM   1796 HD12 LEU X 111      23.345  49.914  40.258  0.00  0.00            
ATOM   1797 HD13 LEU X 111      23.685  51.553  39.574  0.00  0.00            
ATOM   1798  CD2 LEU X 111      21.626  52.078  38.389  0.00  0.00            
ATOM   1799 HD21 LEU X 111      21.053  52.497  39.217  0.00  0.00            
ATOM   1800 HD22 LEU X 111      22.468  52.701  38.087  0.00  0.00            
ATOM   1801 HD23 LEU X 111      20.931  51.898  37.569  0.00  0.00            
ATOM   1802  C   LEU X 111      22.907  48.834  35.404  0.00  0.00            
ATOM   1803  O   LEU X 111      23.114  49.502  34.367  0.00  0.00            
ATOM   1804  N   THR X 112      23.482  47.654  35.599  0.00  0.00            
ATOM   1805  H   THR X 112      23.308  47.095  36.422  0.00  0.00            
ATOM   1806  CA  THR X 112      24.578  47.170  34.737  0.00  0.00            
ATOM   1807  HA  THR X 112      25.391  47.896  34.768  0.00  0.00            
ATOM   1808  CB  THR X 112      25.147  45.847  35.200  0.00  0.00            
ATOM   1809  HB  THR X 112      24.407  45.048  35.154  0.00  0.00            
ATOM   1810  CG2 THR X 112      26.387  45.351  34.454  0.00  0.00            
ATOM   1811 HG21 THR X 112      27.198  46.079  34.416  0.00  0.00            
ATOM   1812 HG22 THR X 112      26.691  44.438  34.965  0.00  0.00            
ATOM   1813 HG23 THR X 112      26.043  44.984  33.488  0.00  0.00            
ATOM   1814  OG1 THR X 112      25.523  46.004  36.556  0.00  0.00            
ATOM   1815  HG1 THR X 112      24.758  45.893  37.125  0.00  0.00            
ATOM   1816  C   THR X 112      24.131  47.075  33.267  0.00  0.00            
ATOM   1817  O   THR X 112      24.727  47.503  32.256  0.00  0.00            
ATOM   1818  N   ARG X 113      22.997  46.352  33.076  0.00  0.00            
ATOM   1819  H   ARG X 113      22.495  46.021  33.888  0.00  0.00            
ATOM   1820  CA  ARG X 113      22.300  46.307  31.856  0.00  0.00            
ATOM   1821  HA  ARG X 113      22.983  45.860  31.133  0.00  0.00            
ATOM   1822  CB  ARG X 113      21.009  45.431  31.954  0.00  0.00            
ATOM   1823  HB2 ARG X 113      21.349  44.476  32.354  0.00  0.00            
ATOM   1824  HB3 ARG X 113      20.262  45.905  32.590  0.00  0.00            
ATOM   1825  CG  ARG X 113      20.539  45.093  30.538  0.00  0.00            
ATOM   1826  HG2 ARG X 113      20.328  45.970  29.926  0.00  0.00            
ATOM   1827  HG3 ARG X 113      21.321  44.511  30.049  0.00  0.00            
ATOM   1828  CD  ARG X 113      19.359  44.140  30.578  0.00  0.00            
ATOM   1829  HD2 ARG X 113      19.715  43.225  31.051  0.00  0.00            
ATOM   1830  HD3 ARG X 113      18.509  44.634  31.048  0.00  0.00            
ATOM   1831  NE  ARG X 113      18.825  43.752  29.176  0.00  0.00            
ATOM   1832  HE  ARG X 113      18.200  44.389  28.703  0.00  0.00            
ATOM   1833  CZ  ARG X 113      19.012  42.702  28.419  0.00  0.00            
ATOM   1834  NH1 ARG X 113      19.857  41.746  28.727  0.00  0.00            
ATOM   1835 HH11 ARG X 113      20.369  41.894  29.585  0.00  0.00            
ATOM   1836 HH12 ARG X 113      19.976  40.915  28.166  0.00  0.00            
ATOM   1837  NH2 ARG X 113      18.216  42.470  27.444  0.00  0.00            
ATOM   1838 HH21 ARG X 113      17.562  43.165  27.112  0.00  0.00            
ATOM   1839 HH22 ARG X 113      18.624  41.842  26.766  0.00  0.00            
ATOM   1840  C   ARG X 113      22.141  47.743  31.210  0.00  0.00            
ATOM   1841  O   ARG X 113      22.475  48.024  30.034  0.00  0.00            
ATOM   1842  N   THR X 114      21.413  48.627  31.905  0.00  0.00            
ATOM   1843  H   THR X 114      21.169  48.251  32.810  0.00  0.00            
ATOM   1844  CA  THR X 114      21.007  49.909  31.427  0.00  0.00            
ATOM   1845  HA  THR X 114      20.326  49.816  30.582  0.00  0.00            
ATOM   1846  CB  THR X 114      20.344  50.753  32.533  0.00  0.00            
ATOM   1847  HB  THR X 114      21.020  50.777  33.388  0.00  0.00            
ATOM   1848  CG2 THR X 114      19.893  52.149  32.054  0.00  0.00            
ATOM   1849 HG21 THR X 114      20.831  52.702  32.007  0.00  0.00            
ATOM   1850 HG22 THR X 114      19.275  52.043  31.163  0.00  0.00            
ATOM   1851 HG23 THR X 114      19.327  52.794  32.727  0.00  0.00            
ATOM   1852  OG1 THR X 114      19.234  50.056  32.947  0.00  0.00            
ATOM   1853  HG1 THR X 114      19.516  49.389  33.578  0.00  0.00            
ATOM   1854  C   THR X 114      22.155  50.828  30.997  0.00  0.00            
ATOM   1855  O   THR X 114      22.047  51.456  29.921  0.00  0.00            
ATOM   1856  N   LEU X 115      23.204  51.000  31.732  0.00  0.00            
ATOM   1857  H   LEU X 115      23.152  50.530  32.624  0.00  0.00            
ATOM   1858  CA  LEU X 115      24.395  51.728  31.476  0.00  0.00            
ATOM   1859  HA  LEU X 115      24.268  52.739  31.088  0.00  0.00            
ATOM   1860  CB  LEU X 115      25.173  51.831  32.749  0.00  0.00            
ATOM   1861  HB2 LEU X 115      25.192  50.902  33.318  0.00  0.00            
ATOM   1862  HB3 LEU X 115      26.152  52.255  32.529  0.00  0.00            
ATOM   1863  CG  LEU X 115      24.564  52.808  33.796  0.00  0.00            
ATOM   1864  HG  LEU X 115      23.554  52.474  34.033  0.00  0.00            
ATOM   1865  CD1 LEU X 115      25.308  52.673  35.159  0.00  0.00            
ATOM   1866 HD11 LEU X 115      25.065  51.713  35.616  0.00  0.00            
ATOM   1867 HD12 LEU X 115      26.387  52.781  35.050  0.00  0.00            
ATOM   1868 HD13 LEU X 115      25.108  53.558  35.763  0.00  0.00            
ATOM   1869  CD2 LEU X 115      24.609  54.291  33.409  0.00  0.00            
ATOM   1870 HD21 LEU X 115      24.187  54.441  32.415  0.00  0.00            
ATOM   1871 HD22 LEU X 115      23.925  54.842  34.054  0.00  0.00            
ATOM   1872 HD23 LEU X 115      25.620  54.696  33.448  0.00  0.00            
ATOM   1873  C   LEU X 115      25.261  51.037  30.331  0.00  0.00            
ATOM   1874  O   LEU X 115      25.924  51.809  29.665  0.00  0.00            
ATOM   1875  N   TRP X 116      25.234  49.714  30.050  0.00  0.00            
ATOM   1876  H   TRP X 116      24.725  49.101  30.670  0.00  0.00            
ATOM   1877  CA  TRP X 116      25.975  49.128  28.898  0.00  0.00            
ATOM   1878  HA  TRP X 116      26.909  49.655  28.705  0.00  0.00            
ATOM   1879  CB  TRP X 116      26.161  47.575  29.011  0.00  0.00            
ATOM   1880  HB2 TRP X 116      25.349  47.037  29.501  0.00  0.00            
ATOM   1881  HB3 TRP X 116      26.182  47.175  27.997  0.00  0.00            
ATOM   1882  CG  TRP X 116      27.395  47.088  29.711  0.00  0.00            
ATOM   1883  CD1 TRP X 116      27.443  46.395  30.811  0.00  0.00            
ATOM   1884  HD1 TRP X 116      26.608  46.184  31.463  0.00  0.00            
ATOM   1885  NE1 TRP X 116      28.768  45.951  30.996  0.00  0.00            
ATOM   1886  HE1 TRP X 116      28.974  45.301  31.742  0.00  0.00            
ATOM   1887  CE2 TRP X 116      29.627  46.563  30.098  0.00  0.00            
ATOM   1888  CZ2 TRP X 116      31.019  46.638  29.978  0.00  0.00            
ATOM   1889  HZ2 TRP X 116      31.668  46.137  30.680  0.00  0.00            
ATOM   1890  CH2 TRP X 116      31.632  47.397  29.009  0.00  0.00            
ATOM   1891  HH2 TRP X 116      32.685  47.260  28.813  0.00  0.00            
ATOM   1892  CZ3 TRP X 116      30.792  47.912  27.967  0.00  0.00            
ATOM   1893  HZ3 TRP X 116      31.154  48.450  27.104  0.00  0.00            
ATOM   1894  CE3 TRP X 116      29.353  47.825  28.101  0.00  0.00            
ATOM   1895  HE3 TRP X 116      28.708  48.116  27.285  0.00  0.00            
ATOM   1896  CD2 TRP X 116      28.728  47.199  29.168  0.00  0.00            
ATOM   1897  C   TRP X 116      25.212  49.504  27.638  0.00  0.00            
ATOM   1898  O   TRP X 116      25.843  49.907  26.679  0.00  0.00            
ATOM   1899  N   HIE X 117      23.914  49.319  27.596  0.00  0.00            
ATOM   1900  H   HIE X 117      23.559  48.885  28.436  0.00  0.00            
ATOM   1901  CA  HIE X 117      22.889  49.779  26.601  0.00  0.00            
ATOM   1902  HA  HIE X 117      22.988  49.301  25.627  0.00  0.00            
ATOM   1903  CB  HIE X 117      21.470  49.454  27.026  0.00  0.00            
ATOM   1904  HB2 HIE X 117      21.203  49.783  28.030  0.00  0.00            
ATOM   1905  HB3 HIE X 117      20.887  50.005  26.287  0.00  0.00            
ATOM   1906  CG  HIE X 117      21.126  47.992  26.946  0.00  0.00            
ATOM   1907  ND1 HIE X 117      19.820  47.517  26.918  0.00  0.00            
ATOM   1908  CE1 HIE X 117      19.905  46.169  26.809  0.00  0.00            
ATOM   1909  HE1 HIE X 117      19.065  45.498  26.916  0.00  0.00            
ATOM   1910  NE2 HIE X 117      21.191  45.778  26.803  0.00  0.00            
ATOM   1911  HE2 HIE X 117      21.522  44.827  26.874  0.00  0.00            
ATOM   1912  CD2 HIE X 117      22.003  46.898  27.045  0.00  0.00            
ATOM   1913  HD2 HIE X 117      23.078  46.886  27.148  0.00  0.00            
ATOM   1914  C   HIE X 117      23.144  51.240  26.396  0.00  0.00            
ATOM   1915  O   HIE X 117      23.311  51.568  25.267  0.00  0.00            
ATOM   1916  N   ALA X 118      23.241  52.040  27.465  0.00  0.00            
ATOM   1917  H   ALA X 118      22.914  51.817  28.394  0.00  0.00            
ATOM   1918  CA  ALA X 118      23.543  53.470  27.332  0.00  0.00            
ATOM   1919  HA  ALA X 118      22.965  53.855  26.492  0.00  0.00            
ATOM   1920  CB  ALA X 118      23.217  54.246  28.665  0.00  0.00            
ATOM   1921  HB1 ALA X 118      22.247  53.930  29.048  0.00  0.00            
ATOM   1922  HB2 ALA X 118      23.911  53.967  29.458  0.00  0.00            
ATOM   1923  HB3 ALA X 118      23.278  55.310  28.437  0.00  0.00            
ATOM   1924  C   ALA X 118      24.927  53.833  26.787  0.00  0.00            
ATOM   1925  O   ALA X 118      25.297  55.044  26.674  0.00  0.00            
ATOM   1926  N   ASN X 119      25.876  52.880  26.617  0.00  0.00            
ATOM   1927  H   ASN X 119      25.674  51.935  26.911  0.00  0.00            
ATOM   1928  CA  ASN X 119      27.269  53.052  26.126  0.00  0.00            
ATOM   1929  HA  ASN X 119      27.419  54.130  26.176  0.00  0.00            
ATOM   1930  CB  ASN X 119      28.239  52.282  27.027  0.00  0.00            
ATOM   1931  HB2 ASN X 119      27.687  52.323  27.966  0.00  0.00            
ATOM   1932  HB3 ASN X 119      28.347  51.238  26.733  0.00  0.00            
ATOM   1933  CG  ASN X 119      29.654  52.922  27.206  0.00  0.00            
ATOM   1934  OD1 ASN X 119      29.675  54.097  27.566  0.00  0.00            
ATOM   1935  ND2 ASN X 119      30.741  52.268  26.930  0.00  0.00            
ATOM   1936 HD21 ASN X 119      31.560  52.811  27.166  0.00  0.00            
ATOM   1937 HD22 ASN X 119      30.704  51.397  26.421  0.00  0.00            
ATOM   1938  C   ASN X 119      27.375  52.688  24.683  0.00  0.00            
ATOM   1939  O   ASN X 119      28.451  52.775  24.124  0.00  0.00            
ATOM   1940  N   THR X 120      26.352  52.204  24.010  0.00  0.00            
ATOM   1941  H   THR X 120      25.560  52.030  24.612  0.00  0.00            
ATOM   1942  CA  THR X 120      26.317  51.706  22.687  0.00  0.00            
ATOM   1943  HA  THR X 120      26.944  50.839  22.477  0.00  0.00            
ATOM   1944  CB  THR X 120      24.912  51.134  22.405  0.00  0.00            
ATOM   1945  HB  THR X 120      24.160  51.923  22.386  0.00  0.00            
ATOM   1946  CG2 THR X 120      24.711  50.496  21.009  0.00  0.00            
ATOM   1947 HG21 THR X 120      25.122  51.272  20.364  0.00  0.00            
ATOM   1948 HG22 THR X 120      25.174  49.509  20.974  0.00  0.00            
ATOM   1949 HG23 THR X 120      23.664  50.320  20.761  0.00  0.00            
ATOM   1950  OG1 THR X 120      24.691  50.171  23.412  0.00  0.00            
ATOM   1951  HG1 THR X 120      24.196  50.535  24.149  0.00  0.00            
ATOM   1952  C   THR X 120      26.703  52.756  21.630  0.00  0.00            
ATOM   1953  O   THR X 120      27.647  52.584  20.927  0.00  0.00            
ATOM   1954  N   GLN X 121      26.086  53.906  21.696  0.00  0.00            
ATOM   1955  H   GLN X 121      25.377  53.952  22.414  0.00  0.00            
ATOM   1956  CA  GLN X 121      26.266  55.033  20.847  0.00  0.00            
ATOM   1957  HA  GLN X 121      26.021  54.641  19.860  0.00  0.00            
ATOM   1958  CB  GLN X 121      25.168  56.108  21.151  0.00  0.00            
ATOM   1959  HB2 GLN X 121      24.160  55.703  21.057  0.00  0.00            
ATOM   1960  HB3 GLN X 121      25.301  56.380  22.198  0.00  0.00            
ATOM   1961  CG  GLN X 121      25.281  57.368  20.257  0.00  0.00            
ATOM   1962  HG2 GLN X 121      24.500  58.055  20.582  0.00  0.00            
ATOM   1963  HG3 GLN X 121      26.143  58.014  20.423  0.00  0.00            
ATOM   1964  CD  GLN X 121      24.987  57.113  18.742  0.00  0.00            
ATOM   1965  OE1 GLN X 121      25.859  56.875  17.960  0.00  0.00            
ATOM   1966  NE2 GLN X 121      23.764  57.168  18.254  0.00  0.00            
ATOM   1967 HE21 GLN X 121      23.569  57.391  17.288  0.00  0.00            
ATOM   1968 HE22 GLN X 121      23.052  57.387  18.936  0.00  0.00            
ATOM   1969  C   GLN X 121      27.716  55.595  20.948  0.00  0.00            
ATOM   1970  O   GLN X 121      28.358  55.880  19.947  0.00  0.00            
ATOM   1971  N   ARG X 122      28.278  55.674  22.183  0.00  0.00            
ATOM   1972  H   ARG X 122      27.601  55.444  22.896  0.00  0.00            
ATOM   1973  CA  ARG X 122      29.639  56.059  22.493  0.00  0.00            
ATOM   1974  HA  ARG X 122      29.836  57.096  22.223  0.00  0.00            
ATOM   1975  CB  ARG X 122      29.887  55.987  24.025  0.00  0.00            
ATOM   1976  HB2 ARG X 122      29.379  56.834  24.485  0.00  0.00            
ATOM   1977  HB3 ARG X 122      29.493  55.045  24.408  0.00  0.00            
ATOM   1978  CG  ARG X 122      31.351  56.083  24.421  0.00  0.00            
ATOM   1979  HG2 ARG X 122      31.856  55.175  24.092  0.00  0.00            
ATOM   1980  HG3 ARG X 122      31.833  56.868  23.838  0.00  0.00            
ATOM   1981  CD  ARG X 122      31.744  56.301  25.867  0.00  0.00            
ATOM   1982  HD2 ARG X 122      31.300  57.225  26.237  0.00  0.00            
ATOM   1983  HD3 ARG X 122      31.395  55.447  26.448  0.00  0.00            
ATOM   1984  NE  ARG X 122      33.195  56.319  26.023  0.00  0.00            
ATOM   1985  HE  ARG X 122      33.464  55.461  26.484  0.00  0.00            
ATOM   1986  CZ  ARG X 122      34.145  57.168  25.794  0.00  0.00            
ATOM   1987  NH1 ARG X 122      33.790  58.286  25.263  0.00  0.00            
ATOM   1988 HH11 ARG X 122      32.806  58.428  25.084  0.00  0.00            
ATOM   1989 HH12 ARG X 122      34.471  58.991  25.019  0.00  0.00            
ATOM   1990  NH2 ARG X 122      35.344  56.926  26.185  0.00  0.00            
ATOM   1991 HH21 ARG X 122      35.523  55.995  26.533  0.00  0.00            
ATOM   1992 HH22 ARG X 122      36.036  57.608  25.910  0.00  0.00            
ATOM   1993  C   ARG X 122      30.651  55.241  21.628  0.00  0.00            
ATOM   1994  O   ARG X 122      31.283  55.747  20.750  0.00  0.00            
ATOM   1995  N   MET X 123      30.553  53.920  21.903  0.00  0.00            
ATOM   1996  H   MET X 123      29.946  53.619  22.652  0.00  0.00            
ATOM   1997  CA  MET X 123      31.299  52.848  21.217  0.00  0.00            
ATOM   1998  HA  MET X 123      32.327  53.194  21.328  0.00  0.00            
ATOM   1999  CB  MET X 123      31.119  51.489  21.963  0.00  0.00            
ATOM   2000  HB2 MET X 123      30.054  51.290  22.083  0.00  0.00            
ATOM   2001  HB3 MET X 123      31.499  50.644  21.389  0.00  0.00            
ATOM   2002  CG  MET X 123      31.811  51.540  23.327  0.00  0.00            
ATOM   2003  HG2 MET X 123      32.845  51.840  23.158  0.00  0.00            
ATOM   2004  HG3 MET X 123      31.479  52.443  23.841  0.00  0.00            
ATOM   2005  SD  MET X 123      31.849  50.015  24.333  0.00  0.00            
ATOM   2006  CE  MET X 123      30.074  49.657  24.578  0.00  0.00            
ATOM   2007  HE1 MET X 123      29.548  50.543  24.933  0.00  0.00            
ATOM   2008  HE2 MET X 123      29.861  49.452  23.529  0.00  0.00            
ATOM   2009  HE3 MET X 123      29.957  48.847  25.298  0.00  0.00            
ATOM   2010  C   MET X 123      31.061  52.672  19.750  0.00  0.00            
ATOM   2011  O   MET X 123      31.937  52.209  18.987  0.00  0.00            
ATOM   2012  N   GLU X 124      29.848  53.029  19.316  0.00  0.00            
ATOM   2013  H   GLU X 124      29.239  53.399  20.032  0.00  0.00            
ATOM   2014  CA  GLU X 124      29.566  53.247  17.892  0.00  0.00            
ATOM   2015  HA  GLU X 124      29.973  52.415  17.316  0.00  0.00            
ATOM   2016  CB  GLU X 124      28.077  53.351  17.526  0.00  0.00            
ATOM   2017  HB2 GLU X 124      27.590  54.030  18.226  0.00  0.00            
ATOM   2018  HB3 GLU X 124      27.892  53.865  16.583  0.00  0.00            
ATOM   2019  CG  GLU X 124      27.290  52.049  17.603  0.00  0.00            
ATOM   2020  HG2 GLU X 124      27.800  51.310  16.985  0.00  0.00            
ATOM   2021  HG3 GLU X 124      27.165  51.614  18.595  0.00  0.00            
ATOM   2022  CD  GLU X 124      25.872  52.076  16.956  0.00  0.00            
ATOM   2023  OE1 GLU X 124      25.005  52.844  17.450  0.00  0.00            
ATOM   2024  OE2 GLU X 124      25.650  51.420  15.855  0.00  0.00            
ATOM   2025  C   GLU X 124      30.142  54.517  17.263  0.00  0.00            
ATOM   2026  O   GLU X 124      30.261  54.561  16.071  0.00  0.00            
ATOM   2027  N   SER X 125      30.568  55.487  18.000  0.00  0.00            
ATOM   2028  H   SER X 125      30.257  55.578  18.957  0.00  0.00            
ATOM   2029  CA  SER X 125      31.312  56.693  17.541  0.00  0.00            
ATOM   2030  HA  SER X 125      31.087  56.824  16.483  0.00  0.00            
ATOM   2031  CB  SER X 125      30.767  57.974  18.230  0.00  0.00            
ATOM   2032  HB2 SER X 125      31.257  58.095  19.196  0.00  0.00            
ATOM   2033  HB3 SER X 125      30.966  58.908  17.706  0.00  0.00            
ATOM   2034  OG  SER X 125      29.319  57.914  18.374  0.00  0.00            
ATOM   2035  HG  SER X 125      29.050  57.133  18.863  0.00  0.00            
ATOM   2036  C   SER X 125      32.858  56.494  17.770  0.00  0.00            
ATOM   2037  O   SER X 125      33.689  57.145  17.171  0.00  0.00            
ATOM   2038  N   MET X 126      33.265  55.599  18.715  0.00  0.00            
ATOM   2039  H   MET X 126      32.587  55.142  19.308  0.00  0.00            
ATOM   2040  CA  MET X 126      34.710  55.358  19.028  0.00  0.00            
ATOM   2041  HA  MET X 126      35.201  56.314  19.213  0.00  0.00            
ATOM   2042  CB  MET X 126      34.980  54.653  20.348  0.00  0.00            
ATOM   2043  HB2 MET X 126      34.261  53.836  20.403  0.00  0.00            
ATOM   2044  HB3 MET X 126      36.025  54.345  20.318  0.00  0.00            
ATOM   2045  CG  MET X 126      34.637  55.532  21.515  0.00  0.00            
ATOM   2046  HG2 MET X 126      35.322  56.372  21.626  0.00  0.00            
ATOM   2047  HG3 MET X 126      33.673  56.031  21.414  0.00  0.00            
ATOM   2048  SD  MET X 126      34.569  54.614  23.113  0.00  0.00            
ATOM   2049  CE  MET X 126      36.379  54.421  23.423  0.00  0.00            
ATOM   2050  HE1 MET X 126      36.780  53.703  22.707  0.00  0.00            
ATOM   2051  HE2 MET X 126      36.863  55.391  23.538  0.00  0.00            
ATOM   2052  HE3 MET X 126      36.392  53.861  24.358  0.00  0.00            
ATOM   2053  C   MET X 126      35.335  54.668  17.858  0.00  0.00            
ATOM   2054  O   MET X 126      34.722  53.703  17.406  0.00  0.00            
ATOM   2055  N   ASP X 127      36.482  55.078  17.391  0.00  0.00            
ATOM   2056  H   ASP X 127      36.960  55.805  17.904  0.00  0.00            
ATOM   2057  CA  ASP X 127      37.248  54.246  16.406  0.00  0.00            
ATOM   2058  HA  ASP X 127      36.563  53.929  15.620  0.00  0.00            
ATOM   2059  CB  ASP X 127      38.308  55.198  15.798  0.00  0.00            
ATOM   2060  HB2 ASP X 127      38.972  55.568  16.579  0.00  0.00            
ATOM   2061  HB3 ASP X 127      38.894  54.679  15.039  0.00  0.00            
ATOM   2062  CG  ASP X 127      37.693  56.478  15.107  0.00  0.00            
ATOM   2063  OD1 ASP X 127      36.608  56.488  14.538  0.00  0.00            
ATOM   2064  OD2 ASP X 127      38.435  57.483  15.060  0.00  0.00            
ATOM   2065  C   ASP X 127      37.838  52.983  17.002  0.00  0.00            
ATOM   2066  O   ASP X 127      37.847  51.964  16.309  0.00  0.00            
ATOM   2067  N   GLU X 128      38.350  53.069  18.225  0.00  0.00            
ATOM   2068  H   GLU X 128      38.082  53.888  18.751  0.00  0.00            
ATOM   2069  CA  GLU X 128      38.869  51.899  19.017  0.00  0.00            
ATOM   2070  HA  GLU X 128      38.500  50.970  18.582  0.00  0.00            
ATOM   2071  CB  GLU X 128      40.375  51.944  18.893  0.00  0.00            
ATOM   2072  HB2 GLU X 128      40.509  52.052  17.817  0.00  0.00            
ATOM   2073  HB3 GLU X 128      40.731  52.868  19.349  0.00  0.00            
ATOM   2074  CG  GLU X 128      41.008  50.670  19.344  0.00  0.00            
ATOM   2075  HG2 GLU X 128      40.882  50.639  20.426  0.00  0.00            
ATOM   2076  HG3 GLU X 128      40.610  49.833  18.770  0.00  0.00            
ATOM   2077  CD  GLU X 128      42.516  50.732  19.094  0.00  0.00            
ATOM   2078  OE1 GLU X 128      42.875  50.644  17.894  0.00  0.00            
ATOM   2079  OE2 GLU X 128      43.384  51.011  20.033  0.00  0.00            
ATOM   2080  C   GLU X 128      38.325  51.886  20.438  0.00  0.00            
ATOM   2081  O   GLU X 128      38.134  52.931  20.991  0.00  0.00            
ATOM   2082  N   VAL X 129      38.201  50.729  21.044  0.00  0.00            
ATOM   2083  H   VAL X 129      38.349  49.879  20.518  0.00  0.00            
ATOM   2084  CA  VAL X 129      37.886  50.589  22.462  0.00  0.00            
ATOM   2085  HA  VAL X 129      37.955  51.492  23.069  0.00  0.00            
ATOM   2086  CB  VAL X 129      36.432  50.203  22.675  0.00  0.00            
ATOM   2087  HB  VAL X 129      36.355  49.145  22.423  0.00  0.00            
ATOM   2088  CG1 VAL X 129      35.882  50.342  24.086  0.00  0.00            
ATOM   2089 HG11 VAL X 129      36.493  49.951  24.900  0.00  0.00            
ATOM   2090 HG12 VAL X 129      35.880  51.335  24.535  0.00  0.00            
ATOM   2091 HG13 VAL X 129      34.917  49.838  24.147  0.00  0.00            
ATOM   2092  CG2 VAL X 129      35.395  50.772  21.858  0.00  0.00            
ATOM   2093 HG21 VAL X 129      35.052  51.752  22.188  0.00  0.00            
ATOM   2094 HG22 VAL X 129      35.624  50.743  20.793  0.00  0.00            
ATOM   2095 HG23 VAL X 129      34.477  50.186  21.916  0.00  0.00            
ATOM   2096  C   VAL X 129      38.795  49.545  23.131  0.00  0.00            
ATOM   2097  O   VAL X 129      38.712  48.359  22.859  0.00  0.00            
ATOM   2098  N   ASN X 130      39.565  50.021  24.106  0.00  0.00            
ATOM   2099  H   ASN X 130      39.513  50.998  24.355  0.00  0.00            
ATOM   2100  CA  ASN X 130      40.162  49.195  25.119  0.00  0.00            
ATOM   2101  HA  ASN X 130      40.405  48.264  24.606  0.00  0.00            
ATOM   2102  CB  ASN X 130      41.446  49.757  25.626  0.00  0.00            
ATOM   2103  HB2 ASN X 130      42.047  49.647  24.723  0.00  0.00            
ATOM   2104  HB3 ASN X 130      41.345  50.756  26.051  0.00  0.00            
ATOM   2105  CG  ASN X 130      42.110  48.919  26.663  0.00  0.00            
ATOM   2106  OD1 ASN X 130      41.639  48.517  27.730  0.00  0.00            
ATOM   2107  ND2 ASN X 130      43.397  48.665  26.456  0.00  0.00            
ATOM   2108 HD21 ASN X 130      43.964  48.306  27.210  0.00  0.00            
ATOM   2109 HD22 ASN X 130      43.894  49.005  25.645  0.00  0.00            
ATOM   2110  C   ASN X 130      39.171  48.792  26.209  0.00  0.00            
ATOM   2111  O   ASN X 130      38.784  49.639  27.096  0.00  0.00            
ATOM   2112  N   ILE X 131      38.674  47.514  26.157  0.00  0.00            
ATOM   2113  H   ILE X 131      39.114  46.850  25.536  0.00  0.00            
ATOM   2114  CA  ILE X 131      37.558  47.117  27.038  0.00  0.00            
ATOM   2115  HA  ILE X 131      36.799  47.876  26.849  0.00  0.00            
ATOM   2116  CB  ILE X 131      37.155  45.686  26.656  0.00  0.00            
ATOM   2117  HB  ILE X 131      38.040  45.083  26.858  0.00  0.00            
ATOM   2118  CG2 ILE X 131      36.118  45.147  27.666  0.00  0.00            
ATOM   2119 HG21 ILE X 131      35.668  44.200  27.368  0.00  0.00            
ATOM   2120 HG22 ILE X 131      36.650  44.994  28.605  0.00  0.00            
ATOM   2121 HG23 ILE X 131      35.247  45.755  27.913  0.00  0.00            
ATOM   2122  CG1 ILE X 131      36.737  45.526  25.214  0.00  0.00            
ATOM   2123 HG12 ILE X 131      37.586  45.766  24.574  0.00  0.00            
ATOM   2124 HG13 ILE X 131      36.536  44.475  25.007  0.00  0.00            
ATOM   2125  CD1 ILE X 131      35.515  46.383  24.922  0.00  0.00            
ATOM   2126 HD11 ILE X 131      35.758  47.436  25.060  0.00  0.00            
ATOM   2127 HD12 ILE X 131      35.080  46.232  23.934  0.00  0.00            
ATOM   2128 HD13 ILE X 131      34.782  46.094  25.675  0.00  0.00            
ATOM   2129  C   ILE X 131      37.917  47.237  28.592  0.00  0.00            
ATOM   2130  O   ILE X 131      37.084  47.803  29.374  0.00  0.00            
ATOM   2131  N   TYR X 132      39.100  46.883  29.041  0.00  0.00            
ATOM   2132  H   TYR X 132      39.834  46.542  28.437  0.00  0.00            
ATOM   2133  CA  TYR X 132      39.601  47.143  30.458  0.00  0.00            
ATOM   2134  HA  TYR X 132      38.990  46.574  31.158  0.00  0.00            
ATOM   2135  CB  TYR X 132      41.030  46.623  30.531  0.00  0.00            
ATOM   2136  HB2 TYR X 132      41.070  45.653  30.035  0.00  0.00            
ATOM   2137  HB3 TYR X 132      41.648  47.276  29.916  0.00  0.00            
ATOM   2138  CG  TYR X 132      41.582  46.635  32.014  0.00  0.00            
ATOM   2139  CD1 TYR X 132      41.761  45.428  32.673  0.00  0.00            
ATOM   2140  HD1 TYR X 132      41.315  44.502  32.340  0.00  0.00            
ATOM   2141  CE1 TYR X 132      42.573  45.433  33.821  0.00  0.00            
ATOM   2142  HE1 TYR X 132      42.763  44.531  34.385  0.00  0.00            
ATOM   2143  CZ  TYR X 132      43.262  46.605  34.244  0.00  0.00            
ATOM   2144  OH  TYR X 132      44.192  46.582  35.248  0.00  0.00            
ATOM   2145  HH  TYR X 132      44.452  47.447  35.573  0.00  0.00            
ATOM   2146  CE2 TYR X 132      43.070  47.816  33.579  0.00  0.00            
ATOM   2147  HE2 TYR X 132      43.639  48.706  33.803  0.00  0.00            
ATOM   2148  CD2 TYR X 132      42.264  47.746  32.437  0.00  0.00            
ATOM   2149  HD2 TYR X 132      42.113  48.579  31.767  0.00  0.00            
ATOM   2150  C   TYR X 132      39.514  48.568  30.856  0.00  0.00            
ATOM   2151  O   TYR X 132      39.179  48.792  31.979  0.00  0.00            
ATOM   2152  N   ARG X 133      39.819  49.491  29.956  0.00  0.00            
ATOM   2153  H   ARG X 133      39.934  49.124  29.021  0.00  0.00            
ATOM   2154  CA  ARG X 133      39.765  50.947  30.268  0.00  0.00            
ATOM   2155  HA  ARG X 133      40.102  50.975  31.305  0.00  0.00            
ATOM   2156  CB  ARG X 133      40.765  51.857  29.529  0.00  0.00            
ATOM   2157  HB2 ARG X 133      40.597  51.700  28.463  0.00  0.00            
ATOM   2158  HB3 ARG X 133      40.474  52.891  29.710  0.00  0.00            
ATOM   2159  CG  ARG X 133      42.234  51.523  29.897  0.00  0.00            
ATOM   2160  HG2 ARG X 133      42.295  50.693  30.601  0.00  0.00            
ATOM   2161  HG3 ARG X 133      42.712  51.064  29.031  0.00  0.00            
ATOM   2162  CD  ARG X 133      43.027  52.673  30.560  0.00  0.00            
ATOM   2163  HD2 ARG X 133      44.046  52.319  30.720  0.00  0.00            
ATOM   2164  HD3 ARG X 133      42.970  53.550  29.915  0.00  0.00            
ATOM   2165  NE  ARG X 133      42.438  53.077  31.862  0.00  0.00            
ATOM   2166  HE  ARG X 133      41.872  53.911  31.931  0.00  0.00            
ATOM   2167  CZ  ARG X 133      42.542  52.405  33.028  0.00  0.00            
ATOM   2168  NH1 ARG X 133      43.227  51.352  33.162  0.00  0.00            
ATOM   2169 HH11 ARG X 133      43.871  51.014  32.461  0.00  0.00            
ATOM   2170 HH12 ARG X 133      43.337  50.889  34.052  0.00  0.00            
ATOM   2171  NH2 ARG X 133      41.983  52.860  34.119  0.00  0.00            
ATOM   2172 HH21 ARG X 133      41.322  53.622  34.077  0.00  0.00            
ATOM   2173 HH22 ARG X 133      42.250  52.368  34.960  0.00  0.00            
ATOM   2174  C   ARG X 133      38.395  51.632  30.213  0.00  0.00            
ATOM   2175  O   ARG X 133      38.095  52.498  31.067  0.00  0.00            
ATOM   2176  N   GLU X 134      37.496  51.176  29.336  0.00  0.00            
ATOM   2177  H   GLU X 134      37.700  50.534  28.584  0.00  0.00            
ATOM   2178  CA  GLU X 134      36.122  51.638  29.215  0.00  0.00            
ATOM   2179  HA  GLU X 134      35.973  52.714  29.305  0.00  0.00            
ATOM   2180  CB  GLU X 134      35.639  51.342  27.680  0.00  0.00            
ATOM   2181  HB2 GLU X 134      36.357  51.610  26.905  0.00  0.00            
ATOM   2182  HB3 GLU X 134      35.756  50.280  27.462  0.00  0.00            
ATOM   2183  CG  GLU X 134      34.235  51.813  27.359  0.00  0.00            
ATOM   2184  HG2 GLU X 134      33.924  51.406  26.397  0.00  0.00            
ATOM   2185  HG3 GLU X 134      33.552  51.394  28.097  0.00  0.00            
ATOM   2186  CD  GLU X 134      34.192  53.326  27.350  0.00  0.00            
ATOM   2187  OE1 GLU X 134      35.216  54.036  27.119  0.00  0.00            
ATOM   2188  OE2 GLU X 134      33.128  53.913  27.588  0.00  0.00            
ATOM   2189  C   GLU X 134      35.175  50.947  30.232  0.00  0.00            
ATOM   2190  O   GLU X 134      34.241  51.605  30.694  0.00  0.00            
ATOM   2191  N   SER X 135      35.318  49.658  30.481  0.00  0.00            
ATOM   2192  H   SER X 135      35.923  49.081  29.915  0.00  0.00            
ATOM   2193  CA  SER X 135      34.424  48.911  31.368  0.00  0.00            
ATOM   2194  HA  SER X 135      33.418  49.116  31.004  0.00  0.00            
ATOM   2195  CB  SER X 135      34.563  47.419  31.168  0.00  0.00            
ATOM   2196  HB2 SER X 135      33.766  46.902  31.701  0.00  0.00            
ATOM   2197  HB3 SER X 135      34.412  47.233  30.105  0.00  0.00            
ATOM   2198  OG  SER X 135      35.826  46.885  31.539  0.00  0.00            
ATOM   2199  HG  SER X 135      36.344  47.248  30.818  0.00  0.00            
ATOM   2200  C   SER X 135      34.528  49.361  32.869  0.00  0.00            
ATOM   2201  O   SER X 135      33.569  49.251  33.607  0.00  0.00            
ATOM   2202  N   ILE X 136      35.729  49.768  33.296  0.00  0.00            
ATOM   2203  H   ILE X 136      36.541  49.799  32.696  0.00  0.00            
ATOM   2204  CA  ILE X 136      35.943  50.238  34.718  0.00  0.00            
ATOM   2205  HA  ILE X 136      35.505  49.401  35.261  0.00  0.00            
ATOM   2206  CB  ILE X 136      37.447  50.382  34.981  0.00  0.00            
ATOM   2207  HB  ILE X 136      37.824  49.444  34.573  0.00  0.00            
ATOM   2208  CG2 ILE X 136      38.090  51.494  34.065  0.00  0.00            
ATOM   2209 HG21 ILE X 136      37.500  52.400  34.202  0.00  0.00            
ATOM   2210 HG22 ILE X 136      39.140  51.737  34.228  0.00  0.00            
ATOM   2211 HG23 ILE X 136      37.975  51.136  33.042  0.00  0.00            
ATOM   2212  CG1 ILE X 136      37.974  50.446  36.452  0.00  0.00            
ATOM   2213 HG12 ILE X 136      37.734  51.454  36.792  0.00  0.00            
ATOM   2214 HG13 ILE X 136      37.563  49.680  37.109  0.00  0.00            
ATOM   2215  CD1 ILE X 136      39.504  50.311  36.404  0.00  0.00            
ATOM   2216 HD11 ILE X 136      39.677  49.551  35.642  0.00  0.00            
ATOM   2217 HD12 ILE X 136      40.001  51.231  36.095  0.00  0.00            
ATOM   2218 HD13 ILE X 136      39.904  49.939  37.347  0.00  0.00            
ATOM   2219  C   ILE X 136      35.178  51.528  34.997  0.00  0.00            
ATOM   2220  O   ILE X 136      34.627  51.671  36.089  0.00  0.00            
ATOM   2221  N   VAL X 137      34.953  52.426  34.023  0.00  0.00            
ATOM   2222  H   VAL X 137      35.288  52.330  33.074  0.00  0.00            
ATOM   2223  CA  VAL X 137      34.176  53.697  34.204  0.00  0.00            
ATOM   2224  HA  VAL X 137      34.522  54.200  35.107  0.00  0.00            
ATOM   2225  CB  VAL X 137      34.452  54.618  33.036  0.00  0.00            
ATOM   2226  HB  VAL X 137      34.537  54.018  32.129  0.00  0.00            
ATOM   2227  CG1 VAL X 137      33.499  55.750  32.759  0.00  0.00            
ATOM   2228 HG11 VAL X 137      32.559  55.465  32.285  0.00  0.00            
ATOM   2229 HG12 VAL X 137      33.387  56.328  33.676  0.00  0.00            
ATOM   2230 HG13 VAL X 137      33.966  56.364  31.989  0.00  0.00            
ATOM   2231  CG2 VAL X 137      35.866  55.130  33.192  0.00  0.00            
ATOM   2232 HG21 VAL X 137      36.160  55.725  32.327  0.00  0.00            
ATOM   2233 HG22 VAL X 137      35.901  55.874  33.988  0.00  0.00            
ATOM   2234 HG23 VAL X 137      36.567  54.295  33.177  0.00  0.00            
ATOM   2235  C   VAL X 137      32.712  53.324  34.399  0.00  0.00            
ATOM   2236  O   VAL X 137      32.207  53.616  35.468  0.00  0.00            
ATOM   2237  N   LEU X 138      32.137  52.477  33.558  0.00  0.00            
ATOM   2238  H   LEU X 138      32.466  52.386  32.607  0.00  0.00            
ATOM   2239  CA  LEU X 138      30.851  51.839  33.674  0.00  0.00            
ATOM   2240  HA  LEU X 138      30.082  52.610  33.623  0.00  0.00            
ATOM   2241  CB  LEU X 138      30.582  50.862  32.595  0.00  0.00            
ATOM   2242  HB2 LEU X 138      30.759  51.358  31.640  0.00  0.00            
ATOM   2243  HB3 LEU X 138      31.315  50.056  32.573  0.00  0.00            
ATOM   2244  CG  LEU X 138      29.112  50.400  32.448  0.00  0.00            
ATOM   2245  HG  LEU X 138      28.420  51.035  33.002  0.00  0.00            
ATOM   2246  CD1 LEU X 138      28.786  50.283  30.926  0.00  0.00            
ATOM   2247 HD11 LEU X 138      28.668  51.316  30.598  0.00  0.00            
ATOM   2248 HD12 LEU X 138      29.554  49.697  30.421  0.00  0.00            
ATOM   2249 HD13 LEU X 138      27.801  49.815  30.908  0.00  0.00            
ATOM   2250  CD2 LEU X 138      29.116  49.006  33.009  0.00  0.00            
ATOM   2251 HD21 LEU X 138      28.157  48.489  32.993  0.00  0.00            
ATOM   2252 HD22 LEU X 138      29.680  48.366  32.330  0.00  0.00            
ATOM   2253 HD23 LEU X 138      29.560  48.955  34.003  0.00  0.00            
ATOM   2254  C   LEU X 138      30.615  51.113  35.044  0.00  0.00            
ATOM   2255  O   LEU X 138      29.519  51.286  35.686  0.00  0.00            
ATOM   2256  N   LEU X 139      31.614  50.362  35.441  0.00  0.00            
ATOM   2257  H   LEU X 139      32.421  50.183  34.860  0.00  0.00            
ATOM   2258  CA  LEU X 139      31.646  49.716  36.733  0.00  0.00            
ATOM   2259  HA  LEU X 139      30.793  49.044  36.828  0.00  0.00            
ATOM   2260  CB  LEU X 139      32.787  48.718  36.813  0.00  0.00            
ATOM   2261  HB2 LEU X 139      33.664  49.173  36.353  0.00  0.00            
ATOM   2262  HB3 LEU X 139      33.009  48.459  37.848  0.00  0.00            
ATOM   2263  CG  LEU X 139      32.584  47.395  36.110  0.00  0.00            
ATOM   2264  HG  LEU X 139      32.091  47.561  35.152  0.00  0.00            
ATOM   2265  CD1 LEU X 139      33.858  46.696  35.893  0.00  0.00            
ATOM   2266 HD11 LEU X 139      33.604  45.800  35.327  0.00  0.00            
ATOM   2267 HD12 LEU X 139      34.469  47.332  35.252  0.00  0.00            
ATOM   2268 HD13 LEU X 139      34.410  46.444  36.798  0.00  0.00            
ATOM   2269  CD2 LEU X 139      31.663  46.331  36.830  0.00  0.00            
ATOM   2270 HD21 LEU X 139      31.619  45.354  36.348  0.00  0.00            
ATOM   2271 HD22 LEU X 139      32.124  46.121  37.795  0.00  0.00            
ATOM   2272 HD23 LEU X 139      30.635  46.673  36.946  0.00  0.00            
ATOM   2273  C   LEU X 139      31.658  50.648  37.939  0.00  0.00            
ATOM   2274  O   LEU X 139      31.233  50.307  39.032  0.00  0.00            
ATOM   2275  N   THR X 140      32.173  51.866  37.744  0.00  0.00            
ATOM   2276  H   THR X 140      32.655  52.072  36.881  0.00  0.00            
ATOM   2277  CA  THR X 140      32.298  52.933  38.746  0.00  0.00            
ATOM   2278  HA  THR X 140      32.458  52.591  39.769  0.00  0.00            
ATOM   2279  CB  THR X 140      33.379  54.011  38.486  0.00  0.00            
ATOM   2280  HB  THR X 140      33.241  54.599  37.578  0.00  0.00            
ATOM   2281  CG2 THR X 140      33.706  55.008  39.561  0.00  0.00            
ATOM   2282 HG21 THR X 140      32.923  55.728  39.798  0.00  0.00            
ATOM   2283 HG22 THR X 140      33.856  54.534  40.531  0.00  0.00            
ATOM   2284 HG23 THR X 140      34.545  55.646  39.283  0.00  0.00            
ATOM   2285  OG1 THR X 140      34.498  53.166  38.327  0.00  0.00            
ATOM   2286  HG1 THR X 140      34.413  52.733  37.474  0.00  0.00            
ATOM   2287  C   THR X 140      30.971  53.627  38.918  0.00  0.00            
ATOM   2288  O   THR X 140      30.531  53.737  40.083  0.00  0.00            
ATOM   2289  N   LYS X 141      30.246  53.958  37.884  0.00  0.00            
ATOM   2290  H   LYS X 141      30.707  53.842  36.993  0.00  0.00            
ATOM   2291  CA  LYS X 141      28.848  54.341  37.906  0.00  0.00            
ATOM   2292  HA  LYS X 141      28.662  55.275  38.436  0.00  0.00            
ATOM   2293  CB  LYS X 141      28.342  54.446  36.455  0.00  0.00            
ATOM   2294  HB2 LYS X 141      28.220  53.500  35.927  0.00  0.00            
ATOM   2295  HB3 LYS X 141      27.317  54.818  36.466  0.00  0.00            
ATOM   2296  CG  LYS X 141      29.112  55.453  35.620  0.00  0.00            
ATOM   2297  HG2 LYS X 141      29.179  56.448  36.059  0.00  0.00            
ATOM   2298  HG3 LYS X 141      30.128  55.057  35.603  0.00  0.00            
ATOM   2299  CD  LYS X 141      28.499  55.529  34.166  0.00  0.00            
ATOM   2300  HD2 LYS X 141      28.207  54.510  33.915  0.00  0.00            
ATOM   2301  HD3 LYS X 141      27.644  56.199  34.258  0.00  0.00            
ATOM   2302  CE  LYS X 141      29.517  56.252  33.282  0.00  0.00            
ATOM   2303  HE2 LYS X 141      29.783  57.219  33.710  0.00  0.00            
ATOM   2304  HE3 LYS X 141      30.378  55.589  33.205  0.00  0.00            
ATOM   2305  NZ  LYS X 141      29.066  56.479  31.877  0.00  0.00            
ATOM   2306  HZ1 LYS X 141      29.862  56.800  31.344  0.00  0.00            
ATOM   2307  HZ2 LYS X 141      28.711  55.637  31.447  0.00  0.00            
ATOM   2308  HZ3 LYS X 141      28.327  57.158  31.761  0.00  0.00            
ATOM   2309  C   LYS X 141      27.976  53.300  38.625  0.00  0.00            
ATOM   2310  O   LYS X 141      27.279  53.634  39.540  0.00  0.00            
ATOM   2311  N   VAL X 142      28.115  52.013  38.325  0.00  0.00            
ATOM   2312  H   VAL X 142      28.681  51.813  37.513  0.00  0.00            
ATOM   2313  CA  VAL X 142      27.452  50.889  38.961  0.00  0.00            
ATOM   2314  HA  VAL X 142      26.368  50.927  38.855  0.00  0.00            
ATOM   2315  CB  VAL X 142      27.752  49.595  38.128  0.00  0.00            
ATOM   2316  HB  VAL X 142      28.801  49.675  37.842  0.00  0.00            
ATOM   2317  CG1 VAL X 142      27.357  48.316  38.862  0.00  0.00            
ATOM   2318 HG11 VAL X 142      27.561  47.506  38.162  0.00  0.00            
ATOM   2319 HG12 VAL X 142      27.911  48.051  39.763  0.00  0.00            
ATOM   2320 HG13 VAL X 142      26.344  48.335  39.263  0.00  0.00            
ATOM   2321  CG2 VAL X 142      26.903  49.720  36.872  0.00  0.00            
ATOM   2322 HG21 VAL X 142      27.162  50.528  36.187  0.00  0.00            
ATOM   2323 HG22 VAL X 142      26.949  48.823  36.254  0.00  0.00            
ATOM   2324 HG23 VAL X 142      25.854  49.868  37.126  0.00  0.00            
ATOM   2325  C   VAL X 142      27.717  50.794  40.480  0.00  0.00            
ATOM   2326  O   VAL X 142      26.880  50.874  41.365  0.00  0.00            
ATOM   2327  N   GLY X 143      29.041  50.713  40.767  0.00  0.00            
ATOM   2328  H   GLY X 143      29.695  50.776  40.000  0.00  0.00            
ATOM   2329  CA  GLY X 143      29.571  50.631  42.098  0.00  0.00            
ATOM   2330  HA2 GLY X 143      29.173  49.740  42.583  0.00  0.00            
ATOM   2331  HA3 GLY X 143      30.658  50.717  42.080  0.00  0.00            
ATOM   2332  C   GLY X 143      28.987  51.714  42.937  0.00  0.00            
ATOM   2333  O   GLY X 143      28.477  51.432  44.070  0.00  0.00            
ATOM   2334  N   THR X 144      29.272  52.939  42.560  0.00  0.00            
ATOM   2335  H   THR X 144      29.733  52.939  41.662  0.00  0.00            
ATOM   2336  CA  THR X 144      28.946  54.130  43.335  0.00  0.00            
ATOM   2337  HA  THR X 144      29.324  53.849  44.318  0.00  0.00            
ATOM   2338  CB  THR X 144      29.611  55.492  42.796  0.00  0.00            
ATOM   2339  HB  THR X 144      29.160  56.325  43.336  0.00  0.00            
ATOM   2340  CG2 THR X 144      31.156  55.565  42.843  0.00  0.00            
ATOM   2341 HG21 THR X 144      31.614  54.661  42.441  0.00  0.00            
ATOM   2342 HG22 THR X 144      31.467  56.441  42.275  0.00  0.00            
ATOM   2343 HG23 THR X 144      31.528  55.770  43.846  0.00  0.00            
ATOM   2344  OG1 THR X 144      29.269  55.701  41.440  0.00  0.00            
ATOM   2345  HG1 THR X 144      29.656  54.936  41.008  0.00  0.00            
ATOM   2346  C   THR X 144      27.489  54.318  43.532  0.00  0.00            
ATOM   2347  O   THR X 144      27.044  54.566  44.643  0.00  0.00            
ATOM   2348  N   ARG X 145      26.647  54.218  42.475  0.00  0.00            
ATOM   2349  H   ARG X 145      27.047  53.985  41.578  0.00  0.00            
ATOM   2350  CA  ARG X 145      25.196  54.470  42.530  0.00  0.00            
ATOM   2351  HA  ARG X 145      25.136  55.474  42.950  0.00  0.00            
ATOM   2352  CB  ARG X 145      24.480  54.537  41.140  0.00  0.00            
ATOM   2353  HB2 ARG X 145      25.081  55.289  40.628  0.00  0.00            
ATOM   2354  HB3 ARG X 145      24.594  53.584  40.623  0.00  0.00            
ATOM   2355  CG  ARG X 145      22.973  55.007  41.090  0.00  0.00            
ATOM   2356  HG2 ARG X 145      22.314  54.255  41.524  0.00  0.00            
ATOM   2357  HG3 ARG X 145      22.846  55.900  41.702  0.00  0.00            
ATOM   2358  CD  ARG X 145      22.474  55.390  39.702  0.00  0.00            
ATOM   2359  HD2 ARG X 145      22.930  56.355  39.475  0.00  0.00            
ATOM   2360  HD3 ARG X 145      22.781  54.712  38.906  0.00  0.00            
ATOM   2361  NE  ARG X 145      21.034  55.402  39.720  0.00  0.00            
ATOM   2362  HE  ARG X 145      20.614  55.441  40.638  0.00  0.00            
ATOM   2363  CZ  ARG X 145      20.191  55.669  38.749  0.00  0.00            
ATOM   2364  NH1 ARG X 145      20.662  56.138  37.652  0.00  0.00            
ATOM   2365 HH11 ARG X 145      21.668  56.167  37.567  0.00  0.00            
ATOM   2366 HH12 ARG X 145      20.049  56.421  36.900  0.00  0.00            
ATOM   2367  NH2 ARG X 145      18.939  55.367  38.787  0.00  0.00            
ATOM   2368 HH21 ARG X 145      18.594  54.900  39.614  0.00  0.00            
ATOM   2369 HH22 ARG X 145      18.331  55.403  37.982  0.00  0.00            
ATOM   2370  C   ARG X 145      24.491  53.474  43.378  0.00  0.00            
ATOM   2371  O   ARG X 145      23.669  53.911  44.161  0.00  0.00            
ATOM   2372  N   TRP X 146      24.729  52.161  43.170  0.00  0.00            
ATOM   2373  H   TRP X 146      25.334  51.892  42.407  0.00  0.00            
ATOM   2374  CA  TRP X 146      24.334  51.114  44.078  0.00  0.00            
ATOM   2375  HA  TRP X 146      23.259  51.004  43.930  0.00  0.00            
ATOM   2376  CB  TRP X 146      24.851  49.732  43.605  0.00  0.00            
ATOM   2377  HB2 TRP X 146      24.572  49.708  42.551  0.00  0.00            
ATOM   2378  HB3 TRP X 146      25.939  49.741  43.538  0.00  0.00            
ATOM   2379  CG  TRP X 146      24.317  48.541  44.208  0.00  0.00            
ATOM   2380  CD1 TRP X 146      23.077  48.076  44.028  0.00  0.00            
ATOM   2381  HD1 TRP X 146      22.350  48.642  43.464  0.00  0.00            
ATOM   2382  NE1 TRP X 146      22.807  47.007  44.801  0.00  0.00            
ATOM   2383  HE1 TRP X 146      22.039  46.357  44.721  0.00  0.00            
ATOM   2384  CE2 TRP X 146      23.979  46.666  45.465  0.00  0.00            
ATOM   2385  CZ2 TRP X 146      24.231  45.698  46.410  0.00  0.00            
ATOM   2386  HZ2 TRP X 146      23.485  44.967  46.685  0.00  0.00            
ATOM   2387  CH2 TRP X 146      25.456  45.695  47.063  0.00  0.00            
ATOM   2388  HH2 TRP X 146      25.728  44.927  47.772  0.00  0.00            
ATOM   2389  CZ3 TRP X 146      26.451  46.680  46.807  0.00  0.00            
ATOM   2390  HZ3 TRP X 146      27.426  46.682  47.272  0.00  0.00            
ATOM   2391  CE3 TRP X 146      26.175  47.648  45.857  0.00  0.00            
ATOM   2392  HE3 TRP X 146      26.901  48.394  45.569  0.00  0.00            
ATOM   2393  CD2 TRP X 146      24.932  47.668  45.133  0.00  0.00            
ATOM   2394  C   TRP X 146      24.571  51.383  45.560  0.00  0.00            
ATOM   2395  O   TRP X 146      23.566  51.482  46.319  0.00  0.00            
ATOM   2396  N   ALA X 147      25.834  51.651  45.992  0.00  0.00            
ATOM   2397  H   ALA X 147      26.547  51.461  45.302  0.00  0.00            
ATOM   2398  CA  ALA X 147      26.219  51.934  47.386  0.00  0.00            
ATOM   2399  HA  ALA X 147      25.793  51.216  48.088  0.00  0.00            
ATOM   2400  CB  ALA X 147      27.722  51.821  47.487  0.00  0.00            
ATOM   2401  HB1 ALA X 147      27.959  50.779  47.277  0.00  0.00            
ATOM   2402  HB2 ALA X 147      28.257  52.523  46.847  0.00  0.00            
ATOM   2403  HB3 ALA X 147      28.042  51.961  48.519  0.00  0.00            
ATOM   2404  C   ALA X 147      25.755  53.280  47.934  0.00  0.00            
ATOM   2405  O   ALA X 147      25.952  53.512  49.113  0.00  0.00            
ATOM   2406  N   GLY X 148      25.125  54.143  47.094  0.00  0.00            
ATOM   2407  H   GLY X 148      24.810  53.793  46.200  0.00  0.00            
ATOM   2408  CA  GLY X 148      24.561  55.428  47.504  0.00  0.00            
ATOM   2409  HA2 GLY X 148      23.853  55.725  46.731  0.00  0.00            
ATOM   2410  HA3 GLY X 148      24.091  55.478  48.486  0.00  0.00            
ATOM   2411  C   GLY X 148      25.570  56.536  47.524  0.00  0.00            
ATOM   2412  O   GLY X 148      25.147  57.650  47.907  0.00  0.00            
ATOM   2413  N   VAL X 149      26.768  56.250  47.078  0.00  0.00            
ATOM   2414  H   VAL X 149      26.811  55.402  46.531  0.00  0.00            
ATOM   2415  CA  VAL X 149      27.973  57.150  47.053  0.00  0.00            
ATOM   2416  HA  VAL X 149      28.036  57.637  48.026  0.00  0.00            
ATOM   2417  CB  VAL X 149      29.316  56.410  46.716  0.00  0.00            
ATOM   2418  HB  VAL X 149      29.117  55.809  45.829  0.00  0.00            
ATOM   2419  CG1 VAL X 149      30.587  57.178  46.504  0.00  0.00            
ATOM   2420 HG11 VAL X 149      31.297  56.442  46.125  0.00  0.00            
ATOM   2421 HG12 VAL X 149      30.355  57.948  45.769  0.00  0.00            
ATOM   2422 HG13 VAL X 149      30.924  57.696  47.401  0.00  0.00            
ATOM   2423  CG2 VAL X 149      29.519  55.438  47.861  0.00  0.00            
ATOM   2424 HG21 VAL X 149      30.248  54.671  47.601  0.00  0.00            
ATOM   2425 HG22 VAL X 149      29.778  56.034  48.736  0.00  0.00            
ATOM   2426 HG23 VAL X 149      28.659  54.846  48.175  0.00  0.00            
ATOM   2427  C   VAL X 149      27.798  58.300  46.045  0.00  0.00            
ATOM   2428  O   VAL X 149      27.445  58.169  44.895  0.00  0.00            
ATOM   2429  N   GLN X 150      27.919  59.502  46.592  0.00  0.00            
ATOM   2430  H   GLN X 150      28.358  59.514  47.501  0.00  0.00            
ATOM   2431  CA  GLN X 150      27.808  60.756  45.960  0.00  0.00            
ATOM   2432  HA  GLN X 150      26.939  60.760  45.303  0.00  0.00            
ATOM   2433  CB  GLN X 150      27.786  61.893  46.926  0.00  0.00            
ATOM   2434  HB2 GLN X 150      28.764  62.004  47.393  0.00  0.00            
ATOM   2435  HB3 GLN X 150      27.530  62.833  46.436  0.00  0.00            
ATOM   2436  CG  GLN X 150      26.824  61.918  48.120  0.00  0.00            
ATOM   2437  HG2 GLN X 150      27.011  60.971  48.626  0.00  0.00            
ATOM   2438  HG3 GLN X 150      27.082  62.714  48.818  0.00  0.00            
ATOM   2439  CD  GLN X 150      25.381  62.012  47.657  0.00  0.00            
ATOM   2440  OE1 GLN X 150      24.920  63.082  47.320  0.00  0.00            
ATOM   2441  NE2 GLN X 150      24.610  60.973  47.628  0.00  0.00            
ATOM   2442 HE21 GLN X 150      23.619  61.091  47.479  0.00  0.00            
ATOM   2443 HE22 GLN X 150      25.005  60.069  47.847  0.00  0.00            
ATOM   2444  C   GLN X 150      29.020  60.808  44.939  0.00  0.00            
ATOM   2445  O   GLN X 150      30.195  61.059  45.288  0.00  0.00            
ATOM   2446  N   ALA X 151      28.664  60.822  43.647  0.00  0.00            
ATOM   2447  H   ALA X 151      27.665  60.769  43.508  0.00  0.00            
ATOM   2448  CA  ALA X 151      29.617  61.060  42.551  0.00  0.00            
ATOM   2449  HA  ALA X 151      30.522  61.455  43.012  0.00  0.00            
ATOM   2450  CB  ALA X 151      29.987  59.565  42.019  0.00  0.00            
ATOM   2451  HB1 ALA X 151      29.492  58.818  42.639  0.00  0.00            
ATOM   2452  HB2 ALA X 151      29.727  59.617  40.962  0.00  0.00            
ATOM   2453  HB3 ALA X 151      31.069  59.448  42.077  0.00  0.00            
ATOM   2454  C   ALA X 151      29.232  61.965  41.354  0.00  0.00            
ATOM   2455  O   ALA X 151      28.289  61.670  40.593  0.00  0.00            
ATOM   2456  N   PRO X 152      29.951  63.080  41.081  0.00  0.00            
ATOM   2457  CD  PRO X 152      31.074  63.603  41.826  0.00  0.00            
ATOM   2458  HD2 PRO X 152      31.937  62.989  41.568  0.00  0.00            
ATOM   2459  HD3 PRO X 152      30.882  63.666  42.897  0.00  0.00            
ATOM   2460  CG  PRO X 152      31.391  64.936  41.309  0.00  0.00            
ATOM   2461  HG2 PRO X 152      32.460  64.890  41.098  0.00  0.00            
ATOM   2462  HG3 PRO X 152      31.211  65.672  42.093  0.00  0.00            
ATOM   2463  CB  PRO X 152      30.508  65.165  40.124  0.00  0.00            
ATOM   2464  HB2 PRO X 152      31.022  65.325  39.176  0.00  0.00            
ATOM   2465  HB3 PRO X 152      29.841  65.976  40.416  0.00  0.00            
ATOM   2466  CA  PRO X 152      29.604  63.968  39.942  0.00  0.00            
ATOM   2467  HA  PRO X 152      28.578  64.325  40.028  0.00  0.00            
ATOM   2468  C   PRO X 152      29.850  63.166  38.610  0.00  0.00            
ATOM   2469  O   PRO X 152      30.846  62.564  38.359  0.00  0.00            
ATOM   2470  N   PRO X 153      28.864  63.235  37.687  0.00  0.00            
ATOM   2471  CD  PRO X 153      27.494  63.804  37.833  0.00  0.00            
ATOM   2472  HD2 PRO X 153      27.441  64.736  37.271  0.00  0.00            
ATOM   2473  HD3 PRO X 153      27.112  63.856  38.853  0.00  0.00            
ATOM   2474  CG  PRO X 153      26.682  62.803  37.062  0.00  0.00            
ATOM   2475  HG2 PRO X 153      25.672  63.117  36.799  0.00  0.00            
ATOM   2476  HG3 PRO X 153      26.583  61.929  37.706  0.00  0.00            
ATOM   2477  CB  PRO X 153      27.489  62.613  35.849  0.00  0.00            
ATOM   2478  HB2 PRO X 153      27.525  63.522  35.247  0.00  0.00            
ATOM   2479  HB3 PRO X 153      27.231  61.725  35.273  0.00  0.00            
ATOM   2480  CA  PRO X 153      28.873  62.507  36.413  0.00  0.00            
ATOM   2481  HA  PRO X 153      29.134  61.462  36.582  0.00  0.00            
ATOM   2482  C   PRO X 153      29.903  62.972  35.360  0.00  0.00            
ATOM   2483  O   PRO X 153      30.412  62.254  34.519  0.00  0.00            
ATOM   2484  N   GLU X 154      30.421  64.200  35.486  0.00  0.00            
ATOM   2485  H   GLU X 154      29.944  64.857  36.088  0.00  0.00            
ATOM   2486  CA  GLU X 154      31.659  64.739  34.811  0.00  0.00            
ATOM   2487  HA  GLU X 154      31.631  64.498  33.749  0.00  0.00            
ATOM   2488  CB  GLU X 154      31.525  66.261  34.848  0.00  0.00            
ATOM   2489  HB2 GLU X 154      31.423  66.564  35.890  0.00  0.00            
ATOM   2490  HB3 GLU X 154      32.361  66.611  34.243  0.00  0.00            
ATOM   2491  CG  GLU X 154      30.235  66.727  34.174  0.00  0.00            
ATOM   2492  HG2 GLU X 154      29.353  66.239  34.589  0.00  0.00            
ATOM   2493  HG3 GLU X 154      30.265  67.813  34.269  0.00  0.00            
ATOM   2494  CD  GLU X 154      30.182  66.391  32.602  0.00  0.00            
ATOM   2495  OE1 GLU X 154      29.149  65.895  32.083  0.00  0.00            
ATOM   2496  OE2 GLU X 154      31.093  66.729  31.798  0.00  0.00            
ATOM   2497  C   GLU X 154      32.987  64.280  35.453  0.00  0.00            
ATOM   2498  O   GLU X 154      34.085  64.544  34.898  0.00  0.00            
ATOM   2499  N   ASP X 155      32.981  63.533  36.555  0.00  0.00            
ATOM   2500  H   ASP X 155      32.111  63.098  36.826  0.00  0.00            
ATOM   2501  CA  ASP X 155      34.180  63.156  37.335  0.00  0.00            
ATOM   2502  HA  ASP X 155      35.061  63.539  36.819  0.00  0.00            
ATOM   2503  CB  ASP X 155      34.065  63.657  38.799  0.00  0.00            
ATOM   2504  HB2 ASP X 155      33.604  64.644  38.796  0.00  0.00            
ATOM   2505  HB3 ASP X 155      33.431  62.980  39.371  0.00  0.00            
ATOM   2506  CG  ASP X 155      35.434  63.960  39.505  0.00  0.00            
ATOM   2507  OD1 ASP X 155      36.475  64.006  38.831  0.00  0.00            
ATOM   2508  OD2 ASP X 155      35.394  64.183  40.730  0.00  0.00            
ATOM   2509  C   ASP X 155      34.449  61.587  37.351  0.00  0.00            
ATOM   2510  O   ASP X 155      35.591  61.176  37.693  0.00  0.00            
ATOM   2511  N   ILE X 156      33.515  60.773  36.798  0.00  0.00            
ATOM   2512  H   ILE X 156      32.641  61.131  36.442  0.00  0.00            
ATOM   2513  CA  ILE X 156      33.552  59.313  36.834  0.00  0.00            
ATOM   2514  HA  ILE X 156      33.519  59.041  37.889  0.00  0.00            
ATOM   2515  CB  ILE X 156      32.286  58.678  36.160  0.00  0.00            
ATOM   2516  HB  ILE X 156      32.354  59.019  35.126  0.00  0.00            
ATOM   2517  CG2 ILE X 156      32.289  57.120  36.053  0.00  0.00            
ATOM   2518 HG21 ILE X 156      33.234  56.620  35.837  0.00  0.00            
ATOM   2519 HG22 ILE X 156      31.943  56.631  36.964  0.00  0.00            
ATOM   2520 HG23 ILE X 156      31.687  56.768  35.216  0.00  0.00            
ATOM   2521  CG1 ILE X 156      30.988  59.209  36.819  0.00  0.00            
ATOM   2522 HG12 ILE X 156      30.932  60.284  36.648  0.00  0.00            
ATOM   2523 HG13 ILE X 156      30.100  58.807  36.331  0.00  0.00            
ATOM   2524  CD1 ILE X 156      30.856  59.039  38.405  0.00  0.00            
ATOM   2525 HD11 ILE X 156      30.729  57.979  38.624  0.00  0.00            
ATOM   2526 HD12 ILE X 156      31.757  59.472  38.840  0.00  0.00            
ATOM   2527 HD13 ILE X 156      30.109  59.730  38.795  0.00  0.00            
ATOM   2528  C   ILE X 156      34.831  58.673  36.336  0.00  0.00            
ATOM   2529  O   ILE X 156      35.275  57.764  37.019  0.00  0.00            
ATOM   2530  N   GLU X 157      35.462  59.175  35.274  0.00  0.00            
ATOM   2531  H   GLU X 157      35.092  59.993  34.810  0.00  0.00            
ATOM   2532  CA  GLU X 157      36.754  58.739  34.757  0.00  0.00            
ATOM   2533  HA  GLU X 157      36.668  57.659  34.878  0.00  0.00            
ATOM   2534  CB  GLU X 157      36.956  59.218  33.341  0.00  0.00            
ATOM   2535  HB2 GLU X 157      36.080  58.848  32.808  0.00  0.00            
ATOM   2536  HB3 GLU X 157      37.005  60.307  33.329  0.00  0.00            
ATOM   2537  CG  GLU X 157      38.211  58.685  32.699  0.00  0.00            
ATOM   2538  HG2 GLU X 157      39.095  58.900  33.299  0.00  0.00            
ATOM   2539  HG3 GLU X 157      38.204  57.603  32.569  0.00  0.00            
ATOM   2540  CD  GLU X 157      38.419  59.294  31.296  0.00  0.00            
ATOM   2541  OE1 GLU X 157      37.618  60.149  30.827  0.00  0.00            
ATOM   2542  OE2 GLU X 157      39.403  58.854  30.673  0.00  0.00            
ATOM   2543  C   GLU X 157      38.015  59.006  35.716  0.00  0.00            
ATOM   2544  O   GLU X 157      38.785  58.090  36.008  0.00  0.00            
ATOM   2545  N   ARG X 158      38.187  60.218  36.177  0.00  0.00            
ATOM   2546  H   ARG X 158      37.452  60.839  35.870  0.00  0.00            
ATOM   2547  CA  ARG X 158      39.201  60.490  37.257  0.00  0.00            
ATOM   2548  HA  ARG X 158      40.155  60.168  36.840  0.00  0.00            
ATOM   2549  CB  ARG X 158      39.254  61.978  37.495  0.00  0.00            
ATOM   2550  HB2 ARG X 158      39.310  62.508  36.544  0.00  0.00            
ATOM   2551  HB3 ARG X 158      38.341  62.237  38.032  0.00  0.00            
ATOM   2552  CG  ARG X 158      40.523  62.387  38.317  0.00  0.00            
ATOM   2553  HG2 ARG X 158      40.573  61.660  39.128  0.00  0.00            
ATOM   2554  HG3 ARG X 158      41.409  62.404  37.683  0.00  0.00            
ATOM   2555  CD  ARG X 158      40.527  63.758  38.974  0.00  0.00            
ATOM   2556  HD2 ARG X 158      41.442  63.796  39.566  0.00  0.00            
ATOM   2557  HD3 ARG X 158      40.359  64.512  38.206  0.00  0.00            
ATOM   2558  NE  ARG X 158      39.256  63.790  39.814  0.00  0.00            
ATOM   2559  HE  ARG X 158      38.353  63.744  39.364  0.00  0.00            
ATOM   2560  CZ  ARG X 158      39.189  63.688  41.090  0.00  0.00            
ATOM   2561  NH1 ARG X 158      40.225  63.404  41.872  0.00  0.00            
ATOM   2562 HH11 ARG X 158      41.064  63.040  41.444  0.00  0.00            
ATOM   2563 HH12 ARG X 158      40.090  63.088  42.822  0.00  0.00            
ATOM   2564  NH2 ARG X 158      38.030  63.718  41.649  0.00  0.00            
ATOM   2565 HH21 ARG X 158      37.153  63.785  41.152  0.00  0.00            
ATOM   2566 HH22 ARG X 158      37.885  63.269  42.542  0.00  0.00            
ATOM   2567  C   ARG X 158      39.002  59.631  38.488  0.00  0.00            
ATOM   2568  O   ARG X 158      39.978  59.158  39.060  0.00  0.00            
ATOM   2569  N   ILE X 159      37.729  59.451  38.921  0.00  0.00            
ATOM   2570  H   ILE X 159      36.975  59.956  38.477  0.00  0.00            
ATOM   2571  CA  ILE X 159      37.467  58.575  40.075  0.00  0.00            
ATOM   2572  HA  ILE X 159      38.161  58.920  40.842  0.00  0.00            
ATOM   2573  CB  ILE X 159      35.951  58.790  40.509  0.00  0.00            
ATOM   2574  HB  ILE X 159      35.182  58.603  39.759  0.00  0.00            
ATOM   2575  CG2 ILE X 159      35.671  57.838  41.657  0.00  0.00            
ATOM   2576 HG21 ILE X 159      36.498  57.804  42.367  0.00  0.00            
ATOM   2577 HG22 ILE X 159      34.750  58.080  42.187  0.00  0.00            
ATOM   2578 HG23 ILE X 159      35.620  56.832  41.241  0.00  0.00            
ATOM   2579  CG1 ILE X 159      35.787  60.281  40.954  0.00  0.00            
ATOM   2580 HG12 ILE X 159      36.378  60.484  41.847  0.00  0.00            
ATOM   2581 HG13 ILE X 159      36.039  60.900  40.092  0.00  0.00            
ATOM   2582  CD1 ILE X 159      34.362  60.681  41.403  0.00  0.00            
ATOM   2583 HD11 ILE X 159      34.436  61.766  41.483  0.00  0.00            
ATOM   2584 HD12 ILE X 159      33.481  60.294  40.891  0.00  0.00            
ATOM   2585 HD13 ILE X 159      34.147  60.384  42.429  0.00  0.00            
ATOM   2586  C   ILE X 159      37.776  57.049  39.888  0.00  0.00            
ATOM   2587  O   ILE X 159      38.480  56.490  40.715  0.00  0.00            
ATOM   2588  N   ALA X 160      37.323  56.482  38.715  0.00  0.00            
ATOM   2589  H   ALA X 160      36.771  57.062  38.100  0.00  0.00            
ATOM   2590  CA  ALA X 160      37.675  55.100  38.396  0.00  0.00            
ATOM   2591  HA  ALA X 160      37.244  54.542  39.227  0.00  0.00            
ATOM   2592  CB  ALA X 160      37.084  54.733  36.958  0.00  0.00            
ATOM   2593  HB1 ALA X 160      37.364  55.405  36.147  0.00  0.00            
ATOM   2594  HB2 ALA X 160      37.421  53.730  36.697  0.00  0.00            
ATOM   2595  HB3 ALA X 160      36.009  54.665  37.124  0.00  0.00            
ATOM   2596  C   ALA X 160      39.190  54.837  38.454  0.00  0.00            
ATOM   2597  O   ALA X 160      39.627  53.869  39.050  0.00  0.00            
ATOM   2598  N   THR X 161      39.980  55.666  37.772  0.00  0.00            
ATOM   2599  H   THR X 161      39.531  56.467  37.351  0.00  0.00            
ATOM   2600  CA  THR X 161      41.494  55.716  37.729  0.00  0.00            
ATOM   2601  HA  THR X 161      41.860  54.893  37.115  0.00  0.00            
ATOM   2602  CB  THR X 161      41.933  57.058  37.093  0.00  0.00            
ATOM   2603  HB  THR X 161      41.604  57.957  37.613  0.00  0.00            
ATOM   2604  CG2 THR X 161      43.432  57.141  36.982  0.00  0.00            
ATOM   2605 HG21 THR X 161      43.939  56.283  36.541  0.00  0.00            
ATOM   2606 HG22 THR X 161      43.517  57.946  36.252  0.00  0.00            
ATOM   2607 HG23 THR X 161      43.882  57.504  37.907  0.00  0.00            
ATOM   2608  OG1 THR X 161      41.441  57.209  35.776  0.00  0.00            
ATOM   2609  HG1 THR X 161      40.654  57.758  35.806  0.00  0.00            
ATOM   2610  C   THR X 161      42.163  55.619  39.086  0.00  0.00            
ATOM   2611  O   THR X 161      43.201  54.963  39.233  0.00  0.00            
ATOM   2612  N   ASP X 162      41.624  56.234  40.149  0.00  0.00            
ATOM   2613  H   ASP X 162      40.817  56.781  39.884  0.00  0.00            
ATOM   2614  CA  ASP X 162      42.179  56.245  41.528  0.00  0.00            
ATOM   2615  HA  ASP X 162      43.267  56.225  41.453  0.00  0.00            
ATOM   2616  CB  ASP X 162      41.554  57.386  42.260  0.00  0.00            
ATOM   2617  HB2 ASP X 162      40.470  57.334  42.158  0.00  0.00            
ATOM   2618  HB3 ASP X 162      41.827  57.413  43.315  0.00  0.00            
ATOM   2619  CG  ASP X 162      42.102  58.741  41.871  0.00  0.00            
ATOM   2620  OD1 ASP X 162      43.325  58.883  41.670  0.00  0.00            
ATOM   2621  OD2 ASP X 162      41.263  59.728  41.850  0.00  0.00            
ATOM   2622  C   ASP X 162      41.758  54.961  42.299  0.00  0.00            
ATOM   2623  O   ASP X 162      42.512  54.456  43.140  0.00  0.00            
ATOM   2624  N   MET X 163      40.651  54.286  41.980  0.00  0.00            
ATOM   2625  H   MET X 163      40.139  54.552  41.151  0.00  0.00            
ATOM   2626  CA  MET X 163      40.405  52.919  42.422  0.00  0.00            
ATOM   2627  HA  MET X 163      40.544  52.942  43.503  0.00  0.00            
ATOM   2628  CB  MET X 163      38.927  52.484  42.145  0.00  0.00            
ATOM   2629  HB2 MET X 163      38.828  52.654  41.073  0.00  0.00            
ATOM   2630  HB3 MET X 163      38.801  51.437  42.423  0.00  0.00            
ATOM   2631  CG  MET X 163      37.923  53.315  42.925  0.00  0.00            
ATOM   2632  HG2 MET X 163      38.148  54.375  42.804  0.00  0.00            
ATOM   2633  HG3 MET X 163      36.884  53.220  42.608  0.00  0.00            
ATOM   2634  SD  MET X 163      37.924  53.018  44.759  0.00  0.00            
ATOM   2635  CE  MET X 163      36.421  53.776  45.223  0.00  0.00            
ATOM   2636  HE1 MET X 163      35.538  53.168  45.028  0.00  0.00            
ATOM   2637  HE2 MET X 163      36.368  53.912  46.303  0.00  0.00            
ATOM   2638  HE3 MET X 163      36.359  54.726  44.693  0.00  0.00            
ATOM   2639  C   MET X 163      41.333  51.949  41.766  0.00  0.00            
ATOM   2640  O   MET X 163      41.800  51.008  42.409  0.00  0.00            
ATOM   2641  N   ASP X 164      41.575  52.123  40.466  0.00  0.00            
ATOM   2642  H   ASP X 164      41.089  52.879  40.006  0.00  0.00            
ATOM   2643  CA  ASP X 164      42.368  51.141  39.647  0.00  0.00            
ATOM   2644  HA  ASP X 164      41.831  50.197  39.739  0.00  0.00            
ATOM   2645  CB  ASP X 164      42.343  51.603  38.188  0.00  0.00            
ATOM   2646  HB2 ASP X 164      41.310  51.840  37.932  0.00  0.00            
ATOM   2647  HB3 ASP X 164      42.940  52.504  38.048  0.00  0.00            
ATOM   2648  CG  ASP X 164      42.867  50.590  37.143  0.00  0.00            
ATOM   2649  OD1 ASP X 164      42.884  49.383  37.332  0.00  0.00            
ATOM   2650  OD2 ASP X 164      43.232  51.030  36.011  0.00  0.00            
ATOM   2651  C   ASP X 164      43.853  50.874  40.175  0.00  0.00            
ATOM   2652  O   ASP X 164      44.379  49.760  40.245  0.00  0.00            
ATOM   2653  N   ILE X 165      44.487  51.920  40.695  0.00  0.00            
ATOM   2654  H   ILE X 165      43.929  52.758  40.779  0.00  0.00            
ATOM   2655  CA  ILE X 165      45.762  51.818  41.320  0.00  0.00            
ATOM   2656  HA  ILE X 165      46.346  51.186  40.651  0.00  0.00            
ATOM   2657  CB  ILE X 165      46.442  53.214  41.225  0.00  0.00            
ATOM   2658  HB  ILE X 165      46.447  53.565  40.193  0.00  0.00            
ATOM   2659  CG2 ILE X 165      45.721  54.264  42.052  0.00  0.00            
ATOM   2660 HG21 ILE X 165      46.019  54.171  43.097  0.00  0.00            
ATOM   2661 HG22 ILE X 165      45.902  55.292  41.740  0.00  0.00            
ATOM   2662 HG23 ILE X 165      44.651  54.321  41.854  0.00  0.00            
ATOM   2663  CG1 ILE X 165      47.933  53.219  41.704  0.00  0.00            
ATOM   2664 HG12 ILE X 165      48.083  53.295  42.781  0.00  0.00            
ATOM   2665 HG13 ILE X 165      48.347  52.219  41.570  0.00  0.00            
ATOM   2666  CD1 ILE X 165      48.843  54.171  40.984  0.00  0.00            
ATOM   2667 HD11 ILE X 165      48.504  55.184  41.199  0.00  0.00            
ATOM   2668 HD12 ILE X 165      49.880  54.021  41.284  0.00  0.00            
ATOM   2669 HD13 ILE X 165      48.760  54.045  39.905  0.00  0.00            
ATOM   2670  C   ILE X 165      45.813  51.199  42.673  0.00  0.00            
ATOM   2671  O   ILE X 165      46.647  50.309  42.859  0.00  0.00            
ATOM   2672  N   MET X 166      44.865  51.561  43.602  0.00  0.00            
ATOM   2673  H   MET X 166      44.101  52.178  43.369  0.00  0.00            
ATOM   2674  CA  MET X 166      44.647  50.754  44.862  0.00  0.00            
ATOM   2675  HA  MET X 166      45.524  50.832  45.504  0.00  0.00            
ATOM   2676  CB  MET X 166      43.402  51.334  45.575  0.00  0.00            
ATOM   2677  HB2 MET X 166      42.626  51.466  44.820  0.00  0.00            
ATOM   2678  HB3 MET X 166      42.987  50.563  46.224  0.00  0.00            
ATOM   2679  CG  MET X 166      43.698  52.565  46.329  0.00  0.00            
ATOM   2680  HG2 MET X 166      44.603  52.451  46.927  0.00  0.00            
ATOM   2681  HG3 MET X 166      43.739  53.361  45.585  0.00  0.00            
ATOM   2682  SD  MET X 166      42.299  53.023  47.433  0.00  0.00            
ATOM   2683  CE  MET X 166      41.066  53.695  46.311  0.00  0.00            
ATOM   2684  HE1 MET X 166      41.191  54.777  46.260  0.00  0.00            
ATOM   2685  HE2 MET X 166      41.095  53.256  45.314  0.00  0.00            
ATOM   2686  HE3 MET X 166      40.023  53.488  46.552  0.00  0.00            
ATOM   2687  C   MET X 166      44.338  49.265  44.580  0.00  0.00            
ATOM   2688  O   MET X 166      45.093  48.468  45.101  0.00  0.00            
ATOM   2689  N   ILE X 167      43.388  48.971  43.589  0.00  0.00            
ATOM   2690  H   ILE X 167      43.070  49.697  42.962  0.00  0.00            
ATOM   2691  CA  ILE X 167      43.193  47.524  43.135  0.00  0.00            
ATOM   2692  HA  ILE X 167      42.690  47.038  43.971  0.00  0.00            
ATOM   2693  CB  ILE X 167      42.120  47.577  42.013  0.00  0.00            
ATOM   2694  HB  ILE X 167      42.484  48.376  41.367  0.00  0.00            
ATOM   2695  CG2 ILE X 167      42.041  46.336  41.148  0.00  0.00            
ATOM   2696 HG21 ILE X 167      41.183  46.417  40.480  0.00  0.00            
ATOM   2697 HG22 ILE X 167      42.981  46.169  40.622  0.00  0.00            
ATOM   2698 HG23 ILE X 167      41.832  45.374  41.615  0.00  0.00            
ATOM   2699  CG1 ILE X 167      40.689  47.922  42.495  0.00  0.00            
ATOM   2700 HG12 ILE X 167      40.254  47.007  42.896  0.00  0.00            
ATOM   2701 HG13 ILE X 167      40.726  48.627  43.325  0.00  0.00            
ATOM   2702  CD1 ILE X 167      39.640  48.628  41.514  0.00  0.00            
ATOM   2703 HD11 ILE X 167      38.702  48.762  42.052  0.00  0.00            
ATOM   2704 HD12 ILE X 167      39.975  49.583  41.111  0.00  0.00            
ATOM   2705 HD13 ILE X 167      39.413  47.879  40.756  0.00  0.00            
ATOM   2706  C   ILE X 167      44.482  46.715  42.660  0.00  0.00            
ATOM   2707  O   ILE X 167      44.563  45.487  42.781  0.00  0.00            
ATOM   2708  N   ASP X 168      45.421  47.405  41.992  0.00  0.00            
ATOM   2709  H   ASP X 168      45.144  48.375  41.956  0.00  0.00            
ATOM   2710  CA  ASP X 168      46.764  46.810  41.459  0.00  0.00            
ATOM   2711  HA  ASP X 168      46.585  45.821  41.037  0.00  0.00            
ATOM   2712  CB  ASP X 168      47.310  47.744  40.338  0.00  0.00            
ATOM   2713  HB2 ASP X 168      46.516  47.960  39.623  0.00  0.00            
ATOM   2714  HB3 ASP X 168      47.525  48.756  40.683  0.00  0.00            
ATOM   2715  CG  ASP X 168      48.403  47.152  39.406  0.00  0.00            
ATOM   2716  OD1 ASP X 168      48.305  46.034  38.859  0.00  0.00            
ATOM   2717  OD2 ASP X 168      49.399  47.846  39.193  0.00  0.00            
ATOM   2718  C   ASP X 168      47.863  46.679  42.544  0.00  0.00            
ATOM   2719  O   ASP X 168      48.768  45.877  42.305  0.00  0.00            
ATOM   2720  N   SER X 169      47.698  47.361  43.661  0.00  0.00            
ATOM   2721  H   SER X 169      46.838  47.890  43.624  0.00  0.00            
ATOM   2722  CA  SER X 169      48.692  47.506  44.825  0.00  0.00            
ATOM   2723  HA  SER X 169      49.576  47.968  44.385  0.00  0.00            
ATOM   2724  CB  SER X 169      48.157  48.566  45.800  0.00  0.00            
ATOM   2725  HB2 SER X 169      48.949  48.952  46.442  0.00  0.00            
ATOM   2726  HB3 SER X 169      47.674  49.275  45.126  0.00  0.00            
ATOM   2727  OG  SER X 169      47.170  48.041  46.652  0.00  0.00            
ATOM   2728  HG  SER X 169      46.388  48.146  46.106  0.00  0.00            
ATOM   2729  C   SER X 169      49.101  46.249  45.564  0.00  0.00            
ATOM   2730  O   SER X 169      49.966  46.228  46.393  0.00  0.00            
ATOM   2731  N   PHE X 170      48.572  45.089  45.137  0.00  0.00            
ATOM   2732  H   PHE X 170      47.887  45.092  44.395  0.00  0.00            
ATOM   2733  CA  PHE X 170      48.979  43.750  45.644  0.00  0.00            
ATOM   2734  HA  PHE X 170      49.452  43.965  46.602  0.00  0.00            
ATOM   2735  CB  PHE X 170      47.872  42.720  45.980  0.00  0.00            
ATOM   2736  HB2 PHE X 170      48.247  41.942  46.645  0.00  0.00            
ATOM   2737  HB3 PHE X 170      47.117  43.308  46.502  0.00  0.00            
ATOM   2738  CG  PHE X 170      47.228  42.144  44.687  0.00  0.00            
ATOM   2739  CD1 PHE X 170      46.218  42.999  44.083  0.00  0.00            
ATOM   2740  HD1 PHE X 170      45.908  43.924  44.545  0.00  0.00            
ATOM   2741  CE1 PHE X 170      45.450  42.396  43.017  0.00  0.00            
ATOM   2742  HE1 PHE X 170      44.612  42.955  42.627  0.00  0.00            
ATOM   2743  CZ  PHE X 170      45.623  41.015  42.650  0.00  0.00            
ATOM   2744  HZ  PHE X 170      45.001  40.649  41.847  0.00  0.00            
ATOM   2745  CE2 PHE X 170      46.665  40.266  43.156  0.00  0.00            
ATOM   2746  HE2 PHE X 170      46.772  39.236  42.850  0.00  0.00            
ATOM   2747  CD2 PHE X 170      47.488  40.827  44.175  0.00  0.00            
ATOM   2748  HD2 PHE X 170      48.315  40.268  44.587  0.00  0.00            
ATOM   2749  C   PHE X 170      50.084  43.029  44.812  0.00  0.00            
ATOM   2750  O   PHE X 170      50.563  41.972  45.212  0.00  0.00            
ATOM   2751  N   ARG X 171      50.461  43.548  43.616  0.00  0.00            
ATOM   2752  H   ARG X 171      49.878  44.315  43.312  0.00  0.00            
ATOM   2753  CA  ARG X 171      51.414  42.963  42.696  0.00  0.00            
ATOM   2754  HA  ARG X 171      50.923  42.103  42.241  0.00  0.00            
ATOM   2755  CB  ARG X 171      51.738  43.912  41.549  0.00  0.00            
ATOM   2756  HB2 ARG X 171      52.402  43.346  40.895  0.00  0.00            
ATOM   2757  HB3 ARG X 171      50.834  44.046  40.956  0.00  0.00            
ATOM   2758  CG  ARG X 171      52.419  45.275  41.915  0.00  0.00            
ATOM   2759  HG2 ARG X 171      51.788  45.749  42.667  0.00  0.00            
ATOM   2760  HG3 ARG X 171      53.337  45.029  42.449  0.00  0.00            
ATOM   2761  CD  ARG X 171      52.734  46.097  40.727  0.00  0.00            
ATOM   2762  HD2 ARG X 171      52.988  47.103  41.060  0.00  0.00            
ATOM   2763  HD3 ARG X 171      53.636  45.782  40.203  0.00  0.00            
ATOM   2764  NE  ARG X 171      51.680  46.160  39.614  0.00  0.00            
ATOM   2765  HE  ARG X 171      50.928  46.830  39.686  0.00  0.00            
ATOM   2766  CZ  ARG X 171      51.692  45.447  38.507  0.00  0.00            
ATOM   2767  NH1 ARG X 171      52.652  44.635  38.151  0.00  0.00            
ATOM   2768 HH11 ARG X 171      53.440  44.370  38.724  0.00  0.00            
ATOM   2769 HH12 ARG X 171      52.434  44.252  37.242  0.00  0.00            
ATOM   2770  NH2 ARG X 171      50.735  45.469  37.614  0.00  0.00            
ATOM   2771 HH21 ARG X 171      49.844  45.693  38.034  0.00  0.00            
ATOM   2772 HH22 ARG X 171      50.755  44.895  36.783  0.00  0.00            
ATOM   2773  C   ARG X 171      52.624  42.367  43.362  0.00  0.00            
ATOM   2774  O   ARG X 171      53.182  41.457  42.814  0.00  0.00            
ATOM   2775  N   ALA X 172      53.132  42.974  44.495  0.00  0.00            
ATOM   2776  H   ALA X 172      52.563  43.771  44.743  0.00  0.00            
ATOM   2777  CA  ALA X 172      54.409  42.742  45.126  0.00  0.00            
ATOM   2778  HA  ALA X 172      55.025  42.050  44.552  0.00  0.00            
ATOM   2779  CB  ALA X 172      55.058  44.075  45.359  0.00  0.00            
ATOM   2780  HB1 ALA X 172      55.969  43.864  45.918  0.00  0.00            
ATOM   2781  HB2 ALA X 172      55.415  44.581  44.462  0.00  0.00            
ATOM   2782  HB3 ALA X 172      54.495  44.737  46.017  0.00  0.00            
ATOM   2783  C   ALA X 172      54.348  41.906  46.432  0.00  0.00            
ATOM   2784  O   ALA X 172      55.365  41.770  47.074  0.00  0.00            
ATOM   2785  N   LEU X 173      53.155  41.429  46.830  0.00  0.00            
ATOM   2786  H   LEU X 173      52.298  41.542  46.307  0.00  0.00            
ATOM   2787  CA  LEU X 173      53.009  40.381  47.851  0.00  0.00            
ATOM   2788  HA  LEU X 173      51.960  40.279  48.129  0.00  0.00            
ATOM   2789  CB  LEU X 173      53.433  39.050  47.225  0.00  0.00            
ATOM   2790  HB2 LEU X 173      54.445  39.140  46.830  0.00  0.00            
ATOM   2791  HB3 LEU X 173      53.535  38.272  47.982  0.00  0.00            
ATOM   2792  CG  LEU X 173      52.639  38.614  45.908  0.00  0.00            
ATOM   2793  HG  LEU X 173      52.904  39.345  45.145  0.00  0.00            
ATOM   2794  CD1 LEU X 173      53.290  37.419  45.332  0.00  0.00            
ATOM   2795 HD11 LEU X 173      52.929  37.153  44.339  0.00  0.00            
ATOM   2796 HD12 LEU X 173      54.347  37.665  45.228  0.00  0.00            
ATOM   2797 HD13 LEU X 173      53.180  36.538  45.965  0.00  0.00            
ATOM   2798  CD2 LEU X 173      51.087  38.558  46.005  0.00  0.00            
ATOM   2799 HD21 LEU X 173      50.849  37.876  46.820  0.00  0.00            
ATOM   2800 HD22 LEU X 173      50.782  39.570  46.273  0.00  0.00            
ATOM   2801 HD23 LEU X 173      50.831  38.267  44.986  0.00  0.00            
ATOM   2802  C   LEU X 173      53.677  40.706  49.147  0.00  0.00            
ATOM   2803  O   LEU X 173      54.512  40.056  49.659  0.00  0.00            
ATOM   2804  N   GLY X 174      53.405  41.905  49.630  0.00  0.00            
ATOM   2805  H   GLY X 174      52.740  42.453  49.103  0.00  0.00            
ATOM   2806  CA  GLY X 174      53.922  42.498  50.888  0.00  0.00            
ATOM   2807  HA2 GLY X 174      53.208  43.144  51.398  0.00  0.00            
ATOM   2808  HA3 GLY X 174      54.112  41.682  51.585  0.00  0.00            
ATOM   2809  C   GLY X 174      55.298  43.280  50.806  0.00  0.00            
ATOM   2810  O   GLY X 174      55.561  44.122  51.679  0.00  0.00            
ATOM   2811  N   GLY X 175      56.100  43.129  49.740  0.00  0.00            
ATOM   2812  H   GLY X 175      55.749  42.523  49.013  0.00  0.00            
ATOM   2813  CA  GLY X 175      57.335  43.874  49.537  0.00  0.00            
ATOM   2814  HA2 GLY X 175      57.803  43.854  50.521  0.00  0.00            
ATOM   2815  HA3 GLY X 175      57.951  43.426  48.758  0.00  0.00            
ATOM   2816  C   GLY X 175      57.197  45.390  49.205  0.00  0.00            
ATOM   2817  O   GLY X 175      56.151  45.984  48.979  0.00  0.00            
ATOM   2818  N   ALA X 176      58.352  46.026  49.144  0.00  0.00            
ATOM   2819  H   ALA X 176      59.210  45.581  49.437  0.00  0.00            
ATOM   2820  CA  ALA X 176      58.412  47.406  48.629  0.00  0.00            
ATOM   2821  HA  ALA X 176      57.491  47.954  48.830  0.00  0.00            
ATOM   2822  CB  ALA X 176      59.532  48.118  49.437  0.00  0.00            
ATOM   2823  HB1 ALA X 176      59.452  47.906  50.503  0.00  0.00            
ATOM   2824  HB2 ALA X 176      60.547  47.874  49.125  0.00  0.00            
ATOM   2825  HB3 ALA X 176      59.509  49.206  49.383  0.00  0.00            
ATOM   2826  C   ALA X 176      58.588  47.374  47.148  0.00  0.00            
ATOM   2827  O   ALA X 176      59.476  46.740  46.561  0.00  0.00            
ATOM   2828  N   PHE X 177      57.772  48.200  46.434  0.00  0.00            
ATOM   2829  H   PHE X 177      57.119  48.803  46.914  0.00  0.00            
ATOM   2830  CA  PHE X 177      57.614  48.171  44.934  0.00  0.00            
ATOM   2831  HA  PHE X 177      58.578  47.901  44.503  0.00  0.00            
ATOM   2832  CB  PHE X 177      56.586  47.153  44.501  0.00  0.00            
ATOM   2833  HB2 PHE X 177      56.803  46.953  43.451  0.00  0.00            
ATOM   2834  HB3 PHE X 177      56.791  46.282  45.123  0.00  0.00            
ATOM   2835  CG  PHE X 177      55.149  47.563  44.793  0.00  0.00            
ATOM   2836  CD1 PHE X 177      54.527  47.510  46.041  0.00  0.00            
ATOM   2837  HD1 PHE X 177      55.068  47.025  46.840  0.00  0.00            
ATOM   2838  CE1 PHE X 177      53.223  48.030  46.308  0.00  0.00            
ATOM   2839  HE1 PHE X 177      52.793  47.905  47.291  0.00  0.00            
ATOM   2840  CZ  PHE X 177      52.505  48.604  45.266  0.00  0.00            
ATOM   2841  HZ  PHE X 177      51.471  48.896  45.382  0.00  0.00            
ATOM   2842  CE2 PHE X 177      53.013  48.518  43.973  0.00  0.00            
ATOM   2843  HE2 PHE X 177      52.479  48.936  43.132  0.00  0.00            
ATOM   2844  CD2 PHE X 177      54.355  48.091  43.767  0.00  0.00            
ATOM   2845  HD2 PHE X 177      54.679  48.305  42.759  0.00  0.00            
ATOM   2846  C   PHE X 177      57.190  49.586  44.556  0.00  0.00            
ATOM   2847  O   PHE X 177      56.529  50.384  45.248  0.00  0.00            
ATOM   2848  N   LYS X 178      57.577  50.002  43.359  0.00  0.00            
ATOM   2849  H   LYS X 178      58.052  49.338  42.764  0.00  0.00            
ATOM   2850  CA  LYS X 178      57.662  51.414  42.940  0.00  0.00            
ATOM   2851  HA  LYS X 178      58.013  51.941  43.827  0.00  0.00            
ATOM   2852  CB  LYS X 178      58.764  51.619  41.914  0.00  0.00            
ATOM   2853  HB2 LYS X 178      58.410  50.952  41.129  0.00  0.00            
ATOM   2854  HB3 LYS X 178      58.857  52.634  41.527  0.00  0.00            
ATOM   2855  CG  LYS X 178      60.125  51.230  42.396  0.00  0.00            
ATOM   2856  HG2 LYS X 178      60.429  51.904  43.197  0.00  0.00            
ATOM   2857  HG3 LYS X 178      60.194  50.207  42.766  0.00  0.00            
ATOM   2858  CD  LYS X 178      61.103  51.481  41.254  0.00  0.00            
ATOM   2859  HD2 LYS X 178      61.000  52.338  40.588  0.00  0.00            
ATOM   2860  HD3 LYS X 178      62.136  51.568  41.593  0.00  0.00            
ATOM   2861  CE  LYS X 178      60.880  50.288  40.336  0.00  0.00            
ATOM   2862  HE2 LYS X 178      61.126  49.394  40.908  0.00  0.00            
ATOM   2863  HE3 LYS X 178      59.823  50.209  40.082  0.00  0.00            
ATOM   2864  NZ  LYS X 178      61.825  50.358  39.193  0.00  0.00            
ATOM   2865  HZ1 LYS X 178      61.673  51.289  38.834  0.00  0.00            
ATOM   2866  HZ2 LYS X 178      62.762  50.293  39.567  0.00  0.00            
ATOM   2867  HZ3 LYS X 178      61.507  49.630  38.570  0.00  0.00            
ATOM   2868  C   LYS X 178      56.299  52.139  42.596  0.00  0.00            
ATOM   2869  O   LYS X 178      56.265  53.335  42.423  0.00  0.00            
ATOM   2870  N   GLY X 179      55.178  51.446  42.633  0.00  0.00            
ATOM   2871  H   GLY X 179      55.275  50.471  42.878  0.00  0.00            
ATOM   2872  CA  GLY X 179      53.808  52.021  42.670  0.00  0.00            
ATOM   2873  HA2 GLY X 179      53.808  53.054  42.322  0.00  0.00            
ATOM   2874  HA3 GLY X 179      53.170  51.348  42.097  0.00  0.00            
ATOM   2875  C   GLY X 179      53.291  52.272  44.107  0.00  0.00            
ATOM   2876  O   GLY X 179      52.144  52.521  44.173  0.00  0.00            
ATOM   2877  N   TYR X 180      54.118  52.119  45.160  0.00  0.00            
ATOM   2878  H   TYR X 180      55.116  52.112  45.008  0.00  0.00            
ATOM   2879  CA  TYR X 180      53.534  51.976  46.514  0.00  0.00            
ATOM   2880  HA  TYR X 180      52.731  51.241  46.464  0.00  0.00            
ATOM   2881  CB  TYR X 180      54.606  51.501  47.474  0.00  0.00            
ATOM   2882  HB2 TYR X 180      54.854  50.447  47.348  0.00  0.00            
ATOM   2883  HB3 TYR X 180      55.561  51.990  47.283  0.00  0.00            
ATOM   2884  CG  TYR X 180      54.289  51.675  48.926  0.00  0.00            
ATOM   2885  CD1 TYR X 180      53.238  50.948  49.456  0.00  0.00            
ATOM   2886  HD1 TYR X 180      52.800  50.198  48.813  0.00  0.00            
ATOM   2887  CE1 TYR X 180      53.078  50.907  50.856  0.00  0.00            
ATOM   2888  HE1 TYR X 180      52.364  50.241  51.318  0.00  0.00            
ATOM   2889  CZ  TYR X 180      53.903  51.681  51.702  0.00  0.00            
ATOM   2890  OH  TYR X 180      53.728  51.727  53.042  0.00  0.00            
ATOM   2891  HH  TYR X 180      54.473  52.167  53.457  0.00  0.00            
ATOM   2892  CE2 TYR X 180      54.872  52.539  51.148  0.00  0.00            
ATOM   2893  HE2 TYR X 180      55.435  53.165  51.824  0.00  0.00            
ATOM   2894  CD2 TYR X 180      55.092  52.501  49.758  0.00  0.00            
ATOM   2895  HD2 TYR X 180      55.890  53.049  49.280  0.00  0.00            
ATOM   2896  C   TYR X 180      52.896  53.303  46.897  0.00  0.00            
ATOM   2897  O   TYR X 180      51.688  53.298  47.212  0.00  0.00            
ATOM   2898  N   LYS X 181      53.544  54.446  46.870  0.00  0.00            
ATOM   2899  H   LYS X 181      54.483  54.334  46.516  0.00  0.00            
ATOM   2900  CA  LYS X 181      53.072  55.797  47.249  0.00  0.00            
ATOM   2901  HA  LYS X 181      52.703  55.689  48.269  0.00  0.00            
ATOM   2902  CB  LYS X 181      54.153  56.886  47.275  0.00  0.00            
ATOM   2903  HB2 LYS X 181      54.926  56.587  47.983  0.00  0.00            
ATOM   2904  HB3 LYS X 181      54.642  56.955  46.304  0.00  0.00            
ATOM   2905  CG  LYS X 181      53.570  58.167  47.840  0.00  0.00            
ATOM   2906  HG2 LYS X 181      52.767  58.528  47.198  0.00  0.00            
ATOM   2907  HG3 LYS X 181      53.127  58.034  48.828  0.00  0.00            
ATOM   2908  CD  LYS X 181      54.521  59.372  47.847  0.00  0.00            
ATOM   2909  HD2 LYS X 181      55.441  59.089  48.360  0.00  0.00            
ATOM   2910  HD3 LYS X 181      54.811  59.609  46.823  0.00  0.00            
ATOM   2911  CE  LYS X 181      54.032  60.736  48.295  0.00  0.00            
ATOM   2912  HE2 LYS X 181      54.687  61.457  47.805  0.00  0.00            
ATOM   2913  HE3 LYS X 181      52.989  60.883  48.016  0.00  0.00            
ATOM   2914  NZ  LYS X 181      54.203  60.933  49.758  0.00  0.00            
ATOM   2915  HZ1 LYS X 181      53.405  60.631  50.299  0.00  0.00            
ATOM   2916  HZ2 LYS X 181      55.115  60.671  50.104  0.00  0.00            
ATOM   2917  HZ3 LYS X 181      54.175  61.938  49.852  0.00  0.00            
ATOM   2918  C   LYS X 181      51.904  56.163  46.370  0.00  0.00            
ATOM   2919  O   LYS X 181      50.869  56.625  46.856  0.00  0.00            
ATOM   2920  N   ALA X 182      52.021  56.002  45.044  0.00  0.00            
ATOM   2921  H   ALA X 182      52.804  55.469  44.692  0.00  0.00            
ATOM   2922  CA  ALA X 182      50.959  56.347  44.091  0.00  0.00            
ATOM   2923  HA  ALA X 182      50.720  57.409  44.148  0.00  0.00            
ATOM   2924  CB  ALA X 182      51.467  56.039  42.653  0.00  0.00            
ATOM   2925  HB1 ALA X 182      50.808  56.466  41.897  0.00  0.00            
ATOM   2926  HB2 ALA X 182      52.426  56.498  42.412  0.00  0.00            
ATOM   2927  HB3 ALA X 182      51.637  54.965  42.581  0.00  0.00            
ATOM   2928  C   ALA X 182      49.657  55.548  44.522  0.00  0.00            
ATOM   2929  O   ALA X 182      48.577  56.075  44.271  0.00  0.00            
ATOM   2930  N   SER X 183      49.811  54.368  45.109  0.00  0.00            
ATOM   2931  H   SER X 183      50.783  54.258  45.362  0.00  0.00            
ATOM   2932  CA  SER X 183      48.816  53.602  45.753  0.00  0.00            
ATOM   2933  HA  SER X 183      47.977  53.560  45.059  0.00  0.00            
ATOM   2934  CB  SER X 183      49.220  52.033  45.966  0.00  0.00            
ATOM   2935  HB2 SER X 183      49.816  51.951  46.875  0.00  0.00            
ATOM   2936  HB3 SER X 183      48.243  51.566  46.089  0.00  0.00            
ATOM   2937  OG  SER X 183      49.821  51.399  44.819  0.00  0.00            
ATOM   2938  HG  SER X 183      50.678  51.781  44.615  0.00  0.00            
ATOM   2939  C   SER X 183      48.314  54.156  47.156  0.00  0.00            
ATOM   2940  O   SER X 183      47.110  54.348  47.287  0.00  0.00            
ATOM   2941  N   LYS X 184      49.238  54.325  48.115  0.00  0.00            
ATOM   2942  H   LYS X 184      50.193  54.093  47.882  0.00  0.00            
ATOM   2943  CA  LYS X 184      48.974  54.950  49.465  0.00  0.00            
ATOM   2944  HA  LYS X 184      48.282  54.254  49.938  0.00  0.00            
ATOM   2945  CB  LYS X 184      50.303  54.965  50.329  0.00  0.00            
ATOM   2946  HB2 LYS X 184      50.834  54.066  50.015  0.00  0.00            
ATOM   2947  HB3 LYS X 184      50.891  55.873  50.202  0.00  0.00            
ATOM   2948  CG  LYS X 184      50.034  54.884  51.818  0.00  0.00            
ATOM   2949  HG2 LYS X 184      49.879  55.843  52.312  0.00  0.00            
ATOM   2950  HG3 LYS X 184      49.226  54.239  52.164  0.00  0.00            
ATOM   2951  CD  LYS X 184      51.220  54.116  52.452  0.00  0.00            
ATOM   2952  HD2 LYS X 184      51.061  53.072  52.182  0.00  0.00            
ATOM   2953  HD3 LYS X 184      52.173  54.502  52.091  0.00  0.00            
ATOM   2954  CE  LYS X 184      51.227  54.162  54.022  0.00  0.00            
ATOM   2955  HE2 LYS X 184      50.385  53.532  54.312  0.00  0.00            
ATOM   2956  HE3 LYS X 184      52.004  53.566  54.501  0.00  0.00            
ATOM   2957  NZ  LYS X 184      51.179  55.516  54.587  0.00  0.00            
ATOM   2958  HZ1 LYS X 184      51.963  56.088  54.309  0.00  0.00            
ATOM   2959  HZ2 LYS X 184      50.471  56.110  54.178  0.00  0.00            
ATOM   2960  HZ3 LYS X 184      51.155  55.575  55.595  0.00  0.00            
ATOM   2961  C   LYS X 184      48.221  56.224  49.400  0.00  0.00            
ATOM   2962  O   LYS X 184      47.412  56.410  50.253  0.00  0.00            
ATOM   2963  N   GLU X 185      48.650  57.114  48.485  0.00  0.00            
ATOM   2964  H   GLU X 185      49.485  57.037  47.923  0.00  0.00            
ATOM   2965  CA  GLU X 185      48.048  58.493  48.494  0.00  0.00            
ATOM   2966  HA  GLU X 185      48.009  58.851  49.522  0.00  0.00            
ATOM   2967  CB  GLU X 185      49.083  59.398  47.832  0.00  0.00            
ATOM   2968  HB2 GLU X 185      49.092  59.023  46.809  0.00  0.00            
ATOM   2969  HB3 GLU X 185      48.718  60.390  47.566  0.00  0.00            
ATOM   2970  CG  GLU X 185      50.463  59.480  48.489  0.00  0.00            
ATOM   2971  HG2 GLU X 185      50.736  58.518  48.922  0.00  0.00            
ATOM   2972  HG3 GLU X 185      51.127  59.856  47.711  0.00  0.00            
ATOM   2973  CD  GLU X 185      50.480  60.480  49.646  0.00  0.00            
ATOM   2974  OE1 GLU X 185      51.452  61.192  49.849  0.00  0.00            
ATOM   2975  OE2 GLU X 185      49.508  60.551  50.387  0.00  0.00            
ATOM   2976  C   GLU X 185      46.691  58.457  47.833  0.00  0.00            
ATOM   2977  O   GLU X 185      45.790  59.196  48.265  0.00  0.00            
ATOM   2978  N   ALA X 186      46.521  57.660  46.773  0.00  0.00            
ATOM   2979  H   ALA X 186      47.311  57.194  46.349  0.00  0.00            
ATOM   2980  CA  ALA X 186      45.221  57.349  46.189  0.00  0.00            
ATOM   2981  HA  ALA X 186      44.754  58.295  45.916  0.00  0.00            
ATOM   2982  CB  ALA X 186      45.313  56.433  44.993  0.00  0.00            
ATOM   2983  HB1 ALA X 186      45.889  55.534  45.213  0.00  0.00            
ATOM   2984  HB2 ALA X 186      44.342  56.280  44.522  0.00  0.00            
ATOM   2985  HB3 ALA X 186      45.877  56.984  44.239  0.00  0.00            
ATOM   2986  C   ALA X 186      44.251  56.690  47.209  0.00  0.00            
ATOM   2987  O   ALA X 186      43.061  57.063  47.132  0.00  0.00            
ATOM   2988  N   ARG X 187      44.726  55.917  48.166  0.00  0.00            
ATOM   2989  H   ARG X 187      45.700  55.660  48.084  0.00  0.00            
ATOM   2990  CA  ARG X 187      43.908  55.362  49.214  0.00  0.00            
ATOM   2991  HA  ARG X 187      43.008  54.963  48.745  0.00  0.00            
ATOM   2992  CB  ARG X 187      44.630  54.273  50.033  0.00  0.00            
ATOM   2993  HB2 ARG X 187      44.400  53.349  49.503  0.00  0.00            
ATOM   2994  HB3 ARG X 187      45.713  54.351  49.932  0.00  0.00            
ATOM   2995  CG  ARG X 187      44.166  54.139  51.445  0.00  0.00            
ATOM   2996  HG2 ARG X 187      44.813  54.841  51.972  0.00  0.00            
ATOM   2997  HG3 ARG X 187      43.138  54.495  51.524  0.00  0.00            
ATOM   2998  CD  ARG X 187      44.265  52.845  52.044  0.00  0.00            
ATOM   2999  HD2 ARG X 187      45.288  52.471  52.085  0.00  0.00            
ATOM   3000  HD3 ARG X 187      43.893  52.855  53.069  0.00  0.00            
ATOM   3001  NE  ARG X 187      43.449  51.894  51.288  0.00  0.00            
ATOM   3002  HE  ARG X 187      43.830  51.402  50.492  0.00  0.00            
ATOM   3003  CZ  ARG X 187      42.247  51.559  51.529  0.00  0.00            
ATOM   3004  NH1 ARG X 187      41.587  50.638  50.889  0.00  0.00            
ATOM   3005 HH11 ARG X 187      41.920  50.043  50.143  0.00  0.00            
ATOM   3006 HH12 ARG X 187      40.662  50.504  51.272  0.00  0.00            
ATOM   3007  NH2 ARG X 187      41.536  52.130  52.443  0.00  0.00            
ATOM   3008 HH21 ARG X 187      41.881  52.895  53.005  0.00  0.00            
ATOM   3009 HH22 ARG X 187      40.681  51.637  52.656  0.00  0.00            
ATOM   3010  C   ARG X 187      43.426  56.565  50.044  0.00  0.00            
ATOM   3011  O   ARG X 187      42.216  56.861  50.125  0.00  0.00            
ATOM   3012  N   ARG X 188      44.319  57.306  50.605  0.00  0.00            
ATOM   3013  H   ARG X 188      45.266  56.977  50.479  0.00  0.00            
ATOM   3014  CA  ARG X 188      44.139  58.448  51.502  0.00  0.00            
ATOM   3015  HA  ARG X 188      43.801  58.065  52.465  0.00  0.00            
ATOM   3016  CB  ARG X 188      45.418  59.297  51.792  0.00  0.00            
ATOM   3017  HB2 ARG X 188      45.997  58.652  52.453  0.00  0.00            
ATOM   3018  HB3 ARG X 188      45.912  59.554  50.855  0.00  0.00            
ATOM   3019  CG  ARG X 188      45.196  60.604  52.504  0.00  0.00            
ATOM   3020  HG2 ARG X 188      44.600  61.320  51.939  0.00  0.00            
ATOM   3021  HG3 ARG X 188      44.667  60.438  53.443  0.00  0.00            
ATOM   3022  CD  ARG X 188      46.580  61.264  52.795  0.00  0.00            
ATOM   3023  HD2 ARG X 188      46.430  62.226  53.285  0.00  0.00            
ATOM   3024  HD3 ARG X 188      47.249  60.650  53.398  0.00  0.00            
ATOM   3025  NE  ARG X 188      47.200  61.533  51.503  0.00  0.00            
ATOM   3026  HE  ARG X 188      47.942  60.978  51.102  0.00  0.00            
ATOM   3027  CZ  ARG X 188      46.905  62.550  50.681  0.00  0.00            
ATOM   3028  NH1 ARG X 188      45.980  63.457  50.856  0.00  0.00            
ATOM   3029 HH11 ARG X 188      45.534  63.529  51.759  0.00  0.00            
ATOM   3030 HH12 ARG X 188      45.710  64.141  50.164  0.00  0.00            
ATOM   3031  NH2 ARG X 188      47.567  62.795  49.596  0.00  0.00            
ATOM   3032 HH21 ARG X 188      48.200  62.126  49.184  0.00  0.00            
ATOM   3033 HH22 ARG X 188      47.418  63.682  49.136  0.00  0.00            
ATOM   3034  C   ARG X 188      43.139  59.427  50.953  0.00  0.00            
ATOM   3035  O   ARG X 188      42.197  59.752  51.663  0.00  0.00            
ATOM   3036  N   ARG X 189      43.267  59.802  49.669  0.00  0.00            
ATOM   3037  H   ARG X 189      44.157  59.569  49.253  0.00  0.00            
ATOM   3038  CA  ARG X 189      42.348  60.690  48.940  0.00  0.00            
ATOM   3039  HA  ARG X 189      42.243  61.652  49.442  0.00  0.00            
ATOM   3040  CB  ARG X 189      42.797  60.999  47.488  0.00  0.00            
ATOM   3041  HB2 ARG X 189      43.000  60.095  46.914  0.00  0.00            
ATOM   3042  HB3 ARG X 189      42.004  61.538  46.970  0.00  0.00            
ATOM   3043  CG  ARG X 189      44.194  61.794  47.579  0.00  0.00            
ATOM   3044  HG2 ARG X 189      44.022  62.665  48.212  0.00  0.00            
ATOM   3045  HG3 ARG X 189      45.006  61.303  48.115  0.00  0.00            
ATOM   3046  CD  ARG X 189      44.613  62.316  46.111  0.00  0.00            
ATOM   3047  HD2 ARG X 189      43.685  62.469  45.561  0.00  0.00            
ATOM   3048  HD3 ARG X 189      45.099  63.282  46.246  0.00  0.00            
ATOM   3049  NE  ARG X 189      45.446  61.321  45.431  0.00  0.00            
ATOM   3050  HE  ARG X 189      46.449  61.411  45.510  0.00  0.00            
ATOM   3051  CZ  ARG X 189      45.098  60.509  44.553  0.00  0.00            
ATOM   3052  NH1 ARG X 189      43.888  60.379  44.117  0.00  0.00            
ATOM   3053 HH11 ARG X 189      43.165  61.018  44.414  0.00  0.00            
ATOM   3054 HH12 ARG X 189      43.817  59.924  43.218  0.00  0.00            
ATOM   3055  NH2 ARG X 189      45.949  59.723  43.928  0.00  0.00            
ATOM   3056 HH21 ARG X 189      46.905  59.856  44.225  0.00  0.00            
ATOM   3057 HH22 ARG X 189      45.664  59.048  43.232  0.00  0.00            
ATOM   3058  C   ARG X 189      40.911  60.132  48.851  0.00  0.00            
ATOM   3059  O   ARG X 189      39.908  60.839  49.087  0.00  0.00            
ATOM   3060  N   VAL X 190      40.673  58.897  48.413  0.00  0.00            
ATOM   3061  H   VAL X 190      41.479  58.300  48.296  0.00  0.00            
ATOM   3062  CA  VAL X 190      39.341  58.265  48.387  0.00  0.00            
ATOM   3063  HA  VAL X 190      38.663  58.984  47.929  0.00  0.00            
ATOM   3064  CB  VAL X 190      39.492  56.885  47.628  0.00  0.00            
ATOM   3065  HB  VAL X 190      40.420  56.409  47.944  0.00  0.00            
ATOM   3066  CG1 VAL X 190      38.268  55.961  47.685  0.00  0.00            
ATOM   3067 HG11 VAL X 190      38.072  55.854  48.752  0.00  0.00            
ATOM   3068 HG12 VAL X 190      37.359  56.298  47.187  0.00  0.00            
ATOM   3069 HG13 VAL X 190      38.422  54.957  47.288  0.00  0.00            
ATOM   3070  CG2 VAL X 190      39.840  57.170  46.127  0.00  0.00            
ATOM   3071 HG21 VAL X 190      39.150  57.927  45.756  0.00  0.00            
ATOM   3072 HG22 VAL X 190      40.795  57.691  46.059  0.00  0.00            
ATOM   3073 HG23 VAL X 190      39.877  56.221  45.592  0.00  0.00            
ATOM   3074  C   VAL X 190      38.775  58.139  49.836  0.00  0.00            
ATOM   3075  O   VAL X 190      37.598  58.397  49.963  0.00  0.00            
ATOM   3076  N   GLU X 191      39.535  57.901  50.866  0.00  0.00            
ATOM   3077  H   GLU X 191      40.543  57.848  50.907  0.00  0.00            
ATOM   3078  CA  GLU X 191      39.039  57.604  52.200  0.00  0.00            
ATOM   3079  HA  GLU X 191      38.165  56.955  52.134  0.00  0.00            
ATOM   3080  CB  GLU X 191      40.181  57.143  53.082  0.00  0.00            
ATOM   3081  HB2 GLU X 191      41.044  57.760  52.833  0.00  0.00            
ATOM   3082  HB3 GLU X 191      39.947  57.428  54.108  0.00  0.00            
ATOM   3083  CG  GLU X 191      40.568  55.679  53.119  0.00  0.00            
ATOM   3084  HG2 GLU X 191      39.707  55.140  53.515  0.00  0.00            
ATOM   3085  HG3 GLU X 191      40.835  55.283  52.139  0.00  0.00            
ATOM   3086  CD  GLU X 191      41.738  55.459  54.083  0.00  0.00            
ATOM   3087  OE1 GLU X 191      41.937  56.308  55.008  0.00  0.00            
ATOM   3088  OE2 GLU X 191      42.318  54.354  53.904  0.00  0.00            
ATOM   3089  C   GLU X 191      38.427  58.921  52.701  0.00  0.00            
ATOM   3090  O   GLU X 191      37.348  58.856  53.225  0.00  0.00            
ATOM   3091  N   ASP X 192      39.140  60.087  52.502  0.00  0.00            
ATOM   3092  H   ASP X 192      40.050  60.067  52.064  0.00  0.00            
ATOM   3093  CA  ASP X 192      38.658  61.397  52.900  0.00  0.00            
ATOM   3094  HA  ASP X 192      38.431  61.382  53.966  0.00  0.00            
ATOM   3095  CB  ASP X 192      39.827  62.544  52.699  0.00  0.00            
ATOM   3096  HB2 ASP X 192      40.058  62.741  51.652  0.00  0.00            
ATOM   3097  HB3 ASP X 192      39.407  63.483  53.060  0.00  0.00            
ATOM   3098  CG  ASP X 192      41.141  62.498  53.482  0.00  0.00            
ATOM   3099  OD1 ASP X 192      41.440  61.496  54.153  0.00  0.00            
ATOM   3100  OD2 ASP X 192      41.781  63.612  53.557  0.00  0.00            
ATOM   3101  C   ASP X 192      37.387  61.808  52.197  0.00  0.00            
ATOM   3102  O   ASP X 192      36.689  62.651  52.827  0.00  0.00            
ATOM   3103  N   TRP X 193      37.226  61.348  50.998  0.00  0.00            
ATOM   3104  H   TRP X 193      37.996  60.808  50.629  0.00  0.00            
ATOM   3105  CA  TRP X 193      36.140  61.701  50.131  0.00  0.00            
ATOM   3106  HA  TRP X 193      35.966  62.753  50.358  0.00  0.00            
ATOM   3107  CB  TRP X 193      36.526  61.592  48.607  0.00  0.00            
ATOM   3108  HB2 TRP X 193      37.044  62.491  48.274  0.00  0.00            
ATOM   3109  HB3 TRP X 193      37.123  60.695  48.441  0.00  0.00            
ATOM   3110  CG  TRP X 193      35.509  61.486  47.596  0.00  0.00            
ATOM   3111  CD1 TRP X 193      34.831  62.560  47.177  0.00  0.00            
ATOM   3112  HD1 TRP X 193      34.971  63.588  47.477  0.00  0.00            
ATOM   3113  NE1 TRP X 193      33.893  62.045  46.283  0.00  0.00            
ATOM   3114  HE1 TRP X 193      33.063  62.520  45.958  0.00  0.00            
ATOM   3115  CE2 TRP X 193      34.028  60.708  45.971  0.00  0.00            
ATOM   3116  CZ2 TRP X 193      33.488  59.757  45.071  0.00  0.00            
ATOM   3117  HZ2 TRP X 193      32.612  60.013  44.495  0.00  0.00            
ATOM   3118  CH2 TRP X 193      33.984  58.455  45.118  0.00  0.00            
ATOM   3119  HH2 TRP X 193      33.475  57.723  44.509  0.00  0.00            
ATOM   3120  CZ3 TRP X 193      35.103  58.076  45.886  0.00  0.00            
ATOM   3121  HZ3 TRP X 193      35.445  57.052  45.873  0.00  0.00            
ATOM   3122  CE3 TRP X 193      35.592  58.999  46.779  0.00  0.00            
ATOM   3123  HE3 TRP X 193      36.524  58.727  47.251  0.00  0.00            
ATOM   3124  CD2 TRP X 193      35.066  60.297  46.886  0.00  0.00            
ATOM   3125  C   TRP X 193      34.859  60.949  50.438  0.00  0.00            
ATOM   3126  O   TRP X 193      33.700  61.443  50.485  0.00  0.00            
ATOM   3127  N   LEU X 194      34.909  59.693  50.856  0.00  0.00            
ATOM   3128  H   LEU X 194      35.815  59.254  50.772  0.00  0.00            
ATOM   3129  CA  LEU X 194      33.906  58.815  51.468  0.00  0.00            
ATOM   3130  HA  LEU X 194      32.969  58.951  50.928  0.00  0.00            
ATOM   3131  CB  LEU X 194      34.375  57.314  51.397  0.00  0.00            
ATOM   3132  HB2 LEU X 194      35.342  57.236  51.894  0.00  0.00            
ATOM   3133  HB3 LEU X 194      33.680  56.687  51.956  0.00  0.00            
ATOM   3134  CG  LEU X 194      34.457  56.589  50.039  0.00  0.00            
ATOM   3135  HG  LEU X 194      35.330  56.968  49.507  0.00  0.00            
ATOM   3136  CD1 LEU X 194      34.765  55.098  50.269  0.00  0.00            
ATOM   3137 HD11 LEU X 194      33.783  54.747  50.586  0.00  0.00            
ATOM   3138 HD12 LEU X 194      35.115  54.668  49.331  0.00  0.00            
ATOM   3139 HD13 LEU X 194      35.421  54.992  51.133  0.00  0.00            
ATOM   3140  CD2 LEU X 194      33.202  56.814  49.117  0.00  0.00            
ATOM   3141 HD21 LEU X 194      32.255  56.668  49.637  0.00  0.00            
ATOM   3142 HD22 LEU X 194      33.259  57.858  48.807  0.00  0.00            
ATOM   3143 HD23 LEU X 194      33.147  56.222  48.204  0.00  0.00            
ATOM   3144  C   LEU X 194      33.578  59.138  52.955  0.00  0.00            
ATOM   3145  O   LEU X 194      32.396  59.002  53.324  0.00  0.00            
ATOM   3146  N   GLU X 195      34.555  59.468  53.763  0.00  0.00            
ATOM   3147  H   GLU X 195      35.476  59.486  53.348  0.00  0.00            
ATOM   3148  CA  GLU X 195      34.499  59.977  55.139  0.00  0.00            
ATOM   3149  HA  GLU X 195      34.000  59.121  55.594  0.00  0.00            
ATOM   3150  CB  GLU X 195      35.910  60.142  55.779  0.00  0.00            
ATOM   3151  HB2 GLU X 195      36.332  59.149  55.622  0.00  0.00            
ATOM   3152  HB3 GLU X 195      36.508  60.828  55.179  0.00  0.00            
ATOM   3153  CG  GLU X 195      35.836  60.646  57.261  0.00  0.00            
ATOM   3154  HG2 GLU X 195      35.638  61.717  57.235  0.00  0.00            
ATOM   3155  HG3 GLU X 195      35.040  60.114  57.783  0.00  0.00            
ATOM   3156  CD  GLU X 195      37.118  60.382  58.084  0.00  0.00            
ATOM   3157  OE1 GLU X 195      38.210  60.582  57.597  0.00  0.00            
ATOM   3158  OE2 GLU X 195      37.033  60.207  59.289  0.00  0.00            
ATOM   3159  C   GLU X 195      33.717  61.318  55.300  0.00  0.00            
ATOM   3160  O   GLU X 195      32.837  61.370  56.215  0.00  0.00            
ATOM   3161  N   GLU X 196      33.946  62.243  54.339  0.00  0.00            
ATOM   3162  H   GLU X 196      34.831  62.234  53.853  0.00  0.00            
ATOM   3163  CA  GLU X 196      33.183  63.494  54.201  0.00  0.00            
ATOM   3164  HA  GLU X 196      33.131  64.049  55.138  0.00  0.00            
ATOM   3165  CB  GLU X 196      33.719  64.389  53.089  0.00  0.00            
ATOM   3166  HB2 GLU X 196      34.750  64.590  53.377  0.00  0.00            
ATOM   3167  HB3 GLU X 196      33.619  63.802  52.176  0.00  0.00            
ATOM   3168  CG  GLU X 196      33.067  65.776  52.936  0.00  0.00            
ATOM   3169  HG2 GLU X 196      33.460  66.264  52.044  0.00  0.00            
ATOM   3170  HG3 GLU X 196      32.008  65.663  52.704  0.00  0.00            
ATOM   3171  CD  GLU X 196      33.284  66.641  54.191  0.00  0.00            
ATOM   3172  OE1 GLU X 196      32.858  67.807  54.280  0.00  0.00            
ATOM   3173  OE2 GLU X 196      34.046  66.191  55.084  0.00  0.00            
ATOM   3174  C   GLU X 196      31.665  63.182  53.927  0.00  0.00            
ATOM   3175  O   GLU X 196      30.788  63.760  54.542  0.00  0.00            
ATOM   3176  N   GLN X 197      31.405  62.207  53.154  0.00  0.00            
ATOM   3177  H   GLN X 197      32.172  61.785  52.650  0.00  0.00            
ATOM   3178  CA  GLN X 197      30.074  61.657  52.908  0.00  0.00            
ATOM   3179  HA  GLN X 197      29.425  62.500  52.671  0.00  0.00            
ATOM   3180  CB  GLN X 197      30.041  60.671  51.736  0.00  0.00            
ATOM   3181  HB2 GLN X 197      30.921  60.027  51.736  0.00  0.00            
ATOM   3182  HB3 GLN X 197      29.087  60.151  51.813  0.00  0.00            
ATOM   3183  CG  GLN X 197      30.087  61.310  50.379  0.00  0.00            
ATOM   3184  HG2 GLN X 197      29.214  61.942  50.217  0.00  0.00            
ATOM   3185  HG3 GLN X 197      30.854  62.085  50.375  0.00  0.00            
ATOM   3186  CD  GLN X 197      30.404  60.265  49.292  0.00  0.00            
ATOM   3187  OE1 GLN X 197      29.550  59.504  48.760  0.00  0.00            
ATOM   3188  NE2 GLN X 197      31.701  60.246  49.079  0.00  0.00            
ATOM   3189 HE21 GLN X 197      31.974  59.772  48.231  0.00  0.00            
ATOM   3190 HE22 GLN X 197      32.373  60.863  49.513  0.00  0.00            
ATOM   3191  C   GLN X 197      29.448  60.929  54.174  0.00  0.00            
ATOM   3192  O   GLN X 197      28.281  61.086  54.444  0.00  0.00            
ATOM   3193  N   ILE X 198      30.252  60.177  54.889  0.00  0.00            
ATOM   3194  H   ILE X 198      31.098  59.842  54.451  0.00  0.00            
ATOM   3195  CA  ILE X 198      29.768  59.557  56.219  0.00  0.00            
ATOM   3196  HA  ILE X 198      28.782  59.103  56.119  0.00  0.00            
ATOM   3197  CB  ILE X 198      30.859  58.571  56.772  0.00  0.00            
ATOM   3198  HB  ILE X 198      31.885  58.904  56.616  0.00  0.00            
ATOM   3199  CG2 ILE X 198      30.715  57.962  58.188  0.00  0.00            
ATOM   3200 HG21 ILE X 198      29.863  57.284  58.120  0.00  0.00            
ATOM   3201 HG22 ILE X 198      31.661  57.506  58.479  0.00  0.00            
ATOM   3202 HG23 ILE X 198      30.483  58.730  58.926  0.00  0.00            
ATOM   3203  CG1 ILE X 198      30.711  57.368  55.793  0.00  0.00            
ATOM   3204 HG12 ILE X 198      29.920  56.680  56.093  0.00  0.00            
ATOM   3205 HG13 ILE X 198      30.489  57.695  54.778  0.00  0.00            
ATOM   3206  CD1 ILE X 198      31.947  56.537  55.441  0.00  0.00            
ATOM   3207 HD11 ILE X 198      32.278  56.029  56.347  0.00  0.00            
ATOM   3208 HD12 ILE X 198      31.750  55.735  54.730  0.00  0.00            
ATOM   3209 HD13 ILE X 198      32.685  57.242  55.057  0.00  0.00            
ATOM   3210  C   ILE X 198      29.476  60.609  57.284  0.00  0.00            
ATOM   3211  O   ILE X 198      28.498  60.497  57.947  0.00  0.00            
ATOM   3212  N   ILE X 199      30.270  61.603  57.525  0.00  0.00            
ATOM   3213  H   ILE X 199      31.153  61.689  57.041  0.00  0.00            
ATOM   3214  CA  ILE X 199      29.972  62.595  58.495  0.00  0.00            
ATOM   3215  HA  ILE X 199      29.660  62.011  59.361  0.00  0.00            
ATOM   3216  CB  ILE X 199      31.209  63.470  58.872  0.00  0.00            
ATOM   3217  HB  ILE X 199      31.749  63.606  57.935  0.00  0.00            
ATOM   3218  CG2 ILE X 199      30.949  64.986  59.216  0.00  0.00            
ATOM   3219 HG21 ILE X 199      30.530  65.562  58.391  0.00  0.00            
ATOM   3220 HG22 ILE X 199      30.262  64.862  60.054  0.00  0.00            
ATOM   3221 HG23 ILE X 199      31.813  65.577  59.521  0.00  0.00            
ATOM   3222  CG1 ILE X 199      32.197  62.701  59.810  0.00  0.00            
ATOM   3223 HG12 ILE X 199      31.616  62.457  60.700  0.00  0.00            
ATOM   3224 HG13 ILE X 199      32.479  61.814  59.243  0.00  0.00            
ATOM   3225  CD1 ILE X 199      33.472  63.468  60.067  0.00  0.00            
ATOM   3226 HD11 ILE X 199      33.971  63.833  59.169  0.00  0.00            
ATOM   3227 HD12 ILE X 199      33.275  64.297  60.747  0.00  0.00            
ATOM   3228 HD13 ILE X 199      34.146  62.779  60.574  0.00  0.00            
ATOM   3229  C   ILE X 199      28.811  63.447  58.038  0.00  0.00            
ATOM   3230  O   ILE X 199      27.940  63.811  58.874  0.00  0.00            
ATOM   3231  N   GLU X 200      28.711  63.796  56.753  0.00  0.00            
ATOM   3232  H   GLU X 200      29.460  63.564  56.116  0.00  0.00            
ATOM   3233  CA  GLU X 200      27.563  64.601  56.153  0.00  0.00            
ATOM   3234  HA  GLU X 200      27.393  65.433  56.836  0.00  0.00            
ATOM   3235  CB  GLU X 200      27.910  65.463  54.874  0.00  0.00            
ATOM   3236  HB2 GLU X 200      28.187  64.665  54.186  0.00  0.00            
ATOM   3237  HB3 GLU X 200      27.025  65.987  54.512  0.00  0.00            
ATOM   3238  CG  GLU X 200      29.071  66.469  55.260  0.00  0.00            
ATOM   3239  HG2 GLU X 200      29.967  65.970  55.631  0.00  0.00            
ATOM   3240  HG3 GLU X 200      29.319  66.955  54.317  0.00  0.00            
ATOM   3241  CD  GLU X 200      28.802  67.672  56.250  0.00  0.00            
ATOM   3242  OE1 GLU X 200      29.791  68.111  56.895  0.00  0.00            
ATOM   3243  OE2 GLU X 200      27.617  68.145  56.360  0.00  0.00            
ATOM   3244  C   GLU X 200      26.207  63.831  55.938  0.00  0.00            
ATOM   3245  O   GLU X 200      25.179  64.477  56.242  0.00  0.00            
ATOM   3246  N   THR X 201      26.233  62.510  55.741  0.00  0.00            
ATOM   3247  H   THR X 201      27.170  62.187  55.551  0.00  0.00            
ATOM   3248  CA  THR X 201      25.144  61.540  56.127  0.00  0.00            
ATOM   3249  HA  THR X 201      24.277  61.779  55.511  0.00  0.00            
ATOM   3250  CB  THR X 201      25.464  60.073  55.799  0.00  0.00            
ATOM   3251  HB  THR X 201      26.388  59.871  56.340  0.00  0.00            
ATOM   3252  CG2 THR X 201      24.304  59.149  56.207  0.00  0.00            
ATOM   3253 HG21 THR X 201      24.505  58.237  55.644  0.00  0.00            
ATOM   3254 HG22 THR X 201      24.334  58.986  57.284  0.00  0.00            
ATOM   3255 HG23 THR X 201      23.296  59.530  56.042  0.00  0.00            
ATOM   3256  OG1 THR X 201      25.755  60.047  54.394  0.00  0.00            
ATOM   3257  HG1 THR X 201      26.508  60.612  54.205  0.00  0.00            
ATOM   3258  C   THR X 201      24.692  61.797  57.583  0.00  0.00            
ATOM   3259  O   THR X 201      23.506  62.116  57.791  0.00  0.00            
ATOM   3260  N   ARG X 202      25.537  61.744  58.561  0.00  0.00            
ATOM   3261  H   ARG X 202      26.490  61.479  58.357  0.00  0.00            
ATOM   3262  CA  ARG X 202      25.128  61.811  59.994  0.00  0.00            
ATOM   3263  HA  ARG X 202      24.224  61.208  60.078  0.00  0.00            
ATOM   3264  CB  ARG X 202      26.209  61.171  60.890  0.00  0.00            
ATOM   3265  HB2 ARG X 202      27.097  61.774  60.694  0.00  0.00            
ATOM   3266  HB3 ARG X 202      25.960  61.328  61.939  0.00  0.00            
ATOM   3267  CG  ARG X 202      26.410  59.696  60.822  0.00  0.00            
ATOM   3268  HG2 ARG X 202      25.567  59.160  61.257  0.00  0.00            
ATOM   3269  HG3 ARG X 202      26.401  59.423  59.766  0.00  0.00            
ATOM   3270  CD  ARG X 202      27.664  59.267  61.507  0.00  0.00            
ATOM   3271  HD2 ARG X 202      28.448  59.798  60.966  0.00  0.00            
ATOM   3272  HD3 ARG X 202      27.705  59.580  62.550  0.00  0.00            
ATOM   3273  NE  ARG X 202      27.865  57.777  61.369  0.00  0.00            
ATOM   3274  HE  ARG X 202      27.039  57.237  61.152  0.00  0.00            
ATOM   3275  CZ  ARG X 202      28.853  57.015  61.830  0.00  0.00            
ATOM   3276  NH1 ARG X 202      29.986  57.503  62.358  0.00  0.00            
ATOM   3277 HH11 ARG X 202      29.934  58.404  62.812  0.00  0.00            
ATOM   3278 HH12 ARG X 202      30.676  56.847  62.694  0.00  0.00            
ATOM   3279  NH2 ARG X 202      28.687  55.749  61.852  0.00  0.00            
ATOM   3280 HH21 ARG X 202      27.843  55.250  61.611  0.00  0.00            
ATOM   3281 HH22 ARG X 202      29.449  55.172  62.181  0.00  0.00            
ATOM   3282  C   ARG X 202      24.837  63.253  60.473  0.00  0.00            
ATOM   3283  O   ARG X 202      24.013  63.386  61.416  0.00  0.00            
ATOM   3284  N   LYS X 203      25.342  64.291  59.854  0.00  0.00            
ATOM   3285  H   LYS X 203      25.999  64.146  59.100  0.00  0.00            
ATOM   3286  CA  LYS X 203      24.924  65.669  60.076  0.00  0.00            
ATOM   3287  HA  LYS X 203      24.734  65.853  61.134  0.00  0.00            
ATOM   3288  CB  LYS X 203      26.126  66.500  59.539  0.00  0.00            
ATOM   3289  HB2 LYS X 203      26.558  66.050  58.645  0.00  0.00            
ATOM   3290  HB3 LYS X 203      25.748  67.492  59.294  0.00  0.00            
ATOM   3291  CG  LYS X 203      27.275  66.560  60.592  0.00  0.00            
ATOM   3292  HG2 LYS X 203      27.007  66.807  61.619  0.00  0.00            
ATOM   3293  HG3 LYS X 203      27.623  65.534  60.718  0.00  0.00            
ATOM   3294  CD  LYS X 203      28.454  67.470  60.193  0.00  0.00            
ATOM   3295  HD2 LYS X 203      29.179  67.490  61.007  0.00  0.00            
ATOM   3296  HD3 LYS X 203      28.930  66.998  59.333  0.00  0.00            
ATOM   3297  CE  LYS X 203      28.008  68.902  59.692  0.00  0.00            
ATOM   3298  HE2 LYS X 203      27.264  68.676  58.928  0.00  0.00            
ATOM   3299  HE3 LYS X 203      27.524  69.477  60.481  0.00  0.00            
ATOM   3300  NZ  LYS X 203      29.176  69.729  59.124  0.00  0.00            
ATOM   3301  HZ1 LYS X 203      29.539  69.243  58.317  0.00  0.00            
ATOM   3302  HZ2 LYS X 203      28.919  70.626  58.739  0.00  0.00            
ATOM   3303  HZ3 LYS X 203      29.973  69.818  59.739  0.00  0.00            
ATOM   3304  C   LYS X 203      23.613  66.040  59.387  0.00  0.00            
ATOM   3305  O   LYS X 203      23.130  67.177  59.439  0.00  0.00            
ATOM   3306  N   GLY X 204      23.041  65.110  58.629  0.00  0.00            
ATOM   3307  H   GLY X 204      23.469  64.203  58.505  0.00  0.00            
ATOM   3308  CA  GLY X 204      21.728  65.239  57.987  0.00  0.00            
ATOM   3309  HA2 GLY X 204      21.573  64.232  57.601  0.00  0.00            
ATOM   3310  HA3 GLY X 204      20.856  65.479  58.596  0.00  0.00            
ATOM   3311  C   GLY X 204      21.698  66.247  56.840  0.00  0.00            
ATOM   3312  O   GLY X 204      20.649  66.836  56.522  0.00  0.00            
ATOM   3313  N   ASN X 205      22.825  66.483  56.187  0.00  0.00            
ATOM   3314  H   ASN X 205      23.657  65.987  56.474  0.00  0.00            
ATOM   3315  CA  ASN X 205      23.070  67.424  55.135  0.00  0.00            
ATOM   3316  HA  ASN X 205      22.323  68.216  55.097  0.00  0.00            
ATOM   3317  CB  ASN X 205      24.450  68.100  55.306  0.00  0.00            
ATOM   3318  HB2 ASN X 205      25.157  67.408  55.763  0.00  0.00            
ATOM   3319  HB3 ASN X 205      24.731  68.518  54.339  0.00  0.00            
ATOM   3320  CG  ASN X 205      24.335  69.268  56.244  0.00  0.00            
ATOM   3321  OD1 ASN X 205      23.494  70.148  55.954  0.00  0.00            
ATOM   3322  ND2 ASN X 205      25.245  69.308  57.169  0.00  0.00            
ATOM   3323 HD21 ASN X 205      25.276  70.107  57.786  0.00  0.00            
ATOM   3324 HD22 ASN X 205      26.072  68.739  57.055  0.00  0.00            
ATOM   3325  C   ASN X 205      22.934  66.751  53.753  0.00  0.00            
ATOM   3326  O   ASN X 205      22.423  67.406  52.801  0.00  0.00            
ATOM   3327  N   ILE X 206      23.177  65.386  53.639  0.00  0.00            
ATOM   3328  H   ILE X 206      23.433  64.864  54.465  0.00  0.00            
ATOM   3329  CA  ILE X 206      22.725  64.549  52.483  0.00  0.00            
ATOM   3330  HA  ILE X 206      22.075  65.161  51.856  0.00  0.00            
ATOM   3331  CB  ILE X 206      23.913  64.126  51.604  0.00  0.00            
ATOM   3332  HB  ILE X 206      23.473  63.537  50.798  0.00  0.00            
ATOM   3333  CG2 ILE X 206      24.507  65.363  50.916  0.00  0.00            
ATOM   3334 HG21 ILE X 206      25.068  65.958  51.636  0.00  0.00            
ATOM   3335 HG22 ILE X 206      25.094  64.986  50.078  0.00  0.00            
ATOM   3336 HG23 ILE X 206      23.660  65.888  50.473  0.00  0.00            
ATOM   3337  CG1 ILE X 206      24.888  63.227  52.274  0.00  0.00            
ATOM   3338 HG12 ILE X 206      25.293  63.672  53.182  0.00  0.00            
ATOM   3339 HG13 ILE X 206      24.248  62.400  52.582  0.00  0.00            
ATOM   3340  CD1 ILE X 206      26.018  62.685  51.453  0.00  0.00            
ATOM   3341 HD11 ILE X 206      25.579  62.213  50.574  0.00  0.00            
ATOM   3342 HD12 ILE X 206      26.645  63.528  51.163  0.00  0.00            
ATOM   3343 HD13 ILE X 206      26.601  61.990  52.057  0.00  0.00            
ATOM   3344  C   ILE X 206      21.881  63.349  52.970  0.00  0.00            
ATOM   3345  O   ILE X 206      22.007  62.974  54.133  0.00  0.00            
ATOM   3346  N   HIE X 207      20.896  62.873  52.218  0.00  0.00            
ATOM   3347  H   HIE X 207      20.762  63.344  51.335  0.00  0.00            
ATOM   3348  CA  HIE X 207      19.801  61.981  52.476  0.00  0.00            
ATOM   3349  HA  HIE X 207      19.972  61.550  53.463  0.00  0.00            
ATOM   3350  CB  HIE X 207      18.386  62.640  52.504  0.00  0.00            
ATOM   3351  HB2 HIE X 207      18.132  63.079  51.539  0.00  0.00            
ATOM   3352  HB3 HIE X 207      17.658  61.860  52.726  0.00  0.00            
ATOM   3353  CG  HIE X 207      18.233  63.689  53.601  0.00  0.00            
ATOM   3354  ND1 HIE X 207      17.774  63.452  54.883  0.00  0.00            
ATOM   3355  CE1 HIE X 207      17.754  64.692  55.516  0.00  0.00            
ATOM   3356  HE1 HIE X 207      17.350  65.002  56.468  0.00  0.00            
ATOM   3357  NE2 HIE X 207      18.313  65.605  54.691  0.00  0.00            
ATOM   3358  HE2 HIE X 207      18.518  66.591  54.761  0.00  0.00            
ATOM   3359  CD2 HIE X 207      18.607  64.974  53.488  0.00  0.00            
ATOM   3360  HD2 HIE X 207      18.957  65.491  52.607  0.00  0.00            
ATOM   3361  C   HIE X 207      19.885  60.913  51.400  0.00  0.00            
ATOM   3362  O   HIE X 207      19.155  61.004  50.342  0.00  0.00            
ATOM   3363  N   PRO X 208      20.602  59.755  51.683  0.00  0.00            
ATOM   3364  CD  PRO X 208      21.547  59.508  52.841  0.00  0.00            
ATOM   3365  HD2 PRO X 208      21.136  59.689  53.835  0.00  0.00            
ATOM   3366  HD3 PRO X 208      22.356  60.238  52.795  0.00  0.00            
ATOM   3367  CG  PRO X 208      22.106  58.138  52.733  0.00  0.00            
ATOM   3368  HG2 PRO X 208      21.559  57.478  53.407  0.00  0.00            
ATOM   3369  HG3 PRO X 208      23.178  58.110  52.927  0.00  0.00            
ATOM   3370  CB  PRO X 208      21.815  57.778  51.247  0.00  0.00            
ATOM   3371  HB2 PRO X 208      21.610  56.709  51.189  0.00  0.00            
ATOM   3372  HB3 PRO X 208      22.731  57.984  50.692  0.00  0.00            
ATOM   3373  CA  PRO X 208      20.696  58.586  50.719  0.00  0.00            
ATOM   3374  HA  PRO X 208      20.868  58.921  49.697  0.00  0.00            
ATOM   3375  C   PRO X 208      19.355  57.734  50.665  0.00  0.00            
ATOM   3376  O   PRO X 208      18.524  57.740  51.597  0.00  0.00            
ATOM   3377  N   PRO X 209      19.203  56.968  49.592  0.00  0.00            
ATOM   3378  CD  PRO X 209      19.921  57.076  48.210  0.00  0.00            
ATOM   3379  HD2 PRO X 209      20.818  56.462  48.285  0.00  0.00            
ATOM   3380  HD3 PRO X 209      20.281  58.058  47.903  0.00  0.00            
ATOM   3381  CG  PRO X 209      18.935  56.632  47.159  0.00  0.00            
ATOM   3382  HG2 PRO X 209      19.488  56.365  46.259  0.00  0.00            
ATOM   3383  HG3 PRO X 209      18.283  57.489  46.990  0.00  0.00            
ATOM   3384  CB  PRO X 209      18.216  55.487  47.906  0.00  0.00            
ATOM   3385  HB2 PRO X 209      18.840  54.595  47.855  0.00  0.00            
ATOM   3386  HB3 PRO X 209      17.247  55.230  47.478  0.00  0.00            
ATOM   3387  CA  PRO X 209      18.120  55.984  49.369  0.00  0.00            
ATOM   3388  HA  PRO X 209      17.245  56.609  49.553  0.00  0.00            
ATOM   3389  C   PRO X 209      18.090  54.794  50.309  0.00  0.00            
ATOM   3390  O   PRO X 209      19.181  54.390  50.683  0.00  0.00            
ATOM   3391  N   GLU X 210      16.992  54.110  50.463  0.00  0.00            
ATOM   3392  H   GLU X 210      16.212  54.426  49.904  0.00  0.00            
ATOM   3393  CA  GLU X 210      16.945  52.835  51.204  0.00  0.00            
ATOM   3394  HA  GLU X 210      17.430  52.968  52.171  0.00  0.00            
ATOM   3395  CB  GLU X 210      15.427  52.649  51.465  0.00  0.00            
ATOM   3396  HB2 GLU X 210      15.125  53.258  52.316  0.00  0.00            
ATOM   3397  HB3 GLU X 210      14.788  52.914  50.623  0.00  0.00            
ATOM   3398  CG  GLU X 210      15.079  51.159  51.759  0.00  0.00            
ATOM   3399  HG2 GLU X 210      15.510  50.592  50.935  0.00  0.00            
ATOM   3400  HG3 GLU X 210      15.521  50.805  52.691  0.00  0.00            
ATOM   3401  CD  GLU X 210      13.572  50.832  51.738  0.00  0.00            
ATOM   3402  OE1 GLU X 210      13.009  50.383  52.765  0.00  0.00            
ATOM   3403  OE2 GLU X 210      12.908  50.885  50.649  0.00  0.00            
ATOM   3404  C   GLU X 210      17.603  51.647  50.404  0.00  0.00            
ATOM   3405  O   GLU X 210      17.737  51.640  49.184  0.00  0.00            
ATOM   3406  N   GLY X 211      18.089  50.663  51.104  0.00  0.00            
ATOM   3407  H   GLY X 211      17.851  50.723  52.083  0.00  0.00            
ATOM   3408  CA  GLY X 211      18.756  49.403  50.646  0.00  0.00            
ATOM   3409  HA2 GLY X 211      18.681  48.660  51.439  0.00  0.00            
ATOM   3410  HA3 GLY X 211      18.264  49.123  49.714  0.00  0.00            
ATOM   3411  C   GLY X 211      20.265  49.646  50.207  0.00  0.00            
ATOM   3412  O   GLY X 211      21.037  48.711  50.157  0.00  0.00            
ATOM   3413  N   THR X 212      20.685  50.913  50.114  0.00  0.00            
ATOM   3414  H   THR X 212      19.904  51.540  50.245  0.00  0.00            
ATOM   3415  CA  THR X 212      22.066  51.421  49.987  0.00  0.00            
ATOM   3416  HA  THR X 212      22.369  50.846  49.112  0.00  0.00            
ATOM   3417  CB  THR X 212      22.263  52.906  49.651  0.00  0.00            
ATOM   3418  HB  THR X 212      23.311  53.011  49.371  0.00  0.00            
ATOM   3419  CG2 THR X 212      21.435  53.319  48.428  0.00  0.00            
ATOM   3420 HG21 THR X 212      20.365  53.208  48.600  0.00  0.00            
ATOM   3421 HG22 THR X 212      21.651  54.343  48.121  0.00  0.00            
ATOM   3422 HG23 THR X 212      21.651  52.619  47.621  0.00  0.00            
ATOM   3423  OG1 THR X 212      21.912  53.785  50.629  0.00  0.00            
ATOM   3424  HG1 THR X 212      20.967  53.939  50.554  0.00  0.00            
ATOM   3425  C   THR X 212      23.011  51.210  51.213  0.00  0.00            
ATOM   3426  O   THR X 212      22.685  51.210  52.422  0.00  0.00            
ATOM   3427  N   ALA X 213      24.219  51.006  50.798  0.00  0.00            
ATOM   3428  H   ALA X 213      24.492  50.966  49.826  0.00  0.00            
ATOM   3429  CA  ALA X 213      25.425  50.837  51.704  0.00  0.00            
ATOM   3430  HA  ALA X 213      25.229  49.997  52.370  0.00  0.00            
ATOM   3431  CB  ALA X 213      26.584  50.630  50.813  0.00  0.00            
ATOM   3432  HB1 ALA X 213      26.388  49.769  50.173  0.00  0.00            
ATOM   3433  HB2 ALA X 213      26.747  51.505  50.184  0.00  0.00            
ATOM   3434  HB3 ALA X 213      27.429  50.433  51.472  0.00  0.00            
ATOM   3435  C   ALA X 213      25.640  52.139  52.584  0.00  0.00            
ATOM   3436  O   ALA X 213      25.722  52.079  53.811  0.00  0.00            
ATOM   3437  N   LEU X 214      25.553  53.329  51.945  0.00  0.00            
ATOM   3438  H   LEU X 214      25.312  53.263  50.966  0.00  0.00            
ATOM   3439  CA  LEU X 214      25.773  54.670  52.607  0.00  0.00            
ATOM   3440  HA  LEU X 214      26.703  54.695  53.174  0.00  0.00            
ATOM   3441  CB  LEU X 214      25.860  55.865  51.587  0.00  0.00            
ATOM   3442  HB2 LEU X 214      26.550  55.700  50.759  0.00  0.00            
ATOM   3443  HB3 LEU X 214      24.907  55.803  51.063  0.00  0.00            
ATOM   3444  CG  LEU X 214      26.108  57.281  52.152  0.00  0.00            
ATOM   3445  HG  LEU X 214      25.501  57.565  53.012  0.00  0.00            
ATOM   3446  CD1 LEU X 214      27.584  57.392  52.701  0.00  0.00            
ATOM   3447 HD11 LEU X 214      27.575  58.288  53.321  0.00  0.00            
ATOM   3448 HD12 LEU X 214      27.824  56.583  53.391  0.00  0.00            
ATOM   3449 HD13 LEU X 214      28.343  57.377  51.918  0.00  0.00            
ATOM   3450  CD2 LEU X 214      25.998  58.333  51.008  0.00  0.00            
ATOM   3451 HD21 LEU X 214      26.621  58.019  50.171  0.00  0.00            
ATOM   3452 HD22 LEU X 214      24.942  58.549  50.846  0.00  0.00            
ATOM   3453 HD23 LEU X 214      26.562  59.203  51.344  0.00  0.00            
ATOM   3454  C   LEU X 214      24.682  54.790  53.654  0.00  0.00            
ATOM   3455  O   LEU X 214      24.943  55.158  54.802  0.00  0.00            
ATOM   3456  N   TYR X 215      23.458  54.458  53.333  0.00  0.00            
ATOM   3457  H   TYR X 215      23.182  54.176  52.403  0.00  0.00            
ATOM   3458  CA  TYR X 215      22.279  54.551  54.282  0.00  0.00            
ATOM   3459  HA  TYR X 215      22.255  55.501  54.816  0.00  0.00            
ATOM   3460  CB  TYR X 215      20.944  54.400  53.521  0.00  0.00            
ATOM   3461  HB2 TYR X 215      20.835  55.263  52.864  0.00  0.00            
ATOM   3462  HB3 TYR X 215      21.050  53.504  52.909  0.00  0.00            
ATOM   3463  CG  TYR X 215      19.705  54.305  54.422  0.00  0.00            
ATOM   3464  CD1 TYR X 215      18.905  53.143  54.526  0.00  0.00            
ATOM   3465  HD1 TYR X 215      19.245  52.251  54.022  0.00  0.00            
ATOM   3466  CE1 TYR X 215      17.789  52.979  55.394  0.00  0.00            
ATOM   3467  HE1 TYR X 215      17.221  52.061  55.435  0.00  0.00            
ATOM   3468  CZ  TYR X 215      17.307  54.190  55.927  0.00  0.00            
ATOM   3469  OH  TYR X 215      16.090  54.245  56.585  0.00  0.00            
ATOM   3470  HH  TYR X 215      15.588  53.426  56.585  0.00  0.00            
ATOM   3471  CE2 TYR X 215      18.031  55.349  55.836  0.00  0.00            
ATOM   3472  HE2 TYR X 215      17.625  56.231  56.307  0.00  0.00            
ATOM   3473  CD2 TYR X 215      19.284  55.457  55.185  0.00  0.00            
ATOM   3474  HD2 TYR X 215      19.919  56.329  55.204  0.00  0.00            
ATOM   3475  C   TYR X 215      22.307  53.467  55.378  0.00  0.00            
ATOM   3476  O   TYR X 215      21.910  53.685  56.563  0.00  0.00            
ATOM   3477  N   GLU X 216      22.844  52.237  55.092  0.00  0.00            
ATOM   3478  H   GLU X 216      23.205  52.019  54.175  0.00  0.00            
ATOM   3479  CA  GLU X 216      22.976  51.291  56.181  0.00  0.00            
ATOM   3480  HA  GLU X 216      22.111  51.300  56.844  0.00  0.00            
ATOM   3481  CB  GLU X 216      22.974  49.885  55.585  0.00  0.00            
ATOM   3482  HB2 GLU X 216      23.632  49.785  54.722  0.00  0.00            
ATOM   3483  HB3 GLU X 216      23.356  49.264  56.395  0.00  0.00            
ATOM   3484  CG  GLU X 216      21.556  49.449  55.215  0.00  0.00            
ATOM   3485  HG2 GLU X 216      21.187  50.057  54.389  0.00  0.00            
ATOM   3486  HG3 GLU X 216      21.597  48.443  54.798  0.00  0.00            
ATOM   3487  CD  GLU X 216      20.556  49.316  56.396  0.00  0.00            
ATOM   3488  OE1 GLU X 216      19.335  49.358  56.177  0.00  0.00            
ATOM   3489  OE2 GLU X 216      21.000  49.064  57.544  0.00  0.00            
ATOM   3490  C   GLU X 216      24.196  51.510  57.089  0.00  0.00            
ATOM   3491  O   GLU X 216      24.076  51.552  58.330  0.00  0.00            
ATOM   3492  N   PHE X 217      25.360  51.801  56.491  0.00  0.00            
ATOM   3493  H   PHE X 217      25.381  51.978  55.497  0.00  0.00            
ATOM   3494  CA  PHE X 217      26.667  51.778  57.245  0.00  0.00            
ATOM   3495  HA  PHE X 217      26.801  50.959  57.951  0.00  0.00            
ATOM   3496  CB  PHE X 217      27.768  51.797  56.182  0.00  0.00            
ATOM   3497  HB2 PHE X 217      27.725  52.591  55.437  0.00  0.00            
ATOM   3498  HB3 PHE X 217      28.683  52.156  56.653  0.00  0.00            
ATOM   3499  CG  PHE X 217      28.181  50.457  55.499  0.00  0.00            
ATOM   3500  CD1 PHE X 217      27.164  49.418  55.212  0.00  0.00            
ATOM   3501  HD1 PHE X 217      26.110  49.542  55.413  0.00  0.00            
ATOM   3502  CE1 PHE X 217      27.600  48.256  54.623  0.00  0.00            
ATOM   3503  HE1 PHE X 217      26.943  47.415  54.456  0.00  0.00            
ATOM   3504  CZ  PHE X 217      28.885  48.047  54.239  0.00  0.00            
ATOM   3505  HZ  PHE X 217      29.210  47.247  53.591  0.00  0.00            
ATOM   3506  CE2 PHE X 217      29.826  49.042  54.449  0.00  0.00            
ATOM   3507  HE2 PHE X 217      30.786  48.855  53.990  0.00  0.00            
ATOM   3508  CD2 PHE X 217      29.549  50.233  55.139  0.00  0.00            
ATOM   3509  HD2 PHE X 217      30.286  51.017  55.227  0.00  0.00            
ATOM   3510  C   PHE X 217      26.780  52.927  58.145  0.00  0.00            
ATOM   3511  O   PHE X 217      27.213  52.709  59.277  0.00  0.00            
ATOM   3512  N   ALA X 218      26.348  54.107  57.656  0.00  0.00            
ATOM   3513  H   ALA X 218      25.969  54.208  56.725  0.00  0.00            
ATOM   3514  CA  ALA X 218      26.539  55.351  58.452  0.00  0.00            
ATOM   3515  HA  ALA X 218      27.552  55.431  58.847  0.00  0.00            
ATOM   3516  CB  ALA X 218      26.170  56.524  57.596  0.00  0.00            
ATOM   3517  HB1 ALA X 218      26.425  57.414  58.171  0.00  0.00            
ATOM   3518  HB2 ALA X 218      26.842  56.523  56.737  0.00  0.00            
ATOM   3519  HB3 ALA X 218      25.109  56.473  57.353  0.00  0.00            
ATOM   3520  C   ALA X 218      25.646  55.290  59.718  0.00  0.00            
ATOM   3521  O   ALA X 218      25.978  56.021  60.583  0.00  0.00            
ATOM   3522  N   HID X 219      24.620  54.429  59.796  0.00  0.00            
ATOM   3523  H   HID X 219      24.282  53.995  58.949  0.00  0.00            
ATOM   3524  CA  HID X 219      23.739  54.242  60.933  0.00  0.00            
ATOM   3525  HA  HID X 219      23.927  55.053  61.636  0.00  0.00            
ATOM   3526  CB  HID X 219      22.310  54.364  60.437  0.00  0.00            
ATOM   3527  HB2 HID X 219      22.083  53.741  59.572  0.00  0.00            
ATOM   3528  HB3 HID X 219      21.577  54.181  61.223  0.00  0.00            
ATOM   3529  CG  HID X 219      22.095  55.809  60.045  0.00  0.00            
ATOM   3530  ND1 HID X 219      22.497  56.992  60.725  0.00  0.00            
ATOM   3531  HD1 HID X 219      22.936  57.090  61.629  0.00  0.00            
ATOM   3532  CE1 HID X 219      22.156  58.013  59.963  0.00  0.00            
ATOM   3533  HE1 HID X 219      22.397  59.035  60.216  0.00  0.00            
ATOM   3534  NE2 HID X 219      21.625  57.590  58.850  0.00  0.00            
ATOM   3535  CD2 HID X 219      21.552  56.211  58.856  0.00  0.00            
ATOM   3536  HD2 HID X 219      21.012  55.577  58.168  0.00  0.00            
ATOM   3537  C   HID X 219      23.894  52.967  61.715  0.00  0.00            
ATOM   3538  O   HID X 219      23.253  52.783  62.734  0.00  0.00            
ATOM   3539  N   TRP X 220      24.619  51.992  61.235  0.00  0.00            
ATOM   3540  H   TRP X 220      25.238  52.091  60.443  0.00  0.00            
ATOM   3541  CA  TRP X 220      24.680  50.645  61.858  0.00  0.00            
ATOM   3542  HA  TRP X 220      23.690  50.228  62.042  0.00  0.00            
ATOM   3543  CB  TRP X 220      25.334  49.709  60.889  0.00  0.00            
ATOM   3544  HB2 TRP X 220      24.687  49.439  60.055  0.00  0.00            
ATOM   3545  HB3 TRP X 220      26.260  50.140  60.508  0.00  0.00            
ATOM   3546  CG  TRP X 220      25.803  48.419  61.404  0.00  0.00            
ATOM   3547  CD1 TRP X 220      25.122  47.309  61.474  0.00  0.00            
ATOM   3548  HD1 TRP X 220      24.094  47.306  61.143  0.00  0.00            
ATOM   3549  NE1 TRP X 220      25.874  46.256  61.928  0.00  0.00            
ATOM   3550  HE1 TRP X 220      25.540  45.304  61.983  0.00  0.00            
ATOM   3551  CE2 TRP X 220      27.120  46.700  62.266  0.00  0.00            
ATOM   3552  CZ2 TRP X 220      28.324  46.131  62.738  0.00  0.00            
ATOM   3553  HZ2 TRP X 220      28.327  45.068  62.927  0.00  0.00            
ATOM   3554  CH2 TRP X 220      29.484  46.939  62.987  0.00  0.00            
ATOM   3555  HH2 TRP X 220      30.272  46.468  63.557  0.00  0.00            
ATOM   3556  CZ3 TRP X 220      29.487  48.292  62.639  0.00  0.00            
ATOM   3557  HZ3 TRP X 220      30.311  48.973  62.793  0.00  0.00            
ATOM   3558  CE3 TRP X 220      28.261  48.836  62.132  0.00  0.00            
ATOM   3559  HE3 TRP X 220      28.203  49.905  61.989  0.00  0.00            
ATOM   3560  CD2 TRP X 220      27.097  48.097  61.960  0.00  0.00            
ATOM   3561  C   TRP X 220      25.470  50.716  63.211  0.00  0.00            
ATOM   3562  O   TRP X 220      26.207  51.713  63.425  0.00  0.00            
ATOM   3563  N   GLU X 221      25.314  49.772  64.160  0.00  0.00            
ATOM   3564  H   GLU X 221      24.727  48.977  63.954  0.00  0.00            
ATOM   3565  CA  GLU X 221      26.149  49.653  65.411  0.00  0.00            
ATOM   3566  HA  GLU X 221      27.093  50.193  65.335  0.00  0.00            
ATOM   3567  CB  GLU X 221      25.545  50.274  66.724  0.00  0.00            
ATOM   3568  HB2 GLU X 221      24.811  49.610  67.180  0.00  0.00            
ATOM   3569  HB3 GLU X 221      26.339  50.297  67.470  0.00  0.00            
ATOM   3570  CG  GLU X 221      25.101  51.730  66.460  0.00  0.00            
ATOM   3571  HG2 GLU X 221      25.333  52.217  67.408  0.00  0.00            
ATOM   3572  HG3 GLU X 221      25.777  52.214  65.756  0.00  0.00            
ATOM   3573  CD  GLU X 221      23.712  51.899  66.063  0.00  0.00            
ATOM   3574  OE1 GLU X 221      22.958  50.954  65.955  0.00  0.00            
ATOM   3575  OE2 GLU X 221      23.328  53.045  65.725  0.00  0.00            
ATOM   3576  C   GLU X 221      26.484  48.214  65.796  0.00  0.00            
ATOM   3577  O   GLU X 221      25.778  47.233  65.639  0.00  0.00            
ATOM   3578  N   ASP X 222      27.700  48.013  66.417  0.00  0.00            
ATOM   3579  H   ASP X 222      28.299  48.778  66.691  0.00  0.00            
ATOM   3580  CA  ASP X 222      28.268  46.680  66.642  0.00  0.00            
ATOM   3581  HA  ASP X 222      28.173  46.110  65.718  0.00  0.00            
ATOM   3582  CB  ASP X 222      29.803  46.819  66.828  0.00  0.00            
ATOM   3583  HB2 ASP X 222      30.338  45.873  66.748  0.00  0.00            
ATOM   3584  HB3 ASP X 222      30.171  47.400  65.983  0.00  0.00            
ATOM   3585  CG  ASP X 222      30.380  47.578  68.056  0.00  0.00            
ATOM   3586  OD1 ASP X 222      29.682  47.977  69.019  0.00  0.00            
ATOM   3587  OD2 ASP X 222      31.604  47.730  67.933  0.00  0.00            
ATOM   3588  C   ASP X 222      27.638  45.893  67.825  0.00  0.00            
ATOM   3589  O   ASP X 222      26.904  46.516  68.559  0.00  0.00            
ATOM   3590  N   TYR X 223      28.064  44.677  68.088  0.00  0.00            
ATOM   3591  H   TYR X 223      28.591  44.244  67.343  0.00  0.00            
ATOM   3592  CA  TYR X 223      27.653  43.816  69.243  0.00  0.00            
ATOM   3593  HA  TYR X 223      26.607  43.559  69.076  0.00  0.00            
ATOM   3594  CB  TYR X 223      28.406  42.488  69.251  0.00  0.00            
ATOM   3595  HB2 TYR X 223      27.833  41.896  69.965  0.00  0.00            
ATOM   3596  HB3 TYR X 223      28.192  41.994  68.303  0.00  0.00            
ATOM   3597  CG  TYR X 223      29.915  42.542  69.540  0.00  0.00            
ATOM   3598  CD1 TYR X 223      30.817  43.080  68.576  0.00  0.00            
ATOM   3599  HD1 TYR X 223      30.560  43.614  67.672  0.00  0.00            
ATOM   3600  CE1 TYR X 223      32.167  43.002  68.856  0.00  0.00            
ATOM   3601  HE1 TYR X 223      32.793  43.409  68.077  0.00  0.00            
ATOM   3602  CZ  TYR X 223      32.659  42.297  69.944  0.00  0.00            
ATOM   3603  OH  TYR X 223      33.973  42.121  70.147  0.00  0.00            
ATOM   3604  HH  TYR X 223      34.451  42.905  69.867  0.00  0.00            
ATOM   3605  CE2 TYR X 223      31.794  41.601  70.831  0.00  0.00            
ATOM   3606  HE2 TYR X 223      32.263  41.081  71.652  0.00  0.00            
ATOM   3607  CD2 TYR X 223      30.431  41.730  70.656  0.00  0.00            
ATOM   3608  HD2 TYR X 223      29.815  41.188  71.358  0.00  0.00            
ATOM   3609  C   TYR X 223      27.775  44.455  70.579  0.00  0.00            
ATOM   3610  O   TYR X 223      26.951  44.058  71.458  0.00  0.00            
ATOM   3611  N   LEU X 224      28.603  45.467  70.751  0.00  0.00            
ATOM   3612  H   LEU X 224      29.282  45.669  70.031  0.00  0.00            
ATOM   3613  CA  LEU X 224      28.620  46.305  71.984  0.00  0.00            
ATOM   3614  HA  LEU X 224      28.021  45.793  72.737  0.00  0.00            
ATOM   3615  CB  LEU X 224      30.031  46.354  72.535  0.00  0.00            
ATOM   3616  HB2 LEU X 224      30.520  47.153  71.977  0.00  0.00            
ATOM   3617  HB3 LEU X 224      29.819  46.655  73.561  0.00  0.00            
ATOM   3618  CG  LEU X 224      30.838  45.077  72.660  0.00  0.00            
ATOM   3619  HG  LEU X 224      30.997  44.689  71.654  0.00  0.00            
ATOM   3620  CD1 LEU X 224      32.232  45.430  73.238  0.00  0.00            
ATOM   3621 HD11 LEU X 224      32.757  44.484  73.368  0.00  0.00            
ATOM   3622 HD12 LEU X 224      32.635  46.109  72.486  0.00  0.00            
ATOM   3623 HD13 LEU X 224      32.225  45.942  74.200  0.00  0.00            
ATOM   3624  CD2 LEU X 224      30.225  44.027  73.609  0.00  0.00            
ATOM   3625 HD21 LEU X 224      30.885  43.181  73.800  0.00  0.00            
ATOM   3626 HD22 LEU X 224      30.139  44.428  74.620  0.00  0.00            
ATOM   3627 HD23 LEU X 224      29.238  43.727  73.259  0.00  0.00            
ATOM   3628  C   LEU X 224      27.883  47.664  71.964  0.00  0.00            
ATOM   3629  O   LEU X 224      28.089  48.417  72.897  0.00  0.00            
ATOM   3630  N   GLY X 225      27.022  47.976  70.949  0.00  0.00            
ATOM   3631  H   GLY X 225      26.979  47.361  70.149  0.00  0.00            
ATOM   3632  CA  GLY X 225      26.277  49.209  70.863  0.00  0.00            
ATOM   3633  HA2 GLY X 225      25.577  49.015  70.050  0.00  0.00            
ATOM   3634  HA3 GLY X 225      25.803  49.467  71.809  0.00  0.00            
ATOM   3635  C   GLY X 225      26.903  50.495  70.239  0.00  0.00            
ATOM   3636  O   GLY X 225      26.261  51.542  70.345  0.00  0.00            
ATOM   3637  N   ASN X 226      28.026  50.358  69.552  0.00  0.00            
ATOM   3638  H   ASN X 226      28.275  49.410  69.309  0.00  0.00            
ATOM   3639  CA  ASN X 226      28.850  51.465  69.074  0.00  0.00            
ATOM   3640  HA  ASN X 226      28.515  52.416  69.489  0.00  0.00            
ATOM   3641  CB  ASN X 226      30.337  51.419  69.592  0.00  0.00            
ATOM   3642  HB2 ASN X 226      31.000  50.714  69.090  0.00  0.00            
ATOM   3643  HB3 ASN X 226      30.764  52.417  69.504  0.00  0.00            
ATOM   3644  CG  ASN X 226      30.419  51.070  71.074  0.00  0.00            
ATOM   3645  OD1 ASN X 226      30.575  51.928  71.949  0.00  0.00            
ATOM   3646  ND2 ASN X 226      30.479  49.790  71.426  0.00  0.00            
ATOM   3647 HD21 ASN X 226      30.831  49.587  72.351  0.00  0.00            
ATOM   3648 HD22 ASN X 226      30.391  49.121  70.675  0.00  0.00            
ATOM   3649  C   ASN X 226      28.806  51.631  67.536  0.00  0.00            
ATOM   3650  O   ASN X 226      29.113  50.669  66.844  0.00  0.00            
ATOM   3651  N   PRO X 227      28.381  52.811  67.000  0.00  0.00            
ATOM   3652  CD  PRO X 227      27.862  53.959  67.720  0.00  0.00            
ATOM   3653  HD2 PRO X 227      28.697  54.461  68.209  0.00  0.00            
ATOM   3654  HD3 PRO X 227      27.105  53.656  68.444  0.00  0.00            
ATOM   3655  CG  PRO X 227      27.289  54.891  66.628  0.00  0.00            
ATOM   3656  HG2 PRO X 227      27.285  55.893  67.057  0.00  0.00            
ATOM   3657  HG3 PRO X 227      26.296  54.518  66.377  0.00  0.00            
ATOM   3658  CB  PRO X 227      28.211  54.603  65.443  0.00  0.00            
ATOM   3659  HB2 PRO X 227      29.020  55.331  65.377  0.00  0.00            
ATOM   3660  HB3 PRO X 227      27.661  54.742  64.512  0.00  0.00            
ATOM   3661  CA  PRO X 227      28.587  53.157  65.625  0.00  0.00            
ATOM   3662  HA  PRO X 227      27.893  52.481  65.127  0.00  0.00            
ATOM   3663  C   PRO X 227      30.025  52.983  65.232  0.00  0.00            
ATOM   3664  O   PRO X 227      30.920  53.372  65.982  0.00  0.00            
ATOM   3665  N   MET X 228      30.233  52.590  63.938  0.00  0.00            
ATOM   3666  H   MET X 228      29.451  52.333  63.353  0.00  0.00            
ATOM   3667  CA  MET X 228      31.513  52.583  63.255  0.00  0.00            
ATOM   3668  HA  MET X 228      32.199  51.995  63.865  0.00  0.00            
ATOM   3669  CB  MET X 228      31.356  51.992  61.867  0.00  0.00            
ATOM   3670  HB2 MET X 228      30.608  51.199  61.864  0.00  0.00            
ATOM   3671  HB3 MET X 228      30.814  52.677  61.216  0.00  0.00            
ATOM   3672  CG  MET X 228      32.703  51.543  61.294  0.00  0.00            
ATOM   3673  HG2 MET X 228      33.408  52.374  61.291  0.00  0.00            
ATOM   3674  HG3 MET X 228      33.015  50.827  62.054  0.00  0.00            
ATOM   3675  SD  MET X 228      32.667  50.590  59.700  0.00  0.00            
ATOM   3676  CE  MET X 228      31.621  49.174  59.983  0.00  0.00            
ATOM   3677  HE1 MET X 228      31.728  48.532  59.108  0.00  0.00            
ATOM   3678  HE2 MET X 228      31.980  48.647  60.867  0.00  0.00            
ATOM   3679  HE3 MET X 228      30.613  49.565  60.124  0.00  0.00            
ATOM   3680  C   MET X 228      32.121  54.007  63.183  0.00  0.00            
ATOM   3681  O   MET X 228      31.513  55.020  62.766  0.00  0.00            
ATOM   3682  N   ASP X 229      33.330  54.108  63.729  0.00  0.00            
ATOM   3683  H   ASP X 229      33.642  53.372  64.346  0.00  0.00            
ATOM   3684  CA  ASP X 229      34.163  55.307  63.570  0.00  0.00            
ATOM   3685  HA  ASP X 229      33.718  56.141  64.113  0.00  0.00            
ATOM   3686  CB  ASP X 229      35.553  55.092  64.174  0.00  0.00            
ATOM   3687  HB2 ASP X 229      35.946  56.087  64.385  0.00  0.00            
ATOM   3688  HB3 ASP X 229      35.396  54.741  65.194  0.00  0.00            
ATOM   3689  CG  ASP X 229      36.448  54.267  63.314  0.00  0.00            
ATOM   3690  OD1 ASP X 229      36.471  53.007  63.505  0.00  0.00            
ATOM   3691  OD2 ASP X 229      37.298  54.837  62.686  0.00  0.00            
ATOM   3692  C   ASP X 229      34.292  55.667  62.060  0.00  0.00            
ATOM   3693  O   ASP X 229      34.274  54.787  61.208  0.00  0.00            
ATOM   3694  N   SER X 230      34.442  56.959  61.706  0.00  0.00            
ATOM   3695  H   SER X 230      34.541  57.659  62.427  0.00  0.00            
ATOM   3696  CA  SER X 230      34.192  57.365  60.301  0.00  0.00            
ATOM   3697  HA  SER X 230      33.295  56.860  59.942  0.00  0.00            
ATOM   3698  CB  SER X 230      33.760  58.832  60.192  0.00  0.00            
ATOM   3699  HB2 SER X 230      33.513  59.061  59.155  0.00  0.00            
ATOM   3700  HB3 SER X 230      32.842  58.958  60.766  0.00  0.00            
ATOM   3701  OG  SER X 230      34.744  59.744  60.565  0.00  0.00            
ATOM   3702  HG  SER X 230      35.506  59.720  59.982  0.00  0.00            
ATOM   3703  C   SER X 230      35.313  56.930  59.348  0.00  0.00            
ATOM   3704  O   SER X 230      35.137  56.678  58.138  0.00  0.00            
ATOM   3705  N   ARG X 231      36.565  56.893  59.926  0.00  0.00            
ATOM   3706  H   ARG X 231      36.693  57.214  60.875  0.00  0.00            
ATOM   3707  CA  ARG X 231      37.675  56.368  59.151  0.00  0.00            
ATOM   3708  HA  ARG X 231      37.610  56.739  58.128  0.00  0.00            
ATOM   3709  CB  ARG X 231      38.950  56.772  59.775  0.00  0.00            
ATOM   3710  HB2 ARG X 231      38.790  57.776  60.170  0.00  0.00            
ATOM   3711  HB3 ARG X 231      39.223  55.992  60.486  0.00  0.00            
ATOM   3712  CG  ARG X 231      40.051  56.833  58.787  0.00  0.00            
ATOM   3713  HG2 ARG X 231      40.998  56.681  59.304  0.00  0.00            
ATOM   3714  HG3 ARG X 231      39.980  55.988  58.103  0.00  0.00            
ATOM   3715  CD  ARG X 231      39.981  58.124  57.987  0.00  0.00            
ATOM   3716  HD2 ARG X 231      38.960  58.334  57.667  0.00  0.00            
ATOM   3717  HD3 ARG X 231      40.255  58.913  58.688  0.00  0.00            
ATOM   3718  NE  ARG X 231      40.865  58.093  56.846  0.00  0.00            
ATOM   3719  HE  ARG X 231      41.381  57.238  56.698  0.00  0.00            
ATOM   3720  CZ  ARG X 231      41.064  59.107  56.064  0.00  0.00            
ATOM   3721  NH1 ARG X 231      41.962  59.072  55.107  0.00  0.00            
ATOM   3722 HH11 ARG X 231      42.302  58.132  54.958  0.00  0.00            
ATOM   3723 HH12 ARG X 231      42.120  59.852  54.486  0.00  0.00            
ATOM   3724  NH2 ARG X 231      40.439  60.232  56.209  0.00  0.00            
ATOM   3725 HH21 ARG X 231      39.655  60.177  56.843  0.00  0.00            
ATOM   3726 HH22 ARG X 231      40.426  60.823  55.390  0.00  0.00            
ATOM   3727  C   ARG X 231      37.654  54.815  58.887  0.00  0.00            
ATOM   3728  O   ARG X 231      37.954  54.345  57.739  0.00  0.00            
ATOM   3729  N   THR X 232      37.193  54.002  59.839  0.00  0.00            
ATOM   3730  H   THR X 232      37.029  54.374  60.764  0.00  0.00            
ATOM   3731  CA  THR X 232      36.928  52.594  59.567  0.00  0.00            
ATOM   3732  HA  THR X 232      37.755  52.154  59.010  0.00  0.00            
ATOM   3733  CB  THR X 232      36.755  51.700  60.829  0.00  0.00            
ATOM   3734  HB  THR X 232      35.858  51.913  61.410  0.00  0.00            
ATOM   3735  CG2 THR X 232      36.813  50.214  60.542  0.00  0.00            
ATOM   3736 HG21 THR X 232      36.943  49.599  61.432  0.00  0.00            
ATOM   3737 HG22 THR X 232      35.912  49.889  60.021  0.00  0.00            
ATOM   3738 HG23 THR X 232      37.641  49.903  59.905  0.00  0.00            
ATOM   3739  OG1 THR X 232      37.908  51.757  61.654  0.00  0.00            
ATOM   3740  HG1 THR X 232      37.658  52.187  62.475  0.00  0.00            
ATOM   3741  C   THR X 232      35.686  52.460  58.647  0.00  0.00            
ATOM   3742  O   THR X 232      35.672  51.624  57.731  0.00  0.00            
ATOM   3743  N   CYS X 233      34.703  53.307  58.771  0.00  0.00            
ATOM   3744  H   CYS X 233      34.659  53.851  59.621  0.00  0.00            
ATOM   3745  CA  CYS X 233      33.496  53.366  57.969  0.00  0.00            
ATOM   3746  HA  CYS X 233      33.025  52.384  58.007  0.00  0.00            
ATOM   3747  CB  CYS X 233      32.484  54.325  58.600  0.00  0.00            
ATOM   3748  HB2 CYS X 233      32.294  54.024  59.630  0.00  0.00            
ATOM   3749  HB3 CYS X 233      32.778  55.374  58.644  0.00  0.00            
ATOM   3750  SG  CYS X 233      30.780  54.272  57.861  0.00  0.00            
ATOM   3751  HG  CYS X 233      30.645  53.012  58.285  0.00  0.00            
ATOM   3752  C   CYS X 233      33.802  53.653  56.488  0.00  0.00            
ATOM   3753  O   CYS X 233      33.183  52.979  55.607  0.00  0.00            
ATOM   3754  N   ALA X 234      34.652  54.624  56.190  0.00  0.00            
ATOM   3755  H   ALA X 234      35.029  55.262  56.875  0.00  0.00            
ATOM   3756  CA  ALA X 234      35.034  55.016  54.818  0.00  0.00            
ATOM   3757  HA  ALA X 234      34.174  55.323  54.224  0.00  0.00            
ATOM   3758  CB  ALA X 234      35.932  56.257  55.011  0.00  0.00            
ATOM   3759  HB1 ALA X 234      36.762  56.113  55.704  0.00  0.00            
ATOM   3760  HB2 ALA X 234      36.156  56.690  54.037  0.00  0.00            
ATOM   3761  HB3 ALA X 234      35.274  57.002  55.458  0.00  0.00            
ATOM   3762  C   ALA X 234      35.690  53.780  54.178  0.00  0.00            
ATOM   3763  O   ALA X 234      35.292  53.466  53.107  0.00  0.00            
ATOM   3764  N   ILE X 235      36.587  53.104  54.915  0.00  0.00            
ATOM   3765  H   ILE X 235      36.930  53.454  55.798  0.00  0.00            
ATOM   3766  CA  ILE X 235      37.343  51.929  54.572  0.00  0.00            
ATOM   3767  HA  ILE X 235      37.965  52.273  53.745  0.00  0.00            
ATOM   3768  CB  ILE X 235      38.447  51.647  55.694  0.00  0.00            
ATOM   3769  HB  ILE X 235      37.915  51.694  56.644  0.00  0.00            
ATOM   3770  CG2 ILE X 235      38.906  50.141  55.612  0.00  0.00            
ATOM   3771 HG21 ILE X 235      39.633  50.134  54.800  0.00  0.00            
ATOM   3772 HG22 ILE X 235      39.461  49.822  56.495  0.00  0.00            
ATOM   3773 HG23 ILE X 235      38.100  49.487  55.282  0.00  0.00            
ATOM   3774  CG1 ILE X 235      39.554  52.770  55.581  0.00  0.00            
ATOM   3775 HG12 ILE X 235      39.999  52.822  54.588  0.00  0.00            
ATOM   3776 HG13 ILE X 235      39.045  53.732  55.641  0.00  0.00            
ATOM   3777  CD1 ILE X 235      40.698  52.602  56.637  0.00  0.00            
ATOM   3778 HD11 ILE X 235      41.459  51.934  56.235  0.00  0.00            
ATOM   3779 HD12 ILE X 235      41.188  53.552  56.853  0.00  0.00            
ATOM   3780 HD13 ILE X 235      40.240  52.242  57.558  0.00  0.00            
ATOM   3781  C   ILE X 235      36.499  50.762  54.066  0.00  0.00            
ATOM   3782  O   ILE X 235      36.751  50.229  53.027  0.00  0.00            
ATOM   3783  N   ASP X 236      35.438  50.534  54.815  0.00  0.00            
ATOM   3784  H   ASP X 236      35.469  50.906  55.753  0.00  0.00            
ATOM   3785  CA  ASP X 236      34.644  49.294  54.553  0.00  0.00            
ATOM   3786  HA  ASP X 236      35.337  48.574  54.117  0.00  0.00            
ATOM   3787  CB  ASP X 236      34.082  48.659  55.917  0.00  0.00            
ATOM   3788  HB2 ASP X 236      33.874  49.399  56.689  0.00  0.00            
ATOM   3789  HB3 ASP X 236      33.229  48.042  55.633  0.00  0.00            
ATOM   3790  CG  ASP X 236      35.188  47.759  56.510  0.00  0.00            
ATOM   3791  OD1 ASP X 236      36.128  47.339  55.719  0.00  0.00            
ATOM   3792  OD2 ASP X 236      35.138  47.345  57.664  0.00  0.00            
ATOM   3793  C   ASP X 236      33.532  49.674  53.463  0.00  0.00            
ATOM   3794  O   ASP X 236      33.374  48.979  52.491  0.00  0.00            
ATOM   3795  N   LEU X 237      32.931  50.871  53.499  0.00  0.00            
ATOM   3796  H   LEU X 237      33.075  51.463  54.305  0.00  0.00            
ATOM   3797  CA  LEU X 237      32.174  51.376  52.351  0.00  0.00            
ATOM   3798  HA  LEU X 237      31.272  50.786  52.190  0.00  0.00            
ATOM   3799  CB  LEU X 237      31.734  52.877  52.728  0.00  0.00            
ATOM   3800  HB2 LEU X 237      31.136  52.886  53.640  0.00  0.00            
ATOM   3801  HB3 LEU X 237      32.610  53.518  52.827  0.00  0.00            
ATOM   3802  CG  LEU X 237      30.851  53.581  51.650  0.00  0.00            
ATOM   3803  HG  LEU X 237      31.380  53.389  50.716  0.00  0.00            
ATOM   3804  CD1 LEU X 237      29.352  53.144  51.620  0.00  0.00            
ATOM   3805 HD11 LEU X 237      29.386  52.075  51.414  0.00  0.00            
ATOM   3806 HD12 LEU X 237      28.925  53.278  52.614  0.00  0.00            
ATOM   3807 HD13 LEU X 237      28.858  53.660  50.796  0.00  0.00            
ATOM   3808  CD2 LEU X 237      30.927  55.072  51.804  0.00  0.00            
ATOM   3809 HD21 LEU X 237      31.940  55.361  52.085  0.00  0.00            
ATOM   3810 HD22 LEU X 237      30.616  55.587  50.894  0.00  0.00            
ATOM   3811 HD23 LEU X 237      30.320  55.367  52.660  0.00  0.00            
ATOM   3812  C   LEU X 237      33.036  51.355  51.036  0.00  0.00            
ATOM   3813  O   LEU X 237      32.479  50.963  50.001  0.00  0.00            
ATOM   3814  N   MET X 238      34.343  51.630  51.116  0.00  0.00            
ATOM   3815  H   MET X 238      34.730  51.906  52.008  0.00  0.00            
ATOM   3816  CA  MET X 238      35.196  51.475  49.882  0.00  0.00            
ATOM   3817  HA  MET X 238      34.783  52.055  49.056  0.00  0.00            
ATOM   3818  CB  MET X 238      36.635  52.024  50.173  0.00  0.00            
ATOM   3819  HB2 MET X 238      36.488  52.983  50.671  0.00  0.00            
ATOM   3820  HB3 MET X 238      37.055  51.279  50.849  0.00  0.00            
ATOM   3821  CG  MET X 238      37.391  52.199  48.858  0.00  0.00            
ATOM   3822  HG2 MET X 238      37.197  51.390  48.154  0.00  0.00            
ATOM   3823  HG3 MET X 238      37.058  53.185  48.535  0.00  0.00            
ATOM   3824  SD  MET X 238      39.159  52.271  48.928  0.00  0.00            
ATOM   3825  CE  MET X 238      39.425  53.583  50.159  0.00  0.00            
ATOM   3826  HE1 MET X 238      40.507  53.693  50.225  0.00  0.00            
ATOM   3827  HE2 MET X 238      38.938  54.526  49.911  0.00  0.00            
ATOM   3828  HE3 MET X 238      38.976  53.267  51.101  0.00  0.00            
ATOM   3829  C   MET X 238      35.235  50.031  49.378  0.00  0.00            
ATOM   3830  O   MET X 238      34.978  49.807  48.216  0.00  0.00            
ATOM   3831  N   ASN X 239      35.582  49.103  50.316  0.00  0.00            
ATOM   3832  H   ASN X 239      35.821  49.414  51.247  0.00  0.00            
ATOM   3833  CA  ASN X 239      35.446  47.604  50.222  0.00  0.00            
ATOM   3834  HA  ASN X 239      36.242  47.374  49.512  0.00  0.00            
ATOM   3835  CB  ASN X 239      35.796  46.967  51.559  0.00  0.00            
ATOM   3836  HB2 ASN X 239      35.147  47.413  52.313  0.00  0.00            
ATOM   3837  HB3 ASN X 239      35.573  45.901  51.592  0.00  0.00            
ATOM   3838  CG  ASN X 239      37.288  47.184  51.969  0.00  0.00            
ATOM   3839  OD1 ASN X 239      38.166  47.314  51.119  0.00  0.00            
ATOM   3840  ND2 ASN X 239      37.575  47.233  53.210  0.00  0.00            
ATOM   3841 HD21 ASN X 239      38.549  47.220  53.479  0.00  0.00            
ATOM   3842 HD22 ASN X 239      36.864  47.098  53.915  0.00  0.00            
ATOM   3843  C   ASN X 239      34.014  47.144  49.735  0.00  0.00            
ATOM   3844  O   ASN X 239      33.846  46.056  49.249  0.00  0.00            
ATOM   3845  N   THR X 240      33.039  48.046  49.831  0.00  0.00            
ATOM   3846  H   THR X 240      33.253  48.913  50.304  0.00  0.00            
ATOM   3847  CA  THR X 240      31.661  47.833  49.347  0.00  0.00            
ATOM   3848  HA  THR X 240      31.597  46.763  49.544  0.00  0.00            
ATOM   3849  CB  THR X 240      30.532  48.544  50.165  0.00  0.00            
ATOM   3850  HB  THR X 240      30.656  49.614  49.999  0.00  0.00            
ATOM   3851  CG2 THR X 240      29.103  47.947  49.826  0.00  0.00            
ATOM   3852 HG21 THR X 240      28.814  48.257  48.822  0.00  0.00            
ATOM   3853 HG22 THR X 240      29.075  46.858  49.855  0.00  0.00            
ATOM   3854 HG23 THR X 240      28.365  48.228  50.577  0.00  0.00            
ATOM   3855  OG1 THR X 240      30.715  48.403  51.589  0.00  0.00            
ATOM   3856  HG1 THR X 240      31.484  48.892  51.892  0.00  0.00            
ATOM   3857  C   THR X 240      31.549  47.964  47.855  0.00  0.00            
ATOM   3858  O   THR X 240      30.684  47.344  47.183  0.00  0.00            
ATOM   3859  N   PHE X 241      32.434  48.735  47.289  0.00  0.00            
ATOM   3860  H   PHE X 241      32.968  49.407  47.821  0.00  0.00            
ATOM   3861  CA  PHE X 241      32.414  48.894  45.766  0.00  0.00            
ATOM   3862  HA  PHE X 241      31.862  48.128  45.222  0.00  0.00            
ATOM   3863  CB  PHE X 241      31.525  50.131  45.631  0.00  0.00            
ATOM   3864  HB2 PHE X 241      30.954  50.035  44.707  0.00  0.00            
ATOM   3865  HB3 PHE X 241      30.691  50.099  46.332  0.00  0.00            
ATOM   3866  CG  PHE X 241      32.133  51.520  45.896  0.00  0.00            
ATOM   3867  CD1 PHE X 241      32.190  52.129  47.136  0.00  0.00            
ATOM   3868  HD1 PHE X 241      31.624  51.626  47.906  0.00  0.00            
ATOM   3869  CE1 PHE X 241      32.780  53.313  47.314  0.00  0.00            
ATOM   3870  HE1 PHE X 241      32.776  53.722  48.314  0.00  0.00            
ATOM   3871  CZ  PHE X 241      33.147  54.110  46.195  0.00  0.00            
ATOM   3872  HZ  PHE X 241      33.486  55.135  46.241  0.00  0.00            
ATOM   3873  CE2 PHE X 241      33.117  53.512  44.936  0.00  0.00            
ATOM   3874  HE2 PHE X 241      33.519  54.042  44.085  0.00  0.00            
ATOM   3875  CD2 PHE X 241      32.534  52.252  44.765  0.00  0.00            
ATOM   3876  HD2 PHE X 241      32.424  51.846  43.770  0.00  0.00            
ATOM   3877  C   PHE X 241      33.690  49.024  44.866  0.00  0.00            
ATOM   3878  O   PHE X 241      33.619  49.046  43.602  0.00  0.00            
ATOM   3879  N   ARG X 242      34.879  49.178  45.518  0.00  0.00            
ATOM   3880  H   ARG X 242      34.767  49.001  46.506  0.00  0.00            
ATOM   3881  CA  ARG X 242      36.198  49.080  44.887  0.00  0.00            
ATOM   3882  HA  ARG X 242      36.197  49.813  44.080  0.00  0.00            
ATOM   3883  CB  ARG X 242      37.329  49.444  45.849  0.00  0.00            
ATOM   3884  HB2 ARG X 242      37.311  50.466  46.228  0.00  0.00            
ATOM   3885  HB3 ARG X 242      37.243  49.036  46.856  0.00  0.00            
ATOM   3886  CG  ARG X 242      38.756  49.342  45.220  0.00  0.00            
ATOM   3887  HG2 ARG X 242      38.852  48.387  44.704  0.00  0.00            
ATOM   3888  HG3 ARG X 242      38.894  50.092  44.441  0.00  0.00            
ATOM   3889  CD  ARG X 242      39.852  49.445  46.246  0.00  0.00            
ATOM   3890  HD2 ARG X 242      40.804  49.737  45.801  0.00  0.00            
ATOM   3891  HD3 ARG X 242      39.574  50.302  46.860  0.00  0.00            
ATOM   3892  NE  ARG X 242      39.910  48.228  47.077  0.00  0.00            
ATOM   3893  HE  ARG X 242      39.964  47.373  46.543  0.00  0.00            
ATOM   3894  CZ  ARG X 242      39.564  48.062  48.304  0.00  0.00            
ATOM   3895  NH1 ARG X 242      39.284  49.039  49.075  0.00  0.00            
ATOM   3896 HH11 ARG X 242      39.192  49.995  48.762  0.00  0.00            
ATOM   3897 HH12 ARG X 242      39.040  48.771  50.018  0.00  0.00            
ATOM   3898  NH2 ARG X 242      39.509  46.841  48.798  0.00  0.00            
ATOM   3899 HH21 ARG X 242      39.623  46.028  48.209  0.00  0.00            
ATOM   3900 HH22 ARG X 242      39.143  46.851  49.739  0.00  0.00            
ATOM   3901  C   ARG X 242      36.357  47.680  44.245  0.00  0.00            
ATOM   3902  O   ARG X 242      36.580  47.642  43.069  0.00  0.00            
ATOM   3903  N   PRO X 243      36.192  46.565  44.986  0.00  0.00            
ATOM   3904  CD  PRO X 243      36.048  46.512  46.452  0.00  0.00            
ATOM   3905  HD2 PRO X 243      35.239  47.165  46.779  0.00  0.00            
ATOM   3906  HD3 PRO X 243      37.015  46.634  46.939  0.00  0.00            
ATOM   3907  CG  PRO X 243      35.558  45.084  46.872  0.00  0.00            
ATOM   3908  HG2 PRO X 243      34.477  45.040  47.008  0.00  0.00            
ATOM   3909  HG3 PRO X 243      36.082  44.642  47.719  0.00  0.00            
ATOM   3910  CB  PRO X 243      35.943  44.250  45.636  0.00  0.00            
ATOM   3911  HB2 PRO X 243      35.144  43.602  45.277  0.00  0.00            
ATOM   3912  HB3 PRO X 243      36.771  43.586  45.883  0.00  0.00            
ATOM   3913  CA  PRO X 243      36.232  45.172  44.467  0.00  0.00            
ATOM   3914  HA  PRO X 243      37.209  45.007  44.015  0.00  0.00            
ATOM   3915  C   PRO X 243      35.227  44.987  43.337  0.00  0.00            
ATOM   3916  O   PRO X 243      35.269  44.115  42.496  0.00  0.00            
ATOM   3917  N   LEU X 244      34.099  45.792  43.387  0.00  0.00            
ATOM   3918  H   LEU X 244      34.040  46.388  44.200  0.00  0.00            
ATOM   3919  CA  LEU X 244      33.057  45.830  42.284  0.00  0.00            
ATOM   3920  HA  LEU X 244      32.670  44.847  42.017  0.00  0.00            
ATOM   3921  CB  LEU X 244      31.795  46.661  42.785  0.00  0.00            
ATOM   3922  HB2 LEU X 244      31.581  46.448  43.833  0.00  0.00            
ATOM   3923  HB3 LEU X 244      31.977  47.732  42.695  0.00  0.00            
ATOM   3924  CG  LEU X 244      30.449  46.224  42.127  0.00  0.00            
ATOM   3925  HG  LEU X 244      30.409  45.135  42.136  0.00  0.00            
ATOM   3926  CD1 LEU X 244      29.287  46.739  43.002  0.00  0.00            
ATOM   3927 HD11 LEU X 244      28.353  46.459  42.515  0.00  0.00            
ATOM   3928 HD12 LEU X 244      29.381  46.279  43.985  0.00  0.00            
ATOM   3929 HD13 LEU X 244      29.294  47.770  43.356  0.00  0.00            
ATOM   3930  CD2 LEU X 244      30.131  46.786  40.746  0.00  0.00            
ATOM   3931 HD21 LEU X 244      29.153  46.440  40.411  0.00  0.00            
ATOM   3932 HD22 LEU X 244      30.217  47.868  40.840  0.00  0.00            
ATOM   3933 HD23 LEU X 244      30.876  46.402  40.049  0.00  0.00            
ATOM   3934  C   LEU X 244      33.650  46.511  40.980  0.00  0.00            
ATOM   3935  O   LEU X 244      33.382  46.169  39.843  0.00  0.00            
ATOM   3936  N   ILE X 245      34.551  47.464  41.174  0.00  0.00            
ATOM   3937  H   ILE X 245      34.649  47.894  42.082  0.00  0.00            
ATOM   3938  CA  ILE X 245      35.216  48.213  40.095  0.00  0.00            
ATOM   3939  HA  ILE X 245      34.459  48.270  39.312  0.00  0.00            
ATOM   3940  CB  ILE X 245      35.709  49.601  40.670  0.00  0.00            
ATOM   3941  HB  ILE X 245      36.074  49.509  41.693  0.00  0.00            
ATOM   3942  CG2 ILE X 245      36.779  50.204  39.786  0.00  0.00            
ATOM   3943 HG21 ILE X 245      37.643  49.551  39.669  0.00  0.00            
ATOM   3944 HG22 ILE X 245      36.290  50.265  38.814  0.00  0.00            
ATOM   3945 HG23 ILE X 245      36.963  51.204  40.181  0.00  0.00            
ATOM   3946  CG1 ILE X 245      34.542  50.669  40.723  0.00  0.00            
ATOM   3947 HG12 ILE X 245      34.216  50.916  39.712  0.00  0.00            
ATOM   3948 HG13 ILE X 245      33.791  50.044  41.206  0.00  0.00            
ATOM   3949  CD1 ILE X 245      34.750  51.854  41.663  0.00  0.00            
ATOM   3950 HD11 ILE X 245      33.748  52.188  41.935  0.00  0.00            
ATOM   3951 HD12 ILE X 245      35.280  51.621  42.587  0.00  0.00            
ATOM   3952 HD13 ILE X 245      35.311  52.641  41.159  0.00  0.00            
ATOM   3953  C   ILE X 245      36.398  47.339  39.520  0.00  0.00            
ATOM   3954  O   ILE X 245      36.681  47.179  38.343  0.00  0.00            
ATOM   3955  N   ALA X 246      36.995  46.482  40.383  0.00  0.00            
ATOM   3956  H   ALA X 246      36.723  46.651  41.341  0.00  0.00            
ATOM   3957  CA  ALA X 246      37.876  45.364  39.887  0.00  0.00            
ATOM   3958  HA  ALA X 246      38.659  45.869  39.322  0.00  0.00            
ATOM   3959  CB  ALA X 246      38.499  44.769  41.180  0.00  0.00            
ATOM   3960  HB1 ALA X 246      37.722  44.355  41.823  0.00  0.00            
ATOM   3961  HB2 ALA X 246      39.202  43.968  40.952  0.00  0.00            
ATOM   3962  HB3 ALA X 246      39.035  45.507  41.776  0.00  0.00            
ATOM   3963  C   ALA X 246      37.231  44.252  39.013  0.00  0.00            
ATOM   3964  O   ALA X 246      37.936  43.379  38.513  0.00  0.00            
ATOM   3965  N   ILE X 247      35.905  44.354  38.806  0.00  0.00            
ATOM   3966  H   ILE X 247      35.405  45.042  39.350  0.00  0.00            
ATOM   3967  CA  ILE X 247      35.278  43.433  37.810  0.00  0.00            
ATOM   3968  HA  ILE X 247      35.587  42.420  38.068  0.00  0.00            
ATOM   3969  CB  ILE X 247      33.765  43.471  37.823  0.00  0.00            
ATOM   3970  HB  ILE X 247      33.444  44.512  37.790  0.00  0.00            
ATOM   3971  CG2 ILE X 247      33.152  42.666  36.740  0.00  0.00            
ATOM   3972 HG21 ILE X 247      33.104  43.302  35.856  0.00  0.00            
ATOM   3973 HG22 ILE X 247      33.703  41.746  36.549  0.00  0.00            
ATOM   3974 HG23 ILE X 247      32.108  42.362  36.820  0.00  0.00            
ATOM   3975  CG1 ILE X 247      33.246  42.923  39.197  0.00  0.00            
ATOM   3976 HG12 ILE X 247      33.516  41.875  39.321  0.00  0.00            
ATOM   3977 HG13 ILE X 247      33.687  43.480  40.024  0.00  0.00            
ATOM   3978  CD1 ILE X 247      31.715  43.039  39.582  0.00  0.00            
ATOM   3979 HD11 ILE X 247      31.563  42.921  40.655  0.00  0.00            
ATOM   3980 HD12 ILE X 247      31.427  44.060  39.334  0.00  0.00            
ATOM   3981 HD13 ILE X 247      31.066  42.368  39.019  0.00  0.00            
ATOM   3982  C   ILE X 247      35.807  43.753  36.428  0.00  0.00            
ATOM   3983  O   ILE X 247      35.799  42.870  35.578  0.00  0.00            
ATOM   3984  N   ASN X 248      36.461  44.893  36.143  0.00  0.00            
ATOM   3985  H   ASN X 248      36.529  45.612  36.848  0.00  0.00            
ATOM   3986  CA  ASN X 248      36.989  45.171  34.896  0.00  0.00            
ATOM   3987  HA  ASN X 248      36.234  45.080  34.116  0.00  0.00            
ATOM   3988  CB  ASN X 248      37.526  46.625  34.816  0.00  0.00            
ATOM   3989  HB2 ASN X 248      37.640  46.915  33.771  0.00  0.00            
ATOM   3990  HB3 ASN X 248      36.856  47.318  35.324  0.00  0.00            
ATOM   3991  CG  ASN X 248      38.954  46.668  35.418  0.00  0.00            
ATOM   3992  OD1 ASN X 248      39.187  46.219  36.577  0.00  0.00            
ATOM   3993  ND2 ASN X 248      39.913  47.212  34.708  0.00  0.00            
ATOM   3994 HD21 ASN X 248      40.859  47.310  35.050  0.00  0.00            
ATOM   3995 HD22 ASN X 248      39.773  47.499  33.750  0.00  0.00            
ATOM   3996  C   ASN X 248      38.103  44.147  34.461  0.00  0.00            
ATOM   3997  O   ASN X 248      38.330  43.917  33.278  0.00  0.00            
ATOM   3998  N   ARG X 249      38.763  43.478  35.404  0.00  0.00            
ATOM   3999  H   ARG X 249      38.608  43.794  36.351  0.00  0.00            
ATOM   4000  CA  ARG X 249      39.695  42.370  35.249  0.00  0.00            
ATOM   4001  HA  ARG X 249      40.484  42.664  34.557  0.00  0.00            
ATOM   4002  CB  ARG X 249      40.318  41.861  36.635  0.00  0.00            
ATOM   4003  HB2 ARG X 249      39.437  41.773  37.271  0.00  0.00            
ATOM   4004  HB3 ARG X 249      40.694  40.844  36.519  0.00  0.00            
ATOM   4005  CG  ARG X 249      41.516  42.516  37.270  0.00  0.00            
ATOM   4006  HG2 ARG X 249      41.492  42.163  38.301  0.00  0.00            
ATOM   4007  HG3 ARG X 249      42.388  42.398  36.627  0.00  0.00            
ATOM   4008  CD  ARG X 249      41.265  44.033  37.313  0.00  0.00            
ATOM   4009  HD2 ARG X 249      40.981  44.305  36.296  0.00  0.00            
ATOM   4010  HD3 ARG X 249      40.360  44.183  37.901  0.00  0.00            
ATOM   4011  NE  ARG X 249      42.423  44.680  37.881  0.00  0.00            
ATOM   4012  HE  ARG X 249      43.032  44.120  38.460  0.00  0.00            
ATOM   4013  CZ  ARG X 249      42.674  45.964  37.776  0.00  0.00            
ATOM   4014  NH1 ARG X 249      41.785  46.760  37.454  0.00  0.00            
ATOM   4015 HH11 ARG X 249      40.874  46.423  37.179  0.00  0.00            
ATOM   4016 HH12 ARG X 249      41.957  47.754  37.397  0.00  0.00            
ATOM   4017  NH2 ARG X 249      43.897  46.423  38.082  0.00  0.00            
ATOM   4018 HH21 ARG X 249      44.667  45.773  38.146  0.00  0.00            
ATOM   4019 HH22 ARG X 249      44.044  47.419  38.003  0.00  0.00            
ATOM   4020  C   ARG X 249      38.876  41.189  34.574  0.00  0.00            
ATOM   4021  O   ARG X 249      39.180  40.852  33.447  0.00  0.00            
ATOM   4022  N   PHE X 250      37.834  40.743  35.303  0.00  0.00            
ATOM   4023  H   PHE X 250      37.689  41.147  36.218  0.00  0.00            
ATOM   4024  CA  PHE X 250      36.957  39.757  34.801  0.00  0.00            
ATOM   4025  HA  PHE X 250      37.471  38.807  34.659  0.00  0.00            
ATOM   4026  CB  PHE X 250      35.876  39.443  35.850  0.00  0.00            
ATOM   4027  HB2 PHE X 250      35.484  40.310  36.381  0.00  0.00            
ATOM   4028  HB3 PHE X 250      34.991  38.987  35.407  0.00  0.00            
ATOM   4029  CG  PHE X 250      36.327  38.366  36.904  0.00  0.00            
ATOM   4030  CD1 PHE X 250      37.007  37.160  36.582  0.00  0.00            
ATOM   4031  HD1 PHE X 250      37.325  36.948  35.572  0.00  0.00            
ATOM   4032  CE1 PHE X 250      37.489  36.271  37.584  0.00  0.00            
ATOM   4033  HE1 PHE X 250      38.059  35.380  37.366  0.00  0.00            
ATOM   4034  CZ  PHE X 250      37.232  36.544  38.961  0.00  0.00            
ATOM   4035  HZ  PHE X 250      37.537  35.895  39.768  0.00  0.00            
ATOM   4036  CE2 PHE X 250      36.319  37.587  39.262  0.00  0.00            
ATOM   4037  HE2 PHE X 250      36.000  37.828  40.266  0.00  0.00            
ATOM   4038  CD2 PHE X 250      35.947  38.484  38.263  0.00  0.00            
ATOM   4039  HD2 PHE X 250      35.120  39.159  38.426  0.00  0.00            
ATOM   4040  C   PHE X 250      36.312  40.154  33.384  0.00  0.00            
ATOM   4041  O   PHE X 250      36.247  39.220  32.625  0.00  0.00            
ATOM   4042  N   VAL X 251      35.869  41.432  33.071  0.00  0.00            
ATOM   4043  H   VAL X 251      35.733  42.066  33.845  0.00  0.00            
ATOM   4044  CA  VAL X 251      35.271  41.778  31.820  0.00  0.00            
ATOM   4045  HA  VAL X 251      34.551  40.981  31.633  0.00  0.00            
ATOM   4046  CB  VAL X 251      34.648  43.171  31.778  0.00  0.00            
ATOM   4047  HB  VAL X 251      35.355  43.940  32.089  0.00  0.00            
ATOM   4048  CG1 VAL X 251      33.932  43.491  30.427  0.00  0.00            
ATOM   4049 HG11 VAL X 251      33.190  42.723  30.207  0.00  0.00            
ATOM   4050 HG12 VAL X 251      33.508  44.495  30.391  0.00  0.00            
ATOM   4051 HG13 VAL X 251      34.660  43.564  29.619  0.00  0.00            
ATOM   4052  CG2 VAL X 251      33.513  43.293  32.765  0.00  0.00            
ATOM   4053 HG21 VAL X 251      32.842  42.438  32.674  0.00  0.00            
ATOM   4054 HG22 VAL X 251      33.892  43.173  33.780  0.00  0.00            
ATOM   4055 HG23 VAL X 251      32.985  44.240  32.656  0.00  0.00            
ATOM   4056  C   VAL X 251      36.290  41.584  30.694  0.00  0.00            
ATOM   4057  O   VAL X 251      35.957  40.987  29.626  0.00  0.00            
ATOM   4058  N   SER X 252      37.560  41.961  30.975  0.00  0.00            
ATOM   4059  H   SER X 252      37.774  42.390  31.864  0.00  0.00            
ATOM   4060  CA  SER X 252      38.609  41.796  29.985  0.00  0.00            
ATOM   4061  HA  SER X 252      38.274  42.231  29.043  0.00  0.00            
ATOM   4062  CB  SER X 252      39.849  42.647  30.427  0.00  0.00            
ATOM   4063  HB2 SER X 252      39.541  43.688  30.327  0.00  0.00            
ATOM   4064  HB3 SER X 252      40.096  42.507  31.479  0.00  0.00            
ATOM   4065  OG  SER X 252      40.895  42.336  29.554  0.00  0.00            
ATOM   4066  HG  SER X 252      40.924  42.967  28.831  0.00  0.00            
ATOM   4067  C   SER X 252      38.932  40.353  29.809  0.00  0.00            
ATOM   4068  O   SER X 252      39.262  40.016  28.681  0.00  0.00            
ATOM   4069  N   PHE X 253      38.796  39.538  30.784  0.00  0.00            
ATOM   4070  H   PHE X 253      38.382  39.890  31.635  0.00  0.00            
ATOM   4071  CA  PHE X 253      38.900  38.094  30.497  0.00  0.00            
ATOM   4072  HA  PHE X 253      39.730  37.946  29.806  0.00  0.00            
ATOM   4073  CB  PHE X 253      39.088  37.292  31.812  0.00  0.00            
ATOM   4074  HB2 PHE X 253      38.166  37.269  32.394  0.00  0.00            
ATOM   4075  HB3 PHE X 253      39.210  36.320  31.336  0.00  0.00            
ATOM   4076  CG  PHE X 253      40.279  37.632  32.671  0.00  0.00            
ATOM   4077  CD1 PHE X 253      41.562  37.780  32.079  0.00  0.00            
ATOM   4078  HD1 PHE X 253      41.655  37.783  31.003  0.00  0.00            
ATOM   4079  CE1 PHE X 253      42.703  37.877  32.876  0.00  0.00            
ATOM   4080  HE1 PHE X 253      43.693  37.988  32.460  0.00  0.00            
ATOM   4081  CZ  PHE X 253      42.520  37.958  34.235  0.00  0.00            
ATOM   4082  HZ  PHE X 253      43.390  38.103  34.858  0.00  0.00            
ATOM   4083  CE2 PHE X 253      41.254  37.994  34.823  0.00  0.00            
ATOM   4084  HE2 PHE X 253      41.210  37.949  35.902  0.00  0.00            
ATOM   4085  CD2 PHE X 253      40.118  37.771  34.068  0.00  0.00            
ATOM   4086  HD2 PHE X 253      39.138  37.638  34.502  0.00  0.00            
ATOM   4087  C   PHE X 253      37.673  37.579  29.730  0.00  0.00            
ATOM   4088  O   PHE X 253      37.866  36.695  28.862  0.00  0.00            
ATOM   4089  N   GLY X 254      36.418  38.009  30.057  0.00  0.00            
ATOM   4090  H   GLY X 254      36.374  38.711  30.781  0.00  0.00            
ATOM   4091  CA  GLY X 254      35.221  37.362  29.513  0.00  0.00            
ATOM   4092  HA2 GLY X 254      35.141  36.285  29.656  0.00  0.00            
ATOM   4093  HA3 GLY X 254      34.261  37.752  29.853  0.00  0.00            
ATOM   4094  C   GLY X 254      35.113  37.485  28.011  0.00  0.00            
ATOM   4095  O   GLY X 254      34.873  36.450  27.378  0.00  0.00            
ATOM   4096  N   LEU X 255      35.526  38.629  27.471  0.00  0.00            
ATOM   4097  H   LEU X 255      35.710  39.343  28.160  0.00  0.00            
ATOM   4098  CA  LEU X 255      35.798  38.817  26.054  0.00  0.00            
ATOM   4099  HA  LEU X 255      34.881  38.564  25.523  0.00  0.00            
ATOM   4100  CB  LEU X 255      35.832  40.308  25.815  0.00  0.00            
ATOM   4101  HB2 LEU X 255      36.245  40.803  26.695  0.00  0.00            
ATOM   4102  HB3 LEU X 255      36.662  40.480  25.129  0.00  0.00            
ATOM   4103  CG  LEU X 255      34.477  40.935  25.477  0.00  0.00            
ATOM   4104  HG  LEU X 255      33.965  40.354  24.709  0.00  0.00            
ATOM   4105  CD1 LEU X 255      33.471  41.026  26.619  0.00  0.00            
ATOM   4106 HD11 LEU X 255      33.932  41.550  27.456  0.00  0.00            
ATOM   4107 HD12 LEU X 255      32.614  41.640  26.342  0.00  0.00            
ATOM   4108 HD13 LEU X 255      33.068  40.076  26.971  0.00  0.00            
ATOM   4109  CD2 LEU X 255      34.685  42.229  24.817  0.00  0.00            
ATOM   4110 HD21 LEU X 255      33.772  42.711  24.470  0.00  0.00            
ATOM   4111 HD22 LEU X 255      35.183  42.931  25.486  0.00  0.00            
ATOM   4112 HD23 LEU X 255      35.308  42.056  23.939  0.00  0.00            
ATOM   4113  C   LEU X 255      36.889  37.974  25.371  0.00  0.00            
ATOM   4114  O   LEU X 255      36.729  37.425  24.276  0.00  0.00            
ATOM   4115  N   HID X 256      38.016  37.820  26.097  0.00  0.00            
ATOM   4116  H   HID X 256      37.973  38.050  27.079  0.00  0.00            
ATOM   4117  CA  HID X 256      39.225  37.048  25.625  0.00  0.00            
ATOM   4118  HA  HID X 256      39.664  37.386  24.687  0.00  0.00            
ATOM   4119  CB  HID X 256      40.354  37.229  26.665  0.00  0.00            
ATOM   4120  HB2 HID X 256      40.691  38.250  26.844  0.00  0.00            
ATOM   4121  HB3 HID X 256      40.030  36.719  27.572  0.00  0.00            
ATOM   4122  CG  HID X 256      41.611  36.465  26.223  0.00  0.00            
ATOM   4123  ND1 HID X 256      41.796  35.111  26.173  0.00  0.00            
ATOM   4124  HD1 HID X 256      41.101  34.378  26.162  0.00  0.00            
ATOM   4125  CE1 HID X 256      43.093  34.885  25.902  0.00  0.00            
ATOM   4126  HE1 HID X 256      43.520  33.922  25.662  0.00  0.00            
ATOM   4127  NE2 HID X 256      43.782  36.010  25.930  0.00  0.00            
ATOM   4128  CD2 HID X 256      42.870  37.019  26.207  0.00  0.00            
ATOM   4129  HD2 HID X 256      43.195  38.036  26.372  0.00  0.00            
ATOM   4130  C   HID X 256      38.808  35.565  25.436  0.00  0.00            
ATOM   4131  O   HID X 256      39.319  34.967  24.509  0.00  0.00            
ATOM   4132  N   ALA X 257      37.964  35.003  26.287  0.00  0.00            
ATOM   4133  H   ALA X 257      37.444  35.606  26.908  0.00  0.00            
ATOM   4134  CA  ALA X 257      37.245  33.750  26.074  0.00  0.00            
ATOM   4135  HA  ALA X 257      37.993  32.981  25.878  0.00  0.00            
ATOM   4136  CB  ALA X 257      36.595  33.261  27.360  0.00  0.00            
ATOM   4137  HB1 ALA X 257      36.313  32.225  27.175  0.00  0.00            
ATOM   4138  HB2 ALA X 257      37.309  33.207  28.181  0.00  0.00            
ATOM   4139  HB3 ALA X 257      35.807  33.975  27.599  0.00  0.00            
ATOM   4140  C   ALA X 257      36.332  33.746  24.793  0.00  0.00            
ATOM   4141  O   ALA X 257      36.493  32.910  23.940  0.00  0.00            
ATOM   4142  N   MET X 258      35.480  34.757  24.550  0.00  0.00            
ATOM   4143  H   MET X 258      35.423  35.540  25.185  0.00  0.00            
ATOM   4144  CA  MET X 258      34.582  34.874  23.400  0.00  0.00            
ATOM   4145  HA  MET X 258      34.157  33.904  23.143  0.00  0.00            
ATOM   4146  CB  MET X 258      33.568  36.046  23.599  0.00  0.00            
ATOM   4147  HB2 MET X 258      34.089  36.996  23.720  0.00  0.00            
ATOM   4148  HB3 MET X 258      32.933  36.200  22.726  0.00  0.00            
ATOM   4149  CG  MET X 258      32.521  35.821  24.671  0.00  0.00            
ATOM   4150  HG2 MET X 258      32.433  34.735  24.719  0.00  0.00            
ATOM   4151  HG3 MET X 258      33.058  36.068  25.587  0.00  0.00            
ATOM   4152  SD  MET X 258      30.928  36.763  24.687  0.00  0.00            
ATOM   4153  CE  MET X 258      31.556  38.499  24.681  0.00  0.00            
ATOM   4154  HE1 MET X 258      32.439  38.601  24.050  0.00  0.00            
ATOM   4155  HE2 MET X 258      30.726  39.137  24.379  0.00  0.00            
ATOM   4156  HE3 MET X 258      31.946  38.707  25.678  0.00  0.00            
ATOM   4157  C   MET X 258      35.294  35.125  22.082  0.00  0.00            
ATOM   4158  O   MET X 258      34.739  34.648  21.075  0.00  0.00            
ATOM   4159  N   ASN X 259      36.535  35.653  22.075  0.00  0.00            
ATOM   4160  H   ASN X 259      36.936  36.080  22.898  0.00  0.00            
ATOM   4161  CA  ASN X 259      37.299  35.759  20.814  0.00  0.00            
ATOM   4162  HA  ASN X 259      36.621  35.913  19.975  0.00  0.00            
ATOM   4163  CB  ASN X 259      38.044  37.120  20.867  0.00  0.00            
ATOM   4164  HB2 ASN X 259      37.344  37.938  20.698  0.00  0.00            
ATOM   4165  HB3 ASN X 259      38.475  37.300  21.852  0.00  0.00            
ATOM   4166  CG  ASN X 259      39.210  37.258  19.923  0.00  0.00            
ATOM   4167  OD1 ASN X 259      39.055  37.464  18.755  0.00  0.00            
ATOM   4168  ND2 ASN X 259      40.421  37.164  20.353  0.00  0.00            
ATOM   4169 HD21 ASN X 259      41.147  37.360  19.679  0.00  0.00            
ATOM   4170 HD22 ASN X 259      40.594  36.654  21.207  0.00  0.00            
ATOM   4171  C   ASN X 259      38.146  34.536  20.421  0.00  0.00            
ATOM   4172  O   ASN X 259      38.193  34.072  19.262  0.00  0.00            
ATOM   4173  N   GLU X 260      38.665  33.854  21.424  0.00  0.00            
ATOM   4174  H   GLU X 260      38.696  34.268  22.345  0.00  0.00            
ATOM   4175  CA  GLU X 260      39.408  32.560  21.270  0.00  0.00            
ATOM   4176  HA  GLU X 260      40.048  32.709  20.401  0.00  0.00            
ATOM   4177  CB  GLU X 260      40.303  32.460  22.463  0.00  0.00            
ATOM   4178  HB2 GLU X 260      40.984  33.297  22.617  0.00  0.00            
ATOM   4179  HB3 GLU X 260      39.710  32.251  23.353  0.00  0.00            
ATOM   4180  CG  GLU X 260      41.221  31.195  22.473  0.00  0.00            
ATOM   4181  HG2 GLU X 260      40.631  30.278  22.465  0.00  0.00            
ATOM   4182  HG3 GLU X 260      41.845  31.441  21.614  0.00  0.00            
ATOM   4183  CD  GLU X 260      42.164  31.223  23.687  0.00  0.00            
ATOM   4184  OE1 GLU X 260      43.332  30.746  23.609  0.00  0.00            
ATOM   4185  OE2 GLU X 260      41.827  31.757  24.757  0.00  0.00            
ATOM   4186  C   GLU X 260      38.481  31.404  21.075  0.00  0.00            
ATOM   4187  O   GLU X 260      38.915  30.424  20.531  0.00  0.00            
ATOM   4188  N   ASN X 261      37.251  31.444  21.554  0.00  0.00            
ATOM   4189  H   ASN X 261      37.061  32.144  22.257  0.00  0.00            
ATOM   4190  CA  ASN X 261      36.250  30.426  21.433  0.00  0.00            
ATOM   4191  HA  ASN X 261      36.628  29.672  20.744  0.00  0.00            
ATOM   4192  CB  ASN X 261      36.056  29.717  22.751  0.00  0.00            
ATOM   4193  HB2 ASN X 261      35.493  30.434  23.349  0.00  0.00            
ATOM   4194  HB3 ASN X 261      35.400  28.853  22.641  0.00  0.00            
ATOM   4195  CG  ASN X 261      37.253  29.352  23.481  0.00  0.00            
ATOM   4196  OD1 ASN X 261      37.911  28.316  23.227  0.00  0.00            
ATOM   4197  ND2 ASN X 261      37.533  30.167  24.468  0.00  0.00            
ATOM   4198 HD21 ASN X 261      38.305  29.903  25.064  0.00  0.00            
ATOM   4199 HD22 ASN X 261      36.958  30.979  24.640  0.00  0.00            
ATOM   4200  C   ASN X 261      34.931  30.874  20.790  0.00  0.00            
ATOM   4201  O   ASN X 261      33.965  31.086  21.474  0.00  0.00            
ATOM   4202  N   PRO X 262      34.897  31.158  19.472  0.00  0.00            
ATOM   4203  CD  PRO X 262      35.932  30.923  18.483  0.00  0.00            
ATOM   4204  HD2 PRO X 262      36.412  29.948  18.578  0.00  0.00            
ATOM   4205  HD3 PRO X 262      36.632  31.752  18.589  0.00  0.00            
ATOM   4206  CG  PRO X 262      35.214  30.935  17.155  0.00  0.00            
ATOM   4207  HG2 PRO X 262      34.609  30.038  17.020  0.00  0.00            
ATOM   4208  HG3 PRO X 262      35.904  31.074  16.323  0.00  0.00            
ATOM   4209  CB  PRO X 262      34.215  32.002  17.361  0.00  0.00            
ATOM   4210  HB2 PRO X 262      33.441  31.841  16.611  0.00  0.00            
ATOM   4211  HB3 PRO X 262      34.674  32.987  17.275  0.00  0.00            
ATOM   4212  CA  PRO X 262      33.767  31.782  18.775  0.00  0.00            
ATOM   4213  HA  PRO X 262      33.605  32.773  19.200  0.00  0.00            
ATOM   4214  C   PRO X 262      32.439  31.018  18.893  0.00  0.00            
ATOM   4215  O   PRO X 262      31.392  31.619  18.999  0.00  0.00            
ATOM   4216  N   ILE X 263      32.414  29.673  18.977  0.00  0.00            
ATOM   4217  H   ILE X 263      33.190  29.086  18.704  0.00  0.00            
ATOM   4218  CA  ILE X 263      31.145  28.930  19.149  0.00  0.00            
ATOM   4219  HA  ILE X 263      30.537  29.245  18.301  0.00  0.00            
ATOM   4220  CB  ILE X 263      31.378  27.363  19.174  0.00  0.00            
ATOM   4221  HB  ILE X 263      32.253  27.110  18.576  0.00  0.00            
ATOM   4222  CG2 ILE X 263      31.694  26.887  20.607  0.00  0.00            
ATOM   4223 HG21 ILE X 263      30.886  26.881  21.338  0.00  0.00            
ATOM   4224 HG22 ILE X 263      32.098  25.876  20.666  0.00  0.00            
ATOM   4225 HG23 ILE X 263      32.464  27.551  21.001  0.00  0.00            
ATOM   4226  CG1 ILE X 263      30.231  26.555  18.574  0.00  0.00            
ATOM   4227 HG12 ILE X 263      30.540  25.515  18.468  0.00  0.00            
ATOM   4228 HG13 ILE X 263      29.361  26.716  19.211  0.00  0.00            
ATOM   4229  CD1 ILE X 263      29.637  26.923  17.218  0.00  0.00            
ATOM   4230 HD11 ILE X 263      30.426  27.005  16.471  0.00  0.00            
ATOM   4231 HD12 ILE X 263      29.119  26.056  16.807  0.00  0.00            
ATOM   4232 HD13 ILE X 263      29.104  27.874  17.211  0.00  0.00            
ATOM   4233  C   ILE X 263      30.424  29.299  20.525  0.00  0.00            
ATOM   4234  O   ILE X 263      29.224  29.234  20.661  0.00  0.00            
ATOM   4235  N   THR X 264      31.239  29.865  21.544  0.00  0.00            
ATOM   4236  H   THR X 264      32.244  29.829  21.455  0.00  0.00            
ATOM   4237  CA  THR X 264      30.648  30.213  22.858  0.00  0.00            
ATOM   4238  HA  THR X 264      30.025  29.418  23.269  0.00  0.00            
ATOM   4239  CB  THR X 264      31.752  30.576  23.891  0.00  0.00            
ATOM   4240  HB  THR X 264      31.277  30.774  24.852  0.00  0.00            
ATOM   4241  CG2 THR X 264      32.814  29.471  24.193  0.00  0.00            
ATOM   4242 HG21 THR X 264      33.102  28.810  23.376  0.00  0.00            
ATOM   4243 HG22 THR X 264      33.650  30.012  24.636  0.00  0.00            
ATOM   4244 HG23 THR X 264      32.567  28.753  24.975  0.00  0.00            
ATOM   4245  OG1 THR X 264      32.487  31.689  23.653  0.00  0.00            
ATOM   4246  HG1 THR X 264      32.854  31.549  22.777  0.00  0.00            
ATOM   4247  C   THR X 264      29.690  31.452  22.760  0.00  0.00            
ATOM   4248  O   THR X 264      28.635  31.437  23.358  0.00  0.00            
ATOM   4249  N   ARG X 265      29.972  32.382  21.807  0.00  0.00            
ATOM   4250  H   ARG X 265      30.869  32.428  21.345  0.00  0.00            
ATOM   4251  CA  ARG X 265      28.997  33.426  21.438  0.00  0.00            
ATOM   4252  HA  ARG X 265      28.680  33.888  22.373  0.00  0.00            
ATOM   4253  CB  ARG X 265      29.588  34.391  20.461  0.00  0.00            
ATOM   4254  HB2 ARG X 265      30.453  34.889  20.898  0.00  0.00            
ATOM   4255  HB3 ARG X 265      29.821  33.807  19.570  0.00  0.00            
ATOM   4256  CG  ARG X 265      28.663  35.528  19.847  0.00  0.00            
ATOM   4257  HG2 ARG X 265      27.962  35.065  19.153  0.00  0.00            
ATOM   4258  HG3 ARG X 265      28.216  36.029  20.706  0.00  0.00            
ATOM   4259  CD  ARG X 265      29.522  36.500  19.076  0.00  0.00            
ATOM   4260  HD2 ARG X 265      30.288  36.913  19.733  0.00  0.00            
ATOM   4261  HD3 ARG X 265      30.049  36.004  18.261  0.00  0.00            
ATOM   4262  NE  ARG X 265      28.793  37.666  18.506  0.00  0.00            
ATOM   4263  HE  ARG X 265      28.418  37.461  17.591  0.00  0.00            
ATOM   4264  CZ  ARG X 265      28.756  38.938  18.876  0.00  0.00            
ATOM   4265  NH1 ARG X 265      29.472  39.364  19.876  0.00  0.00            
ATOM   4266 HH11 ARG X 265      30.081  38.731  20.375  0.00  0.00            
ATOM   4267 HH12 ARG X 265      29.399  40.330  20.160  0.00  0.00            
ATOM   4268  NH2 ARG X 265      27.999  39.850  18.253  0.00  0.00            
ATOM   4269 HH21 ARG X 265      27.287  39.491  17.633  0.00  0.00            
ATOM   4270 HH22 ARG X 265      27.810  40.758  18.654  0.00  0.00            
ATOM   4271  C   ARG X 265      27.757  32.790  20.798  0.00  0.00            
ATOM   4272  O   ARG X 265      26.641  33.172  21.136  0.00  0.00            
ATOM   4273  N   GLU X 266      27.825  31.761  19.875  0.00  0.00            
ATOM   4274  H   GLU X 266      28.706  31.683  19.386  0.00  0.00            
ATOM   4275  CA  GLU X 266      26.569  31.029  19.375  0.00  0.00            
ATOM   4276  HA  GLU X 266      25.913  31.797  18.965  0.00  0.00            
ATOM   4277  CB  GLU X 266      26.935  30.012  18.251  0.00  0.00            
ATOM   4278  HB2 GLU X 266      27.505  29.177  18.660  0.00  0.00            
ATOM   4279  HB3 GLU X 266      26.046  29.554  17.816  0.00  0.00            
ATOM   4280  CG  GLU X 266      27.799  30.582  17.179  0.00  0.00            
ATOM   4281  HG2 GLU X 266      28.858  30.709  17.403  0.00  0.00            
ATOM   4282  HG3 GLU X 266      27.814  29.947  16.293  0.00  0.00            
ATOM   4283  CD  GLU X 266      27.264  31.901  16.680  0.00  0.00            
ATOM   4284  OE1 GLU X 266      28.096  32.849  16.454  0.00  0.00            
ATOM   4285  OE2 GLU X 266      26.044  32.100  16.458  0.00  0.00            
ATOM   4286  C   GLU X 266      25.791  30.415  20.601  0.00  0.00            
ATOM   4287  O   GLU X 266      24.568  30.584  20.758  0.00  0.00            
ATOM   4288  N   LYS X 267      26.517  29.991  21.611  0.00  0.00            
ATOM   4289  H   LYS X 267      27.487  29.792  21.412  0.00  0.00            
ATOM   4290  CA  LYS X 267      25.842  29.520  22.854  0.00  0.00            
ATOM   4291  HA  LYS X 267      25.031  28.841  22.591  0.00  0.00            
ATOM   4292  CB  LYS X 267      26.786  28.622  23.703  0.00  0.00            
ATOM   4293  HB2 LYS X 267      27.644  29.182  24.075  0.00  0.00            
ATOM   4294  HB3 LYS X 267      26.255  28.254  24.581  0.00  0.00            
ATOM   4295  CG  LYS X 267      27.310  27.339  22.976  0.00  0.00            
ATOM   4296  HG2 LYS X 267      27.466  27.597  21.928  0.00  0.00            
ATOM   4297  HG3 LYS X 267      28.300  27.065  23.338  0.00  0.00            
ATOM   4298  CD  LYS X 267      26.271  26.209  23.160  0.00  0.00            
ATOM   4299  HD2 LYS X 267      26.283  25.859  24.192  0.00  0.00            
ATOM   4300  HD3 LYS X 267      25.305  26.585  22.823  0.00  0.00            
ATOM   4301  CE  LYS X 267      26.547  25.081  22.195  0.00  0.00            
ATOM   4302  HE2 LYS X 267      26.686  25.533  21.213  0.00  0.00            
ATOM   4303  HE3 LYS X 267      27.547  24.694  22.391  0.00  0.00            
ATOM   4304  NZ  LYS X 267      25.760  23.881  22.298  0.00  0.00            
ATOM   4305  HZ1 LYS X 267      25.821  23.442  23.206  0.00  0.00            
ATOM   4306  HZ2 LYS X 267      24.831  24.248  22.149  0.00  0.00            
ATOM   4307  HZ3 LYS X 267      25.919  23.214  21.556  0.00  0.00            
ATOM   4308  C   LYS X 267      25.104  30.610  23.693  0.00  0.00            
ATOM   4309  O   LYS X 267      23.947  30.433  23.902  0.00  0.00            
ATOM   4310  N   ILE X 268      25.831  31.723  23.944  0.00  0.00            
ATOM   4311  H   ILE X 268      26.828  31.608  23.832  0.00  0.00            
ATOM   4312  CA  ILE X 268      25.323  32.889  24.651  0.00  0.00            
ATOM   4313  HA  ILE X 268      25.069  32.489  25.633  0.00  0.00            
ATOM   4314  CB  ILE X 268      26.489  33.940  24.707  0.00  0.00            
ATOM   4315  HB  ILE X 268      26.898  34.047  23.702  0.00  0.00            
ATOM   4316  CG2 ILE X 268      25.856  35.328  25.216  0.00  0.00            
ATOM   4317 HG21 ILE X 268      24.956  35.719  24.742  0.00  0.00            
ATOM   4318 HG22 ILE X 268      25.479  35.230  26.234  0.00  0.00            
ATOM   4319 HG23 ILE X 268      26.598  36.127  25.238  0.00  0.00            
ATOM   4320  CG1 ILE X 268      27.518  33.422  25.665  0.00  0.00            
ATOM   4321 HG12 ILE X 268      27.194  33.355  26.703  0.00  0.00            
ATOM   4322 HG13 ILE X 268      27.907  32.433  25.423  0.00  0.00            
ATOM   4323  CD1 ILE X 268      28.722  34.326  25.708  0.00  0.00            
ATOM   4324 HD11 ILE X 268      29.217  34.455  24.746  0.00  0.00            
ATOM   4325 HD12 ILE X 268      28.434  35.287  26.135  0.00  0.00            
ATOM   4326 HD13 ILE X 268      29.562  33.778  26.135  0.00  0.00            
ATOM   4327  C   ILE X 268      24.036  33.444  23.971  0.00  0.00            
ATOM   4328  O   ILE X 268      23.083  33.755  24.699  0.00  0.00            
ATOM   4329  N   LYS X 269      23.967  33.548  22.630  0.00  0.00            
ATOM   4330  H   LYS X 269      24.678  33.015  22.151  0.00  0.00            
ATOM   4331  CA  LYS X 269      22.782  34.089  21.886  0.00  0.00            
ATOM   4332  HA  LYS X 269      22.498  35.016  22.383  0.00  0.00            
ATOM   4333  CB  LYS X 269      23.040  34.185  20.360  0.00  0.00            
ATOM   4334  HB2 LYS X 269      23.412  33.266  19.906  0.00  0.00            
ATOM   4335  HB3 LYS X 269      22.080  34.451  19.918  0.00  0.00            
ATOM   4336  CG  LYS X 269      24.023  35.324  20.140  0.00  0.00            
ATOM   4337  HG2 LYS X 269      23.595  36.198  20.632  0.00  0.00            
ATOM   4338  HG3 LYS X 269      25.002  35.055  20.537  0.00  0.00            
ATOM   4339  CD  LYS X 269      24.326  35.655  18.675  0.00  0.00            
ATOM   4340  HD2 LYS X 269      23.409  36.000  18.197  0.00  0.00            
ATOM   4341  HD3 LYS X 269      25.049  36.461  18.558  0.00  0.00            
ATOM   4342  CE  LYS X 269      24.921  34.438  17.918  0.00  0.00            
ATOM   4343  HE2 LYS X 269      25.933  34.300  18.300  0.00  0.00            
ATOM   4344  HE3 LYS X 269      24.355  33.556  18.218  0.00  0.00            
ATOM   4345  NZ  LYS X 269      25.009  34.706  16.428  0.00  0.00            
ATOM   4346  HZ1 LYS X 269      24.270  35.300  16.082  0.00  0.00            
ATOM   4347  HZ2 LYS X 269      25.912  35.107  16.219  0.00  0.00            
ATOM   4348  HZ3 LYS X 269      25.122  33.794  16.009  0.00  0.00            
ATOM   4349  C   LYS X 269      21.569  33.134  22.108  0.00  0.00            
ATOM   4350  O   LYS X 269      20.474  33.597  22.202  0.00  0.00            
ATOM   4351  N   SER X 270      21.744  31.813  22.209  0.00  0.00            
ATOM   4352  H   SER X 270      22.678  31.553  22.491  0.00  0.00            
ATOM   4353  CA  SER X 270      20.720  30.749  21.931  0.00  0.00            
ATOM   4354  HA  SER X 270      19.932  31.137  21.286  0.00  0.00            
ATOM   4355  CB  SER X 270      21.335  29.630  21.068  0.00  0.00            
ATOM   4356  HB2 SER X 270      22.031  29.059  21.682  0.00  0.00            
ATOM   4357  HB3 SER X 270      20.559  28.908  20.814  0.00  0.00            
ATOM   4358  OG  SER X 270      22.099  30.125  19.998  0.00  0.00            
ATOM   4359  HG  SER X 270      22.996  30.262  20.311  0.00  0.00            
ATOM   4360  C   SER X 270      20.026  30.268  23.228  0.00  0.00            
ATOM   4361  O   SER X 270      18.787  30.356  23.327  0.00  0.00            
ATOM   4362  N   GLU X 271      20.903  29.958  24.145  0.00  0.00            
ATOM   4363  H   GLU X 271      21.775  30.457  24.041  0.00  0.00            
ATOM   4364  CA  GLU X 271      20.613  29.449  25.529  0.00  0.00            
ATOM   4365  HA  GLU X 271      19.886  28.662  25.323  0.00  0.00            
ATOM   4366  CB  GLU X 271      21.859  28.844  26.080  0.00  0.00            
ATOM   4367  HB2 GLU X 271      22.686  29.553  26.048  0.00  0.00            
ATOM   4368  HB3 GLU X 271      21.830  28.783  27.168  0.00  0.00            
ATOM   4369  CG  GLU X 271      22.338  27.554  25.479  0.00  0.00            
ATOM   4370  HG2 GLU X 271      22.938  27.846  24.617  0.00  0.00            
ATOM   4371  HG3 GLU X 271      22.951  27.070  26.240  0.00  0.00            
ATOM   4372  CD  GLU X 271      21.224  26.550  25.132  0.00  0.00            
ATOM   4373  OE1 GLU X 271      20.340  26.371  25.973  0.00  0.00            
ATOM   4374  OE2 GLU X 271      21.276  25.810  24.127  0.00  0.00            
ATOM   4375  C   GLU X 271      20.007  30.527  26.519  0.00  0.00            
ATOM   4376  O   GLU X 271      20.626  31.612  26.758  0.00  0.00            
ATOM   4377  N   PRO X 272      18.956  30.180  27.321  0.00  0.00            
ATOM   4378  CD  PRO X 272      18.051  29.061  27.111  0.00  0.00            
ATOM   4379  HD2 PRO X 272      18.395  28.216  27.707  0.00  0.00            
ATOM   4380  HD3 PRO X 272      17.923  28.759  26.071  0.00  0.00            
ATOM   4381  CG  PRO X 272      16.743  29.568  27.760  0.00  0.00            
ATOM   4382  HG2 PRO X 272      16.150  28.700  28.048  0.00  0.00            
ATOM   4383  HG3 PRO X 272      16.171  30.167  27.051  0.00  0.00            
ATOM   4384  CB  PRO X 272      17.271  30.347  28.887  0.00  0.00            
ATOM   4385  HB2 PRO X 272      17.417  29.719  29.766  0.00  0.00            
ATOM   4386  HB3 PRO X 272      16.491  31.087  29.067  0.00  0.00            
ATOM   4387  CA  PRO X 272      18.559  31.080  28.442  0.00  0.00            
ATOM   4388  HA  PRO X 272      18.162  32.016  28.050  0.00  0.00            
ATOM   4389  C   PRO X 272      19.585  31.255  29.551  0.00  0.00            
ATOM   4390  O   PRO X 272      19.317  32.052  30.453  0.00  0.00            
ATOM   4391  N   ASP X 273      20.694  30.529  29.542  0.00  0.00            
ATOM   4392  H   ASP X 273      20.745  29.760  28.889  0.00  0.00            
ATOM   4393  CA  ASP X 273      21.440  30.334  30.763  0.00  0.00            
ATOM   4394  HA  ASP X 273      21.445  31.243  31.365  0.00  0.00            
ATOM   4395  CB  ASP X 273      20.871  29.264  31.677  0.00  0.00            
ATOM   4396  HB2 ASP X 273      21.476  29.313  32.583  0.00  0.00            
ATOM   4397  HB3 ASP X 273      19.854  29.509  31.983  0.00  0.00            
ATOM   4398  CG  ASP X 273      20.871  27.875  31.027  0.00  0.00            
ATOM   4399  OD1 ASP X 273      20.548  26.857  31.653  0.00  0.00            
ATOM   4400  OD2 ASP X 273      21.150  27.742  29.814  0.00  0.00            
ATOM   4401  C   ASP X 273      22.974  30.075  30.540  0.00  0.00            
ATOM   4402  O   ASP X 273      23.795  29.958  31.485  0.00  0.00            
ATOM   4403  N   TYR X 274      23.445  29.893  29.292  0.00  0.00            
ATOM   4404  H   TYR X 274      22.836  29.789  28.493  0.00  0.00            
ATOM   4405  CA  TYR X 274      24.848  29.690  29.077  0.00  0.00            
ATOM   4406  HA  TYR X 274      25.062  28.911  29.809  0.00  0.00            
ATOM   4407  CB  TYR X 274      25.109  29.250  27.652  0.00  0.00            
ATOM   4408  HB2 TYR X 274      24.497  28.361  27.507  0.00  0.00            
ATOM   4409  HB3 TYR X 274      24.813  30.014  26.933  0.00  0.00            
ATOM   4410  CG  TYR X 274      26.583  29.011  27.350  0.00  0.00            
ATOM   4411  CD1 TYR X 274      27.130  27.700  27.308  0.00  0.00            
ATOM   4412  HD1 TYR X 274      26.611  26.881  27.784  0.00  0.00            
ATOM   4413  CE1 TYR X 274      28.351  27.342  26.634  0.00  0.00            
ATOM   4414  HE1 TYR X 274      28.759  26.343  26.666  0.00  0.00            
ATOM   4415  CZ  TYR X 274      29.070  28.412  26.069  0.00  0.00            
ATOM   4416  OH  TYR X 274      30.158  28.088  25.276  0.00  0.00            
ATOM   4417  HH  TYR X 274      30.320  27.157  25.102  0.00  0.00            
ATOM   4418  CE2 TYR X 274      28.611  29.734  26.216  0.00  0.00            
ATOM   4419  HE2 TYR X 274      29.214  30.536  25.816  0.00  0.00            
ATOM   4420  CD2 TYR X 274      27.364  30.023  26.803  0.00  0.00            
ATOM   4421  HD2 TYR X 274      26.994  31.036  26.752  0.00  0.00            
ATOM   4422  C   TYR X 274      25.692  30.900  29.463  0.00  0.00            
ATOM   4423  O   TYR X 274      26.855  30.639  29.811  0.00  0.00            
ATOM   4424  N   ALA X 275      25.210  32.159  29.564  0.00  0.00            
ATOM   4425  H   ALA X 275      24.294  32.405  29.216  0.00  0.00            
ATOM   4426  CA  ALA X 275      25.976  33.342  30.056  0.00  0.00            
ATOM   4427  HA  ALA X 275      26.984  33.375  29.642  0.00  0.00            
ATOM   4428  CB  ALA X 275      25.262  34.630  29.617  0.00  0.00            
ATOM   4429  HB1 ALA X 275      25.919  35.483  29.790  0.00  0.00            
ATOM   4430  HB2 ALA X 275      25.079  34.668  28.543  0.00  0.00            
ATOM   4431  HB3 ALA X 275      24.373  34.694  30.245  0.00  0.00            
ATOM   4432  C   ALA X 275      26.234  33.413  31.623  0.00  0.00            
ATOM   4433  O   ALA X 275      27.275  33.864  32.118  0.00  0.00            
ATOM   4434  N   TYR X 276      25.244  32.892  32.393  0.00  0.00            
ATOM   4435  H   TYR X 276      24.366  32.645  31.959  0.00  0.00            
ATOM   4436  CA  TYR X 276      25.556  32.398  33.755  0.00  0.00            
ATOM   4437  HA  TYR X 276      25.999  33.203  34.341  0.00  0.00            
ATOM   4438  CB  TYR X 276      24.262  31.936  34.447  0.00  0.00            
ATOM   4439  HB2 TYR X 276      23.746  32.895  34.500  0.00  0.00            
ATOM   4440  HB3 TYR X 276      23.702  31.201  33.869  0.00  0.00            
ATOM   4441  CG  TYR X 276      24.393  31.349  35.866  0.00  0.00            
ATOM   4442  CD1 TYR X 276      24.583  32.254  36.899  0.00  0.00            
ATOM   4443  HD1 TYR X 276      24.776  33.292  36.672  0.00  0.00            
ATOM   4444  CE1 TYR X 276      24.554  31.811  38.242  0.00  0.00            
ATOM   4445  HE1 TYR X 276      24.749  32.463  39.081  0.00  0.00            
ATOM   4446  CZ  TYR X 276      24.326  30.397  38.481  0.00  0.00            
ATOM   4447  OH  TYR X 276      24.269  29.956  39.751  0.00  0.00            
ATOM   4448  HH  TYR X 276      23.866  29.088  39.828  0.00  0.00            
ATOM   4449  CE2 TYR X 276      24.067  29.534  37.387  0.00  0.00            
ATOM   4450  HE2 TYR X 276      23.916  28.483  37.586  0.00  0.00            
ATOM   4451  CD2 TYR X 276      24.073  29.978  36.095  0.00  0.00            
ATOM   4452  HD2 TYR X 276      23.796  29.347  35.263  0.00  0.00            
ATOM   4453  C   TYR X 276      26.559  31.254  33.744  0.00  0.00            
ATOM   4454  O   TYR X 276      27.408  31.296  34.605  0.00  0.00            
ATOM   4455  N   LYS X 277      26.526  30.288  32.811  0.00  0.00            
ATOM   4456  H   LYS X 277      25.668  30.279  32.279  0.00  0.00            
ATOM   4457  CA  LYS X 277      27.579  29.286  32.845  0.00  0.00            
ATOM   4458  HA  LYS X 277      27.644  28.753  33.794  0.00  0.00            
ATOM   4459  CB  LYS X 277      27.136  28.119  32.020  0.00  0.00            
ATOM   4460  HB2 LYS X 277      26.918  28.396  30.989  0.00  0.00            
ATOM   4461  HB3 LYS X 277      27.948  27.392  32.003  0.00  0.00            
ATOM   4462  CG  LYS X 277      25.941  27.264  32.805  0.00  0.00            
ATOM   4463  HG2 LYS X 277      26.337  26.821  33.719  0.00  0.00            
ATOM   4464  HG3 LYS X 277      25.068  27.881  33.017  0.00  0.00            
ATOM   4465  CD  LYS X 277      25.564  26.114  31.780  0.00  0.00            
ATOM   4466  HD2 LYS X 277      25.121  26.620  30.923  0.00  0.00            
ATOM   4467  HD3 LYS X 277      26.514  25.646  31.523  0.00  0.00            
ATOM   4468  CE  LYS X 277      24.566  25.175  32.473  0.00  0.00            
ATOM   4469  HE2 LYS X 277      25.045  24.807  33.380  0.00  0.00            
ATOM   4470  HE3 LYS X 277      23.655  25.703  32.754  0.00  0.00            
ATOM   4471  NZ  LYS X 277      24.156  24.103  31.497  0.00  0.00            
ATOM   4472  HZ1 LYS X 277      24.896  23.926  30.833  0.00  0.00            
ATOM   4473  HZ2 LYS X 277      23.864  23.220  31.891  0.00  0.00            
ATOM   4474  HZ3 LYS X 277      23.397  24.337  30.874  0.00  0.00            
ATOM   4475  C   LYS X 277      29.023  29.767  32.556  0.00  0.00            
ATOM   4476  O   LYS X 277      30.063  29.403  33.076  0.00  0.00            
ATOM   4477  N   PHE X 278      29.005  30.671  31.615  0.00  0.00            
ATOM   4478  H   PHE X 278      28.077  30.840  31.254  0.00  0.00            
ATOM   4479  CA  PHE X 278      30.151  31.405  31.137  0.00  0.00            
ATOM   4480  HA  PHE X 278      30.881  30.735  30.683  0.00  0.00            
ATOM   4481  CB  PHE X 278      29.668  32.310  30.032  0.00  0.00            
ATOM   4482  HB2 PHE X 278      28.949  31.781  29.406  0.00  0.00            
ATOM   4483  HB3 PHE X 278      29.072  33.140  30.412  0.00  0.00            
ATOM   4484  CG  PHE X 278      30.798  32.918  29.214  0.00  0.00            
ATOM   4485  CD1 PHE X 278      31.039  32.329  27.965  0.00  0.00            
ATOM   4486  HD1 PHE X 278      30.411  31.522  27.619  0.00  0.00            
ATOM   4487  CE1 PHE X 278      32.051  32.819  27.152  0.00  0.00            
ATOM   4488  HE1 PHE X 278      32.226  32.372  26.185  0.00  0.00            
ATOM   4489  CZ  PHE X 278      32.803  33.864  27.683  0.00  0.00            
ATOM   4490  HZ  PHE X 278      33.619  34.252  27.091  0.00  0.00            
ATOM   4491  CE2 PHE X 278      32.532  34.454  28.958  0.00  0.00            
ATOM   4492  HE2 PHE X 278      33.066  35.287  29.391  0.00  0.00            
ATOM   4493  CD2 PHE X 278      31.442  34.029  29.682  0.00  0.00            
ATOM   4494  HD2 PHE X 278      31.104  34.551  30.564  0.00  0.00            
ATOM   4495  C   PHE X 278      30.884  32.225  32.199  0.00  0.00            
ATOM   4496  O   PHE X 278      32.060  32.073  32.475  0.00  0.00            
ATOM   4497  N   ALA X 279      30.124  32.921  33.084  0.00  0.00            
ATOM   4498  H   ALA X 279      29.116  32.957  33.024  0.00  0.00            
ATOM   4499  CA  ALA X 279      30.673  33.700  34.242  0.00  0.00            
ATOM   4500  HA  ALA X 279      31.475  34.360  33.911  0.00  0.00            
ATOM   4501  CB  ALA X 279      29.574  34.642  34.748  0.00  0.00            
ATOM   4502  HB1 ALA X 279      28.791  34.113  35.290  0.00  0.00            
ATOM   4503  HB2 ALA X 279      30.038  35.400  35.380  0.00  0.00            
ATOM   4504  HB3 ALA X 279      29.112  35.081  33.864  0.00  0.00            
ATOM   4505  C   ALA X 279      31.215  32.824  35.403  0.00  0.00            
ATOM   4506  O   ALA X 279      32.273  33.159  35.924  0.00  0.00            
ATOM   4507  N   GLN X 280      30.510  31.749  35.828  0.00  0.00            
ATOM   4508  H   GLN X 280      29.590  31.545  35.466  0.00  0.00            
ATOM   4509  CA  GLN X 280      31.116  30.701  36.660  0.00  0.00            
ATOM   4510  HA  GLN X 280      31.327  31.108  37.649  0.00  0.00            
ATOM   4511  CB  GLN X 280      29.997  29.667  36.902  0.00  0.00            
ATOM   4512  HB2 GLN X 280      29.601  29.302  35.954  0.00  0.00            
ATOM   4513  HB3 GLN X 280      30.460  28.797  37.366  0.00  0.00            
ATOM   4514  CG  GLN X 280      28.860  30.235  37.765  0.00  0.00            
ATOM   4515  HG2 GLN X 280      28.534  31.168  37.305  0.00  0.00            
ATOM   4516  HG3 GLN X 280      27.981  29.618  37.575  0.00  0.00            
ATOM   4517  CD  GLN X 280      29.124  30.532  39.198  0.00  0.00            
ATOM   4518  OE1 GLN X 280      30.020  31.267  39.575  0.00  0.00            
ATOM   4519  NE2 GLN X 280      28.329  29.999  40.096  0.00  0.00            
ATOM   4520 HE21 GLN X 280      28.437  30.103  41.095  0.00  0.00            
ATOM   4521 HE22 GLN X 280      27.755  29.240  39.759  0.00  0.00            
ATOM   4522  C   GLN X 280      32.373  30.139  36.112  0.00  0.00            
ATOM   4523  O   GLN X 280      33.390  30.009  36.827  0.00  0.00            
ATOM   4524  N   GLU X 281      32.360  29.746  34.806  0.00  0.00            
ATOM   4525  H   GLU X 281      31.567  29.933  34.209  0.00  0.00            
ATOM   4526  CA  GLU X 281      33.571  29.221  34.098  0.00  0.00            
ATOM   4527  HA  GLU X 281      33.878  28.331  34.647  0.00  0.00            
ATOM   4528  CB  GLU X 281      33.271  28.653  32.688  0.00  0.00            
ATOM   4529  HB2 GLU X 281      32.701  27.762  32.952  0.00  0.00            
ATOM   4530  HB3 GLU X 281      32.655  29.358  32.131  0.00  0.00            
ATOM   4531  CG  GLU X 281      34.473  28.078  31.844  0.00  0.00            
ATOM   4532  HG2 GLU X 281      33.946  27.879  30.911  0.00  0.00            
ATOM   4533  HG3 GLU X 281      35.252  28.809  31.628  0.00  0.00            
ATOM   4534  CD  GLU X 281      35.076  26.782  32.384  0.00  0.00            
ATOM   4535  OE1 GLU X 281      34.844  26.420  33.560  0.00  0.00            
ATOM   4536  OE2 GLU X 281      35.951  26.127  31.740  0.00  0.00            
ATOM   4537  C   GLU X 281      34.730  30.227  34.033  0.00  0.00            
ATOM   4538  O   GLU X 281      35.859  29.837  34.294  0.00  0.00            
ATOM   4539  N   VAL X 282      34.392  31.517  33.823  0.00  0.00            
ATOM   4540  H   VAL X 282      33.411  31.756  33.788  0.00  0.00            
ATOM   4541  CA  VAL X 282      35.402  32.541  33.844  0.00  0.00            
ATOM   4542  HA  VAL X 282      36.075  32.233  33.044  0.00  0.00            
ATOM   4543  CB  VAL X 282      34.817  33.944  33.396  0.00  0.00            
ATOM   4544  HB  VAL X 282      33.906  34.138  33.962  0.00  0.00            
ATOM   4545  CG1 VAL X 282      35.793  35.080  33.727  0.00  0.00            
ATOM   4546 HG11 VAL X 282      35.710  35.963  33.092  0.00  0.00            
ATOM   4547 HG12 VAL X 282      35.910  35.248  34.797  0.00  0.00            
ATOM   4548 HG13 VAL X 282      36.821  34.744  33.594  0.00  0.00            
ATOM   4549  CG2 VAL X 282      34.454  34.131  31.892  0.00  0.00            
ATOM   4550 HG21 VAL X 282      33.559  33.516  31.798  0.00  0.00            
ATOM   4551 HG22 VAL X 282      34.112  35.152  31.725  0.00  0.00            
ATOM   4552 HG23 VAL X 282      35.261  33.885  31.200  0.00  0.00            
ATOM   4553  C   VAL X 282      36.113  32.704  35.140  0.00  0.00            
ATOM   4554  O   VAL X 282      37.343  32.739  35.155  0.00  0.00            
ATOM   4555  N   ARG X 283      35.299  32.603  36.205  0.00  0.00            
ATOM   4556  H   ARG X 283      34.314  32.552  35.985  0.00  0.00            
ATOM   4557  CA  ARG X 283      35.782  32.619  37.602  0.00  0.00            
ATOM   4558  HA  ARG X 283      36.428  33.495  37.656  0.00  0.00            
ATOM   4559  CB  ARG X 283      34.590  32.725  38.591  0.00  0.00            
ATOM   4560  HB2 ARG X 283      33.798  31.989  38.458  0.00  0.00            
ATOM   4561  HB3 ARG X 283      34.970  32.448  39.575  0.00  0.00            
ATOM   4562  CG  ARG X 283      33.981  34.157  38.649  0.00  0.00            
ATOM   4563  HG2 ARG X 283      34.710  34.721  39.231  0.00  0.00            
ATOM   4564  HG3 ARG X 283      33.978  34.579  37.645  0.00  0.00            
ATOM   4565  CD  ARG X 283      32.682  34.418  39.306  0.00  0.00            
ATOM   4566  HD2 ARG X 283      32.900  35.163  40.071  0.00  0.00            
ATOM   4567  HD3 ARG X 283      32.035  34.905  38.576  0.00  0.00            
ATOM   4568  NE  ARG X 283      32.075  33.226  40.010  0.00  0.00            
ATOM   4569  HE  ARG X 283      31.498  32.617  39.447  0.00  0.00            
ATOM   4570  CZ  ARG X 283      32.133  32.931  41.311  0.00  0.00            
ATOM   4571  NH1 ARG X 283      31.435  32.020  41.927  0.00  0.00            
ATOM   4572 HH11 ARG X 283      30.795  31.468  41.373  0.00  0.00            
ATOM   4573 HH12 ARG X 283      31.437  31.939  42.934  0.00  0.00            
ATOM   4574  NH2 ARG X 283      32.767  33.645  42.174  0.00  0.00            
ATOM   4575 HH21 ARG X 283      33.135  34.562  41.965  0.00  0.00            
ATOM   4576 HH22 ARG X 283      32.746  33.334  43.135  0.00  0.00            
ATOM   4577  C   ARG X 283      36.667  31.423  37.896  0.00  0.00            
ATOM   4578  O   ARG X 283      37.651  31.565  38.587  0.00  0.00            
ATOM   4579  N   ARG X 284      36.409  30.161  37.403  0.00  0.00            
ATOM   4580  H   ARG X 284      35.675  30.061  36.717  0.00  0.00            
ATOM   4581  CA  ARG X 284      37.207  28.988  37.633  0.00  0.00            
ATOM   4582  HA  ARG X 284      37.524  28.975  38.676  0.00  0.00            
ATOM   4583  CB  ARG X 284      36.300  27.780  37.290  0.00  0.00            
ATOM   4584  HB2 ARG X 284      35.364  27.836  37.846  0.00  0.00            
ATOM   4585  HB3 ARG X 284      35.923  27.731  36.268  0.00  0.00            
ATOM   4586  CG  ARG X 284      36.869  26.365  37.661  0.00  0.00            
ATOM   4587  HG2 ARG X 284      37.947  26.523  37.649  0.00  0.00            
ATOM   4588  HG3 ARG X 284      36.430  26.074  38.615  0.00  0.00            
ATOM   4589  CD  ARG X 284      36.497  25.249  36.656  0.00  0.00            
ATOM   4590  HD2 ARG X 284      36.962  24.289  36.883  0.00  0.00            
ATOM   4591  HD3 ARG X 284      35.458  24.955  36.806  0.00  0.00            
ATOM   4592  NE  ARG X 284      36.742  25.563  35.246  0.00  0.00            
ATOM   4593  HE  ARG X 284      36.006  25.779  34.589  0.00  0.00            
ATOM   4594  CZ  ARG X 284      37.915  25.556  34.699  0.00  0.00            
ATOM   4595  NH1 ARG X 284      38.981  25.111  35.354  0.00  0.00            
ATOM   4596 HH11 ARG X 284      38.969  24.898  36.341  0.00  0.00            
ATOM   4597 HH12 ARG X 284      39.837  24.886  34.868  0.00  0.00            
ATOM   4598  NH2 ARG X 284      38.084  25.779  33.467  0.00  0.00            
ATOM   4599 HH21 ARG X 284      37.282  26.004  32.897  0.00  0.00            
ATOM   4600 HH22 ARG X 284      38.988  25.551  33.078  0.00  0.00            
ATOM   4601  C   ARG X 284      38.468  29.113  36.789  0.00  0.00            
ATOM   4602  O   ARG X 284      39.568  28.962  37.377  0.00  0.00            
ATOM   4603  N   TYR X 285      38.260  29.392  35.511  0.00  0.00            
ATOM   4604  H   TYR X 285      37.329  29.568  35.163  0.00  0.00            
ATOM   4605  CA  TYR X 285      39.342  29.252  34.492  0.00  0.00            
ATOM   4606  HA  TYR X 285      39.669  28.219  34.608  0.00  0.00            
ATOM   4607  CB  TYR X 285      38.721  29.306  33.115  0.00  0.00            
ATOM   4608  HB2 TYR X 285      37.940  28.557  32.984  0.00  0.00            
ATOM   4609  HB3 TYR X 285      38.268  30.271  32.884  0.00  0.00            
ATOM   4610  CG  TYR X 285      39.787  29.140  31.972  0.00  0.00            
ATOM   4611  CD1 TYR X 285      39.806  27.981  31.229  0.00  0.00            
ATOM   4612  HD1 TYR X 285      39.250  27.112  31.548  0.00  0.00            
ATOM   4613  CE1 TYR X 285      40.659  27.943  30.111  0.00  0.00            
ATOM   4614  HE1 TYR X 285      40.712  27.063  29.486  0.00  0.00            
ATOM   4615  CZ  TYR X 285      41.477  28.993  29.723  0.00  0.00            
ATOM   4616  OH  TYR X 285      42.250  28.790  28.666  0.00  0.00            
ATOM   4617  HH  TYR X 285      42.692  29.540  28.261  0.00  0.00            
ATOM   4618  CE2 TYR X 285      41.420  30.158  30.487  0.00  0.00            
ATOM   4619  HE2 TYR X 285      42.043  30.984  30.178  0.00  0.00            
ATOM   4620  CD2 TYR X 285      40.598  30.254  31.596  0.00  0.00            
ATOM   4621  HD2 TYR X 285      40.544  31.146  32.202  0.00  0.00            
ATOM   4622  C   TYR X 285      40.479  30.313  34.757  0.00  0.00            
ATOM   4623  O   TYR X 285      41.656  29.933  34.904  0.00  0.00            
ATOM   4624  N   TYR X 286      40.114  31.586  34.878  0.00  0.00            
ATOM   4625  H   TYR X 286      39.125  31.653  34.686  0.00  0.00            
ATOM   4626  CA  TYR X 286      41.056  32.688  34.709  0.00  0.00            
ATOM   4627  HA  TYR X 286      41.856  32.394  34.029  0.00  0.00            
ATOM   4628  CB  TYR X 286      40.346  33.857  33.928  0.00  0.00            
ATOM   4629  HB2 TYR X 286      39.278  33.763  34.123  0.00  0.00            
ATOM   4630  HB3 TYR X 286      40.675  34.869  34.162  0.00  0.00            
ATOM   4631  CG  TYR X 286      40.424  33.734  32.400  0.00  0.00            
ATOM   4632  CD1 TYR X 286      41.606  34.195  31.744  0.00  0.00            
ATOM   4633  HD1 TYR X 286      42.463  34.620  32.246  0.00  0.00            
ATOM   4634  CE1 TYR X 286      41.817  33.961  30.302  0.00  0.00            
ATOM   4635  HE1 TYR X 286      42.718  34.293  29.807  0.00  0.00            
ATOM   4636  CZ  TYR X 286      40.672  33.488  29.593  0.00  0.00            
ATOM   4637  OH  TYR X 286      40.639  33.379  28.215  0.00  0.00            
ATOM   4638  HH  TYR X 286      41.507  33.125  27.893  0.00  0.00            
ATOM   4639  CE2 TYR X 286      39.518  33.145  30.293  0.00  0.00            
ATOM   4640  HE2 TYR X 286      38.688  32.776  29.708  0.00  0.00            
ATOM   4641  CD2 TYR X 286      39.359  33.205  31.678  0.00  0.00            
ATOM   4642  HD2 TYR X 286      38.546  32.774  32.243  0.00  0.00            
ATOM   4643  C   TYR X 286      41.752  33.083  36.059  0.00  0.00            
ATOM   4644  O   TYR X 286      41.165  32.930  37.090  0.00  0.00            
ATOM   4645  N   PRO X 287      42.995  33.630  35.994  0.00  0.00            
ATOM   4646  CD  PRO X 287      43.594  34.039  34.797  0.00  0.00            
ATOM   4647  HD2 PRO X 287      42.968  34.726  34.228  0.00  0.00            
ATOM   4648  HD3 PRO X 287      43.796  33.302  34.020  0.00  0.00            
ATOM   4649  CG  PRO X 287      44.915  34.734  35.160  0.00  0.00            
ATOM   4650  HG2 PRO X 287      44.737  35.808  35.118  0.00  0.00            
ATOM   4651  HG3 PRO X 287      45.755  34.395  34.553  0.00  0.00            
ATOM   4652  CB  PRO X 287      45.242  34.305  36.611  0.00  0.00            
ATOM   4653  HB2 PRO X 287      45.687  35.165  37.112  0.00  0.00            
ATOM   4654  HB3 PRO X 287      45.882  33.424  36.636  0.00  0.00            
ATOM   4655  CA  PRO X 287      43.777  34.014  37.134  0.00  0.00            
ATOM   4656  HA  PRO X 287      43.753  33.211  37.871  0.00  0.00            
ATOM   4657  C   PRO X 287      43.192  35.337  37.728  0.00  0.00            
ATOM   4658  O   PRO X 287      43.108  36.319  37.040  0.00  0.00            
ATOM   4659  N   PHE X 288      43.124  35.400  39.081  0.00  0.00            
ATOM   4660  H   PHE X 288      43.190  34.539  39.606  0.00  0.00            
ATOM   4661  CA  PHE X 288      43.107  36.624  39.866  0.00  0.00            
ATOM   4662  HA  PHE X 288      43.669  37.382  39.320  0.00  0.00            
ATOM   4663  CB  PHE X 288      41.593  37.134  40.043  0.00  0.00            
ATOM   4664  HB2 PHE X 288      41.028  36.883  39.145  0.00  0.00            
ATOM   4665  HB3 PHE X 288      41.165  36.585  40.882  0.00  0.00            
ATOM   4666  CG  PHE X 288      41.430  38.638  40.377  0.00  0.00            
ATOM   4667  CD1 PHE X 288      40.250  39.272  39.820  0.00  0.00            
ATOM   4668  HD1 PHE X 288      39.629  38.869  39.034  0.00  0.00            
ATOM   4669  CE1 PHE X 288      39.826  40.550  40.262  0.00  0.00            
ATOM   4670  HE1 PHE X 288      38.852  40.959  40.040  0.00  0.00            
ATOM   4671  CZ  PHE X 288      40.646  41.241  41.234  0.00  0.00            
ATOM   4672  HZ  PHE X 288      40.292  42.088  41.802  0.00  0.00            
ATOM   4673  CE2 PHE X 288      41.815  40.667  41.749  0.00  0.00            
ATOM   4674  HE2 PHE X 288      42.438  41.240  42.420  0.00  0.00            
ATOM   4675  CD2 PHE X 288      42.181  39.362  41.327  0.00  0.00            
ATOM   4676  HD2 PHE X 288      43.125  38.959  41.662  0.00  0.00            
ATOM   4677  C   PHE X 288      43.831  36.481  41.258  0.00  0.00            
ATOM   4678  O   PHE X 288      45.033  36.889  41.409  0.00  0.00            
ATOM   4679  N   VAL X 289      43.248  35.685  42.192  0.00  0.00            
ATOM   4680  H   VAL X 289      42.492  35.064  41.941  0.00  0.00            
ATOM   4681  CA  VAL X 289      43.958  35.428  43.494  0.00  0.00            
ATOM   4682  HA  VAL X 289      44.486  36.334  43.792  0.00  0.00            
ATOM   4683  CB  VAL X 289      42.909  35.145  44.574  0.00  0.00            
ATOM   4684  HB  VAL X 289      42.360  34.242  44.307  0.00  0.00            
ATOM   4685  CG1 VAL X 289      43.488  34.755  45.898  0.00  0.00            
ATOM   4686 HG11 VAL X 289      44.114  35.542  46.319  0.00  0.00            
ATOM   4687 HG12 VAL X 289      42.652  34.677  46.593  0.00  0.00            
ATOM   4688 HG13 VAL X 289      43.856  33.729  45.910  0.00  0.00            
ATOM   4689  CG2 VAL X 289      42.011  36.319  44.769  0.00  0.00            
ATOM   4690 HG21 VAL X 289      41.396  36.462  43.880  0.00  0.00            
ATOM   4691 HG22 VAL X 289      41.309  35.967  45.525  0.00  0.00            
ATOM   4692 HG23 VAL X 289      42.589  37.233  44.904  0.00  0.00            
ATOM   4693  C   VAL X 289      44.961  34.219  43.389  0.00  0.00            
ATOM   4694  O   VAL X 289      44.507  33.062  43.063  0.00  0.00            
ATOM   4695  N   PRO X 290      46.246  34.396  43.651  0.00  0.00            
ATOM   4696  CD  PRO X 290      46.947  35.601  44.098  0.00  0.00            
ATOM   4697  HD2 PRO X 290      46.349  36.162  44.816  0.00  0.00            
ATOM   4698  HD3 PRO X 290      47.229  36.249  43.267  0.00  0.00            
ATOM   4699  CG  PRO X 290      48.252  35.264  44.728  0.00  0.00            
ATOM   4700  HG2 PRO X 290      48.161  35.019  45.786  0.00  0.00            
ATOM   4701  HG3 PRO X 290      49.007  35.998  44.447  0.00  0.00            
ATOM   4702  CB  PRO X 290      48.590  33.995  43.949  0.00  0.00            
ATOM   4703  HB2 PRO X 290      49.283  33.342  44.480  0.00  0.00            
ATOM   4704  HB3 PRO X 290      48.944  34.230  42.945  0.00  0.00            
ATOM   4705  CA  PRO X 290      47.242  33.266  43.696  0.00  0.00            
ATOM   4706  HA  PRO X 290      47.212  32.634  42.808  0.00  0.00            
ATOM   4707  C   PRO X 290      47.015  32.240  44.895  0.00  0.00            
ATOM   4708  O   PRO X 290      46.839  31.041  44.650  0.00  0.00            
ATOM   4709  N   PHE X 291      46.794  32.681  46.145  0.00  0.00            
ATOM   4710  H   PHE X 291      46.986  33.652  46.348  0.00  0.00            
ATOM   4711  CA  PHE X 291      46.547  31.880  47.299  0.00  0.00            
ATOM   4712  HA  PHE X 291      45.679  31.253  47.096  0.00  0.00            
ATOM   4713  CB  PHE X 291      47.795  31.053  47.682  0.00  0.00            
ATOM   4714  HB2 PHE X 291      47.424  30.531  48.564  0.00  0.00            
ATOM   4715  HB3 PHE X 291      48.137  30.466  46.829  0.00  0.00            
ATOM   4716  CG  PHE X 291      48.947  31.913  48.107  0.00  0.00            
ATOM   4717  CD1 PHE X 291      50.004  32.024  47.168  0.00  0.00            
ATOM   4718  HD1 PHE X 291      49.832  31.469  46.258  0.00  0.00            
ATOM   4719  CE1 PHE X 291      51.143  32.831  47.392  0.00  0.00            
ATOM   4720  HE1 PHE X 291      51.915  32.885  46.638  0.00  0.00            
ATOM   4721  CZ  PHE X 291      51.248  33.464  48.704  0.00  0.00            
ATOM   4722  HZ  PHE X 291      52.021  34.186  48.922  0.00  0.00            
ATOM   4723  CE2 PHE X 291      50.189  33.351  49.659  0.00  0.00            
ATOM   4724  HE2 PHE X 291      50.190  33.959  50.552  0.00  0.00            
ATOM   4725  CD2 PHE X 291      49.032  32.557  49.354  0.00  0.00            
ATOM   4726  HD2 PHE X 291      48.296  32.415  50.131  0.00  0.00            
ATOM   4727  C   PHE X 291      46.042  32.799  48.450  0.00  0.00            
ATOM   4728  O   PHE X 291      46.017  34.009  48.363  0.00  0.00            
ATOM   4729  N   LEU X 292      45.702  32.254  49.666  0.00  0.00            
ATOM   4730  H   LEU X 292      45.610  31.248  49.683  0.00  0.00            
ATOM   4731  CA  LEU X 292      45.102  33.055  50.754  0.00  0.00            
ATOM   4732  HA  LEU X 292      45.308  34.118  50.621  0.00  0.00            
ATOM   4733  CB  LEU X 292      43.611  32.878  50.837  0.00  0.00            
ATOM   4734  HB2 LEU X 292      43.324  31.841  51.012  0.00  0.00            
ATOM   4735  HB3 LEU X 292      43.416  33.475  51.728  0.00  0.00            
ATOM   4736  CG  LEU X 292      42.752  33.359  49.651  0.00  0.00            
ATOM   4737  HG  LEU X 292      43.229  32.932  48.769  0.00  0.00            
ATOM   4738  CD1 LEU X 292      41.365  32.757  49.771  0.00  0.00            
ATOM   4739 HD11 LEU X 292      40.740  32.994  48.910  0.00  0.00            
ATOM   4740 HD12 LEU X 292      41.398  31.675  49.891  0.00  0.00            
ATOM   4741 HD13 LEU X 292      40.838  33.218  50.607  0.00  0.00            
ATOM   4742  CD2 LEU X 292      42.687  34.874  49.709  0.00  0.00            
ATOM   4743 HD21 LEU X 292      42.321  35.102  50.710  0.00  0.00            
ATOM   4744 HD22 LEU X 292      43.719  35.202  49.583  0.00  0.00            
ATOM   4745 HD23 LEU X 292      42.187  35.197  48.796  0.00  0.00            
ATOM   4746  C   LEU X 292      45.786  32.486  52.045  0.00  0.00            
ATOM   4747  O   LEU X 292      45.878  31.270  52.282  0.00  0.00            
ATOM   4748  N   PRO X 293      46.241  33.431  52.952  0.00  0.00            
ATOM   4749  CD  PRO X 293      46.421  34.871  52.609  0.00  0.00            
ATOM   4750  HD2 PRO X 293      45.468  35.385  52.731  0.00  0.00            
ATOM   4751  HD3 PRO X 293      46.724  35.031  51.574  0.00  0.00            
ATOM   4752  CG  PRO X 293      47.414  35.422  53.576  0.00  0.00            
ATOM   4753  HG2 PRO X 293      46.850  36.024  54.288  0.00  0.00            
ATOM   4754  HG3 PRO X 293      48.313  35.893  53.177  0.00  0.00            
ATOM   4755  CB  PRO X 293      47.901  34.231  54.401  0.00  0.00            
ATOM   4756  HB2 PRO X 293      47.898  34.525  55.450  0.00  0.00            
ATOM   4757  HB3 PRO X 293      48.922  33.998  54.100  0.00  0.00            
ATOM   4758  CA  PRO X 293      46.964  33.101  54.181  0.00  0.00            
ATOM   4759  HA  PRO X 293      47.555  32.218  53.937  0.00  0.00            
ATOM   4760  C   PRO X 293      46.102  32.965  55.424  0.00  0.00            
ATOM   4761  O   PRO X 293      45.148  33.733  55.625  0.00  0.00            
ATOM   4762  N   GLY X 294      46.325  32.004  56.339  0.00  0.00            
ATOM   4763  H   GLY X 294      47.022  31.309  56.115  0.00  0.00            
ATOM   4764  CA  GLY X 294      45.914  32.104  57.743  0.00  0.00            
ATOM   4765  HA2 GLY X 294      45.756  33.135  58.059  0.00  0.00            
ATOM   4766  HA3 GLY X 294      44.966  31.571  57.817  0.00  0.00            
ATOM   4767  C   GLY X 294      46.981  31.650  58.616  0.00  0.00            
ATOM   4768  O   GLY X 294      48.117  31.646  58.090  0.00  0.00            
ATOM   4769  N   LYS X 295      46.723  31.292  59.908  0.00  0.00            
ATOM   4770  H   LYS X 295      45.828  31.522  60.315  0.00  0.00            
ATOM   4771  CA  LYS X 295      47.687  30.517  60.715  0.00  0.00            
ATOM   4772  HA  LYS X 295      48.322  29.964  60.022  0.00  0.00            
ATOM   4773  CB  LYS X 295      48.555  31.477  61.593  0.00  0.00            
ATOM   4774  HB2 LYS X 295      49.369  30.911  62.045  0.00  0.00            
ATOM   4775  HB3 LYS X 295      49.010  32.245  60.967  0.00  0.00            
ATOM   4776  CG  LYS X 295      47.767  32.211  62.705  0.00  0.00            
ATOM   4777  HG2 LYS X 295      46.938  32.711  62.204  0.00  0.00            
ATOM   4778  HG3 LYS X 295      47.401  31.428  63.368  0.00  0.00            
ATOM   4779  CD  LYS X 295      48.612  33.158  63.599  0.00  0.00            
ATOM   4780  HD2 LYS X 295      49.120  33.916  63.002  0.00  0.00            
ATOM   4781  HD3 LYS X 295      47.983  33.703  64.302  0.00  0.00            
ATOM   4782  CE  LYS X 295      49.691  32.441  64.375  0.00  0.00            
ATOM   4783  HE2 LYS X 295      49.253  31.526  64.774  0.00  0.00            
ATOM   4784  HE3 LYS X 295      50.440  32.131  63.647  0.00  0.00            
ATOM   4785  NZ  LYS X 295      50.188  33.280  65.483  0.00  0.00            
ATOM   4786  HZ1 LYS X 295      51.019  33.050  66.009  0.00  0.00            
ATOM   4787  HZ2 LYS X 295      50.485  34.199  65.188  0.00  0.00            
ATOM   4788  HZ3 LYS X 295      49.492  33.438  66.197  0.00  0.00            
ATOM   4789  C   LYS X 295      46.977  29.513  61.596  0.00  0.00            
ATOM   4790  O   LYS X 295      45.834  29.759  61.999  0.00  0.00            
ATOM   4791  N   ALA X 296      47.638  28.352  61.899  0.00  0.00            
ATOM   4792  H   ALA X 296      48.635  28.286  61.752  0.00  0.00            
ATOM   4793  CA  ALA X 296      47.020  27.309  62.736  0.00  0.00            
ATOM   4794  HA  ALA X 296      46.038  27.030  62.354  0.00  0.00            
ATOM   4795  CB  ALA X 296      47.879  26.104  62.436  0.00  0.00            
ATOM   4796  HB1 ALA X 296      48.823  26.201  62.971  0.00  0.00            
ATOM   4797  HB2 ALA X 296      47.300  25.282  62.858  0.00  0.00            
ATOM   4798  HB3 ALA X 296      48.064  26.052  61.363  0.00  0.00            
ATOM   4799  C   ALA X 296      46.950  27.650  64.231  0.00  0.00            
ATOM   4800  O   ALA X 296      47.771  28.331  64.853  0.00  0.00            
ATOM   4801  N   LYS X 297      45.845  27.228  64.850  0.00  0.00            
ATOM   4802  H   LYS X 297      45.145  26.778  64.278  0.00  0.00            
ATOM   4803  CA  LYS X 297      45.597  27.469  66.271  0.00  0.00            
ATOM   4804  HA  LYS X 297      46.232  28.278  66.630  0.00  0.00            
ATOM   4805  CB  LYS X 297      44.091  27.762  66.480  0.00  0.00            
ATOM   4806  HB2 LYS X 297      43.589  26.981  65.909  0.00  0.00            
ATOM   4807  HB3 LYS X 297      43.810  27.698  67.532  0.00  0.00            
ATOM   4808  CG  LYS X 297      43.574  29.008  65.747  0.00  0.00            
ATOM   4809  HG2 LYS X 297      44.067  29.897  66.139  0.00  0.00            
ATOM   4810  HG3 LYS X 297      43.730  28.800  64.688  0.00  0.00            
ATOM   4811  CD  LYS X 297      42.086  29.158  66.062  0.00  0.00            
ATOM   4812  HD2 LYS X 297      41.503  28.647  65.295  0.00  0.00            
ATOM   4813  HD3 LYS X 297      41.911  28.640  67.004  0.00  0.00            
ATOM   4814  CE  LYS X 297      41.602  30.563  66.042  0.00  0.00            
ATOM   4815  HE2 LYS X 297      42.263  31.115  66.711  0.00  0.00            
ATOM   4816  HE3 LYS X 297      41.644  30.939  65.020  0.00  0.00            
ATOM   4817  NZ  LYS X 297      40.181  30.770  66.438  0.00  0.00            
ATOM   4818  HZ1 LYS X 297      39.466  30.409  65.823  0.00  0.00            
ATOM   4819  HZ2 LYS X 297      40.023  30.469  67.389  0.00  0.00            
ATOM   4820  HZ3 LYS X 297      39.947  31.752  66.461  0.00  0.00            
ATOM   4821  C   LYS X 297      46.103  26.298  67.105  0.00  0.00            
ATOM   4822  O   LYS X 297      46.494  26.525  68.267  0.00  0.00            
ATOM   4823  N   VAL X 298      46.114  25.086  66.471  0.00  0.00            
ATOM   4824  H   VAL X 298      46.033  25.203  65.472  0.00  0.00            
ATOM   4825  CA  VAL X 298      46.614  23.862  67.057  0.00  0.00            
ATOM   4826  HA  VAL X 298      47.158  24.155  67.955  0.00  0.00            
ATOM   4827  CB  VAL X 298      45.367  22.979  67.424  0.00  0.00            
ATOM   4828  HB  VAL X 298      45.768  22.020  67.753  0.00  0.00            
ATOM   4829  CG1 VAL X 298      44.634  23.550  68.651  0.00  0.00            
ATOM   4830 HG11 VAL X 298      44.325  24.567  68.410  0.00  0.00            
ATOM   4831 HG12 VAL X 298      43.654  23.103  68.814  0.00  0.00            
ATOM   4832 HG13 VAL X 298      45.249  23.611  69.549  0.00  0.00            
ATOM   4833  CG2 VAL X 298      44.272  22.838  66.276  0.00  0.00            
ATOM   4834 HG21 VAL X 298      44.746  22.428  65.384  0.00  0.00            
ATOM   4835 HG22 VAL X 298      43.604  22.009  66.511  0.00  0.00            
ATOM   4836 HG23 VAL X 298      43.719  23.747  66.038  0.00  0.00            
ATOM   4837  C   VAL X 298      47.468  23.058  66.092  0.00  0.00            
ATOM   4838  O   VAL X 298      47.329  23.228  64.913  0.00  0.00            
ATOM   4839  N   ASP X 299      48.221  22.092  66.638  0.00  0.00            
ATOM   4840  H   ASP X 299      48.390  22.107  67.634  0.00  0.00            
ATOM   4841  CA  ASP X 299      49.017  21.132  65.858  0.00  0.00            
ATOM   4842  HA  ASP X 299      49.545  21.709  65.099  0.00  0.00            
ATOM   4843  CB  ASP X 299      50.080  20.358  66.656  0.00  0.00            
ATOM   4844  HB2 ASP X 299      49.509  19.833  67.422  0.00  0.00            
ATOM   4845  HB3 ASP X 299      50.568  19.548  66.115  0.00  0.00            
ATOM   4846  CG  ASP X 299      51.053  21.157  67.487  0.00  0.00            
ATOM   4847  OD1 ASP X 299      50.659  21.583  68.581  0.00  0.00            
ATOM   4848  OD2 ASP X 299      52.195  21.465  67.025  0.00  0.00            
ATOM   4849  C   ASP X 299      48.048  20.202  64.982  0.00  0.00            
ATOM   4850  O   ASP X 299      47.524  19.221  65.488  0.00  0.00            
ATOM   4851  N   ILE X 300      47.891  20.476  63.711  0.00  0.00            
ATOM   4852  H   ILE X 300      48.510  21.161  63.303  0.00  0.00            
ATOM   4853  CA  ILE X 300      46.826  19.789  62.798  0.00  0.00            
ATOM   4854  HA  ILE X 300      46.019  19.431  63.438  0.00  0.00            
ATOM   4855  CB  ILE X 300      46.253  20.760  61.747  0.00  0.00            
ATOM   4856  HB  ILE X 300      46.849  20.651  60.841  0.00  0.00            
ATOM   4857  CG2 ILE X 300      44.861  20.327  61.428  0.00  0.00            
ATOM   4858 HG21 ILE X 300      44.243  20.407  62.322  0.00  0.00            
ATOM   4859 HG22 ILE X 300      44.430  21.012  60.698  0.00  0.00            
ATOM   4860 HG23 ILE X 300      44.875  19.292  61.089  0.00  0.00            
ATOM   4861  CG1 ILE X 300      46.266  22.310  62.015  0.00  0.00            
ATOM   4862 HG12 ILE X 300      45.657  22.563  62.883  0.00  0.00            
ATOM   4863 HG13 ILE X 300      47.270  22.538  62.373  0.00  0.00            
ATOM   4864  CD1 ILE X 300      45.991  23.305  60.941  0.00  0.00            
ATOM   4865 HD11 ILE X 300      44.935  23.334  60.675  0.00  0.00            
ATOM   4866 HD12 ILE X 300      46.327  24.287  61.275  0.00  0.00            
ATOM   4867 HD13 ILE X 300      46.628  23.156  60.069  0.00  0.00            
ATOM   4868  C   ILE X 300      47.389  18.500  62.117  0.00  0.00            
ATOM   4869  O   ILE X 300      48.403  18.623  61.398  0.00  0.00            
ATOM   4870  N   ASP X 301      46.673  17.350  62.174  0.00  0.00            
ATOM   4871  H   ASP X 301      45.877  17.383  62.794  0.00  0.00            
ATOM   4872  CA  ASP X 301      46.878  16.196  61.293  0.00  0.00            
ATOM   4873  HA  ASP X 301      47.966  16.135  61.312  0.00  0.00            
ATOM   4874  CB  ASP X 301      46.520  14.807  61.919  0.00  0.00            
ATOM   4875  HB2 ASP X 301      45.432  14.745  61.885  0.00  0.00            
ATOM   4876  HB3 ASP X 301      46.855  13.969  61.308  0.00  0.00            
ATOM   4877  CG  ASP X 301      47.108  14.596  63.350  0.00  0.00            
ATOM   4878  OD1 ASP X 301      48.287  14.679  63.526  0.00  0.00            
ATOM   4879  OD2 ASP X 301      46.350  14.136  64.182  0.00  0.00            
ATOM   4880  C   ASP X 301      46.369  16.385  59.934  0.00  0.00            
ATOM   4881  O   ASP X 301      45.162  16.299  59.651  0.00  0.00            
ATOM   4882  N   PHE X 302      47.278  16.664  58.981  0.00  0.00            
ATOM   4883  H   PHE X 302      48.269  16.628  59.172  0.00  0.00            
ATOM   4884  CA  PHE X 302      46.918  16.911  57.597  0.00  0.00            
ATOM   4885  HA  PHE X 302      45.894  16.598  57.389  0.00  0.00            
ATOM   4886  CB  PHE X 302      46.880  18.396  57.247  0.00  0.00            
ATOM   4887  HB2 PHE X 302      46.336  19.041  57.937  0.00  0.00            
ATOM   4888  HB3 PHE X 302      47.870  18.851  57.224  0.00  0.00            
ATOM   4889  CG  PHE X 302      46.220  18.659  55.882  0.00  0.00            
ATOM   4890  CD1 PHE X 302      44.825  18.916  55.742  0.00  0.00            
ATOM   4891  HD1 PHE X 302      44.150  18.792  56.576  0.00  0.00            
ATOM   4892  CE1 PHE X 302      44.221  19.392  54.557  0.00  0.00            
ATOM   4893  HE1 PHE X 302      43.216  19.774  54.461  0.00  0.00            
ATOM   4894  CZ  PHE X 302      45.130  19.653  53.493  0.00  0.00            
ATOM   4895  HZ  PHE X 302      44.738  20.075  52.580  0.00  0.00            
ATOM   4896  CE2 PHE X 302      46.509  19.375  53.580  0.00  0.00            
ATOM   4897  HE2 PHE X 302      47.198  19.701  52.815  0.00  0.00            
ATOM   4898  CD2 PHE X 302      47.068  18.875  54.803  0.00  0.00            
ATOM   4899  HD2 PHE X 302      48.117  18.648  54.920  0.00  0.00            
ATOM   4900  C   PHE X 302      47.741  16.113  56.674  0.00  0.00            
ATOM   4901  O   PHE X 302      48.907  16.292  56.409  0.00  0.00            
ATOM   4902  N   GLN X 303      47.081  15.156  55.944  0.00  0.00            
ATOM   4903  H   GLN X 303      46.107  14.956  56.122  0.00  0.00            
ATOM   4904  CA  GLN X 303      47.605  14.395  54.746  0.00  0.00            
ATOM   4905  HA  GLN X 303      46.795  13.673  54.643  0.00  0.00            
ATOM   4906  CB  GLN X 303      47.645  15.216  53.427  0.00  0.00            
ATOM   4907  HB2 GLN X 303      48.365  16.032  53.377  0.00  0.00            
ATOM   4908  HB3 GLN X 303      47.888  14.533  52.613  0.00  0.00            
ATOM   4909  CG  GLN X 303      46.232  15.775  53.136  0.00  0.00            
ATOM   4910  HG2 GLN X 303      45.466  15.001  53.099  0.00  0.00            
ATOM   4911  HG3 GLN X 303      45.896  16.493  53.884  0.00  0.00            
ATOM   4912  CD  GLN X 303      46.169  16.435  51.781  0.00  0.00            
ATOM   4913  OE1 GLN X 303      47.253  16.661  51.193  0.00  0.00            
ATOM   4914  NE2 GLN X 303      45.023  16.780  51.240  0.00  0.00            
ATOM   4915 HE21 GLN X 303      44.949  17.217  50.333  0.00  0.00            
ATOM   4916 HE22 GLN X 303      44.164  16.569  51.727  0.00  0.00            
ATOM   4917  C   GLN X 303      48.924  13.609  54.927  0.00  0.00            
ATOM   4918  O   GLN X 303      49.842  13.676  54.099  0.00  0.00            
ATOM   4919  N   GLY X 304      48.976  12.840  55.981  0.00  0.00            
ATOM   4920  H   GLY X 304      48.119  12.793  56.514  0.00  0.00            
ATOM   4921  CA  GLY X 304      50.071  11.936  56.330  0.00  0.00            
ATOM   4922  HA2 GLY X 304      49.769  11.201  57.076  0.00  0.00            
ATOM   4923  HA3 GLY X 304      50.410  11.405  55.440  0.00  0.00            
ATOM   4924  C   GLY X 304      51.230  12.663  57.013  0.00  0.00            
ATOM   4925  O   GLY X 304      52.331  12.092  57.073  0.00  0.00            
ATOM   4926  N   VAL X 305      50.916  13.837  57.602  0.00  0.00            
ATOM   4927  H   VAL X 305      49.949  14.114  57.512  0.00  0.00            
ATOM   4928  CA  VAL X 305      51.733  14.614  58.544  0.00  0.00            
ATOM   4929  HA  VAL X 305      52.354  13.906  59.094  0.00  0.00            
ATOM   4930  CB  VAL X 305      52.749  15.500  57.739  0.00  0.00            
ATOM   4931  HB  VAL X 305      53.106  14.954  56.866  0.00  0.00            
ATOM   4932  CG1 VAL X 305      52.092  16.777  57.209  0.00  0.00            
ATOM   4933 HG11 VAL X 305      51.319  16.420  56.529  0.00  0.00            
ATOM   4934 HG12 VAL X 305      51.677  17.412  57.992  0.00  0.00            
ATOM   4935 HG13 VAL X 305      52.833  17.368  56.670  0.00  0.00            
ATOM   4936  CG2 VAL X 305      53.916  15.992  58.586  0.00  0.00            
ATOM   4937 HG21 VAL X 305      54.262  15.310  59.363  0.00  0.00            
ATOM   4938 HG22 VAL X 305      54.854  16.122  58.045  0.00  0.00            
ATOM   4939 HG23 VAL X 305      53.603  16.917  59.068  0.00  0.00            
ATOM   4940  C   VAL X 305      50.991  15.300  59.621  0.00  0.00            
ATOM   4941  O   VAL X 305      49.790  15.536  59.490  0.00  0.00            
ATOM   4942  N   THR X 306      51.619  15.650  60.696  0.00  0.00            
ATOM   4943  H   THR X 306      52.548  15.267  60.795  0.00  0.00            
ATOM   4944  CA  THR X 306      51.188  16.715  61.702  0.00  0.00            
ATOM   4945  HA  THR X 306      50.116  16.848  61.848  0.00  0.00            
ATOM   4946  CB  THR X 306      51.611  16.282  63.151  0.00  0.00            
ATOM   4947  HB  THR X 306      52.681  16.182  63.335  0.00  0.00            
ATOM   4948  CG2 THR X 306      51.211  17.183  64.304  0.00  0.00            
ATOM   4949 HG21 THR X 306      51.887  18.037  64.339  0.00  0.00            
ATOM   4950 HG22 THR X 306      50.185  17.544  64.240  0.00  0.00            
ATOM   4951 HG23 THR X 306      51.441  16.709  65.258  0.00  0.00            
ATOM   4952  OG1 THR X 306      50.954  15.075  63.489  0.00  0.00            
ATOM   4953  HG1 THR X 306      50.040  15.344  63.606  0.00  0.00            
ATOM   4954  C   THR X 306      51.902  18.024  61.332  0.00  0.00            
ATOM   4955  O   THR X 306      53.175  18.149  61.387  0.00  0.00            
ATOM   4956  N   ILE X 307      51.161  19.021  60.916  0.00  0.00            
ATOM   4957  H   ILE X 307      50.175  18.876  60.754  0.00  0.00            
ATOM   4958  CA  ILE X 307      51.495  20.424  60.963  0.00  0.00            
ATOM   4959  HA  ILE X 307      52.410  20.525  60.380  0.00  0.00            
ATOM   4960  CB  ILE X 307      50.463  21.180  60.093  0.00  0.00            
ATOM   4961  HB  ILE X 307      49.484  21.036  60.552  0.00  0.00            
ATOM   4962  CG2 ILE X 307      50.717  22.704  59.995  0.00  0.00            
ATOM   4963 HG21 ILE X 307      49.918  23.301  59.555  0.00  0.00            
ATOM   4964 HG22 ILE X 307      50.708  23.161  60.984  0.00  0.00            
ATOM   4965 HG23 ILE X 307      51.663  22.905  59.493  0.00  0.00            
ATOM   4966  CG1 ILE X 307      50.586  20.633  58.608  0.00  0.00            
ATOM   4967 HG12 ILE X 307      51.499  20.994  58.134  0.00  0.00            
ATOM   4968 HG13 ILE X 307      50.527  19.545  58.645  0.00  0.00            
ATOM   4969  CD1 ILE X 307      49.419  21.116  57.726  0.00  0.00            
ATOM   4970 HD11 ILE X 307      49.544  20.846  56.678  0.00  0.00            
ATOM   4971 HD12 ILE X 307      48.437  20.744  58.016  0.00  0.00            
ATOM   4972 HD13 ILE X 307      49.370  22.200  57.625  0.00  0.00            
ATOM   4973  C   ILE X 307      51.680  20.914  62.417  0.00  0.00            
ATOM   4974  O   ILE X 307      50.826  20.691  63.212  0.00  0.00            
ATOM   4975  N   PRO X 308      52.761  21.585  62.761  0.00  0.00            
ATOM   4976  CD  PRO X 308      53.898  21.793  61.910  0.00  0.00            
ATOM   4977  HD2 PRO X 308      53.629  22.007  60.875  0.00  0.00            
ATOM   4978  HD3 PRO X 308      54.426  20.854  61.744  0.00  0.00            
ATOM   4979  CG  PRO X 308      54.664  22.928  62.598  0.00  0.00            
ATOM   4980  HG2 PRO X 308      54.385  23.825  62.046  0.00  0.00            
ATOM   4981  HG3 PRO X 308      55.710  22.635  62.500  0.00  0.00            
ATOM   4982  CB  PRO X 308      54.337  22.851  64.121  0.00  0.00            
ATOM   4983  HB2 PRO X 308      54.298  23.843  64.570  0.00  0.00            
ATOM   4984  HB3 PRO X 308      55.000  22.070  64.494  0.00  0.00            
ATOM   4985  CA  PRO X 308      52.923  22.272  64.064  0.00  0.00            
ATOM   4986  HA  PRO X 308      52.873  21.546  64.876  0.00  0.00            
ATOM   4987  C   PRO X 308      51.916  23.430  64.342  0.00  0.00            
ATOM   4988  O   PRO X 308      51.585  24.249  63.475  0.00  0.00            
ATOM   4989  N   ALA X 309      51.713  23.817  65.615  0.00  0.00            
ATOM   4990  H   ALA X 309      52.054  23.309  66.418  0.00  0.00            
ATOM   4991  CA  ALA X 309      50.892  24.961  66.020  0.00  0.00            
ATOM   4992  HA  ALA X 309      49.938  24.792  65.522  0.00  0.00            
ATOM   4993  CB  ALA X 309      50.739  24.934  67.511  0.00  0.00            
ATOM   4994  HB1 ALA X 309      50.218  25.802  67.916  0.00  0.00            
ATOM   4995  HB2 ALA X 309      50.171  24.151  68.014  0.00  0.00            
ATOM   4996  HB3 ALA X 309      51.743  25.044  67.921  0.00  0.00            
ATOM   4997  C   ALA X 309      51.549  26.282  65.632  0.00  0.00            
ATOM   4998  O   ALA X 309      52.752  26.356  65.665  0.00  0.00            
ATOM   4999  N   GLY X 310      50.696  27.231  65.189  0.00  0.00            
ATOM   5000  H   GLY X 310      49.690  27.152  65.234  0.00  0.00            
ATOM   5001  CA  GLY X 310      51.120  28.622  65.013  0.00  0.00            
ATOM   5002  HA2 GLY X 310      50.256  29.281  64.935  0.00  0.00            
ATOM   5003  HA3 GLY X 310      51.749  28.943  65.843  0.00  0.00            
ATOM   5004  C   GLY X 310      51.923  28.879  63.740  0.00  0.00            
ATOM   5005  O   GLY X 310      52.283  30.013  63.451  0.00  0.00            
ATOM   5006  N   VAL X 311      52.240  27.887  62.881  0.00  0.00            
ATOM   5007  H   VAL X 311      51.894  26.970  63.127  0.00  0.00            
ATOM   5008  CA  VAL X 311      52.811  28.021  61.591  0.00  0.00            
ATOM   5009  HA  VAL X 311      53.602  28.740  61.802  0.00  0.00            
ATOM   5010  CB  VAL X 311      53.443  26.687  61.035  0.00  0.00            
ATOM   5011  HB  VAL X 311      53.961  26.159  61.836  0.00  0.00            
ATOM   5012  CG1 VAL X 311      52.326  25.821  60.491  0.00  0.00            
ATOM   5013 HG11 VAL X 311      52.730  24.856  60.184  0.00  0.00            
ATOM   5014 HG12 VAL X 311      51.616  25.515  61.260  0.00  0.00            
ATOM   5015 HG13 VAL X 311      51.797  26.163  59.602  0.00  0.00            
ATOM   5016  CG2 VAL X 311      54.539  27.008  60.002  0.00  0.00            
ATOM   5017 HG21 VAL X 311      55.302  27.596  60.511  0.00  0.00            
ATOM   5018 HG22 VAL X 311      54.928  26.062  59.625  0.00  0.00            
ATOM   5019 HG23 VAL X 311      54.128  27.449  59.094  0.00  0.00            
ATOM   5020  C   VAL X 311      51.717  28.650  60.679  0.00  0.00            
ATOM   5021  O   VAL X 311      50.533  28.405  60.870  0.00  0.00            
ATOM   5022  N   GLY X 312      52.042  29.481  59.691  0.00  0.00            
ATOM   5023  H   GLY X 312      52.999  29.702  59.458  0.00  0.00            
ATOM   5024  CA  GLY X 312      51.145  30.109  58.681  0.00  0.00            
ATOM   5025  HA2 GLY X 312      50.284  30.583  59.153  0.00  0.00            
ATOM   5026  HA3 GLY X 312      51.626  30.883  58.081  0.00  0.00            
ATOM   5027  C   GLY X 312      50.599  29.091  57.660  0.00  0.00            
ATOM   5028  O   GLY X 312      51.263  28.142  57.344  0.00  0.00            
ATOM   5029  N   LEU X 313      49.406  29.230  57.135  0.00  0.00            
ATOM   5030  H   LEU X 313      48.839  30.008  57.440  0.00  0.00            
ATOM   5031  CA  LEU X 313      48.784  28.385  56.115  0.00  0.00            
ATOM   5032  HA  LEU X 313      49.477  27.615  55.776  0.00  0.00            
ATOM   5033  CB  LEU X 313      47.579  27.756  56.768  0.00  0.00            
ATOM   5034  HB2 LEU X 313      47.005  28.569  57.212  0.00  0.00            
ATOM   5035  HB3 LEU X 313      46.970  27.258  56.014  0.00  0.00            
ATOM   5036  CG  LEU X 313      47.878  26.735  57.954  0.00  0.00            
ATOM   5037  HG  LEU X 313      48.622  27.216  58.589  0.00  0.00            
ATOM   5038  CD1 LEU X 313      46.605  26.482  58.741  0.00  0.00            
ATOM   5039 HD11 LEU X 313      46.217  27.360  59.259  0.00  0.00            
ATOM   5040 HD12 LEU X 313      45.808  26.192  58.057  0.00  0.00            
ATOM   5041 HD13 LEU X 313      46.703  25.620  59.400  0.00  0.00            
ATOM   5042  CD2 LEU X 313      48.399  25.401  57.467  0.00  0.00            
ATOM   5043 HD21 LEU X 313      48.363  24.577  58.180  0.00  0.00            
ATOM   5044 HD22 LEU X 313      47.889  25.115  56.547  0.00  0.00            
ATOM   5045 HD23 LEU X 313      49.437  25.496  57.151  0.00  0.00            
ATOM   5046  C   LEU X 313      48.510  29.266  54.870  0.00  0.00            
ATOM   5047  O   LEU X 313      48.271  30.464  55.040  0.00  0.00            
ATOM   5048  N   ALA X 314      48.657  28.630  53.702  0.00  0.00            
ATOM   5049  H   ALA X 314      49.130  27.738  53.738  0.00  0.00            
ATOM   5050  CA  ALA X 314      48.234  29.186  52.387  0.00  0.00            
ATOM   5051  HA  ALA X 314      47.823  30.176  52.589  0.00  0.00            
ATOM   5052  CB  ALA X 314      49.476  29.408  51.562  0.00  0.00            
ATOM   5053  HB1 ALA X 314      49.239  29.732  50.549  0.00  0.00            
ATOM   5054  HB2 ALA X 314      50.086  30.170  52.047  0.00  0.00            
ATOM   5055  HB3 ALA X 314      49.991  28.448  51.538  0.00  0.00            
ATOM   5056  C   ALA X 314      47.243  28.196  51.741  0.00  0.00            
ATOM   5057  O   ALA X 314      47.614  27.072  51.388  0.00  0.00            
ATOM   5058  N   LEU X 315      46.067  28.673  51.416  0.00  0.00            
ATOM   5059  H   LEU X 315      45.891  29.659  51.551  0.00  0.00            
ATOM   5060  CA  LEU X 315      45.097  28.074  50.558  0.00  0.00
[truncated: 629,872 more chars]
